# Supplementary material for: Plant diversity effects on forage quality, yield and revenues of semi-natural grasslands
Source: Nat Commun. 2020 Feb 7;11:768. doi: 10.1038/s41467-020-14541-4 (PMC7005841; doi:10.1038/s41467-020-14541-4)
Supplement: Supplementary file 5 — Supplementary Code 2 [file 41467_2020_14541_MOESM5_ESM.txt]

**************************************************************************************************************************
* ------------------------------------------------- Main analysis ------------------------------------------------------ *
* Stata code related to                                                                                                  *
* Title: Plant diversity effects on forage quality, yield and revenues of semi-natural grasslands                        *
* Authors: Schaub. S., Finger, R., Leiber, F., Probst, S., Kreuzer, M., Weigelt, A., Buchmann, N., Scherer-Lorenzen, M.  *
**************************************************************************************************************************

*****************************
**** I. table of contents
*****************************

* 1.  me yield
** 1.a estimate different mixed effect linear models and compare information criteria 
** 1.b estimate the mixed effect linear model with dummy for legume presence (equation 4) 
** 1.c compute Pearson correlation coefficient 
** 1.d calculate differences and test for significant difference between:
*** 1.d.i)  plant diversity effects per management intensity and 
*** 1.d.ii) management effects
* 2.  mpp yield
** same sub-chapters as in 1. 
* 3.  cp yield
** same sub-chapters as in 1. 
* 4.  ucp yield
** same sub-chapters as in 1. without e.
* 5.  om yield
** same sub-chapters as in 1. 
* 6.  ndf yield
** same sub-chapters as in 1. 
* 7.  biomass yield
** same sub-chapters as in 1. 
* 8.  me content
** 8.a estimate different mixed effect linear models and compare information criteria 
** 8.b estimate the mixed effect linear model with dummy for legume presence (equation 4) 
** 8.c calculate differences and test for significant difference between:
*** 8.c.i)  plant diversity effects per management intensity and 
*** 8.c.ii) management effects
* 9.  mpp content
** same sub-chapters as in 8. 
* 10.  cp content
** same sub-chapters as in 8. 
* 11.  ucp content
** same sub-chapters as in 8. without c.
* 12.  om content
** same sub-chapters as in 8. 
* 13.  ndf content
** same sub-chapters as in 8. 
* 14.  revenue
** same sub-chapters as in 1. 

* note that within this code management intensities are referred to as treatments. 
* me = metabolizable energy, mpp = milk production potential, cp = crude protein, ucp = utilizable crude protein, om = organic matter, ndf = neutral detergent fiber, bm = biomass


*****************************
**** 1. me yield
*****************************

* load and adjust data (note that the directory needs to be specified)
clear all
insheet using "H:\Jena_Management_Experiment\Data_R_Stata_for_Submission\Stata_data_input\schaub_etal_2019_data_input_stata_me_yield.csv" , delimiter(",")
gen  sqr_sowndiv = sqrt(sowndiv)
gen  sqr_leg_share = sqrt(numleg/sowndiv)
gen  leg_share = (numleg/sowndiv)

*----------------------------------------------------------------------------------------------------------
* a) estimate different mixed effect linear models and compare information criteria  
*----------------------------------------------------------------------------------------------------------

* run model - with dummy for legume presence:
mixed me_yield_year c.sqr_sowndiv#i.treatment i.treatment i.leg#i.treatment funcgr i.grass i.therb || block: || plot :, vce(robust)
estat ic

* run model - with square root of legume share:
mixed me_yield_year c.sqr_sowndiv#i.treatment i.treatment c.sqr_leg_share#i.treatment funcgr i.grass i.therb || block: || plot :, vce(robust)
estat ic

* run model - with legume share 
mixed me_yield_year c.sqr_sowndiv#i.treatment i.treatment c.leg_share#i.treatment funcgr i.grass i.therb || block: || plot :, vce(robust)
estat ic


*----------------------------------------------------------------------------------------------------------
* b) estimate the mixed effect linear model with dummy for legume presence (equation 4) 
*----------------------------------------------------------------------------------------------------------

* run model - with dummy for legume presence:
mixed me_yield_year c.sqr_sowndiv#i.treatment i.treatment i.leg#i.treatment funcgr i.grass i.therb || block: || plot :, vce(robust)


*** extract values from previous model:
matrix a = r(table)'
matrix betas =e(b)


* extract the correct values for random effects: 
_diparm lns1_1_1, f(exp(@)^2) d(2*exp(@)^2)
matrix est_1 = r(est)
matrix  se_1 = r(se)

_diparm lns2_1_1, f(exp(@)^2) d(2*exp(@)^2)
matrix est_2 = r(est)
matrix  se_2 = r(se)

_diparm lnsig_e, f(exp(@)^2) d(2*exp(@)^2)
matrix est_3 = r(est)
matrix  se_3 = r(se)


* set working directory (note that the directory needs to be specified)
cd H:\Jena_Management_Experiment\Data_R_Stata_for_Submission\Stata_results

* save regression results (note that random effects are stored as log of the SD)
putexcel set "schaub_etal_2019_results_stata_legdummy_me_yield_full_regression", replace
putexcel A1=matrix(a), names 

putexcel C28=matrix(est_1) 
putexcel D28=matrix(se_1) 
putexcel C29=matrix(est_2) 
putexcel D29=matrix(se_2) 
putexcel C30=matrix(est_3) 
putexcel D30=matrix(se_3)


*----------------------------------------------------------------------------------------------------------
* c) compute Pearson correlation coefficient
*----------------------------------------------------------------------------------------------------------

correlate bm_yield_year me_yield_year


*----------------------------------------------------------------------------------------------------------
* d) calculate differences and test for significant difference between:
** i)  plant diversity effects per management intensity and 
** ii) management effects
*----------------------------------------------------------------------------------------------------------

*** extract beta values
scalar DE_T1 = betas[1,1]
scalar DE_T2 = betas[1,2]
scalar DE_T3 = betas[1,3]
scalar DE_T4 = betas[1,4]
scalar DE_T5 = betas[1,5]

display DE_T1
display DE_T2
display DE_T3
display DE_T4
display DE_T5


scalar M_T2 = betas[1,7]
scalar M_T3 = betas[1,8]
scalar M_T4 = betas[1,9]
scalar M_T5 = betas[1,10]

display M_T2
display M_T3
display M_T4
display M_T5


* i)  plant diversity effects per management intensity:
scalar deltaT1_T2 =(DE_T1- DE_T2)  
scalar deltaT1_T3 =(DE_T1- DE_T3)  
scalar deltaT1_T4 =(DE_T1- DE_T4)  
scalar deltaT1_T5 =(DE_T1- DE_T5)  
scalar deltaT2_T3 =(DE_T2- DE_T3)  
scalar deltaT2_T4 =(DE_T2- DE_T4)  
scalar deltaT2_T5 =(DE_T2- DE_T5)  
scalar deltaT3_T4 =(DE_T3- DE_T4)  
scalar deltaT3_T5 =(DE_T3- DE_T5)  
scalar deltaT4_T5 =(DE_T4- DE_T5) 

display deltaT1_T2  
display deltaT1_T3  
display deltaT1_T4 
display deltaT1_T5  
display deltaT2_T3  
display deltaT2_T4  
display deltaT2_T5 
display deltaT3_T4 
display deltaT3_T5
display deltaT4_T5 

test 1.treatment#c.sqr_sowndiv = 2.treatment#c.sqr_sowndiv
gen t12_p =r(p)
gen t12_chi =r(chi2)

test 1.treatment#c.sqr_sowndiv = 3.treatment#c.sqr_sowndiv
gen t13_p =r(p)
gen t13_chi =r(chi2)

test 1.treatment#c.sqr_sowndiv = 4.treatment#c.sqr_sowndiv
gen t14_p =r(p)
gen t14_chi =r(chi2)

test 1.treatment#c.sqr_sowndiv = 5.treatment#c.sqr_sowndiv
gen t15_p =r(p)
gen t15_chi =r(chi2)

test 2.treatment#c.sqr_sowndiv = 3.treatment#c.sqr_sowndiv
gen t23_p =r(p)
gen t23_chi =r(chi2)

test 2.treatment#c.sqr_sowndiv = 4.treatment#c.sqr_sowndiv
gen t24_p =r(p)
gen t24_chi =r(chi2)

test 2.treatment#c.sqr_sowndiv = 5.treatment#c.sqr_sowndiv
gen t25_p =r(p)
gen t25_chi =r(chi2)

test 3.treatment#c.sqr_sowndiv = 4.treatment#c.sqr_sowndiv
gen t34_p =r(p)
gen t34_chi =r(chi2)

test 3.treatment#c.sqr_sowndiv = 5.treatment#c.sqr_sowndiv
gen t35_p =r(p)
gen t35_chi =r(chi2)

test 4.treatment#c.sqr_sowndiv = 5.treatment#c.sqr_sowndiv
gen t45_p =r(p)
gen t45_chi =r(chi2)


* ii) management effects
scalar MdeltaT1_T2 =(- M_T2)  
scalar MdeltaT1_T3 =(- M_T3)  
scalar MdeltaT1_T4 =(- M_T4)  
scalar MdeltaT1_T5 =(- M_T5)  
scalar MdeltaT2_T3 =(M_T2 - M_T3)  
scalar MdeltaT2_T4 =(M_T2 - M_T4)  
scalar MdeltaT2_T5 =(M_T2 - M_T5)  
scalar MdeltaT3_T4 =(M_T3 - M_T4)  
scalar MdeltaT3_T5 =(M_T3 - M_T5)  
scalar MdeltaT4_T5 =(M_T4 - M_T5) 


test 2.treatment=0
gen mt2_p =r(p)
gen mt2_chi =r(chi2)

test 3.treatment=0
gen mt3_p =r(p)
gen mt3_chi =r(chi2)

test 4.treatment=0
gen mt4_p =r(p)
gen mt4_chi =r(chi2)

test 5.treatment=0
gen mt5_p =r(p)
gen mt5_chi =r(chi2)

test 2.treatment=3.treatment
gen mt23_p =r(p)
gen mt23_chi =r(chi2)

test 2.treatment=4.treatment
gen mt24_p =r(p)
gen mt24_chi =r(chi2)

test 2.treatment=5.treatment
gen mt25_p =r(p)
gen mt25_chi =r(chi2)

test 3.treatment=4.treatment
gen mt34_p =r(p)
gen mt34_chi =r(chi2)

test 3.treatment=5.treatment
gen mt35_p =r(p)
gen mt35_chi =r(chi2)

test 4.treatment=5.treatment
gen mt45_p =r(p)
gen mt45_chi =r(chi2)


* save regression results (note that random effects are stored as log of the SD)
putexcel set "schaub_etal_2019_results_stata_legdummy_me_yield_differences", replace

** save differences between plant diversity effects
putexcel A1=("Plant diversity effect differences") 
putexcel B2=("delta") 
putexcel C2=("Chi2")  
putexcel D2=("p-value")  
putexcel A3=("deltaT1_T2") 
putexcel A4=("deltaT1_T3") 
putexcel A5=("deltaT1_T4") 
putexcel A6=("deltaT1_T5") 
putexcel A7=("deltaT2_T3") 
putexcel A8=("deltaT2_T4") 
putexcel A9=("deltaT2_T5") 
putexcel A10=("deltaT3_T4") 
putexcel A11=("deltaT3_T5") 
putexcel A12=("deltaT4_T5") 

putexcel B3=(deltaT1_T2) 
putexcel B4=(deltaT1_T3) 
putexcel B5=(deltaT1_T4) 
putexcel B6=(deltaT1_T5) 
putexcel B7=(deltaT2_T3) 
putexcel B8=(deltaT2_T4) 
putexcel B9=(deltaT2_T5) 
putexcel B10=(deltaT3_T4) 
putexcel B11=(deltaT3_T5) 
putexcel B12=(deltaT4_T5) 

putexcel C3=(t12_chi) 
putexcel C4=(t13_chi) 
putexcel C5=(t14_chi) 
putexcel C6=(t15_chi) 
putexcel C7=(t23_chi) 
putexcel C8=(t24_chi) 
putexcel C9=(t25_chi) 
putexcel C10=(t34_chi) 
putexcel C11=(t35_chi) 
putexcel C12=(t45_chi) 

putexcel D3=(t12_p) 
putexcel D4=(t13_p) 
putexcel D5=(t14_p) 
putexcel D6=(t15_p) 
putexcel D7=(t23_p) 
putexcel D8=(t24_p) 
putexcel D9=(t25_p) 
putexcel D10=(t34_p) 
putexcel D11=(t35_p) 
putexcel D12=(t45_p) 

** save differences between managements
putexcel A16=("Management effect differences") 
putexcel B17=("delta") 
putexcel C17=("Chi2")  
putexcel D17=("p-value")  
putexcel A18=("MdeltaT1_T2") 
putexcel A19=("MdeltaT1_T3") 
putexcel A20=("MdeltaT1_T4") 
putexcel A21=("MdeltaT1_T5") 
putexcel A22=("MdeltaT2_T3") 
putexcel A23=("MdeltaT2_T4") 
putexcel A24=("MdeltaT2_T5") 
putexcel A25=("MdeltaT3_T4") 
putexcel A26=("MdeltaT3_T5") 
putexcel A27=("MdeltaT4_T5") 


putexcel B18=(MdeltaT1_T2) 
putexcel B19=(MdeltaT1_T3) 
putexcel B20=(MdeltaT1_T4) 
putexcel B21=(MdeltaT1_T5) 
putexcel B22=(MdeltaT2_T3) 
putexcel B23=(MdeltaT2_T4) 
putexcel B24=(MdeltaT2_T5) 
putexcel B25=(MdeltaT3_T4) 
putexcel B26=(MdeltaT3_T5) 
putexcel B27=(MdeltaT4_T5) 


putexcel C18=(mt2_chi) 
putexcel C19=(mt3_chi) 
putexcel C20=(mt4_chi) 
putexcel C21=(mt5_chi) 
putexcel C22=(mt23_chi) 
putexcel C23=(mt24_chi) 
putexcel C24=(mt25_chi) 
putexcel C25=(mt34_chi) 
putexcel C26=(mt35_chi) 
putexcel C27=(mt45_chi) 

putexcel D18=(mt2_p) 
putexcel D19=(mt3_p) 
putexcel D20=(mt4_p) 
putexcel D21=(mt5_p) 
putexcel D22=(mt23_p) 
putexcel D23=(mt24_p) 
putexcel D24=(mt25_p) 
putexcel D25=(mt34_p) 
putexcel D26=(mt35_p) 
putexcel D27=(mt45_p) 


*****************************
**** 2. mpp yield
*****************************

* load and adjust data(note that the directory needs to be specified)
clear all
insheet using "H:\Jena_Management_Experiment\Data_R_Stata_for_Submission\Stata_data_input\schaub_etal_2019_data_input_stata_mpp_yield.csv" , delimiter(",")
gen  sqr_sowndiv = sqrt(sowndiv)
gen  sqr_leg_share = sqrt(numleg/sowndiv)
gen  leg_share = (numleg/sowndiv)

*----------------------------------------------------------------------------------------------------------
* a) estimate different mixed effect linear models and compare information criteria  
*----------------------------------------------------------------------------------------------------------

* run model - with dummy for legume presence:
mixed mpp_yield_year c.sqr_sowndiv#i.treatment i.treatment i.leg#i.treatment funcgr i.grass i.therb || block: || plot :, vce(robust)
estat ic

* run model - with square root of legume share:
mixed mpp_yield_year c.sqr_sowndiv#i.treatment i.treatment c.sqr_leg_share#i.treatment funcgr i.grass i.therb || block: || plot :, vce(robust)
estat ic

* run model - with legume share 
mixed mpp_yield_year c.sqr_sowndiv#i.treatment i.treatment c.leg_share#i.treatment funcgr i.grass i.therb || block: || plot :, vce(robust)
estat ic


*----------------------------------------------------------------------------------------------------------
* b) estimate the mixed effect linear model with dummy for legume presence (equation 4) 
*----------------------------------------------------------------------------------------------------------

* run model - with dummy for legume presence:
mixed mpp_yield_year c.sqr_sowndiv#i.treatment i.treatment i.leg#i.treatment funcgr i.grass i.therb || block: || plot :, vce(robust)


*** extract values from previous model:
matrix a = r(table)'
matrix betas =e(b)


* extract the correct values for random effects: 
_diparm lns1_1_1, f(exp(@)^2) d(2*exp(@)^2)
matrix est_1 = r(est)
matrix  se_1 = r(se)

_diparm lns2_1_1, f(exp(@)^2) d(2*exp(@)^2)
matrix est_2 = r(est)
matrix  se_2 = r(se)

_diparm lnsig_e, f(exp(@)^2) d(2*exp(@)^2)
matrix est_3 = r(est)
matrix  se_3 = r(se)


* set working directory (note that the directory needs to be specified)
cd H:\Jena_Management_Experiment\Data_R_Stata_for_Submission\Stata_results

* save regression results (note that random effects are stored as log of the SD)
putexcel set "schaub_etal_2019_results_stata_legdummy_mpp_yield_full_regression", replace
putexcel A1=matrix(a), names 

putexcel C28=matrix(est_1) 
putexcel D28=matrix(se_1) 
putexcel C29=matrix(est_2) 
putexcel D29=matrix(se_2) 
putexcel C30=matrix(est_3) 
putexcel D30=matrix(se_3)


*----------------------------------------------------------------------------------------------------------
* c) compute Pearson correlation coefficient
*----------------------------------------------------------------------------------------------------------

correlate bm_yield_year mpp_yield_year


*----------------------------------------------------------------------------------------------------------
* d) calculate differences and test for significant difference between:
** i)  plant diversity effects per management intensity and 
** ii) management effects
*----------------------------------------------------------------------------------------------------------

*** extract beta values
scalar DE_T1 = betas[1,1]
scalar DE_T2 = betas[1,2]
scalar DE_T3 = betas[1,3]
scalar DE_T4 = betas[1,4]
scalar DE_T5 = betas[1,5]

display DE_T1
display DE_T2
display DE_T3
display DE_T4
display DE_T5


scalar M_T2 = betas[1,7]
scalar M_T3 = betas[1,8]
scalar M_T4 = betas[1,9]
scalar M_T5 = betas[1,10]

display M_T2
display M_T3
display M_T4
display M_T5


* i)  plant diversity effects per management intensity:
scalar deltaT1_T2 =(DE_T1- DE_T2)  
scalar deltaT1_T3 =(DE_T1- DE_T3)  
scalar deltaT1_T4 =(DE_T1- DE_T4)  
scalar deltaT1_T5 =(DE_T1- DE_T5)  
scalar deltaT2_T3 =(DE_T2- DE_T3)  
scalar deltaT2_T4 =(DE_T2- DE_T4)  
scalar deltaT2_T5 =(DE_T2- DE_T5)  
scalar deltaT3_T4 =(DE_T3- DE_T4)  
scalar deltaT3_T5 =(DE_T3- DE_T5)  
scalar deltaT4_T5 =(DE_T4- DE_T5) 

display deltaT1_T2  
display deltaT1_T3  
display deltaT1_T4 
display deltaT1_T5  
display deltaT2_T3  
display deltaT2_T4  
display deltaT2_T5 
display deltaT3_T4 
display deltaT3_T5
display deltaT4_T5 

test 1.treatment#c.sqr_sowndiv = 2.treatment#c.sqr_sowndiv
gen t12_p =r(p)
gen t12_chi =r(chi2)

test 1.treatment#c.sqr_sowndiv = 3.treatment#c.sqr_sowndiv
gen t13_p =r(p)
gen t13_chi =r(chi2)

test 1.treatment#c.sqr_sowndiv = 4.treatment#c.sqr_sowndiv
gen t14_p =r(p)
gen t14_chi =r(chi2)

test 1.treatment#c.sqr_sowndiv = 5.treatment#c.sqr_sowndiv
gen t15_p =r(p)
gen t15_chi =r(chi2)

test 2.treatment#c.sqr_sowndiv = 3.treatment#c.sqr_sowndiv
gen t23_p =r(p)
gen t23_chi =r(chi2)

test 2.treatment#c.sqr_sowndiv = 4.treatment#c.sqr_sowndiv
gen t24_p =r(p)
gen t24_chi =r(chi2)

test 2.treatment#c.sqr_sowndiv = 5.treatment#c.sqr_sowndiv
gen t25_p =r(p)
gen t25_chi =r(chi2)

test 3.treatment#c.sqr_sowndiv = 4.treatment#c.sqr_sowndiv
gen t34_p =r(p)
gen t34_chi =r(chi2)

test 3.treatment#c.sqr_sowndiv = 5.treatment#c.sqr_sowndiv
gen t35_p =r(p)
gen t35_chi =r(chi2)

test 4.treatment#c.sqr_sowndiv = 5.treatment#c.sqr_sowndiv
gen t45_p =r(p)
gen t45_chi =r(chi2)


* ii) management effects
scalar MdeltaT1_T2 =(- M_T2)  
scalar MdeltaT1_T3 =(- M_T3)  
scalar MdeltaT1_T4 =(- M_T4)  
scalar MdeltaT1_T5 =(- M_T5)  
scalar MdeltaT2_T3 =(M_T2 - M_T3)  
scalar MdeltaT2_T4 =(M_T2 - M_T4)  
scalar MdeltaT2_T5 =(M_T2 - M_T5)  
scalar MdeltaT3_T4 =(M_T3 - M_T4)  
scalar MdeltaT3_T5 =(M_T3 - M_T5)  
scalar MdeltaT4_T5 =(M_T4 - M_T5) 


test 2.treatment=0
gen mt2_p =r(p)
gen mt2_chi =r(chi2)

test 3.treatment=0
gen mt3_p =r(p)
gen mt3_chi =r(chi2)

test 4.treatment=0
gen mt4_p =r(p)
gen mt4_chi =r(chi2)

test 5.treatment=0
gen mt5_p =r(p)
gen mt5_chi =r(chi2)

test 2.treatment=3.treatment
gen mt23_p =r(p)
gen mt23_chi =r(chi2)

test 2.treatment=4.treatment
gen mt24_p =r(p)
gen mt24_chi =r(chi2)

test 2.treatment=5.treatment
gen mt25_p =r(p)
gen mt25_chi =r(chi2)

test 3.treatment=4.treatment
gen mt34_p =r(p)
gen mt34_chi =r(chi2)

test 3.treatment=5.treatment
gen mt35_p =r(p)
gen mt35_chi =r(chi2)

test 4.treatment=5.treatment
gen mt45_p =r(p)
gen mt45_chi =r(chi2)


* save regression results (note that random effects are stored as log of the SD)
putexcel set "schaub_etal_2019_results_stata_legdummy_mpp_yield_differences", replace

** save differences between plant diversity effects
putexcel A1=("Plant diversity effect differences") 
putexcel B2=("delta") 
putexcel C2=("Chi2")  
putexcel D2=("p-value")  
putexcel A3=("deltaT1_T2") 
putexcel A4=("deltaT1_T3") 
putexcel A5=("deltaT1_T4") 
putexcel A6=("deltaT1_T5") 
putexcel A7=("deltaT2_T3") 
putexcel A8=("deltaT2_T4") 
putexcel A9=("deltaT2_T5") 
putexcel A10=("deltaT3_T4") 
putexcel A11=("deltaT3_T5") 
putexcel A12=("deltaT4_T5") 

putexcel B3=(deltaT1_T2) 
putexcel B4=(deltaT1_T3) 
putexcel B5=(deltaT1_T4) 
putexcel B6=(deltaT1_T5) 
putexcel B7=(deltaT2_T3) 
putexcel B8=(deltaT2_T4) 
putexcel B9=(deltaT2_T5) 
putexcel B10=(deltaT3_T4) 
putexcel B11=(deltaT3_T5) 
putexcel B12=(deltaT4_T5) 

putexcel C3=(t12_chi) 
putexcel C4=(t13_chi) 
putexcel C5=(t14_chi) 
putexcel C6=(t15_chi) 
putexcel C7=(t23_chi) 
putexcel C8=(t24_chi) 
putexcel C9=(t25_chi) 
putexcel C10=(t34_chi) 
putexcel C11=(t35_chi) 
putexcel C12=(t45_chi) 

putexcel D3=(t12_p) 
putexcel D4=(t13_p) 
putexcel D5=(t14_p) 
putexcel D6=(t15_p) 
putexcel D7=(t23_p) 
putexcel D8=(t24_p) 
putexcel D9=(t25_p) 
putexcel D10=(t34_p) 
putexcel D11=(t35_p) 
putexcel D12=(t45_p) 

** save differences between managements
putexcel A16=("Management effect differences") 
putexcel B17=("delta") 
putexcel C17=("Chi2")  
putexcel D17=("p-value")  
putexcel A18=("MdeltaT1_T2") 
putexcel A19=("MdeltaT1_T3") 
putexcel A20=("MdeltaT1_T4") 
putexcel A21=("MdeltaT1_T5") 
putexcel A22=("MdeltaT2_T3") 
putexcel A23=("MdeltaT2_T4") 
putexcel A24=("MdeltaT2_T5") 
putexcel A25=("MdeltaT3_T4") 
putexcel A26=("MdeltaT3_T5") 
putexcel A27=("MdeltaT4_T5") 


putexcel B18=(MdeltaT1_T2) 
putexcel B19=(MdeltaT1_T3) 
putexcel B20=(MdeltaT1_T4) 
putexcel B21=(MdeltaT1_T5) 
putexcel B22=(MdeltaT2_T3) 
putexcel B23=(MdeltaT2_T4) 
putexcel B24=(MdeltaT2_T5) 
putexcel B25=(MdeltaT3_T4) 
putexcel B26=(MdeltaT3_T5) 
putexcel B27=(MdeltaT4_T5) 

putexcel C18=(mt2_chi) 
putexcel C19=(mt3_chi) 
putexcel C20=(mt4_chi) 
putexcel C21=(mt5_chi) 
putexcel C22=(mt23_chi) 
putexcel C23=(mt24_chi) 
putexcel C24=(mt25_chi) 
putexcel C25=(mt34_chi) 
putexcel C26=(mt35_chi) 
putexcel C27=(mt45_chi) 

putexcel D18=(mt2_p) 
putexcel D19=(mt3_p) 
putexcel D20=(mt4_p) 
putexcel D21=(mt5_p) 
putexcel D22=(mt23_p) 
putexcel D23=(mt24_p) 
putexcel D24=(mt25_p) 
putexcel D25=(mt34_p) 
putexcel D26=(mt35_p) 
putexcel D27=(mt45_p) 


*****************************
**** 3. cp yield
*****************************

* load and adjust data(note that the directory needs to be specified)
clear all
insheet using "H:\Jena_Management_Experiment\Data_R_Stata_for_Submission\Stata_data_input\schaub_etal_2019_data_input_stata_cp_yield.csv" , delimiter(",")
gen  sqr_sowndiv = sqrt(sowndiv)
gen  sqr_leg_share = sqrt(numleg/sowndiv)
gen  leg_share = (numleg/sowndiv)

*----------------------------------------------------------------------------------------------------------
* a) estimate different mixed effect linear models and compare information criteria  
*----------------------------------------------------------------------------------------------------------

* run model - with dummy for legume presence:
mixed cp_yield_year c.sqr_sowndiv#i.treatment i.treatment i.leg#i.treatment funcgr i.grass i.therb || block: || plot :, vce(robust)
estat ic

* run model - with square root of legume share:
mixed cp_yield_year c.sqr_sowndiv#i.treatment i.treatment c.sqr_leg_share#i.treatment funcgr i.grass i.therb || block: || plot :, vce(robust)
estat ic

* run model - with legume share 
mixed cp_yield_year c.sqr_sowndiv#i.treatment i.treatment c.leg_share#i.treatment funcgr i.grass i.therb || block: || plot :, vce(robust)
estat ic


*----------------------------------------------------------------------------------------------------------
* b) estimate the mixed effect linear model with dummy for legume presence (equation 4) 
*----------------------------------------------------------------------------------------------------------

* run model - with dummy for legume presence:
mixed cp_yield_year c.sqr_sowndiv#i.treatment i.treatment i.leg#i.treatment funcgr i.grass i.therb || block: || plot :, vce(robust)


*** extract values from previous model:
matrix a = r(table)'
matrix betas =e(b)


* extract the correct values for random effects: 
_diparm lns1_1_1, f(exp(@)^2) d(2*exp(@)^2)
matrix est_1 = r(est)
matrix  se_1 = r(se)

_diparm lns2_1_1, f(exp(@)^2) d(2*exp(@)^2)
matrix est_2 = r(est)
matrix  se_2 = r(se)

_diparm lnsig_e, f(exp(@)^2) d(2*exp(@)^2)
matrix est_3 = r(est)
matrix  se_3 = r(se)


* set working directory (note that the directory needs to be specified)
cd H:\Jena_Management_Experiment\Data_R_Stata_for_Submission\Stata_results

* save regression results (note that random effects are stored as log of the SD)
putexcel set "schaub_etal_2019_results_stata_legdummy_cp_yield_full_regression", replace
putexcel A1=matrix(a), names 

putexcel C28=matrix(est_1) 
putexcel D28=matrix(se_1) 
putexcel C29=matrix(est_2) 
putexcel D29=matrix(se_2) 
putexcel C30=matrix(est_3) 
putexcel D30=matrix(se_3)


*----------------------------------------------------------------------------------------------------------
* c) compute Pearson correlation coefficient
*----------------------------------------------------------------------------------------------------------

correlate bm_yield_year cp_yield_year


*----------------------------------------------------------------------------------------------------------
* d) calculate differences and test for significant difference between:
** i)  plant diversity effects per management intensity and 
** ii) management effects
*----------------------------------------------------------------------------------------------------------

*** extract beta values
scalar DE_T1 = betas[1,1]
scalar DE_T2 = betas[1,2]
scalar DE_T3 = betas[1,3]
scalar DE_T4 = betas[1,4]
scalar DE_T5 = betas[1,5]

display DE_T1
display DE_T2
display DE_T3
display DE_T4
display DE_T5


scalar M_T2 = betas[1,7]
scalar M_T3 = betas[1,8]
scalar M_T4 = betas[1,9]
scalar M_T5 = betas[1,10]

display M_T2
display M_T3
display M_T4
display M_T5


* i)  plant diversity effects per management intensity:
scalar deltaT1_T2 =(DE_T1- DE_T2)  
scalar deltaT1_T3 =(DE_T1- DE_T3)  
scalar deltaT1_T4 =(DE_T1- DE_T4)  
scalar deltaT1_T5 =(DE_T1- DE_T5)  
scalar deltaT2_T3 =(DE_T2- DE_T3)  
scalar deltaT2_T4 =(DE_T2- DE_T4)  
scalar deltaT2_T5 =(DE_T2- DE_T5)  
scalar deltaT3_T4 =(DE_T3- DE_T4)  
scalar deltaT3_T5 =(DE_T3- DE_T5)  
scalar deltaT4_T5 =(DE_T4- DE_T5) 

display deltaT1_T2  
display deltaT1_T3  
display deltaT1_T4 
display deltaT1_T5  
display deltaT2_T3  
display deltaT2_T4  
display deltaT2_T5 
display deltaT3_T4 
display deltaT3_T5
display deltaT4_T5 

test 1.treatment#c.sqr_sowndiv = 2.treatment#c.sqr_sowndiv
gen t12_p =r(p)
gen t12_chi =r(chi2)

test 1.treatment#c.sqr_sowndiv = 3.treatment#c.sqr_sowndiv
gen t13_p =r(p)
gen t13_chi =r(chi2)

test 1.treatment#c.sqr_sowndiv = 4.treatment#c.sqr_sowndiv
gen t14_p =r(p)
gen t14_chi =r(chi2)

test 1.treatment#c.sqr_sowndiv = 5.treatment#c.sqr_sowndiv
gen t15_p =r(p)
gen t15_chi =r(chi2)

test 2.treatment#c.sqr_sowndiv = 3.treatment#c.sqr_sowndiv
gen t23_p =r(p)
gen t23_chi =r(chi2)

test 2.treatment#c.sqr_sowndiv = 4.treatment#c.sqr_sowndiv
gen t24_p =r(p)
gen t24_chi =r(chi2)

test 2.treatment#c.sqr_sowndiv = 5.treatment#c.sqr_sowndiv
gen t25_p =r(p)
gen t25_chi =r(chi2)

test 3.treatment#c.sqr_sowndiv = 4.treatment#c.sqr_sowndiv
gen t34_p =r(p)
gen t34_chi =r(chi2)

test 3.treatment#c.sqr_sowndiv = 5.treatment#c.sqr_sowndiv
gen t35_p =r(p)
gen t35_chi =r(chi2)

test 4.treatment#c.sqr_sowndiv = 5.treatment#c.sqr_sowndiv
gen t45_p =r(p)
gen t45_chi =r(chi2)


* ii) management effects
scalar MdeltaT1_T2 =(- M_T2)  
scalar MdeltaT1_T3 =(- M_T3)  
scalar MdeltaT1_T4 =(- M_T4)  
scalar MdeltaT1_T5 =(- M_T5)  
scalar MdeltaT2_T3 =(M_T2 - M_T3)  
scalar MdeltaT2_T4 =(M_T2 - M_T4)  
scalar MdeltaT2_T5 =(M_T2 - M_T5)  
scalar MdeltaT3_T4 =(M_T3 - M_T4)  
scalar MdeltaT3_T5 =(M_T3 - M_T5)  
scalar MdeltaT4_T5 =(M_T4 - M_T5) 


test 2.treatment=0
gen mt2_p =r(p)
gen mt2_chi =r(chi2)

test 3.treatment=0
gen mt3_p =r(p)
gen mt3_chi =r(chi2)

test 4.treatment=0
gen mt4_p =r(p)
gen mt4_chi =r(chi2)

test 5.treatment=0
gen mt5_p =r(p)
gen mt5_chi =r(chi2)

test 2.treatment=3.treatment
gen mt23_p =r(p)
gen mt23_chi =r(chi2)

test 2.treatment=4.treatment
gen mt24_p =r(p)
gen mt24_chi =r(chi2)

test 2.treatment=5.treatment
gen mt25_p =r(p)
gen mt25_chi =r(chi2)

test 3.treatment=4.treatment
gen mt34_p =r(p)
gen mt34_chi =r(chi2)

test 3.treatment=5.treatment
gen mt35_p =r(p)
gen mt35_chi =r(chi2)

test 4.treatment=5.treatment
gen mt45_p =r(p)
gen mt45_chi =r(chi2)


* save regression results (note that random effects are stored as log of the SD)
putexcel set "schaub_etal_2019_results_stata_legdummy_cp_yield_differences", replace

** save differences between plant diversity effects
putexcel A1=("Plant diversity effect differences") 
putexcel B2=("delta") 
putexcel C2=("Chi2")  
putexcel D2=("p-value")  
putexcel A3=("deltaT1_T2") 
putexcel A4=("deltaT1_T3") 
putexcel A5=("deltaT1_T4") 
putexcel A6=("deltaT1_T5") 
putexcel A7=("deltaT2_T3") 
putexcel A8=("deltaT2_T4") 
putexcel A9=("deltaT2_T5") 
putexcel A10=("deltaT3_T4") 
putexcel A11=("deltaT3_T5") 
putexcel A12=("deltaT4_T5") 

putexcel B3=(deltaT1_T2) 
putexcel B4=(deltaT1_T3) 
putexcel B5=(deltaT1_T4) 
putexcel B6=(deltaT1_T5) 
putexcel B7=(deltaT2_T3) 
putexcel B8=(deltaT2_T4) 
putexcel B9=(deltaT2_T5) 
putexcel B10=(deltaT3_T4) 
putexcel B11=(deltaT3_T5) 
putexcel B12=(deltaT4_T5) 

putexcel C3=(t12_chi) 
putexcel C4=(t13_chi) 
putexcel C5=(t14_chi) 
putexcel C6=(t15_chi) 
putexcel C7=(t23_chi) 
putexcel C8=(t24_chi) 
putexcel C9=(t25_chi) 
putexcel C10=(t34_chi) 
putexcel C11=(t35_chi) 
putexcel C12=(t45_chi) 

putexcel D3=(t12_p) 
putexcel D4=(t13_p) 
putexcel D5=(t14_p) 
putexcel D6=(t15_p) 
putexcel D7=(t23_p) 
putexcel D8=(t24_p) 
putexcel D9=(t25_p) 
putexcel D10=(t34_p) 
putexcel D11=(t35_p) 
putexcel D12=(t45_p) 

** save differences between managements
putexcel A16=("Management effect differences") 
putexcel B17=("delta") 
putexcel C17=("Chi2")  
putexcel D17=("p-value")  
putexcel A18=("MdeltaT1_T2") 
putexcel A19=("MdeltaT1_T3") 
putexcel A20=("MdeltaT1_T4") 
putexcel A21=("MdeltaT1_T5") 
putexcel A22=("MdeltaT2_T3") 
putexcel A23=("MdeltaT2_T4") 
putexcel A24=("MdeltaT2_T5") 
putexcel A25=("MdeltaT3_T4") 
putexcel A26=("MdeltaT3_T5") 
putexcel A27=("MdeltaT4_T5") 


putexcel B18=(MdeltaT1_T2) 
putexcel B19=(MdeltaT1_T3) 
putexcel B20=(MdeltaT1_T4) 
putexcel B21=(MdeltaT1_T5) 
putexcel B22=(MdeltaT2_T3) 
putexcel B23=(MdeltaT2_T4) 
putexcel B24=(MdeltaT2_T5) 
putexcel B25=(MdeltaT3_T4) 
putexcel B26=(MdeltaT3_T5) 
putexcel B27=(MdeltaT4_T5) 

putexcel C18=(mt2_chi) 
putexcel C19=(mt3_chi) 
putexcel C20=(mt4_chi) 
putexcel C21=(mt5_chi) 
putexcel C22=(mt23_chi) 
putexcel C23=(mt24_chi) 
putexcel C24=(mt25_chi) 
putexcel C25=(mt34_chi) 
putexcel C26=(mt35_chi) 
putexcel C27=(mt45_chi) 

putexcel D18=(mt2_p) 
putexcel D19=(mt3_p) 
putexcel D20=(mt4_p) 
putexcel D21=(mt5_p) 
putexcel D22=(mt23_p) 
putexcel D23=(mt24_p) 
putexcel D24=(mt25_p) 
putexcel D25=(mt34_p) 
putexcel D26=(mt35_p) 
putexcel D27=(mt45_p) 


*****************************
**** 4. ucp yield
*****************************

* load and adjust data(note that the directory needs to be specified)
clear all
insheet using "H:\Jena_Management_Experiment\Data_R_Stata_for_Submission\Stata_data_input\schaub_etal_2019_data_input_stata_ucp_yield.csv" , delimiter(",")
gen  sqr_sowndiv = sqrt(sowndiv)
gen  sqr_leg_share = sqrt(numleg/sowndiv)
gen  leg_share = (numleg/sowndiv)

*----------------------------------------------------------------------------------------------------------
* a) estimate different mixed effect linear models and compare information criteria  
*----------------------------------------------------------------------------------------------------------

* run model - with dummy for legume presence:
mixed ucp_yield_first c.sqr_sowndiv#i.treatment i.treatment i.leg#i.treatment funcgr i.grass i.therb || block: || plot :, vce(robust)
estat ic

* run model - with square root of legume share:
mixed ucp_yield_first c.sqr_sowndiv#i.treatment i.treatment c.sqr_leg_share#i.treatment funcgr i.grass i.therb || block: || plot :, vce(robust)
estat ic

* run model - with legume share 
mixed ucp_yield_first c.sqr_sowndiv#i.treatment i.treatment c.leg_share#i.treatment funcgr i.grass i.therb || block: || plot :, vce(robust)
estat ic


*----------------------------------------------------------------------------------------------------------
* b) estimate the mixed effect linear model with dummy for legume presence (equation 4) 
*----------------------------------------------------------------------------------------------------------

* run model - with dummy for legume presence:
mixed ucp_yield_first c.sqr_sowndiv#i.treatment i.treatment i.leg#i.treatment funcgr i.grass i.therb || block: || plot :, vce(robust)


*** extract values from previous model:
matrix a = r(table)'
matrix betas =e(b)


* extract the correct values for random effects: 
_diparm lns1_1_1, f(exp(@)^2) d(2*exp(@)^2)
matrix est_1 = r(est)
matrix  se_1 = r(se)

_diparm lns2_1_1, f(exp(@)^2) d(2*exp(@)^2)
matrix est_2 = r(est)
matrix  se_2 = r(se)

_diparm lnsig_e, f(exp(@)^2) d(2*exp(@)^2)
matrix est_3 = r(est)
matrix  se_3 = r(se)


* set working directory (note that the directory needs to be specified)
cd H:\Jena_Management_Experiment\Data_R_Stata_for_Submission\Stata_results

* save regression results (note that random effects are stored as log of the SD)
putexcel set "schaub_etal_2019_results_stata_legdummy_ucp_yield_full_regression", replace
putexcel A1=matrix(a), names 

putexcel C24=matrix(est_1) 
putexcel D24=matrix(se_1) 
putexcel C25=matrix(est_2) 
putexcel D25=matrix(se_2) 
putexcel C26=matrix(est_3) 
putexcel D26=matrix(se_3)


*----------------------------------------------------------------------------------------------------------
* c) compute Pearson correlation coefficient
*----------------------------------------------------------------------------------------------------------

correlate bm_yield_first ucp_yield_first


*----------------------------------------------------------------------------------------------------------
* d) calculate differences and test for significant difference between:
** i)  plant diversity effects per management intensity and 
** ii) management effects
*----------------------------------------------------------------------------------------------------------

*** extract beta values
scalar DE_T2 = betas[1,1]
scalar DE_T3 = betas[1,2]
scalar DE_T4 = betas[1,3]
scalar DE_T5 = betas[1,4]

display DE_T2
display DE_T3
display DE_T4
display DE_T5


scalar M_T3 = betas[1,7]
scalar M_T4 = betas[1,8]
scalar M_T5 = betas[1,9]

display M_T3
display M_T4
display M_T5


* i)  plant diversity effects per management intensity:  
scalar deltaT2_T3 =(DE_T2- DE_T3)  
scalar deltaT2_T4 =(DE_T2- DE_T4)  
scalar deltaT2_T5 =(DE_T2- DE_T5)  
scalar deltaT3_T4 =(DE_T3- DE_T4)  
scalar deltaT3_T5 =(DE_T3- DE_T5)  
scalar deltaT4_T5 =(DE_T4- DE_T5) 

display deltaT2_T3  
display deltaT2_T4  
display deltaT2_T5 
display deltaT3_T4 
display deltaT3_T5
display deltaT4_T5 


test 2.treatment#c.sqr_sowndiv = 3.treatment#c.sqr_sowndiv
gen t23_p =r(p)
gen t23_chi =r(chi2)

test 2.treatment#c.sqr_sowndiv = 4.treatment#c.sqr_sowndiv
gen t24_p =r(p)
gen t24_chi =r(chi2)

test 2.treatment#c.sqr_sowndiv = 5.treatment#c.sqr_sowndiv
gen t25_p =r(p)
gen t25_chi =r(chi2)

test 3.treatment#c.sqr_sowndiv = 4.treatment#c.sqr_sowndiv
gen t34_p =r(p)
gen t34_chi =r(chi2)

test 3.treatment#c.sqr_sowndiv = 5.treatment#c.sqr_sowndiv
gen t35_p =r(p)
gen t35_chi =r(chi2)

test 4.treatment#c.sqr_sowndiv = 5.treatment#c.sqr_sowndiv
gen t45_p =r(p)
gen t45_chi =r(chi2)


* ii) management effects 
scalar MdeltaT2_T3 =( - M_T3)  
scalar MdeltaT2_T4 =( - M_T4)  
scalar MdeltaT2_T5 =( - M_T5)  
scalar MdeltaT3_T4 =(M_T3 - M_T4)  
scalar MdeltaT3_T5 =(M_T3 - M_T5)  
scalar MdeltaT4_T5 =(M_T4 - M_T5) 


test 3.treatment=0
gen mt23_p =r(p)
gen mt23_chi =r(chi2)

test 4.treatment=0
gen mt24_p =r(p)
gen mt24_chi =r(chi2)

test 5.treatment=0
gen mt25_p =r(p)
gen mt25_chi =r(chi2)

test 3.treatment=4.treatment
gen mt34_p =r(p)
gen mt34_chi =r(chi2)

test 3.treatment=5.treatment
gen mt35_p =r(p)
gen mt35_chi =r(chi2)

test 4.treatment=5.treatment
gen mt45_p =r(p)
gen mt45_chi =r(chi2)


* save regression results (note that random effects are stored as log of the SD)
putexcel set "schaub_etal_2019_results_stata_legdummy_ucp_yield_differences", replace

** save differences between plant diversity effects
putexcel A1=("Plant diversity effect differences") 
putexcel B2=("delta") 
putexcel C2=("Chi2")  
putexcel D2=("p-value")  
putexcel A3=("deltaT1_T2") 
putexcel A4=("deltaT1_T3") 
putexcel A5=("deltaT1_T4") 
putexcel A6=("deltaT1_T5") 
putexcel A7=("deltaT2_T3") 
putexcel A8=("deltaT2_T4") 
putexcel A9=("deltaT2_T5") 
putexcel A10=("deltaT3_T4") 
putexcel A11=("deltaT3_T5") 
putexcel A12=("deltaT4_T5") 


putexcel B7=(deltaT2_T3) 
putexcel B8=(deltaT2_T4) 
putexcel B9=(deltaT2_T5) 
putexcel B10=(deltaT3_T4) 
putexcel B11=(deltaT3_T5) 
putexcel B12=(deltaT4_T5) 


putexcel C7=(t23_chi) 
putexcel C8=(t24_chi) 
putexcel C9=(t25_chi) 
putexcel C10=(t34_chi) 
putexcel C11=(t35_chi) 
putexcel C12=(t45_chi) 


putexcel D7=(t23_p) 
putexcel D8=(t24_p) 
putexcel D9=(t25_p) 
putexcel D10=(t34_p) 
putexcel D11=(t35_p) 
putexcel D12=(t45_p) 

** save differences between managements
putexcel A16=("Management effect differences") 
putexcel B17=("delta") 
putexcel C17=("Chi2")  
putexcel D17=("p-value")  
putexcel A18=("MdeltaT1_T2") 
putexcel A19=("MdeltaT1_T3") 
putexcel A20=("MdeltaT1_T4") 
putexcel A21=("MdeltaT1_T5") 
putexcel A22=("MdeltaT2_T3") 
putexcel A23=("MdeltaT2_T4") 
putexcel A24=("MdeltaT2_T5") 
putexcel A25=("MdeltaT3_T4") 
putexcel A26=("MdeltaT3_T5") 
putexcel A27=("MdeltaT4_T5") 

 
putexcel B22=(MdeltaT2_T3) 
putexcel B23=(MdeltaT2_T4) 
putexcel B24=(MdeltaT2_T5) 
putexcel B25=(MdeltaT3_T4) 
putexcel B26=(MdeltaT3_T5) 
putexcel B27=(MdeltaT4_T5) 

putexcel C22=(mt23_chi) 
putexcel C23=(mt24_chi) 
putexcel C24=(mt25_chi) 
putexcel C25=(mt34_chi) 
putexcel C26=(mt35_chi) 
putexcel C27=(mt45_chi) 

putexcel D22=(mt23_p) 
putexcel D23=(mt24_p) 
putexcel D24=(mt25_p) 
putexcel D25=(mt34_p) 
putexcel D26=(mt35_p) 
putexcel D27=(mt45_p) 


*****************************
**** 5. om yield
*****************************

* load and adjust data(note that the directory needs to be specified)
clear all
insheet using "H:\Jena_Management_Experiment\Data_R_Stata_for_Submission\Stata_data_input\schaub_etal_2019_data_input_stata_om_yield.csv" , delimiter(",")
gen  sqr_sowndiv = sqrt(sowndiv)
gen  sqr_leg_share = sqrt(numleg/sowndiv)
gen  leg_share = (numleg/sowndiv)

*----------------------------------------------------------------------------------------------------------
* a) estimate different mixed effect linear models and compare information criteria  
*----------------------------------------------------------------------------------------------------------

* run model - with dummy for legume presence:
mixed om_yield_year c.sqr_sowndiv#i.treatment i.treatment i.leg#i.treatment funcgr i.grass i.therb || block: || plot :, vce(robust)
estat ic

* run model - with square root of legume share:
mixed om_yield_year c.sqr_sowndiv#i.treatment i.treatment c.sqr_leg_share#i.treatment funcgr i.grass i.therb || block: || plot :, vce(robust)
estat ic

* run model - with legume share 
mixed om_yield_year c.sqr_sowndiv#i.treatment i.treatment c.leg_share#i.treatment funcgr i.grass i.therb || block: || plot :, vce(robust)
estat ic


*----------------------------------------------------------------------------------------------------------
* b) estimate the mixed effect linear model with dummy for legume presence (equation 4) 
*----------------------------------------------------------------------------------------------------------

* run model - with dummy for legume presence:
mixed om_yield_year c.sqr_sowndiv#i.treatment i.treatment i.leg#i.treatment funcgr i.grass i.therb || block: || plot :, vce(robust)


*** extract values from previous model:
matrix a = r(table)'
matrix betas =e(b)


* extract the correct values for random effects: 
_diparm lns1_1_1, f(exp(@)^2) d(2*exp(@)^2)
matrix est_1 = r(est)
matrix  se_1 = r(se)

_diparm lns2_1_1, f(exp(@)^2) d(2*exp(@)^2)
matrix est_2 = r(est)
matrix  se_2 = r(se)

_diparm lnsig_e, f(exp(@)^2) d(2*exp(@)^2)
matrix est_3 = r(est)
matrix  se_3 = r(se)


* set working directory (note that the directory needs to be specified)
cd H:\Jena_Management_Experiment\Data_R_Stata_for_Submission\Stata_results

* save regression results (note that random effects are stored as log of the SD)
putexcel set "schaub_etal_2019_results_stata_legdummy_om_yield_full_regression", replace
putexcel A1=matrix(a), names 

putexcel C28=matrix(est_1) 
putexcel D28=matrix(se_1) 
putexcel C29=matrix(est_2) 
putexcel D29=matrix(se_2) 
putexcel C30=matrix(est_3) 
putexcel D30=matrix(se_3)


*----------------------------------------------------------------------------------------------------------
* c) compute Pearson correlation coefficient
*----------------------------------------------------------------------------------------------------------

correlate bm_yield_year om_yield_year


*----------------------------------------------------------------------------------------------------------
* d) calculate differences and test for significant difference between:
** i)  plant diversity effects per management intensity and 
** ii) management effects
*----------------------------------------------------------------------------------------------------------

*** extract beta values
scalar DE_T1 = betas[1,1]
scalar DE_T2 = betas[1,2]
scalar DE_T3 = betas[1,3]
scalar DE_T4 = betas[1,4]
scalar DE_T5 = betas[1,5]

display DE_T1
display DE_T2
display DE_T3
display DE_T4
display DE_T5


scalar M_T2 = betas[1,7]
scalar M_T3 = betas[1,8]
scalar M_T4 = betas[1,9]
scalar M_T5 = betas[1,10]

display M_T2
display M_T3
display M_T4
display M_T5


* i)  plant diversity effects per management intensity:
scalar deltaT1_T2 =(DE_T1- DE_T2)  
scalar deltaT1_T3 =(DE_T1- DE_T3)  
scalar deltaT1_T4 =(DE_T1- DE_T4)  
scalar deltaT1_T5 =(DE_T1- DE_T5)  
scalar deltaT2_T3 =(DE_T2- DE_T3)  
scalar deltaT2_T4 =(DE_T2- DE_T4)  
scalar deltaT2_T5 =(DE_T2- DE_T5)  
scalar deltaT3_T4 =(DE_T3- DE_T4)  
scalar deltaT3_T5 =(DE_T3- DE_T5)  
scalar deltaT4_T5 =(DE_T4- DE_T5) 

display deltaT1_T2  
display deltaT1_T3  
display deltaT1_T4 
display deltaT1_T5  
display deltaT2_T3  
display deltaT2_T4  
display deltaT2_T5 
display deltaT3_T4 
display deltaT3_T5
display deltaT4_T5 

test 1.treatment#c.sqr_sowndiv = 2.treatment#c.sqr_sowndiv
gen t12_p =r(p)
gen t12_chi =r(chi2)

test 1.treatment#c.sqr_sowndiv = 3.treatment#c.sqr_sowndiv
gen t13_p =r(p)
gen t13_chi =r(chi2)

test 1.treatment#c.sqr_sowndiv = 4.treatment#c.sqr_sowndiv
gen t14_p =r(p)
gen t14_chi =r(chi2)

test 1.treatment#c.sqr_sowndiv = 5.treatment#c.sqr_sowndiv
gen t15_p =r(p)
gen t15_chi =r(chi2)

test 2.treatment#c.sqr_sowndiv = 3.treatment#c.sqr_sowndiv
gen t23_p =r(p)
gen t23_chi =r(chi2)

test 2.treatment#c.sqr_sowndiv = 4.treatment#c.sqr_sowndiv
gen t24_p =r(p)
gen t24_chi =r(chi2)

test 2.treatment#c.sqr_sowndiv = 5.treatment#c.sqr_sowndiv
gen t25_p =r(p)
gen t25_chi =r(chi2)

test 3.treatment#c.sqr_sowndiv = 4.treatment#c.sqr_sowndiv
gen t34_p =r(p)
gen t34_chi =r(chi2)

test 3.treatment#c.sqr_sowndiv = 5.treatment#c.sqr_sowndiv
gen t35_p =r(p)
gen t35_chi =r(chi2)

test 4.treatment#c.sqr_sowndiv = 5.treatment#c.sqr_sowndiv
gen t45_p =r(p)
gen t45_chi =r(chi2)


* ii) management effects
scalar MdeltaT1_T2 =(- M_T2)  
scalar MdeltaT1_T3 =(- M_T3)  
scalar MdeltaT1_T4 =(- M_T4)  
scalar MdeltaT1_T5 =(- M_T5)  
scalar MdeltaT2_T3 =(M_T2 - M_T3)  
scalar MdeltaT2_T4 =(M_T2 - M_T4)  
scalar MdeltaT2_T5 =(M_T2 - M_T5)  
scalar MdeltaT3_T4 =(M_T3 - M_T4)  
scalar MdeltaT3_T5 =(M_T3 - M_T5)  
scalar MdeltaT4_T5 =(M_T4 - M_T5) 


test 2.treatment=0
gen mt2_p =r(p)
gen mt2_chi =r(chi2)

test 3.treatment=0
gen mt3_p =r(p)
gen mt3_chi =r(chi2)

test 4.treatment=0
gen mt4_p =r(p)
gen mt4_chi =r(chi2)

test 5.treatment=0
gen mt5_p =r(p)
gen mt5_chi =r(chi2)

test 2.treatment=3.treatment
gen mt23_p =r(p)
gen mt23_chi =r(chi2)

test 2.treatment=4.treatment
gen mt24_p =r(p)
gen mt24_chi =r(chi2)

test 2.treatment=5.treatment
gen mt25_p =r(p)
gen mt25_chi =r(chi2)

test 3.treatment=4.treatment
gen mt34_p =r(p)
gen mt34_chi =r(chi2)

test 3.treatment=5.treatment
gen mt35_p =r(p)
gen mt35_chi =r(chi2)

test 4.treatment=5.treatment
gen mt45_p =r(p)
gen mt45_chi =r(chi2)


* save regression results (note that random effects are stored as log of the SD)
putexcel set "schaub_etal_2019_results_stata_legdummy_om_yield_differences", replace

** save differences between plant diversity effects
putexcel A1=("Plant diversity effect differences") 
putexcel B2=("delta") 
putexcel C2=("Chi2")  
putexcel D2=("p-value")  
putexcel A3=("deltaT1_T2") 
putexcel A4=("deltaT1_T3") 
putexcel A5=("deltaT1_T4") 
putexcel A6=("deltaT1_T5") 
putexcel A7=("deltaT2_T3") 
putexcel A8=("deltaT2_T4") 
putexcel A9=("deltaT2_T5") 
putexcel A10=("deltaT3_T4") 
putexcel A11=("deltaT3_T5") 
putexcel A12=("deltaT4_T5") 

putexcel B3=(deltaT1_T2) 
putexcel B4=(deltaT1_T3) 
putexcel B5=(deltaT1_T4) 
putexcel B6=(deltaT1_T5) 
putexcel B7=(deltaT2_T3) 
putexcel B8=(deltaT2_T4) 
putexcel B9=(deltaT2_T5) 
putexcel B10=(deltaT3_T4) 
putexcel B11=(deltaT3_T5) 
putexcel B12=(deltaT4_T5) 

putexcel C3=(t12_chi) 
putexcel C4=(t13_chi) 
putexcel C5=(t14_chi) 
putexcel C6=(t15_chi) 
putexcel C7=(t23_chi) 
putexcel C8=(t24_chi) 
putexcel C9=(t25_chi) 
putexcel C10=(t34_chi) 
putexcel C11=(t35_chi) 
putexcel C12=(t45_chi) 

putexcel D3=(t12_p) 
putexcel D4=(t13_p) 
putexcel D5=(t14_p) 
putexcel D6=(t15_p) 
putexcel D7=(t23_p) 
putexcel D8=(t24_p) 
putexcel D9=(t25_p) 
putexcel D10=(t34_p) 
putexcel D11=(t35_p) 
putexcel D12=(t45_p) 

** save differences between managements
putexcel A16=("Management effect differences") 
putexcel B17=("delta") 
putexcel C17=("Chi2")  
putexcel D17=("p-value")  
putexcel A18=("MdeltaT1_T2") 
putexcel A19=("MdeltaT1_T3") 
putexcel A20=("MdeltaT1_T4") 
putexcel A21=("MdeltaT1_T5") 
putexcel A22=("MdeltaT2_T3") 
putexcel A23=("MdeltaT2_T4") 
putexcel A24=("MdeltaT2_T5") 
putexcel A25=("MdeltaT3_T4") 
putexcel A26=("MdeltaT3_T5") 
putexcel A27=("MdeltaT4_T5") 


putexcel B18=(MdeltaT1_T2) 
putexcel B19=(MdeltaT1_T3) 
putexcel B20=(MdeltaT1_T4) 
putexcel B21=(MdeltaT1_T5) 
putexcel B22=(MdeltaT2_T3) 
putexcel B23=(MdeltaT2_T4) 
putexcel B24=(MdeltaT2_T5) 
putexcel B25=(MdeltaT3_T4) 
putexcel B26=(MdeltaT3_T5) 
putexcel B27=(MdeltaT4_T5) 

putexcel C18=(mt2_chi) 
putexcel C19=(mt3_chi) 
putexcel C20=(mt4_chi) 
putexcel C21=(mt5_chi) 
putexcel C22=(mt23_chi) 
putexcel C23=(mt24_chi) 
putexcel C24=(mt25_chi) 
putexcel C25=(mt34_chi) 
putexcel C26=(mt35_chi) 
putexcel C27=(mt45_chi) 

putexcel D18=(mt2_p) 
putexcel D19=(mt3_p) 
putexcel D20=(mt4_p) 
putexcel D21=(mt5_p) 
putexcel D22=(mt23_p) 
putexcel D23=(mt24_p) 
putexcel D24=(mt25_p) 
putexcel D25=(mt34_p) 
putexcel D26=(mt35_p) 
putexcel D27=(mt45_p) 


*****************************
**** 6. ndf yield
*****************************

* load and adjust data(note that the directory needs to be specified)
clear all
insheet using "H:\Jena_Management_Experiment\Data_R_Stata_for_Submission\Stata_data_input\schaub_etal_2019_data_input_stata_ndf_yield.csv" , delimiter(",")
gen  sqr_sowndiv = sqrt(sowndiv)
gen  sqr_leg_share = sqrt(numleg/sowndiv)
gen  leg_share = (numleg/sowndiv)

*----------------------------------------------------------------------------------------------------------
* a) estimate different mixed effect linear models and compare information criteria  
*----------------------------------------------------------------------------------------------------------

* run model - with dummy for legume presence:
mixed ndf_yield_year c.sqr_sowndiv#i.treatment i.treatment i.leg#i.treatment funcgr i.grass i.therb || block: || plot :, vce(robust)
estat ic

* run model - with square root of legume share:
mixed ndf_yield_year c.sqr_sowndiv#i.treatment i.treatment c.sqr_leg_share#i.treatment funcgr i.grass i.therb || block: || plot :, vce(robust)
estat ic

* run model - with legume share 
mixed ndf_yield_year c.sqr_sowndiv#i.treatment i.treatment c.leg_share#i.treatment funcgr i.grass i.therb || block: || plot :, vce(robust)
estat ic


*----------------------------------------------------------------------------------------------------------
* b) estimate the mixed effect linear model with dummy for legume presence (equation 4) 
*----------------------------------------------------------------------------------------------------------

* run model - with dummy for legume presence:
mixed ndf_yield_year c.sqr_sowndiv#i.treatment i.treatment i.leg#i.treatment funcgr i.grass i.therb || block: || plot :, vce(robust)


*** extract values from previous model:
matrix a = r(table)'
matrix betas =e(b)


* extract the correct values for random effects: 
_diparm lns1_1_1, f(exp(@)^2) d(2*exp(@)^2)
matrix est_1 = r(est)
matrix  se_1 = r(se)

_diparm lns2_1_1, f(exp(@)^2) d(2*exp(@)^2)
matrix est_2 = r(est)
matrix  se_2 = r(se)

_diparm lnsig_e, f(exp(@)^2) d(2*exp(@)^2)
matrix est_3 = r(est)
matrix  se_3 = r(se)


* set working directory (note that the directory needs to be specified)
cd H:\Jena_Management_Experiment\Data_R_Stata_for_Submission\Stata_results

* save regression results (note that random effects are stored as log of the SD)
putexcel set "schaub_etal_2019_results_stata_legdummy_ndf_yield_full_regression", replace
putexcel A1=matrix(a), names 

putexcel C28=matrix(est_1) 
putexcel D28=matrix(se_1) 
putexcel C29=matrix(est_2) 
putexcel D29=matrix(se_2) 
putexcel C30=matrix(est_3) 
putexcel D30=matrix(se_3)


*----------------------------------------------------------------------------------------------------------
* c) compute Pearson correlation coefficient
*----------------------------------------------------------------------------------------------------------

correlate bm_yield_year ndf_yield_year


*----------------------------------------------------------------------------------------------------------
* d) calculate differences and test for significant difference between:
** i)  plant diversity effects per management intensity and 
** ii) management effects
*----------------------------------------------------------------------------------------------------------

*** extract beta values
scalar DE_T1 = betas[1,1]
scalar DE_T2 = betas[1,2]
scalar DE_T3 = betas[1,3]
scalar DE_T4 = betas[1,4]
scalar DE_T5 = betas[1,5]

display DE_T1
display DE_T2
display DE_T3
display DE_T4
display DE_T5


scalar M_T2 = betas[1,7]
scalar M_T3 = betas[1,8]
scalar M_T4 = betas[1,9]
scalar M_T5 = betas[1,10]

display M_T2
display M_T3
display M_T4
display M_T5


* i)  plant diversity effects per management intensity:
scalar deltaT1_T2 =(DE_T1- DE_T2)  
scalar deltaT1_T3 =(DE_T1- DE_T3)  
scalar deltaT1_T4 =(DE_T1- DE_T4)  
scalar deltaT1_T5 =(DE_T1- DE_T5)  
scalar deltaT2_T3 =(DE_T2- DE_T3)  
scalar deltaT2_T4 =(DE_T2- DE_T4)  
scalar deltaT2_T5 =(DE_T2- DE_T5)  
scalar deltaT3_T4 =(DE_T3- DE_T4)  
scalar deltaT3_T5 =(DE_T3- DE_T5)  
scalar deltaT4_T5 =(DE_T4- DE_T5) 

display deltaT1_T2  
display deltaT1_T3  
display deltaT1_T4 
display deltaT1_T5  
display deltaT2_T3  
display deltaT2_T4  
display deltaT2_T5 
display deltaT3_T4 
display deltaT3_T5
display deltaT4_T5 

test 1.treatment#c.sqr_sowndiv = 2.treatment#c.sqr_sowndiv
gen t12_p =r(p)
gen t12_chi =r(chi2)

test 1.treatment#c.sqr_sowndiv = 3.treatment#c.sqr_sowndiv
gen t13_p =r(p)
gen t13_chi =r(chi2)

test 1.treatment#c.sqr_sowndiv = 4.treatment#c.sqr_sowndiv
gen t14_p =r(p)
gen t14_chi =r(chi2)

test 1.treatment#c.sqr_sowndiv = 5.treatment#c.sqr_sowndiv
gen t15_p =r(p)
gen t15_chi =r(chi2)

test 2.treatment#c.sqr_sowndiv = 3.treatment#c.sqr_sowndiv
gen t23_p =r(p)
gen t23_chi =r(chi2)

test 2.treatment#c.sqr_sowndiv = 4.treatment#c.sqr_sowndiv
gen t24_p =r(p)
gen t24_chi =r(chi2)

test 2.treatment#c.sqr_sowndiv = 5.treatment#c.sqr_sowndiv
gen t25_p =r(p)
gen t25_chi =r(chi2)

test 3.treatment#c.sqr_sowndiv = 4.treatment#c.sqr_sowndiv
gen t34_p =r(p)
gen t34_chi =r(chi2)

test 3.treatment#c.sqr_sowndiv = 5.treatment#c.sqr_sowndiv
gen t35_p =r(p)
gen t35_chi =r(chi2)

test 4.treatment#c.sqr_sowndiv = 5.treatment#c.sqr_sowndiv
gen t45_p =r(p)
gen t45_chi =r(chi2)


* ii) management effects
scalar MdeltaT1_T2 =(- M_T2)  
scalar MdeltaT1_T3 =(- M_T3)  
scalar MdeltaT1_T4 =(- M_T4)  
scalar MdeltaT1_T5 =(- M_T5)  
scalar MdeltaT2_T3 =(M_T2 - M_T3)  
scalar MdeltaT2_T4 =(M_T2 - M_T4)  
scalar MdeltaT2_T5 =(M_T2 - M_T5)  
scalar MdeltaT3_T4 =(M_T3 - M_T4)  
scalar MdeltaT3_T5 =(M_T3 - M_T5)  
scalar MdeltaT4_T5 =(M_T4 - M_T5) 


test 2.treatment=0
gen mt2_p =r(p)
gen mt2_chi =r(chi2)

test 3.treatment=0
gen mt3_p =r(p)
gen mt3_chi =r(chi2)

test 4.treatment=0
gen mt4_p =r(p)
gen mt4_chi =r(chi2)

test 5.treatment=0
gen mt5_p =r(p)
gen mt5_chi =r(chi2)

test 2.treatment=3.treatment
gen mt23_p =r(p)
gen mt23_chi =r(chi2)

test 2.treatment=4.treatment
gen mt24_p =r(p)
gen mt24_chi =r(chi2)

test 2.treatment=5.treatment
gen mt25_p =r(p)
gen mt25_chi =r(chi2)

test 3.treatment=4.treatment
gen mt34_p =r(p)
gen mt34_chi =r(chi2)

test 3.treatment=5.treatment
gen mt35_p =r(p)
gen mt35_chi =r(chi2)

test 4.treatment=5.treatment
gen mt45_p =r(p)
gen mt45_chi =r(chi2)


* save regression results (note that random effects are stored as log of the SD)
putexcel set "schaub_etal_2019_results_stata_legdummy_ndf_yield_differences", replace

** save differences between plant diversity effects
putexcel A1=("Plant diversity effect differences") 
putexcel B2=("delta") 
putexcel C2=("Chi2")  
putexcel D2=("p-value")  
putexcel A3=("deltaT1_T2") 
putexcel A4=("deltaT1_T3") 
putexcel A5=("deltaT1_T4") 
putexcel A6=("deltaT1_T5") 
putexcel A7=("deltaT2_T3") 
putexcel A8=("deltaT2_T4") 
putexcel A9=("deltaT2_T5") 
putexcel A10=("deltaT3_T4") 
putexcel A11=("deltaT3_T5") 
putexcel A12=("deltaT4_T5") 

putexcel B3=(deltaT1_T2) 
putexcel B4=(deltaT1_T3) 
putexcel B5=(deltaT1_T4) 
putexcel B6=(deltaT1_T5) 
putexcel B7=(deltaT2_T3) 
putexcel B8=(deltaT2_T4) 
putexcel B9=(deltaT2_T5) 
putexcel B10=(deltaT3_T4) 
putexcel B11=(deltaT3_T5) 
putexcel B12=(deltaT4_T5) 

putexcel C3=(t12_chi) 
putexcel C4=(t13_chi) 
putexcel C5=(t14_chi) 
putexcel C6=(t15_chi) 
putexcel C7=(t23_chi) 
putexcel C8=(t24_chi) 
putexcel C9=(t25_chi) 
putexcel C10=(t34_chi) 
putexcel C11=(t35_chi) 
putexcel C12=(t45_chi) 

putexcel D3=(t12_p) 
putexcel D4=(t13_p) 
putexcel D5=(t14_p) 
putexcel D6=(t15_p) 
putexcel D7=(t23_p) 
putexcel D8=(t24_p) 
putexcel D9=(t25_p) 
putexcel D10=(t34_p) 
putexcel D11=(t35_p) 
putexcel D12=(t45_p) 

** save differences between managements
putexcel A16=("Management effect differences") 
putexcel B17=("delta") 
putexcel C17=("Chi2")  
putexcel D17=("p-value")  
putexcel A18=("MdeltaT1_T2") 
putexcel A19=("MdeltaT1_T3") 
putexcel A20=("MdeltaT1_T4") 
putexcel A21=("MdeltaT1_T5") 
putexcel A22=("MdeltaT2_T3") 
putexcel A23=("MdeltaT2_T4") 
putexcel A24=("MdeltaT2_T5") 
putexcel A25=("MdeltaT3_T4") 
putexcel A26=("MdeltaT3_T5") 
putexcel A27=("MdeltaT4_T5") 


putexcel B18=(MdeltaT1_T2) 
putexcel B19=(MdeltaT1_T3) 
putexcel B20=(MdeltaT1_T4) 
putexcel B21=(MdeltaT1_T5) 
putexcel B22=(MdeltaT2_T3) 
putexcel B23=(MdeltaT2_T4) 
putexcel B24=(MdeltaT2_T5) 
putexcel B25=(MdeltaT3_T4) 
putexcel B26=(MdeltaT3_T5) 
putexcel B27=(MdeltaT4_T5) 

putexcel C18=(mt2_chi) 
putexcel C19=(mt3_chi) 
putexcel C20=(mt4_chi) 
putexcel C21=(mt5_chi) 
putexcel C22=(mt23_chi) 
putexcel C23=(mt24_chi) 
putexcel C24=(mt25_chi) 
putexcel C25=(mt34_chi) 
putexcel C26=(mt35_chi) 
putexcel C27=(mt45_chi) 

putexcel D18=(mt2_p) 
putexcel D19=(mt3_p) 
putexcel D20=(mt4_p) 
putexcel D21=(mt5_p) 
putexcel D22=(mt23_p) 
putexcel D23=(mt24_p) 
putexcel D24=(mt25_p) 
putexcel D25=(mt34_p) 
putexcel D26=(mt35_p) 
putexcel D27=(mt45_p) 


*****************************
**** 7. bm yield
*****************************

* load and adjust data(note that the directory needs to be specified)
clear all
insheet using "H:\Jena_Management_Experiment\Data_R_Stata_for_Submission\Stata_data_input\schaub_etal_2019_data_input_stata_bm_yield.csv" , delimiter(",")
gen  sqr_sowndiv = sqrt(sowndiv)
gen  sqr_leg_share = sqrt(numleg/sowndiv)
gen  leg_share = (numleg/sowndiv)

*----------------------------------------------------------------------------------------------------------
* a) estimate different mixed effect linear models and compare information criteria  
*----------------------------------------------------------------------------------------------------------

* run model - with dummy for legume presence:
mixed bm_yield_year c.sqr_sowndiv#i.treatment i.treatment i.leg#i.treatment funcgr i.grass i.therb || block: || plot :, vce(robust)
estat ic

* run model - with square root of legume share:
mixed bm_yield_year c.sqr_sowndiv#i.treatment i.treatment c.sqr_leg_share#i.treatment funcgr i.grass i.therb || block: || plot :, vce(robust)
estat ic

* run model - with legume share 
mixed bm_yield_year c.sqr_sowndiv#i.treatment i.treatment c.leg_share#i.treatment funcgr i.grass i.therb || block: || plot :, vce(robust)
estat ic


*----------------------------------------------------------------------------------------------------------
* b) estimate the mixed effect linear model with dummy for legume presence (equation 4) 
*----------------------------------------------------------------------------------------------------------

* run model - with dummy for legume presence:
mixed bm_yield_year c.sqr_sowndiv#i.treatment i.treatment i.leg#i.treatment funcgr i.grass i.therb || block: || plot :, vce(robust)


*** extract values from previous model:
matrix a = r(table)'
matrix betas =e(b)


* extract the correct values for random effects: 
_diparm lns1_1_1, f(exp(@)^2) d(2*exp(@)^2)
matrix est_1 = r(est)
matrix  se_1 = r(se)

_diparm lns2_1_1, f(exp(@)^2) d(2*exp(@)^2)
matrix est_2 = r(est)
matrix  se_2 = r(se)

_diparm lnsig_e, f(exp(@)^2) d(2*exp(@)^2)
matrix est_3 = r(est)
matrix  se_3 = r(se)


* set working directory (note that the directory needs to be specified)
cd H:\Jena_Management_Experiment\Data_R_Stata_for_Submission\Stata_results

* save regression results (note that random effects are stored as log of the SD)
putexcel set "schaub_etal_2019_results_stata_legdummy_bm_yield_full_regression", replace
putexcel A1=matrix(a), names 

putexcel C28=matrix(est_1) 
putexcel D28=matrix(se_1) 
putexcel C29=matrix(est_2) 
putexcel D29=matrix(se_2) 
putexcel C30=matrix(est_3) 
putexcel D30=matrix(se_3)


*----------------------------------------------------------------------------------------------------------
* c) compute Pearson correlation coefficient
*----------------------------------------------------------------------------------------------------------

correlate bm_yield_year bm_yield_year


*----------------------------------------------------------------------------------------------------------
* d) calculate differences and test for significant difference between:
** i)  plant diversity effects per management intensity and 
** ii) management effects
*----------------------------------------------------------------------------------------------------------

*** extract beta values
scalar DE_T1 = betas[1,1]
scalar DE_T2 = betas[1,2]
scalar DE_T3 = betas[1,3]
scalar DE_T4 = betas[1,4]
scalar DE_T5 = betas[1,5]

display DE_T1
display DE_T2
display DE_T3
display DE_T4
display DE_T5


scalar M_T2 = betas[1,7]
scalar M_T3 = betas[1,8]
scalar M_T4 = betas[1,9]
scalar M_T5 = betas[1,10]

display M_T2
display M_T3
display M_T4
display M_T5


* i)  plant diversity effects per management intensity:
scalar deltaT1_T2 =(DE_T1- DE_T2)  
scalar deltaT1_T3 =(DE_T1- DE_T3)  
scalar deltaT1_T4 =(DE_T1- DE_T4)  
scalar deltaT1_T5 =(DE_T1- DE_T5)  
scalar deltaT2_T3 =(DE_T2- DE_T3)  
scalar deltaT2_T4 =(DE_T2- DE_T4)  
scalar deltaT2_T5 =(DE_T2- DE_T5)  
scalar deltaT3_T4 =(DE_T3- DE_T4)  
scalar deltaT3_T5 =(DE_T3- DE_T5)  
scalar deltaT4_T5 =(DE_T4- DE_T5) 

display deltaT1_T2  
display deltaT1_T3  
display deltaT1_T4 
display deltaT1_T5  
display deltaT2_T3  
display deltaT2_T4  
display deltaT2_T5 
display deltaT3_T4 
display deltaT3_T5
display deltaT4_T5 

test 1.treatment#c.sqr_sowndiv = 2.treatment#c.sqr_sowndiv
gen t12_p =r(p)
gen t12_chi =r(chi2)

test 1.treatment#c.sqr_sowndiv = 3.treatment#c.sqr_sowndiv
gen t13_p =r(p)
gen t13_chi =r(chi2)

test 1.treatment#c.sqr_sowndiv = 4.treatment#c.sqr_sowndiv
gen t14_p =r(p)
gen t14_chi =r(chi2)

test 1.treatment#c.sqr_sowndiv = 5.treatment#c.sqr_sowndiv
gen t15_p =r(p)
gen t15_chi =r(chi2)

test 2.treatment#c.sqr_sowndiv = 3.treatment#c.sqr_sowndiv
gen t23_p =r(p)
gen t23_chi =r(chi2)

test 2.treatment#c.sqr_sowndiv = 4.treatment#c.sqr_sowndiv
gen t24_p =r(p)
gen t24_chi =r(chi2)

test 2.treatment#c.sqr_sowndiv = 5.treatment#c.sqr_sowndiv
gen t25_p =r(p)
gen t25_chi =r(chi2)

test 3.treatment#c.sqr_sowndiv = 4.treatment#c.sqr_sowndiv
gen t34_p =r(p)
gen t34_chi =r(chi2)

test 3.treatment#c.sqr_sowndiv = 5.treatment#c.sqr_sowndiv
gen t35_p =r(p)
gen t35_chi =r(chi2)

test 4.treatment#c.sqr_sowndiv = 5.treatment#c.sqr_sowndiv
gen t45_p =r(p)
gen t45_chi =r(chi2)


* ii) management effects
scalar MdeltaT1_T2 =(- M_T2)  
scalar MdeltaT1_T3 =(- M_T3)  
scalar MdeltaT1_T4 =(- M_T4)  
scalar MdeltaT1_T5 =(- M_T5)  
scalar MdeltaT2_T3 =(M_T2 - M_T3)  
scalar MdeltaT2_T4 =(M_T2 - M_T4)  
scalar MdeltaT2_T5 =(M_T2 - M_T5)  
scalar MdeltaT3_T4 =(M_T3 - M_T4)  
scalar MdeltaT3_T5 =(M_T3 - M_T5)  
scalar MdeltaT4_T5 =(M_T4 - M_T5) 


test 2.treatment=0
gen mt2_p =r(p)
gen mt2_chi =r(chi2)

test 3.treatment=0
gen mt3_p =r(p)
gen mt3_chi =r(chi2)

test 4.treatment=0
gen mt4_p =r(p)
gen mt4_chi =r(chi2)

test 5.treatment=0
gen mt5_p =r(p)
gen mt5_chi =r(chi2)

test 2.treatment=3.treatment
gen mt23_p =r(p)
gen mt23_chi =r(chi2)

test 2.treatment=4.treatment
gen mt24_p =r(p)
gen mt24_chi =r(chi2)

test 2.treatment=5.treatment
gen mt25_p =r(p)
gen mt25_chi =r(chi2)

test 3.treatment=4.treatment
gen mt34_p =r(p)
gen mt34_chi =r(chi2)

test 3.treatment=5.treatment
gen mt35_p =r(p)
gen mt35_chi =r(chi2)

test 4.treatment=5.treatment
gen mt45_p =r(p)
gen mt45_chi =r(chi2)


* save regression results (note that random effects are stored as log of the SD)
putexcel set "schaub_etal_2019_results_stata_legdummy_bm_yield_differences", replace

** save differences between plant diversity effects
putexcel A1=("Plant diversity effect differences") 
putexcel B2=("delta") 
putexcel C2=("Chi2")  
putexcel D2=("p-value")  
putexcel A3=("deltaT1_T2") 
putexcel A4=("deltaT1_T3") 
putexcel A5=("deltaT1_T4") 
putexcel A6=("deltaT1_T5") 
putexcel A7=("deltaT2_T3") 
putexcel A8=("deltaT2_T4") 
putexcel A9=("deltaT2_T5") 
putexcel A10=("deltaT3_T4") 
putexcel A11=("deltaT3_T5") 
putexcel A12=("deltaT4_T5") 

putexcel B3=(deltaT1_T2) 
putexcel B4=(deltaT1_T3) 
putexcel B5=(deltaT1_T4) 
putexcel B6=(deltaT1_T5) 
putexcel B7=(deltaT2_T3) 
putexcel B8=(deltaT2_T4) 
putexcel B9=(deltaT2_T5) 
putexcel B10=(deltaT3_T4) 
putexcel B11=(deltaT3_T5) 
putexcel B12=(deltaT4_T5) 

putexcel C3=(t12_chi) 
putexcel C4=(t13_chi) 
putexcel C5=(t14_chi) 
putexcel C6=(t15_chi) 
putexcel C7=(t23_chi) 
putexcel C8=(t24_chi) 
putexcel C9=(t25_chi) 
putexcel C10=(t34_chi) 
putexcel C11=(t35_chi) 
putexcel C12=(t45_chi) 

putexcel D3=(t12_p) 
putexcel D4=(t13_p) 
putexcel D5=(t14_p) 
putexcel D6=(t15_p) 
putexcel D7=(t23_p) 
putexcel D8=(t24_p) 
putexcel D9=(t25_p) 
putexcel D10=(t34_p) 
putexcel D11=(t35_p) 
putexcel D12=(t45_p) 

** save differences between managements
putexcel A16=("Management effect differences") 
putexcel B17=("delta") 
putexcel C17=("Chi2")  
putexcel D17=("p-value")  
putexcel A18=("MdeltaT1_T2") 
putexcel A19=("MdeltaT1_T3") 
putexcel A20=("MdeltaT1_T4") 
putexcel A21=("MdeltaT1_T5") 
putexcel A22=("MdeltaT2_T3") 
putexcel A23=("MdeltaT2_T4") 
putexcel A24=("MdeltaT2_T5") 
putexcel A25=("MdeltaT3_T4") 
putexcel A26=("MdeltaT3_T5") 
putexcel A27=("MdeltaT4_T5") 


putexcel B18=(MdeltaT1_T2) 
putexcel B19=(MdeltaT1_T3) 
putexcel B20=(MdeltaT1_T4) 
putexcel B21=(MdeltaT1_T5) 
putexcel B22=(MdeltaT2_T3) 
putexcel B23=(MdeltaT2_T4) 
putexcel B24=(MdeltaT2_T5) 
putexcel B25=(MdeltaT3_T4) 
putexcel B26=(MdeltaT3_T5) 
putexcel B27=(MdeltaT4_T5) 

putexcel C18=(mt2_chi) 
putexcel C19=(mt3_chi) 
putexcel C20=(mt4_chi) 
putexcel C21=(mt5_chi) 
putexcel C22=(mt23_chi) 
putexcel C23=(mt24_chi) 
putexcel C24=(mt25_chi) 
putexcel C25=(mt34_chi) 
putexcel C26=(mt35_chi) 
putexcel C27=(mt45_chi) 

putexcel D18=(mt2_p) 
putexcel D19=(mt3_p) 
putexcel D20=(mt4_p) 
putexcel D21=(mt5_p) 
putexcel D22=(mt23_p) 
putexcel D23=(mt24_p) 
putexcel D24=(mt25_p) 
putexcel D25=(mt34_p) 
putexcel D26=(mt35_p) 
putexcel D27=(mt45_p) 


*****************************
**** 8. me content
*****************************

* load and adjust data(note that the directory needs to be specified)
clear all
insheet using "H:\Jena_Management_Experiment\Data_R_Stata_for_Submission\Stata_data_input\schaub_etal_2019_data_input_stata_me_content.csv" , delimiter(",")
gen  sqr_sowndiv = sqrt(sowndiv)
gen  sqr_leg_share = sqrt(numleg/sowndiv)
gen  leg_share = (numleg/sowndiv)

*----------------------------------------------------------------------------------------------------------
* a) estimate different mixed effect linear models and compare information criteria  
*----------------------------------------------------------------------------------------------------------

* run model - with dummy for legume presence:
mixed me_content_year c.sqr_sowndiv#i.treatment i.treatment i.leg#i.treatment funcgr i.grass i.therb || block: || plot :, vce(robust)
estat ic

* run model - with square root of legume share:
mixed me_content_year c.sqr_sowndiv#i.treatment i.treatment c.sqr_leg_share#i.treatment funcgr i.grass i.therb || block: || plot :, vce(robust)
estat ic

* run model - with legume share 
mixed me_content_year c.sqr_sowndiv#i.treatment i.treatment c.leg_share#i.treatment funcgr i.grass i.therb || block: || plot :, vce(robust)
estat ic


*----------------------------------------------------------------------------------------------------------
* b) estimate the mixed effect linear model with dummy for legume presence (equation 4) 
*----------------------------------------------------------------------------------------------------------

* run model - with dummy for legume presence:
mixed me_content_year c.sqr_sowndiv#i.treatment i.treatment i.leg#i.treatment funcgr i.grass i.therb || block: || plot :, vce(robust)


*** extract values from previous model:
matrix a = r(table)'
matrix betas =e(b)


* extract the correct values for random effects: 
_diparm lns1_1_1, f(exp(@)^2) d(2*exp(@)^2)
matrix est_1 = r(est)
matrix  se_1 = r(se)

_diparm lns2_1_1, f(exp(@)^2) d(2*exp(@)^2)
matrix est_2 = r(est)
matrix  se_2 = r(se)

_diparm lnsig_e, f(exp(@)^2) d(2*exp(@)^2)
matrix est_3 = r(est)
matrix  se_3 = r(se)


* set working directory (note that the directory needs to be specified)
cd H:\Jena_Management_Experiment\Data_R_Stata_for_Submission\Stata_results

* save regression results (note that random effects are stored as log of the SD)
putexcel set "schaub_etal_2019_results_stata_legdummy_me_content_full_regression", replace
putexcel A1=matrix(a), names 

putexcel C28=matrix(est_1) 
putexcel D28=matrix(se_1) 
putexcel C29=matrix(est_2) 
putexcel D29=matrix(se_2) 
putexcel C30=matrix(est_3) 
putexcel D30=matrix(se_3)


*----------------------------------------------------------------------------------------------------------
* c) calculate differences and test for significant difference between:
** i)  plant diversity effects per management intensity and 
** ii) management effects
*----------------------------------------------------------------------------------------------------------

*** extract beta values
scalar DE_T1 = betas[1,1]
scalar DE_T2 = betas[1,2]
scalar DE_T3 = betas[1,3]
scalar DE_T4 = betas[1,4]
scalar DE_T5 = betas[1,5]

display DE_T1
display DE_T2
display DE_T3
display DE_T4
display DE_T5


scalar M_T2 = betas[1,7]
scalar M_T3 = betas[1,8]
scalar M_T4 = betas[1,9]
scalar M_T5 = betas[1,10]

display M_T2
display M_T3
display M_T4
display M_T5


* i)  plant diversity effects per management intensity:
scalar deltaT1_T2 =(DE_T1- DE_T2)  
scalar deltaT1_T3 =(DE_T1- DE_T3)  
scalar deltaT1_T4 =(DE_T1- DE_T4)  
scalar deltaT1_T5 =(DE_T1- DE_T5)  
scalar deltaT2_T3 =(DE_T2- DE_T3)  
scalar deltaT2_T4 =(DE_T2- DE_T4)  
scalar deltaT2_T5 =(DE_T2- DE_T5)  
scalar deltaT3_T4 =(DE_T3- DE_T4)  
scalar deltaT3_T5 =(DE_T3- DE_T5)  
scalar deltaT4_T5 =(DE_T4- DE_T5) 

display deltaT1_T2  
display deltaT1_T3  
display deltaT1_T4 
display deltaT1_T5  
display deltaT2_T3  
display deltaT2_T4  
display deltaT2_T5 
display deltaT3_T4 
display deltaT3_T5
display deltaT4_T5 

test 1.treatment#c.sqr_sowndiv = 2.treatment#c.sqr_sowndiv
gen t12_p =r(p)
gen t12_chi =r(chi2)

test 1.treatment#c.sqr_sowndiv = 3.treatment#c.sqr_sowndiv
gen t13_p =r(p)
gen t13_chi =r(chi2)

test 1.treatment#c.sqr_sowndiv = 4.treatment#c.sqr_sowndiv
gen t14_p =r(p)
gen t14_chi =r(chi2)

test 1.treatment#c.sqr_sowndiv = 5.treatment#c.sqr_sowndiv
gen t15_p =r(p)
gen t15_chi =r(chi2)

test 2.treatment#c.sqr_sowndiv = 3.treatment#c.sqr_sowndiv
gen t23_p =r(p)
gen t23_chi =r(chi2)

test 2.treatment#c.sqr_sowndiv = 4.treatment#c.sqr_sowndiv
gen t24_p =r(p)
gen t24_chi =r(chi2)

test 2.treatment#c.sqr_sowndiv = 5.treatment#c.sqr_sowndiv
gen t25_p =r(p)
gen t25_chi =r(chi2)

test 3.treatment#c.sqr_sowndiv = 4.treatment#c.sqr_sowndiv
gen t34_p =r(p)
gen t34_chi =r(chi2)

test 3.treatment#c.sqr_sowndiv = 5.treatment#c.sqr_sowndiv
gen t35_p =r(p)
gen t35_chi =r(chi2)

test 4.treatment#c.sqr_sowndiv = 5.treatment#c.sqr_sowndiv
gen t45_p =r(p)
gen t45_chi =r(chi2)


* ii) management effects
scalar MdeltaT1_T2 =(- M_T2)  
scalar MdeltaT1_T3 =(- M_T3)  
scalar MdeltaT1_T4 =(- M_T4)  
scalar MdeltaT1_T5 =(- M_T5)  
scalar MdeltaT2_T3 =(M_T2 - M_T3)  
scalar MdeltaT2_T4 =(M_T2 - M_T4)  
scalar MdeltaT2_T5 =(M_T2 - M_T5)  
scalar MdeltaT3_T4 =(M_T3 - M_T4)  
scalar MdeltaT3_T5 =(M_T3 - M_T5)  
scalar MdeltaT4_T5 =(M_T4 - M_T5) 


test 2.treatment=0
gen mt2_p =r(p)
gen mt2_chi =r(chi2)

test 3.treatment=0
gen mt3_p =r(p)
gen mt3_chi =r(chi2)

test 4.treatment=0
gen mt4_p =r(p)
gen mt4_chi =r(chi2)

test 5.treatment=0
gen mt5_p =r(p)
gen mt5_chi =r(chi2)

test 2.treatment=3.treatment
gen mt23_p =r(p)
gen mt23_chi =r(chi2)

test 2.treatment=4.treatment
gen mt24_p =r(p)
gen mt24_chi =r(chi2)

test 2.treatment=5.treatment
gen mt25_p =r(p)
gen mt25_chi =r(chi2)

test 3.treatment=4.treatment
gen mt34_p =r(p)
gen mt34_chi =r(chi2)

test 3.treatment=5.treatment
gen mt35_p =r(p)
gen mt35_chi =r(chi2)

test 4.treatment=5.treatment
gen mt45_p =r(p)
gen mt45_chi =r(chi2)


* save regression results (note that random effects are stored as log of the SD)
putexcel set "schaub_etal_2019_results_stata_legdummy_me_content_differences", replace

** save differences between plant diversity effects
putexcel A1=("Plant diversity effect differences") 
putexcel B2=("delta") 
putexcel C2=("Chi2")  
putexcel D2=("p-value")  
putexcel A3=("deltaT1_T2") 
putexcel A4=("deltaT1_T3") 
putexcel A5=("deltaT1_T4") 
putexcel A6=("deltaT1_T5") 
putexcel A7=("deltaT2_T3") 
putexcel A8=("deltaT2_T4") 
putexcel A9=("deltaT2_T5") 
putexcel A10=("deltaT3_T4") 
putexcel A11=("deltaT3_T5") 
putexcel A12=("deltaT4_T5") 

putexcel B3=(deltaT1_T2) 
putexcel B4=(deltaT1_T3) 
putexcel B5=(deltaT1_T4) 
putexcel B6=(deltaT1_T5) 
putexcel B7=(deltaT2_T3) 
putexcel B8=(deltaT2_T4) 
putexcel B9=(deltaT2_T5) 
putexcel B10=(deltaT3_T4) 
putexcel B11=(deltaT3_T5) 
putexcel B12=(deltaT4_T5) 

putexcel C3=(t12_chi) 
putexcel C4=(t13_chi) 
putexcel C5=(t14_chi) 
putexcel C6=(t15_chi) 
putexcel C7=(t23_chi) 
putexcel C8=(t24_chi) 
putexcel C9=(t25_chi) 
putexcel C10=(t34_chi) 
putexcel C11=(t35_chi) 
putexcel C12=(t45_chi) 

putexcel D3=(t12_p) 
putexcel D4=(t13_p) 
putexcel D5=(t14_p) 
putexcel D6=(t15_p) 
putexcel D7=(t23_p) 
putexcel D8=(t24_p) 
putexcel D9=(t25_p) 
putexcel D10=(t34_p) 
putexcel D11=(t35_p) 
putexcel D12=(t45_p) 

** save differences between managements
putexcel A16=("Management effect differences") 
putexcel B17=("delta") 
putexcel C17=("Chi2")  
putexcel D17=("p-value")  
putexcel A18=("MdeltaT1_T2") 
putexcel A19=("MdeltaT1_T3") 
putexcel A20=("MdeltaT1_T4") 
putexcel A21=("MdeltaT1_T5") 
putexcel A22=("MdeltaT2_T3") 
putexcel A23=("MdeltaT2_T4") 
putexcel A24=("MdeltaT2_T5") 
putexcel A25=("MdeltaT3_T4") 
putexcel A26=("MdeltaT3_T5") 
putexcel A27=("MdeltaT4_T5") 


putexcel B18=(MdeltaT1_T2) 
putexcel B19=(MdeltaT1_T3) 
putexcel B20=(MdeltaT1_T4) 
putexcel B21=(MdeltaT1_T5) 
putexcel B22=(MdeltaT2_T3) 
putexcel B23=(MdeltaT2_T4) 
putexcel B24=(MdeltaT2_T5) 
putexcel B25=(MdeltaT3_T4) 
putexcel B26=(MdeltaT3_T5) 
putexcel B27=(MdeltaT4_T5) 


putexcel C18=(mt2_chi) 
putexcel C19=(mt3_chi) 
putexcel C20=(mt4_chi) 
putexcel C21=(mt5_chi) 
putexcel C22=(mt23_chi) 
putexcel C23=(mt24_chi) 
putexcel C24=(mt25_chi) 
putexcel C25=(mt34_chi) 
putexcel C26=(mt35_chi) 
putexcel C27=(mt45_chi) 

putexcel D18=(mt2_p) 
putexcel D19=(mt3_p) 
putexcel D20=(mt4_p) 
putexcel D21=(mt5_p) 
putexcel D22=(mt23_p) 
putexcel D23=(mt24_p) 
putexcel D24=(mt25_p) 
putexcel D25=(mt34_p) 
putexcel D26=(mt35_p) 
putexcel D27=(mt45_p) 


*****************************
**** 9. mpp
*****************************

* load and adjust data(note that the directory needs to be specified)
clear all
insheet using "H:\Jena_Management_Experiment\Data_R_Stata_for_Submission\Stata_data_input\schaub_etal_2019_data_input_stata_mpp.csv" , delimiter(",")
gen  sqr_sowndiv = sqrt(sowndiv)
gen  sqr_leg_share = sqrt(numleg/sowndiv)
gen  leg_share = (numleg/sowndiv)

*----------------------------------------------------------------------------------------------------------
* a) estimate different mixed effect linear models and compare information criteria  
*----------------------------------------------------------------------------------------------------------

* run model - with dummy for legume presence:
mixed mpp_year c.sqr_sowndiv#i.treatment i.treatment i.leg#i.treatment funcgr i.grass i.therb || block: || plot :, vce(robust)
estat ic

* run model - with square root of legume share:
mixed mpp_year c.sqr_sowndiv#i.treatment i.treatment c.sqr_leg_share#i.treatment funcgr i.grass i.therb || block: || plot :, vce(robust)
estat ic

* run model - with legume share 
mixed mpp_year c.sqr_sowndiv#i.treatment i.treatment c.leg_share#i.treatment funcgr i.grass i.therb || block: || plot :, vce(robust)
estat ic


*----------------------------------------------------------------------------------------------------------
* b) estimate the mixed effect linear model with dummy for legume presence (equation 4) 
*----------------------------------------------------------------------------------------------------------

* run model - with dummy for legume presence:
mixed mpp_year c.sqr_sowndiv#i.treatment i.treatment i.leg#i.treatment funcgr i.grass i.therb || block: || plot :, vce(robust)


*** extract values from previous model:
matrix a = r(table)'
matrix betas =e(b)


* extract the correct values for random effects: 
_diparm lns1_1_1, f(exp(@)^2) d(2*exp(@)^2)
matrix est_1 = r(est)
matrix  se_1 = r(se)

_diparm lns2_1_1, f(exp(@)^2) d(2*exp(@)^2)
matrix est_2 = r(est)
matrix  se_2 = r(se)

_diparm lnsig_e, f(exp(@)^2) d(2*exp(@)^2)
matrix est_3 = r(est)
matrix  se_3 = r(se)


* set working directory (note that the directory needs to be specified)
cd H:\Jena_Management_Experiment\Data_R_Stata_for_Submission\Stata_results

* save regression results (note that random effects are stored as log of the SD)
putexcel set "schaub_etal_2019_results_stata_legdummy_mpp_full_regression", replace
putexcel A1=matrix(a), names 

putexcel C28=matrix(est_1) 
putexcel D28=matrix(se_1) 
putexcel C29=matrix(est_2) 
putexcel D29=matrix(se_2) 
putexcel C30=matrix(est_3) 
putexcel D30=matrix(se_3)


*----------------------------------------------------------------------------------------------------------
* c) calculate differences and test for significant difference between:
** i)  plant diversity effects per management intensity and 
** ii) management effects
*----------------------------------------------------------------------------------------------------------

*** extract beta values
scalar DE_T1 = betas[1,1]
scalar DE_T2 = betas[1,2]
scalar DE_T3 = betas[1,3]
scalar DE_T4 = betas[1,4]
scalar DE_T5 = betas[1,5]

display DE_T1
display DE_T2
display DE_T3
display DE_T4
display DE_T5


scalar M_T2 = betas[1,7]
scalar M_T3 = betas[1,8]
scalar M_T4 = betas[1,9]
scalar M_T5 = betas[1,10]

display M_T2
display M_T3
display M_T4
display M_T5


* i)  plant diversity effects per management intensity:
scalar deltaT1_T2 =(DE_T1- DE_T2)  
scalar deltaT1_T3 =(DE_T1- DE_T3)  
scalar deltaT1_T4 =(DE_T1- DE_T4)  
scalar deltaT1_T5 =(DE_T1- DE_T5)  
scalar deltaT2_T3 =(DE_T2- DE_T3)  
scalar deltaT2_T4 =(DE_T2- DE_T4)  
scalar deltaT2_T5 =(DE_T2- DE_T5)  
scalar deltaT3_T4 =(DE_T3- DE_T4)  
scalar deltaT3_T5 =(DE_T3- DE_T5)  
scalar deltaT4_T5 =(DE_T4- DE_T5) 

display deltaT1_T2  
display deltaT1_T3  
display deltaT1_T4 
display deltaT1_T5  
display deltaT2_T3  
display deltaT2_T4  
display deltaT2_T5 
display deltaT3_T4 
display deltaT3_T5
display deltaT4_T5 

test 1.treatment#c.sqr_sowndiv = 2.treatment#c.sqr_sowndiv
gen t12_p =r(p)
gen t12_chi =r(chi2)

test 1.treatment#c.sqr_sowndiv = 3.treatment#c.sqr_sowndiv
gen t13_p =r(p)
gen t13_chi =r(chi2)

test 1.treatment#c.sqr_sowndiv = 4.treatment#c.sqr_sowndiv
gen t14_p =r(p)
gen t14_chi =r(chi2)

test 1.treatment#c.sqr_sowndiv = 5.treatment#c.sqr_sowndiv
gen t15_p =r(p)
gen t15_chi =r(chi2)

test 2.treatment#c.sqr_sowndiv = 3.treatment#c.sqr_sowndiv
gen t23_p =r(p)
gen t23_chi =r(chi2)

test 2.treatment#c.sqr_sowndiv = 4.treatment#c.sqr_sowndiv
gen t24_p =r(p)
gen t24_chi =r(chi2)

test 2.treatment#c.sqr_sowndiv = 5.treatment#c.sqr_sowndiv
gen t25_p =r(p)
gen t25_chi =r(chi2)

test 3.treatment#c.sqr_sowndiv = 4.treatment#c.sqr_sowndiv
gen t34_p =r(p)
gen t34_chi =r(chi2)

test 3.treatment#c.sqr_sowndiv = 5.treatment#c.sqr_sowndiv
gen t35_p =r(p)
gen t35_chi =r(chi2)

test 4.treatment#c.sqr_sowndiv = 5.treatment#c.sqr_sowndiv
gen t45_p =r(p)
gen t45_chi =r(chi2)


* ii) management effects
scalar MdeltaT1_T2 =(- M_T2)  
scalar MdeltaT1_T3 =(- M_T3)  
scalar MdeltaT1_T4 =(- M_T4)  
scalar MdeltaT1_T5 =(- M_T5)  
scalar MdeltaT2_T3 =(M_T2 - M_T3)  
scalar MdeltaT2_T4 =(M_T2 - M_T4)  
scalar MdeltaT2_T5 =(M_T2 - M_T5)  
scalar MdeltaT3_T4 =(M_T3 - M_T4)  
scalar MdeltaT3_T5 =(M_T3 - M_T5)  
scalar MdeltaT4_T5 =(M_T4 - M_T5) 


test 2.treatment=0
gen mt2_p =r(p)
gen mt2_chi =r(chi2)

test 3.treatment=0
gen mt3_p =r(p)
gen mt3_chi =r(chi2)

test 4.treatment=0
gen mt4_p =r(p)
gen mt4_chi =r(chi2)

test 5.treatment=0
gen mt5_p =r(p)
gen mt5_chi =r(chi2)

test 2.treatment=3.treatment
gen mt23_p =r(p)
gen mt23_chi =r(chi2)

test 2.treatment=4.treatment
gen mt24_p =r(p)
gen mt24_chi =r(chi2)

test 2.treatment=5.treatment
gen mt25_p =r(p)
gen mt25_chi =r(chi2)

test 3.treatment=4.treatment
gen mt34_p =r(p)
gen mt34_chi =r(chi2)

test 3.treatment=5.treatment
gen mt35_p =r(p)
gen mt35_chi =r(chi2)

test 4.treatment=5.treatment
gen mt45_p =r(p)
gen mt45_chi =r(chi2)


* save regression results (note that random effects are stored as log of the SD)
putexcel set "schaub_etal_2019_results_stata_legdummy_mpp_differences", replace

** save differences between plant diversity effects
putexcel A1=("Plant diversity effect differences") 
putexcel B2=("delta") 
putexcel C2=("Chi2")  
putexcel D2=("p-value")  
putexcel A3=("deltaT1_T2") 
putexcel A4=("deltaT1_T3") 
putexcel A5=("deltaT1_T4") 
putexcel A6=("deltaT1_T5") 
putexcel A7=("deltaT2_T3") 
putexcel A8=("deltaT2_T4") 
putexcel A9=("deltaT2_T5") 
putexcel A10=("deltaT3_T4") 
putexcel A11=("deltaT3_T5") 
putexcel A12=("deltaT4_T5") 

putexcel B3=(deltaT1_T2) 
putexcel B4=(deltaT1_T3) 
putexcel B5=(deltaT1_T4) 
putexcel B6=(deltaT1_T5) 
putexcel B7=(deltaT2_T3) 
putexcel B8=(deltaT2_T4) 
putexcel B9=(deltaT2_T5) 
putexcel B10=(deltaT3_T4) 
putexcel B11=(deltaT3_T5) 
putexcel B12=(deltaT4_T5) 

putexcel C3=(t12_chi) 
putexcel C4=(t13_chi) 
putexcel C5=(t14_chi) 
putexcel C6=(t15_chi) 
putexcel C7=(t23_chi) 
putexcel C8=(t24_chi) 
putexcel C9=(t25_chi) 
putexcel C10=(t34_chi) 
putexcel C11=(t35_chi) 
putexcel C12=(t45_chi) 

putexcel D3=(t12_p) 
putexcel D4=(t13_p) 
putexcel D5=(t14_p) 
putexcel D6=(t15_p) 
putexcel D7=(t23_p) 
putexcel D8=(t24_p) 
putexcel D9=(t25_p) 
putexcel D10=(t34_p) 
putexcel D11=(t35_p) 
putexcel D12=(t45_p) 

** save differences between managements
putexcel A16=("Management effect differences") 
putexcel B17=("delta") 
putexcel C17=("Chi2")  
putexcel D17=("p-value")  
putexcel A18=("MdeltaT1_T2") 
putexcel A19=("MdeltaT1_T3") 
putexcel A20=("MdeltaT1_T4") 
putexcel A21=("MdeltaT1_T5") 
putexcel A22=("MdeltaT2_T3") 
putexcel A23=("MdeltaT2_T4") 
putexcel A24=("MdeltaT2_T5") 
putexcel A25=("MdeltaT3_T4") 
putexcel A26=("MdeltaT3_T5") 
putexcel A27=("MdeltaT4_T5") 


putexcel B18=(MdeltaT1_T2) 
putexcel B19=(MdeltaT1_T3) 
putexcel B20=(MdeltaT1_T4) 
putexcel B21=(MdeltaT1_T5) 
putexcel B22=(MdeltaT2_T3) 
putexcel B23=(MdeltaT2_T4) 
putexcel B24=(MdeltaT2_T5) 
putexcel B25=(MdeltaT3_T4) 
putexcel B26=(MdeltaT3_T5) 
putexcel B27=(MdeltaT4_T5) 

putexcel C18=(mt2_chi) 
putexcel C19=(mt3_chi) 
putexcel C20=(mt4_chi) 
putexcel C21=(mt5_chi) 
putexcel C22=(mt23_chi) 
putexcel C23=(mt24_chi) 
putexcel C24=(mt25_chi) 
putexcel C25=(mt34_chi) 
putexcel C26=(mt35_chi) 
putexcel C27=(mt45_chi) 

putexcel D18=(mt2_p) 
putexcel D19=(mt3_p) 
putexcel D20=(mt4_p) 
putexcel D21=(mt5_p) 
putexcel D22=(mt23_p) 
putexcel D23=(mt24_p) 
putexcel D24=(mt25_p) 
putexcel D25=(mt34_p) 
putexcel D26=(mt35_p) 
putexcel D27=(mt45_p) 


*****************************
**** 10. cp content
*****************************

* load and adjust data(note that the directory needs to be specified)
clear all
insheet using "H:\Jena_Management_Experiment\Data_R_Stata_for_Submission\Stata_data_input\schaub_etal_2019_data_input_stata_cp_content.csv" , delimiter(",")
gen  sqr_sowndiv = sqrt(sowndiv)
gen  sqr_leg_share = sqrt(numleg/sowndiv)
gen  leg_share = (numleg/sowndiv)

*----------------------------------------------------------------------------------------------------------
* a) estimate different mixed effect linear models and compare information criteria  
*----------------------------------------------------------------------------------------------------------

* run model - with dummy for legume presence:
mixed cp_content_year c.sqr_sowndiv#i.treatment i.treatment i.leg#i.treatment funcgr i.grass i.therb || block: || plot :, vce(robust)
estat ic

* run model - with square root of legume share:
mixed cp_content_year c.sqr_sowndiv#i.treatment i.treatment c.sqr_leg_share#i.treatment funcgr i.grass i.therb || block: || plot :, vce(robust)
estat ic

* run model - with legume share 
mixed cp_content_year c.sqr_sowndiv#i.treatment i.treatment c.leg_share#i.treatment funcgr i.grass i.therb || block: || plot :, vce(robust)
estat ic


*----------------------------------------------------------------------------------------------------------
* b) estimate the mixed effect linear model with dummy for legume presence (equation 4) 
*----------------------------------------------------------------------------------------------------------

* run model - with dummy for legume presence:
mixed cp_content_year c.sqr_sowndiv#i.treatment i.treatment i.leg#i.treatment funcgr i.grass i.therb || block: || plot :, vce(robust)


*** extract values from previous model:
matrix a = r(table)'
matrix betas =e(b)


* extract the correct values for random effects: 
_diparm lns1_1_1, f(exp(@)^2) d(2*exp(@)^2)
matrix est_1 = r(est)
matrix  se_1 = r(se)

_diparm lns2_1_1, f(exp(@)^2) d(2*exp(@)^2)
matrix est_2 = r(est)
matrix  se_2 = r(se)

_diparm lnsig_e, f(exp(@)^2) d(2*exp(@)^2)
matrix est_3 = r(est)
matrix  se_3 = r(se)


* set working directory (note that the directory needs to be specified)
cd H:\Jena_Management_Experiment\Data_R_Stata_for_Submission\Stata_results

* save regression results (note that random effects are stored as log of the SD)
putexcel set "schaub_etal_2019_results_stata_legdummy_cp_content_full_regression", replace
putexcel A1=matrix(a), names 

putexcel C28=matrix(est_1) 
putexcel D28=matrix(se_1) 
putexcel C29=matrix(est_2) 
putexcel D29=matrix(se_2) 
putexcel C30=matrix(est_3) 
putexcel D30=matrix(se_3)


*----------------------------------------------------------------------------------------------------------
* c) calculate differences and test for significant difference between:
** i)  plant diversity effects per management intensity and 
** ii) management effects
*----------------------------------------------------------------------------------------------------------

*** extract beta values
scalar DE_T1 = betas[1,1]
scalar DE_T2 = betas[1,2]
scalar DE_T3 = betas[1,3]
scalar DE_T4 = betas[1,4]
scalar DE_T5 = betas[1,5]

display DE_T1
display DE_T2
display DE_T3
display DE_T4
display DE_T5


scalar M_T2 = betas[1,7]
scalar M_T3 = betas[1,8]
scalar M_T4 = betas[1,9]
scalar M_T5 = betas[1,10]

display M_T2
display M_T3
display M_T4
display M_T5


* i)  plant diversity effects per management intensity:
scalar deltaT1_T2 =(DE_T1- DE_T2)  
scalar deltaT1_T3 =(DE_T1- DE_T3)  
scalar deltaT1_T4 =(DE_T1- DE_T4)  
scalar deltaT1_T5 =(DE_T1- DE_T5)  
scalar deltaT2_T3 =(DE_T2- DE_T3)  
scalar deltaT2_T4 =(DE_T2- DE_T4)  
scalar deltaT2_T5 =(DE_T2- DE_T5)  
scalar deltaT3_T4 =(DE_T3- DE_T4)  
scalar deltaT3_T5 =(DE_T3- DE_T5)  
scalar deltaT4_T5 =(DE_T4- DE_T5) 

display deltaT1_T2  
display deltaT1_T3  
display deltaT1_T4 
display deltaT1_T5  
display deltaT2_T3  
display deltaT2_T4  
display deltaT2_T5 
display deltaT3_T4 
display deltaT3_T5
display deltaT4_T5 

test 1.treatment#c.sqr_sowndiv = 2.treatment#c.sqr_sowndiv
gen t12_p =r(p)
gen t12_chi =r(chi2)

test 1.treatment#c.sqr_sowndiv = 3.treatment#c.sqr_sowndiv
gen t13_p =r(p)
gen t13_chi =r(chi2)

test 1.treatment#c.sqr_sowndiv = 4.treatment#c.sqr_sowndiv
gen t14_p =r(p)
gen t14_chi =r(chi2)

test 1.treatment#c.sqr_sowndiv = 5.treatment#c.sqr_sowndiv
gen t15_p =r(p)
gen t15_chi =r(chi2)

test 2.treatment#c.sqr_sowndiv = 3.treatment#c.sqr_sowndiv
gen t23_p =r(p)
gen t23_chi =r(chi2)

test 2.treatment#c.sqr_sowndiv = 4.treatment#c.sqr_sowndiv
gen t24_p =r(p)
gen t24_chi =r(chi2)

test 2.treatment#c.sqr_sowndiv = 5.treatment#c.sqr_sowndiv
gen t25_p =r(p)
gen t25_chi =r(chi2)

test 3.treatment#c.sqr_sowndiv = 4.treatment#c.sqr_sowndiv
gen t34_p =r(p)
gen t34_chi =r(chi2)

test 3.treatment#c.sqr_sowndiv = 5.treatment#c.sqr_sowndiv
gen t35_p =r(p)
gen t35_chi =r(chi2)

test 4.treatment#c.sqr_sowndiv = 5.treatment#c.sqr_sowndiv
gen t45_p =r(p)
gen t45_chi =r(chi2)


* ii) management effects
scalar MdeltaT1_T2 =(- M_T2)  
scalar MdeltaT1_T3 =(- M_T3)  
scalar MdeltaT1_T4 =(- M_T4)  
scalar MdeltaT1_T5 =(- M_T5)  
scalar MdeltaT2_T3 =(M_T2 - M_T3)  
scalar MdeltaT2_T4 =(M_T2 - M_T4)  
scalar MdeltaT2_T5 =(M_T2 - M_T5)  
scalar MdeltaT3_T4 =(M_T3 - M_T4)  
scalar MdeltaT3_T5 =(M_T3 - M_T5)  
scalar MdeltaT4_T5 =(M_T4 - M_T5) 


test 2.treatment=0
gen mt2_p =r(p)
gen mt2_chi =r(chi2)

test 3.treatment=0
gen mt3_p =r(p)
gen mt3_chi =r(chi2)

test 4.treatment=0
gen mt4_p =r(p)
gen mt4_chi =r(chi2)

test 5.treatment=0
gen mt5_p =r(p)
gen mt5_chi =r(chi2)

test 2.treatment=3.treatment
gen mt23_p =r(p)
gen mt23_chi =r(chi2)

test 2.treatment=4.treatment
gen mt24_p =r(p)
gen mt24_chi =r(chi2)

test 2.treatment=5.treatment
gen mt25_p =r(p)
gen mt25_chi =r(chi2)

test 3.treatment=4.treatment
gen mt34_p =r(p)
gen mt34_chi =r(chi2)

test 3.treatment=5.treatment
gen mt35_p =r(p)
gen mt35_chi =r(chi2)

test 4.treatment=5.treatment
gen mt45_p =r(p)
gen mt45_chi =r(chi2)


* save regression results (note that random effects are stored as log of the SD)
putexcel set "schaub_etal_2019_results_stata_legdummy_cp_content_differences", replace

** save differences between plant diversity effects
putexcel A1=("Plant diversity effect differences") 
putexcel B2=("delta") 
putexcel C2=("Chi2")  
putexcel D2=("p-value")  
putexcel A3=("deltaT1_T2") 
putexcel A4=("deltaT1_T3") 
putexcel A5=("deltaT1_T4") 
putexcel A6=("deltaT1_T5") 
putexcel A7=("deltaT2_T3") 
putexcel A8=("deltaT2_T4") 
putexcel A9=("deltaT2_T5") 
putexcel A10=("deltaT3_T4") 
putexcel A11=("deltaT3_T5") 
putexcel A12=("deltaT4_T5") 

putexcel B3=(deltaT1_T2) 
putexcel B4=(deltaT1_T3) 
putexcel B5=(deltaT1_T4) 
putexcel B6=(deltaT1_T5) 
putexcel B7=(deltaT2_T3) 
putexcel B8=(deltaT2_T4) 
putexcel B9=(deltaT2_T5) 
putexcel B10=(deltaT3_T4) 
putexcel B11=(deltaT3_T5) 
putexcel B12=(deltaT4_T5) 

putexcel C3=(t12_chi) 
putexcel C4=(t13_chi) 
putexcel C5=(t14_chi) 
putexcel C6=(t15_chi) 
putexcel C7=(t23_chi) 
putexcel C8=(t24_chi) 
putexcel C9=(t25_chi) 
putexcel C10=(t34_chi) 
putexcel C11=(t35_chi) 
putexcel C12=(t45_chi) 

putexcel D3=(t12_p) 
putexcel D4=(t13_p) 
putexcel D5=(t14_p) 
putexcel D6=(t15_p) 
putexcel D7=(t23_p) 
putexcel D8=(t24_p) 
putexcel D9=(t25_p) 
putexcel D10=(t34_p) 
putexcel D11=(t35_p) 
putexcel D12=(t45_p) 

** save differences between managements
putexcel A16=("Management effect differences") 
putexcel B17=("delta") 
putexcel C17=("Chi2")  
putexcel D17=("p-value")  
putexcel A18=("MdeltaT1_T2") 
putexcel A19=("MdeltaT1_T3") 
putexcel A20=("MdeltaT1_T4") 
putexcel A21=("MdeltaT1_T5") 
putexcel A22=("MdeltaT2_T3") 
putexcel A23=("MdeltaT2_T4") 
putexcel A24=("MdeltaT2_T5") 
putexcel A25=("MdeltaT3_T4") 
putexcel A26=("MdeltaT3_T5") 
putexcel A27=("MdeltaT4_T5") 


putexcel B18=(MdeltaT1_T2) 
putexcel B19=(MdeltaT1_T3) 
putexcel B20=(MdeltaT1_T4) 
putexcel B21=(MdeltaT1_T5) 
putexcel B22=(MdeltaT2_T3) 
putexcel B23=(MdeltaT2_T4) 
putexcel B24=(MdeltaT2_T5) 
putexcel B25=(MdeltaT3_T4) 
putexcel B26=(MdeltaT3_T5) 
putexcel B27=(MdeltaT4_T5) 

putexcel C18=(mt2_chi) 
putexcel C19=(mt3_chi) 
putexcel C20=(mt4_chi) 
putexcel C21=(mt5_chi) 
putexcel C22=(mt23_chi) 
putexcel C23=(mt24_chi) 
putexcel C24=(mt25_chi) 
putexcel C25=(mt34_chi) 
putexcel C26=(mt35_chi) 
putexcel C27=(mt45_chi) 

putexcel D18=(mt2_p) 
putexcel D19=(mt3_p) 
putexcel D20=(mt4_p) 
putexcel D21=(mt5_p) 
putexcel D22=(mt23_p) 
putexcel D23=(mt24_p) 
putexcel D24=(mt25_p) 
putexcel D25=(mt34_p) 
putexcel D26=(mt35_p) 
putexcel D27=(mt45_p) 


*****************************
**** 11. ucp content
*****************************

* load and adjust data(note that the directory needs to be specified)
clear all
insheet using "H:\Jena_Management_Experiment\Data_R_Stata_for_Submission\Stata_data_input\schaub_etal_2019_data_input_stata_ucp_content.csv" , delimiter(",")
gen  sqr_sowndiv = sqrt(sowndiv)
gen  sqr_leg_share = sqrt(numleg/sowndiv)
gen  leg_share = (numleg/sowndiv)

*----------------------------------------------------------------------------------------------------------
* a) estimate different mixed effect linear models and compare information criteria  
*----------------------------------------------------------------------------------------------------------

* run model - with dummy for legume presence:
mixed ucp_content_first c.sqr_sowndiv#i.treatment i.treatment i.leg#i.treatment funcgr i.grass i.therb || block: || plot :, vce(robust)
estat ic

* run model - with square root of legume share:
mixed ucp_content_first c.sqr_sowndiv#i.treatment i.treatment c.sqr_leg_share#i.treatment funcgr i.grass i.therb || block: || plot :, vce(robust)
estat ic

* run model - with legume share 
mixed ucp_content_first c.sqr_sowndiv#i.treatment i.treatment c.leg_share#i.treatment funcgr i.grass i.therb || block: || plot :, vce(robust)
estat ic


*----------------------------------------------------------------------------------------------------------
* b) estimate the mixed effect linear model with dummy for legume presence (equation 4) 
*----------------------------------------------------------------------------------------------------------

* run model - with dummy for legume presence:
mixed ucp_content_first c.sqr_sowndiv#i.treatment i.treatment i.leg#i.treatment funcgr i.grass i.therb || block: || plot :, vce(robust)


*** extract values from previous model:
matrix a = r(table)'
matrix betas =e(b)


* extract the correct values for random effects: 
_diparm lns1_1_1, f(exp(@)^2) d(2*exp(@)^2)
matrix est_1 = r(est)
matrix  se_1 = r(se)

_diparm lns2_1_1, f(exp(@)^2) d(2*exp(@)^2)
matrix est_2 = r(est)
matrix  se_2 = r(se)

_diparm lnsig_e, f(exp(@)^2) d(2*exp(@)^2)
matrix est_3 = r(est)
matrix  se_3 = r(se)


* set working directory (note that the directory needs to be specified)
cd H:\Jena_Management_Experiment\Data_R_Stata_for_Submission\Stata_results

* save regression results (note that random effects are stored as log of the SD)
putexcel set "schaub_etal_2019_results_stata_legdummy_ucp_content_full_regression", replace
putexcel A1=matrix(a), names 

putexcel C24=matrix(est_1) 
putexcel D24=matrix(se_1) 
putexcel C25=matrix(est_2) 
putexcel D25=matrix(se_2) 
putexcel C26=matrix(est_3) 
putexcel D26=matrix(se_3)


*----------------------------------------------------------------------------------------------------------
* c) calculate differences and test for significant difference between:
** i)  plant diversity effects per management intensity and 
** ii) management effects
*----------------------------------------------------------------------------------------------------------

*** extract beta values
scalar DE_T2 = betas[1,1]
scalar DE_T3 = betas[1,2]
scalar DE_T4 = betas[1,3]
scalar DE_T5 = betas[1,4]

display DE_T2
display DE_T3
display DE_T4
display DE_T5


scalar M_T3 = betas[1,7]
scalar M_T4 = betas[1,8]
scalar M_T5 = betas[1,9]

display M_T3
display M_T4
display M_T5


* i)  plant diversity effects per management intensity:  
scalar deltaT2_T3 =(DE_T2- DE_T3)  
scalar deltaT2_T4 =(DE_T2- DE_T4)  
scalar deltaT2_T5 =(DE_T2- DE_T5)  
scalar deltaT3_T4 =(DE_T3- DE_T4)  
scalar deltaT3_T5 =(DE_T3- DE_T5)  
scalar deltaT4_T5 =(DE_T4- DE_T5) 

display deltaT2_T3  
display deltaT2_T4  
display deltaT2_T5 
display deltaT3_T4 
display deltaT3_T5
display deltaT4_T5 


test 2.treatment#c.sqr_sowndiv = 3.treatment#c.sqr_sowndiv
gen t23_p =r(p)
gen t23_chi =r(chi2)

test 2.treatment#c.sqr_sowndiv = 4.treatment#c.sqr_sowndiv
gen t24_p =r(p)
gen t24_chi =r(chi2)

test 2.treatment#c.sqr_sowndiv = 5.treatment#c.sqr_sowndiv
gen t25_p =r(p)
gen t25_chi =r(chi2)

test 3.treatment#c.sqr_sowndiv = 4.treatment#c.sqr_sowndiv
gen t34_p =r(p)
gen t34_chi =r(chi2)

test 3.treatment#c.sqr_sowndiv = 5.treatment#c.sqr_sowndiv
gen t35_p =r(p)
gen t35_chi =r(chi2)

test 4.treatment#c.sqr_sowndiv = 5.treatment#c.sqr_sowndiv
gen t45_p =r(p)
gen t45_chi =r(chi2)


* ii) management effects 
scalar MdeltaT2_T3 =( - M_T3)  
scalar MdeltaT2_T4 =( - M_T4)  
scalar MdeltaT2_T5 =( - M_T5)  
scalar MdeltaT3_T4 =(M_T3 - M_T4)  
scalar MdeltaT3_T5 =(M_T3 - M_T5)  
scalar MdeltaT4_T5 =(M_T4 - M_T5) 


test 3.treatment=0
gen mt23_p =r(p)
gen mt23_chi =r(chi2)

test 4.treatment=0
gen mt24_p =r(p)
gen mt24_chi =r(chi2)

test 5.treatment=0
gen mt25_p =r(p)
gen mt25_chi =r(chi2)

test 3.treatment=4.treatment
gen mt34_p =r(p)
gen mt34_chi =r(chi2)

test 3.treatment=5.treatment
gen mt35_p =r(p)
gen mt35_chi =r(chi2)

test 4.treatment=5.treatment
gen mt45_p =r(p)
gen mt45_chi =r(chi2)


* save regression results (note that random effects are stored as log of the SD)
putexcel set "schaub_etal_2019_results_stata_legdummy_ucp_content_differences", replace

** save differences between plant diversity effects
putexcel A1=("Plant diversity effect differences") 
putexcel B2=("delta") 
putexcel C2=("Chi2")  
putexcel D2=("p-value")  
putexcel A3=("deltaT1_T2") 
putexcel A4=("deltaT1_T3") 
putexcel A5=("deltaT1_T4") 
putexcel A6=("deltaT1_T5") 
putexcel A7=("deltaT2_T3") 
putexcel A8=("deltaT2_T4") 
putexcel A9=("deltaT2_T5") 
putexcel A10=("deltaT3_T4") 
putexcel A11=("deltaT3_T5") 
putexcel A12=("deltaT4_T5") 


putexcel B7=(deltaT2_T3) 
putexcel B8=(deltaT2_T4) 
putexcel B9=(deltaT2_T5) 
putexcel B10=(deltaT3_T4) 
putexcel B11=(deltaT3_T5) 
putexcel B12=(deltaT4_T5) 


putexcel C7=(t23_chi) 
putexcel C8=(t24_chi) 
putexcel C9=(t25_chi) 
putexcel C10=(t34_chi) 
putexcel C11=(t35_chi) 
putexcel C12=(t45_chi) 


putexcel D7=(t23_p) 
putexcel D8=(t24_p) 
putexcel D9=(t25_p) 
putexcel D10=(t34_p) 
putexcel D11=(t35_p) 
putexcel D12=(t45_p) 

** save differences between managements
putexcel A16=("Management effect differences") 
putexcel B17=("delta") 
putexcel C17=("Chi2")  
putexcel D17=("p-value")  
putexcel A18=("MdeltaT1_T2") 
putexcel A19=("MdeltaT1_T3") 
putexcel A20=("MdeltaT1_T4") 
putexcel A21=("MdeltaT1_T5") 
putexcel A22=("MdeltaT2_T3") 
putexcel A23=("MdeltaT2_T4") 
putexcel A24=("MdeltaT2_T5") 
putexcel A25=("MdeltaT3_T4") 
putexcel A26=("MdeltaT3_T5") 
putexcel A27=("MdeltaT4_T5") 


putexcel B22=(MdeltaT2_T3) 
putexcel B23=(MdeltaT2_T4) 
putexcel B24=(MdeltaT2_T5) 
putexcel B25=(MdeltaT3_T4) 
putexcel B26=(MdeltaT3_T5) 
putexcel B27=(MdeltaT4_T5) 

putexcel C22=(mt23_chi) 
putexcel C23=(mt24_chi) 
putexcel C24=(mt25_chi) 
putexcel C25=(mt34_chi) 
putexcel C26=(mt35_chi) 
putexcel C27=(mt45_chi) 

putexcel D22=(mt23_p) 
putexcel D23=(mt24_p) 
putexcel D24=(mt25_p) 
putexcel D25=(mt34_p) 
putexcel D26=(mt35_p) 
putexcel D27=(mt45_p) 


*****************************
**** 12. om content
*****************************

* load and adjust data(note that the directory needs to be specified)
clear all
insheet using "H:\Jena_Management_Experiment\Data_R_Stata_for_Submission\Stata_data_input\schaub_etal_2019_data_input_stata_om_content.csv" , delimiter(",")
gen  sqr_sowndiv = sqrt(sowndiv)
gen  sqr_leg_share = sqrt(numleg/sowndiv)
gen  leg_share = (numleg/sowndiv)

*----------------------------------------------------------------------------------------------------------
* a) estimate different mixed effect linear models and compare information criteria  
*----------------------------------------------------------------------------------------------------------

* run model - with dummy for legume presence:
mixed om_content_year c.sqr_sowndiv#i.treatment i.treatment i.leg#i.treatment funcgr i.grass i.therb || block: || plot :, vce(robust)
estat ic

* run model - with square root of legume share:
mixed om_content_year c.sqr_sowndiv#i.treatment i.treatment c.sqr_leg_share#i.treatment funcgr i.grass i.therb || block: || plot :, vce(robust)
estat ic

* run model - with legume share 
mixed om_content_year c.sqr_sowndiv#i.treatment i.treatment c.leg_share#i.treatment funcgr i.grass i.therb || block: || plot :, vce(robust)
estat ic


*----------------------------------------------------------------------------------------------------------
* b) estimate the mixed effect linear model with dummy for legume presence (equation 4) 
*----------------------------------------------------------------------------------------------------------

* run model - with dummy for legume presence:
mixed om_content_year c.sqr_sowndiv#i.treatment i.treatment i.leg#i.treatment funcgr i.grass i.therb || block: || plot :, vce(robust)


*** extract values from previous model:
matrix a = r(table)'
matrix betas =e(b)


* extract the correct values for random effects: 
_diparm lns1_1_1, f(exp(@)^2) d(2*exp(@)^2)
matrix est_1 = r(est)
matrix  se_1 = r(se)

_diparm lns2_1_1, f(exp(@)^2) d(2*exp(@)^2)
matrix est_2 = r(est)
matrix  se_2 = r(se)

_diparm lnsig_e, f(exp(@)^2) d(2*exp(@)^2)
matrix est_3 = r(est)
matrix  se_3 = r(se)


* set working directory (note that the directory needs to be specified)
cd H:\Jena_Management_Experiment\Data_R_Stata_for_Submission\Stata_results

* save regression results (note that random effects are stored as log of the SD)
putexcel set "schaub_etal_2019_results_stata_legdummy_om_content_full_regression", replace
putexcel A1=matrix(a), names 

putexcel C28=matrix(est_1) 
putexcel D28=matrix(se_1) 
putexcel C29=matrix(est_2) 
putexcel D29=matrix(se_2) 
putexcel C30=matrix(est_3) 
putexcel D30=matrix(se_3)


*----------------------------------------------------------------------------------------------------------
* c) calculate differences and test for significant difference between:
** i)  plant diversity effects per management intensity and 
** ii) management effects
*----------------------------------------------------------------------------------------------------------

*** extract beta values
scalar DE_T1 = betas[1,1]
scalar DE_T2 = betas[1,2]
scalar DE_T3 = betas[1,3]
scalar DE_T4 = betas[1,4]
scalar DE_T5 = betas[1,5]

display DE_T1
display DE_T2
display DE_T3
display DE_T4
display DE_T5


scalar M_T2 = betas[1,7]
scalar M_T3 = betas[1,8]
scalar M_T4 = betas[1,9]
scalar M_T5 = betas[1,10]

display M_T2
display M_T3
display M_T4
display M_T5


* i)  plant diversity effects per management intensity:
scalar deltaT1_T2 =(DE_T1- DE_T2)  
scalar deltaT1_T3 =(DE_T1- DE_T3)  
scalar deltaT1_T4 =(DE_T1- DE_T4)  
scalar deltaT1_T5 =(DE_T1- DE_T5)  
scalar deltaT2_T3 =(DE_T2- DE_T3)  
scalar deltaT2_T4 =(DE_T2- DE_T4)  
scalar deltaT2_T5 =(DE_T2- DE_T5)  
scalar deltaT3_T4 =(DE_T3- DE_T4)  
scalar deltaT3_T5 =(DE_T3- DE_T5)  
scalar deltaT4_T5 =(DE_T4- DE_T5) 

display deltaT1_T2  
display deltaT1_T3  
display deltaT1_T4 
display deltaT1_T5  
display deltaT2_T3  
display deltaT2_T4  
display deltaT2_T5 
display deltaT3_T4 
display deltaT3_T5
display deltaT4_T5 

test 1.treatment#c.sqr_sowndiv = 2.treatment#c.sqr_sowndiv
gen t12_p =r(p)
gen t12_chi =r(chi2)

test 1.treatment#c.sqr_sowndiv = 3.treatment#c.sqr_sowndiv
gen t13_p =r(p)
gen t13_chi =r(chi2)

test 1.treatment#c.sqr_sowndiv = 4.treatment#c.sqr_sowndiv
gen t14_p =r(p)
gen t14_chi =r(chi2)

test 1.treatment#c.sqr_sowndiv = 5.treatment#c.sqr_sowndiv
gen t15_p =r(p)
gen t15_chi =r(chi2)

test 2.treatment#c.sqr_sowndiv = 3.treatment#c.sqr_sowndiv
gen t23_p =r(p)
gen t23_chi =r(chi2)

test 2.treatment#c.sqr_sowndiv = 4.treatment#c.sqr_sowndiv
gen t24_p =r(p)
gen t24_chi =r(chi2)

test 2.treatment#c.sqr_sowndiv = 5.treatment#c.sqr_sowndiv
gen t25_p =r(p)
gen t25_chi =r(chi2)

test 3.treatment#c.sqr_sowndiv = 4.treatment#c.sqr_sowndiv
gen t34_p =r(p)
gen t34_chi =r(chi2)

test 3.treatment#c.sqr_sowndiv = 5.treatment#c.sqr_sowndiv
gen t35_p =r(p)
gen t35_chi =r(chi2)

test 4.treatment#c.sqr_sowndiv = 5.treatment#c.sqr_sowndiv
gen t45_p =r(p)
gen t45_chi =r(chi2)


* ii) management effects
scalar MdeltaT1_T2 =(- M_T2)  
scalar MdeltaT1_T3 =(- M_T3)  
scalar MdeltaT1_T4 =(- M_T4)  
scalar MdeltaT1_T5 =(- M_T5)  
scalar MdeltaT2_T3 =(M_T2 - M_T3)  
scalar MdeltaT2_T4 =(M_T2 - M_T4)  
scalar MdeltaT2_T5 =(M_T2 - M_T5)  
scalar MdeltaT3_T4 =(M_T3 - M_T4)  
scalar MdeltaT3_T5 =(M_T3 - M_T5)  
scalar MdeltaT4_T5 =(M_T4 - M_T5) 


test 2.treatment=0
gen mt2_p =r(p)
gen mt2_chi =r(chi2)

test 3.treatment=0
gen mt3_p =r(p)
gen mt3_chi =r(chi2)

test 4.treatment=0
gen mt4_p =r(p)
gen mt4_chi =r(chi2)

test 5.treatment=0
gen mt5_p =r(p)
gen mt5_chi =r(chi2)

test 2.treatment=3.treatment
gen mt23_p =r(p)
gen mt23_chi =r(chi2)

test 2.treatment=4.treatment
gen mt24_p =r(p)
gen mt24_chi =r(chi2)

test 2.treatment=5.treatment
gen mt25_p =r(p)
gen mt25_chi =r(chi2)

test 3.treatment=4.treatment
gen mt34_p =r(p)
gen mt34_chi =r(chi2)

test 3.treatment=5.treatment
gen mt35_p =r(p)
gen mt35_chi =r(chi2)

test 4.treatment=5.treatment
gen mt45_p =r(p)
gen mt45_chi =r(chi2)


* save regression results (note that random effects are stored as log of the SD)
putexcel set "schaub_etal_2019_results_stata_legdummy_om_content_differences", replace

** save differences between plant diversity effects
putexcel A1=("Plant diversity effect differences") 
putexcel B2=("delta") 
putexcel C2=("Chi2")  
putexcel D2=("p-value")  
putexcel A3=("deltaT1_T2") 
putexcel A4=("deltaT1_T3") 
putexcel A5=("deltaT1_T4") 
putexcel A6=("deltaT1_T5") 
putexcel A7=("deltaT2_T3") 
putexcel A8=("deltaT2_T4") 
putexcel A9=("deltaT2_T5") 
putexcel A10=("deltaT3_T4") 
putexcel A11=("deltaT3_T5") 
putexcel A12=("deltaT4_T5") 

putexcel B3=(deltaT1_T2) 
putexcel B4=(deltaT1_T3) 
putexcel B5=(deltaT1_T4) 
putexcel B6=(deltaT1_T5) 
putexcel B7=(deltaT2_T3) 
putexcel B8=(deltaT2_T4) 
putexcel B9=(deltaT2_T5) 
putexcel B10=(deltaT3_T4) 
putexcel B11=(deltaT3_T5) 
putexcel B12=(deltaT4_T5) 

putexcel C3=(t12_chi) 
putexcel C4=(t13_chi) 
putexcel C5=(t14_chi) 
putexcel C6=(t15_chi) 
putexcel C7=(t23_chi) 
putexcel C8=(t24_chi) 
putexcel C9=(t25_chi) 
putexcel C10=(t34_chi) 
putexcel C11=(t35_chi) 
putexcel C12=(t45_chi) 

putexcel D3=(t12_p) 
putexcel D4=(t13_p) 
putexcel D5=(t14_p) 
putexcel D6=(t15_p) 
putexcel D7=(t23_p) 
putexcel D8=(t24_p) 
putexcel D9=(t25_p) 
putexcel D10=(t34_p) 
putexcel D11=(t35_p) 
putexcel D12=(t45_p) 

** save differences between managements
putexcel A16=("Management effect differences") 
putexcel B17=("delta") 
putexcel C17=("Chi2")  
putexcel D17=("p-value")  
putexcel A18=("MdeltaT1_T2") 
putexcel A19=("MdeltaT1_T3") 
putexcel A20=("MdeltaT1_T4") 
putexcel A21=("MdeltaT1_T5") 
putexcel A22=("MdeltaT2_T3") 
putexcel A23=("MdeltaT2_T4") 
putexcel A24=("MdeltaT2_T5") 
putexcel A25=("MdeltaT3_T4") 
putexcel A26=("MdeltaT3_T5") 
putexcel A27=("MdeltaT4_T5") 


putexcel B18=(MdeltaT1_T2) 
putexcel B19=(MdeltaT1_T3) 
putexcel B20=(MdeltaT1_T4) 
putexcel B21=(MdeltaT1_T5) 
putexcel B22=(MdeltaT2_T3) 
putexcel B23=(MdeltaT2_T4) 
putexcel B24=(MdeltaT2_T5) 
putexcel B25=(MdeltaT3_T4) 
putexcel B26=(MdeltaT3_T5) 
putexcel B27=(MdeltaT4_T5) 

putexcel C18=(mt2_chi) 
putexcel C19=(mt3_chi) 
putexcel C20=(mt4_chi) 
putexcel C21=(mt5_chi) 
putexcel C22=(mt23_chi) 
putexcel C23=(mt24_chi) 
putexcel C24=(mt25_chi) 
putexcel C25=(mt34_chi) 
putexcel C26=(mt35_chi) 
putexcel C27=(mt45_chi) 

putexcel D18=(mt2_p) 
putexcel D19=(mt3_p) 
putexcel D20=(mt4_p) 
putexcel D21=(mt5_p) 
putexcel D22=(mt23_p) 
putexcel D23=(mt24_p) 
putexcel D24=(mt25_p) 
putexcel D25=(mt34_p) 
putexcel D26=(mt35_p) 
putexcel D27=(mt45_p) 


*****************************
**** 13. ndf content
*****************************

* load and adjust data(note that the directory needs to be specified)
clear all
insheet using "H:\Jena_Management_Experiment\Data_R_Stata_for_Submission\Stata_data_input\schaub_etal_2019_data_input_stata_ndf_content.csv" , delimiter(",")
gen  sqr_sowndiv = sqrt(sowndiv)
gen  sqr_leg_share = sqrt(numleg/sowndiv)
gen  leg_share = (numleg/sowndiv)

*----------------------------------------------------------------------------------------------------------
* a) estimate different mixed effect linear models and compare information criteria  
*----------------------------------------------------------------------------------------------------------

* run model - with dummy for legume presence:
mixed ndf_content_year c.sqr_sowndiv#i.treatment i.treatment i.leg#i.treatment funcgr i.grass i.therb || block: || plot :, vce(robust)
estat ic

* run model - with square root of legume share:
mixed ndf_content_year c.sqr_sowndiv#i.treatment i.treatment c.sqr_leg_share#i.treatment funcgr i.grass i.therb || block: || plot :, vce(robust)
estat ic

* run model - with legume share 
mixed ndf_content_year c.sqr_sowndiv#i.treatment i.treatment c.leg_share#i.treatment funcgr i.grass i.therb || block: || plot :, vce(robust)
estat ic


*----------------------------------------------------------------------------------------------------------
* b) estimate the mixed effect linear model with dummy for legume presence (equation 4) 
*----------------------------------------------------------------------------------------------------------

* run model - with dummy for legume presence:
mixed ndf_content_year c.sqr_sowndiv#i.treatment i.treatment i.leg#i.treatment funcgr i.grass i.therb || block: || plot :, vce(robust)


*** extract values from previous model:
matrix a = r(table)'
matrix betas =e(b)


* extract the correct values for random effects: 
_diparm lns1_1_1, f(exp(@)^2) d(2*exp(@)^2)
matrix est_1 = r(est)
matrix  se_1 = r(se)

_diparm lns2_1_1, f(exp(@)^2) d(2*exp(@)^2)
matrix est_2 = r(est)
matrix  se_2 = r(se)

_diparm lnsig_e, f(exp(@)^2) d(2*exp(@)^2)
matrix est_3 = r(est)
matrix  se_3 = r(se)


* set working directory (note that the directory needs to be specified)
cd H:\Jena_Management_Experiment\Data_R_Stata_for_Submission\Stata_results

* save regression results (note that random effects are stored as log of the SD)
putexcel set "schaub_etal_2019_results_stata_legdummy_ndf_content_full_regression", replace
putexcel A1=matrix(a), names 

putexcel C28=matrix(est_1) 
putexcel D28=matrix(se_1) 
putexcel C29=matrix(est_2) 
putexcel D29=matrix(se_2) 
putexcel C30=matrix(est_3) 
putexcel D30=matrix(se_3)


*----------------------------------------------------------------------------------------------------------
* c) calculate differences and test for significant difference between:
** i)  plant diversity effects per management intensity and 
** ii) management effects
*----------------------------------------------------------------------------------------------------------

*** extract beta values
scalar DE_T1 = betas[1,1]
scalar DE_T2 = betas[1,2]
scalar DE_T3 = betas[1,3]
scalar DE_T4 = betas[1,4]
scalar DE_T5 = betas[1,5]

display DE_T1
display DE_T2
display DE_T3
display DE_T4
display DE_T5


scalar M_T2 = betas[1,7]
scalar M_T3 = betas[1,8]
scalar M_T4 = betas[1,9]
scalar M_T5 = betas[1,10]

display M_T2
display M_T3
display M_T4
display M_T5


* i)  plant diversity effects per management intensity:
scalar deltaT1_T2 =(DE_T1- DE_T2)  
scalar deltaT1_T3 =(DE_T1- DE_T3)  
scalar deltaT1_T4 =(DE_T1- DE_T4)  
scalar deltaT1_T5 =(DE_T1- DE_T5)  
scalar deltaT2_T3 =(DE_T2- DE_T3)  
scalar deltaT2_T4 =(DE_T2- DE_T4)  
scalar deltaT2_T5 =(DE_T2- DE_T5)  
scalar deltaT3_T4 =(DE_T3- DE_T4)  
scalar deltaT3_T5 =(DE_T3- DE_T5)  
scalar deltaT4_T5 =(DE_T4- DE_T5) 

display deltaT1_T2  
display deltaT1_T3  
display deltaT1_T4 
display deltaT1_T5  
display deltaT2_T3  
display deltaT2_T4  
display deltaT2_T5 
display deltaT3_T4 
display deltaT3_T5
display deltaT4_T5 

test 1.treatment#c.sqr_sowndiv = 2.treatment#c.sqr_sowndiv
gen t12_p =r(p)
gen t12_chi =r(chi2)

test 1.treatment#c.sqr_sowndiv = 3.treatment#c.sqr_sowndiv
gen t13_p =r(p)
gen t13_chi =r(chi2)

test 1.treatment#c.sqr_sowndiv = 4.treatment#c.sqr_sowndiv
gen t14_p =r(p)
gen t14_chi =r(chi2)

test 1.treatment#c.sqr_sowndiv = 5.treatment#c.sqr_sowndiv
gen t15_p =r(p)
gen t15_chi =r(chi2)

test 2.treatment#c.sqr_sowndiv = 3.treatment#c.sqr_sowndiv
gen t23_p =r(p)
gen t23_chi =r(chi2)

test 2.treatment#c.sqr_sowndiv = 4.treatment#c.sqr_sowndiv
gen t24_p =r(p)
gen t24_chi =r(chi2)

test 2.treatment#c.sqr_sowndiv = 5.treatment#c.sqr_sowndiv
gen t25_p =r(p)
gen t25_chi =r(chi2)

test 3.treatment#c.sqr_sowndiv = 4.treatment#c.sqr_sowndiv
gen t34_p =r(p)
gen t34_chi =r(chi2)

test 3.treatment#c.sqr_sowndiv = 5.treatment#c.sqr_sowndiv
gen t35_p =r(p)
gen t35_chi =r(chi2)

test 4.treatment#c.sqr_sowndiv = 5.treatment#c.sqr_sowndiv
gen t45_p =r(p)
gen t45_chi =r(chi2)


* ii) management effects
scalar MdeltaT1_T2 =(- M_T2)  
scalar MdeltaT1_T3 =(- M_T3)  
scalar MdeltaT1_T4 =(- M_T4)  
scalar MdeltaT1_T5 =(- M_T5)  
scalar MdeltaT2_T3 =(M_T2 - M_T3)  
scalar MdeltaT2_T4 =(M_T2 - M_T4)  
scalar MdeltaT2_T5 =(M_T2 - M_T5)  
scalar MdeltaT3_T4 =(M_T3 - M_T4)  
scalar MdeltaT3_T5 =(M_T3 - M_T5)  
scalar MdeltaT4_T5 =(M_T4 - M_T5) 


test 2.treatment=0
gen mt2_p =r(p)
gen mt2_chi =r(chi2)

test 3.treatment=0
gen mt3_p =r(p)
gen mt3_chi =r(chi2)

test 4.treatment=0
gen mt4_p =r(p)
gen mt4_chi =r(chi2)

test 5.treatment=0
gen mt5_p =r(p)
gen mt5_chi =r(chi2)

test 2.treatment=3.treatment
gen mt23_p =r(p)
gen mt23_chi =r(chi2)

test 2.treatment=4.treatment
gen mt24_p =r(p)
gen mt24_chi =r(chi2)

test 2.treatment=5.treatment
gen mt25_p =r(p)
gen mt25_chi =r(chi2)

test 3.treatment=4.treatment
gen mt34_p =r(p)
gen mt34_chi =r(chi2)

test 3.treatment=5.treatment
gen mt35_p =r(p)
gen mt35_chi =r(chi2)

test 4.treatment=5.treatment
gen mt45_p =r(p)
gen mt45_chi =r(chi2)


* save regression results (note that random effects are stored as log of the SD)
putexcel set "schaub_etal_2019_results_stata_legdummy_ndf_content_differences", replace

** save differences between plant diversity effects
putexcel A1=("Plant diversity effect differences") 
putexcel B2=("delta") 
putexcel C2=("Chi2")  
putexcel D2=("p-value")  
putexcel A3=("deltaT1_T2") 
putexcel A4=("deltaT1_T3") 
putexcel A5=("deltaT1_T4") 
putexcel A6=("deltaT1_T5") 
putexcel A7=("deltaT2_T3") 
putexcel A8=("deltaT2_T4") 
putexcel A9=("deltaT2_T5") 
putexcel A10=("deltaT3_T4") 
putexcel A11=("deltaT3_T5") 
putexcel A12=("deltaT4_T5") 

putexcel B3=(deltaT1_T2) 
putexcel B4=(deltaT1_T3) 
putexcel B5=(deltaT1_T4) 
putexcel B6=(deltaT1_T5) 
putexcel B7=(deltaT2_T3) 
putexcel B8=(deltaT2_T4) 
putexcel B9=(deltaT2_T5) 
putexcel B10=(deltaT3_T4) 
putexcel B11=(deltaT3_T5) 
putexcel B12=(deltaT4_T5) 

putexcel C3=(t12_chi) 
putexcel C4=(t13_chi) 
putexcel C5=(t14_chi) 
putexcel C6=(t15_chi) 
putexcel C7=(t23_chi) 
putexcel C8=(t24_chi) 
putexcel C9=(t25_chi) 
putexcel C10=(t34_chi) 
putexcel C11=(t35_chi) 
putexcel C12=(t45_chi) 

putexcel D3=(t12_p) 
putexcel D4=(t13_p) 
putexcel D5=(t14_p) 
putexcel D6=(t15_p) 
putexcel D7=(t23_p) 
putexcel D8=(t24_p) 
putexcel D9=(t25_p) 
putexcel D10=(t34_p) 
putexcel D11=(t35_p) 
putexcel D12=(t45_p) 

** save differences between managements
putexcel A16=("Management effect differences") 
putexcel B17=("delta") 
putexcel C17=("Chi2")  
putexcel D17=("p-value")  
putexcel A18=("MdeltaT1_T2") 
putexcel A19=("MdeltaT1_T3") 
putexcel A20=("MdeltaT1_T4") 
putexcel A21=("MdeltaT1_T5") 
putexcel A22=("MdeltaT2_T3") 
putexcel A23=("MdeltaT2_T4") 
putexcel A24=("MdeltaT2_T5") 
putexcel A25=("MdeltaT3_T4") 
putexcel A26=("MdeltaT3_T5") 
putexcel A27=("MdeltaT4_T5") 


putexcel B18=(MdeltaT1_T2) 
putexcel B19=(MdeltaT1_T3) 
putexcel B20=(MdeltaT1_T4) 
putexcel B21=(MdeltaT1_T5) 
putexcel B22=(MdeltaT2_T3) 
putexcel B23=(MdeltaT2_T4) 
putexcel B24=(MdeltaT2_T5) 
putexcel B25=(MdeltaT3_T4) 
putexcel B26=(MdeltaT3_T5) 
putexcel B27=(MdeltaT4_T5) 

putexcel C18=(mt2_chi) 
putexcel C19=(mt3_chi) 
putexcel C20=(mt4_chi) 
putexcel C21=(mt5_chi) 
putexcel C22=(mt23_chi) 
putexcel C23=(mt24_chi) 
putexcel C24=(mt25_chi) 
putexcel C25=(mt34_chi) 
putexcel C26=(mt35_chi) 
putexcel C27=(mt45_chi) 

putexcel D18=(mt2_p) 
putexcel D19=(mt3_p) 
putexcel D20=(mt4_p) 
putexcel D21=(mt5_p) 
putexcel D22=(mt23_p) 
putexcel D23=(mt24_p) 
putexcel D24=(mt25_p) 
putexcel D25=(mt34_p) 
putexcel D26=(mt35_p) 
putexcel D27=(mt45_p) 


*****************************
**** 14. revenue
*****************************

* load and adjust data(note that the directory needs to be specified)
clear all
insheet using "H:\Jena_Management_Experiment\Data_R_Stata_for_Submission\Stata_data_input\schaub_etal_2019_data_input_stata_revenue.csv" , delimiter(",")
gen  sqr_sowndiv = sqrt(sowndiv)
gen  sqr_leg_share = sqrt(numleg/sowndiv)
gen  leg_share = (numleg/sowndiv)

*----------------------------------------------------------------------------------------------------------
* a) estimate different mixed effect linear models and compare information criteria  
*----------------------------------------------------------------------------------------------------------

* run model - with dummy for legume presence:
mixed revenue_year c.sqr_sowndiv#i.treatment i.treatment i.leg#i.treatment funcgr i.grass i.therb || block: || plot :, vce(robust)
estat ic

* run model - with square root of legume share:
mixed revenue_year c.sqr_sowndiv#i.treatment i.treatment c.sqr_leg_share#i.treatment funcgr i.grass i.therb || block: || plot :, vce(robust)
estat ic

* run model - with legume share 
mixed revenue_year c.sqr_sowndiv#i.treatment i.treatment c.leg_share#i.treatment funcgr i.grass i.therb || block: || plot :, vce(robust)
estat ic


*----------------------------------------------------------------------------------------------------------
* b) estimate the mixed effect linear model with dummy for legume presence (equation 4) 
*----------------------------------------------------------------------------------------------------------

* run model - with dummy for legume presence:
mixed revenue_year c.sqr_sowndiv#i.treatment i.treatment i.leg#i.treatment funcgr i.grass i.therb || block: || plot :, vce(robust)


*** extract values from previous model:
matrix a = r(table)'
matrix betas =e(b)


* extract the correct values for random effects: 
_diparm lns1_1_1, f(exp(@)^2) d(2*exp(@)^2)
matrix est_1 = r(est)
matrix  se_1 = r(se)

_diparm lns2_1_1, f(exp(@)^2) d(2*exp(@)^2)
matrix est_2 = r(est)
matrix  se_2 = r(se)

_diparm lnsig_e, f(exp(@)^2) d(2*exp(@)^2)
matrix est_3 = r(est)
matrix  se_3 = r(se)


* set working directory (note that the directory needs to be specified)
cd H:\Jena_Management_Experiment\Data_R_Stata_for_Submission\Stata_results

* save regression results (note that random effects are stored as log of the SD)
putexcel set "schaub_etal_2019_results_stata_legdummy_revenue_full_regression", replace
putexcel A1=matrix(a), names 

putexcel C28=matrix(est_1) 
putexcel D28=matrix(se_1) 
putexcel C29=matrix(est_2) 
putexcel D29=matrix(se_2) 
putexcel C30=matrix(est_3) 
putexcel D30=matrix(se_3)


*----------------------------------------------------------------------------------------------------------
* c) calculate differences and test for significant difference between:
** i)  plant diversity effects per management intensity and 
** ii) management effects
*----------------------------------------------------------------------------------------------------------

*** extract beta values
scalar DE_T1 = betas[1,1]
scalar DE_T2 = betas[1,2]
scalar DE_T3 = betas[1,3]
scalar DE_T4 = betas[1,4]
scalar DE_T5 = betas[1,5]

display DE_T1
display DE_T2
display DE_T3
display DE_T4
display DE_T5


scalar M_T2 = betas[1,7]
scalar M_T3 = betas[1,8]
scalar M_T4 = betas[1,9]
scalar M_T5 = betas[1,10]

display M_T2
display M_T3
display M_T4
display M_T5


* i)  plant diversity effects per management intensity:
scalar deltaT1_T2 =(DE_T1- DE_T2)  
scalar deltaT1_T3 =(DE_T1- DE_T3)  
scalar deltaT1_T4 =(DE_T1- DE_T4)  
scalar deltaT1_T5 =(DE_T1- DE_T5)  
scalar deltaT2_T3 =(DE_T2- DE_T3)  
scalar deltaT2_T4 =(DE_T2- DE_T4)  
scalar deltaT2_T5 =(DE_T2- DE_T5)  
scalar deltaT3_T4 =(DE_T3- DE_T4)  
scalar deltaT3_T5 =(DE_T3- DE_T5)  
scalar deltaT4_T5 =(DE_T4- DE_T5) 

display deltaT1_T2  
display deltaT1_T3  
display deltaT1_T4 
display deltaT1_T5  
display deltaT2_T3  
display deltaT2_T4  
display deltaT2_T5 
display deltaT3_T4 
display deltaT3_T5
display deltaT4_T5 

test 1.treatment#c.sqr_sowndiv = 2.treatment#c.sqr_sowndiv
gen t12_p =r(p)
gen t12_chi =r(chi2)

test 1.treatment#c.sqr_sowndiv = 3.treatment#c.sqr_sowndiv
gen t13_p =r(p)
gen t13_chi =r(chi2)

test 1.treatment#c.sqr_sowndiv = 4.treatment#c.sqr_sowndiv
gen t14_p =r(p)
gen t14_chi =r(chi2)

test 1.treatment#c.sqr_sowndiv = 5.treatment#c.sqr_sowndiv
gen t15_p =r(p)
gen t15_chi =r(chi2)

test 2.treatment#c.sqr_sowndiv = 3.treatment#c.sqr_sowndiv
gen t23_p =r(p)
gen t23_chi =r(chi2)

test 2.treatment#c.sqr_sowndiv = 4.treatment#c.sqr_sowndiv
gen t24_p =r(p)
gen t24_chi =r(chi2)

test 2.treatment#c.sqr_sowndiv = 5.treatment#c.sqr_sowndiv
gen t25_p =r(p)
gen t25_chi =r(chi2)

test 3.treatment#c.sqr_sowndiv = 4.treatment#c.sqr_sowndiv
gen t34_p =r(p)
gen t34_chi =r(chi2)

test 3.treatment#c.sqr_sowndiv = 5.treatment#c.sqr_sowndiv
gen t35_p =r(p)
gen t35_chi =r(chi2)

test 4.treatment#c.sqr_sowndiv = 5.treatment#c.sqr_sowndiv
gen t45_p =r(p)
gen t45_chi =r(chi2)


* ii) management effects
scalar MdeltaT1_T2 =(- M_T2)  
scalar MdeltaT1_T3 =(- M_T3)  
scalar MdeltaT1_T4 =(- M_T4)  
scalar MdeltaT1_T5 =(- M_T5)  
scalar MdeltaT2_T3 =(M_T2 - M_T3)  
scalar MdeltaT2_T4 =(M_T2 - M_T4)  
scalar MdeltaT2_T5 =(M_T2 - M_T5)  
scalar MdeltaT3_T4 =(M_T3 - M_T4)  
scalar MdeltaT3_T5 =(M_T3 - M_T5)  
scalar MdeltaT4_T5 =(M_T4 - M_T5) 


test 2.treatment=0
gen mt2_p =r(p)
gen mt2_chi =r(chi2)

test 3.treatment=0
gen mt3_p =r(p)
gen mt3_chi =r(chi2)

test 4.treatment=0
gen mt4_p =r(p)
gen mt4_chi =r(chi2)

test 5.treatment=0
gen mt5_p =r(p)
gen mt5_chi =r(chi2)

test 2.treatment=3.treatment
gen mt23_p =r(p)
gen mt23_chi =r(chi2)

test 2.treatment=4.treatment
gen mt24_p =r(p)
gen mt24_chi =r(chi2)

test 2.treatment=5.treatment
gen mt25_p =r(p)
gen mt25_chi =r(chi2)

test 3.treatment=4.treatment
gen mt34_p =r(p)
gen mt34_chi =r(chi2)

test 3.treatment=5.treatment
gen mt35_p =r(p)
gen mt35_chi =r(chi2)

test 4.treatment=5.treatment
gen mt45_p =r(p)
gen mt45_chi =r(chi2)


* save regression results (note that random effects are stored as log of the SD)
putexcel set "schaub_etal_2019_results_stata_legdummy_revenue_differences", replace

** save differences between plant diversity effects
putexcel A1=("Plant diversity effect differences") 
putexcel B2=("delta") 
putexcel C2=("Chi2")  
putexcel D2=("p-value")  
putexcel A3=("deltaT1_T2") 
putexcel A4=("deltaT1_T3") 
putexcel A5=("deltaT1_T4") 
putexcel A6=("deltaT1_T5") 
putexcel A7=("deltaT2_T3") 
putexcel A8=("deltaT2_T4") 
putexcel A9=("deltaT2_T5") 
putexcel A10=("deltaT3_T4") 
putexcel A11=("deltaT3_T5") 
putexcel A12=("deltaT4_T5") 

putexcel B3=(deltaT1_T2) 
putexcel B4=(deltaT1_T3) 
putexcel B5=(deltaT1_T4) 
putexcel B6=(deltaT1_T5) 
putexcel B7=(deltaT2_T3) 
putexcel B8=(deltaT2_T4) 
putexcel B9=(deltaT2_T5) 
putexcel B10=(deltaT3_T4) 
putexcel B11=(deltaT3_T5) 
putexcel B12=(deltaT4_T5) 

putexcel C3=(t12_chi) 
putexcel C4=(t13_chi) 
putexcel C5=(t14_chi) 
putexcel C6=(t15_chi) 
putexcel C7=(t23_chi) 
putexcel C8=(t24_chi) 
putexcel C9=(t25_chi) 
putexcel C10=(t34_chi) 
putexcel C11=(t35_chi) 
putexcel C12=(t45_chi) 

putexcel D3=(t12_p) 
putexcel D4=(t13_p) 
putexcel D5=(t14_p) 
putexcel D6=(t15_p) 
putexcel D7=(t23_p) 
putexcel D8=(t24_p) 
putexcel D9=(t25_p) 
putexcel D10=(t34_p) 
putexcel D11=(t35_p) 
putexcel D12=(t45_p) 

** save differences between managements
putexcel A16=("Management effect differences") 
putexcel B17=("delta") 
putexcel C17=("Chi2")  
putexcel D17=("p-value")  
putexcel A18=("MdeltaT1_T2") 
putexcel A19=("MdeltaT1_T3") 
putexcel A20=("MdeltaT1_T4") 
putexcel A21=("MdeltaT1_T5") 
putexcel A22=("MdeltaT2_T3") 
putexcel A23=("MdeltaT2_T4") 
putexcel A24=("MdeltaT2_T5") 
putexcel A25=("MdeltaT3_T4") 
putexcel A26=("MdeltaT3_T5") 
putexcel A27=("MdeltaT4_T5") 


putexcel B18=(MdeltaT1_T2) 
putexcel B19=(MdeltaT1_T3) 
putexcel B20=(MdeltaT1_T4) 
putexcel B21=(MdeltaT1_T5) 
putexcel B22=(MdeltaT2_T3) 
putexcel B23=(MdeltaT2_T4) 
putexcel B24=(MdeltaT2_T5) 
putexcel B25=(MdeltaT3_T4) 
putexcel B26=(MdeltaT3_T5) 
putexcel B27=(MdeltaT4_T5) 

putexcel C18=(mt2_chi) 
putexcel C19=(mt3_chi) 
putexcel C20=(mt4_chi) 
putexcel C21=(mt5_chi) 
putexcel C22=(mt23_chi) 
putexcel C23=(mt24_chi) 
putexcel C24=(mt25_chi) 
putexcel C25=(mt34_chi) 
putexcel C26=(mt35_chi) 
putexcel C27=(mt45_chi) 

putexcel D18=(mt2_p) 
putexcel D19=(mt3_p) 
putexcel D20=(mt4_p) 
putexcel D21=(mt5_p) 
putexcel D22=(mt23_p) 
putexcel D23=(mt24_p) 
putexcel D24=(mt25_p) 
putexcel D25=(mt34_p) 
putexcel D26=(mt35_p) 
putexcel D27=(mt45_p) 
