# Supplementary material for: Plant diversity effects on forage quality, yield and revenues of semi-natural grasslands
Source: Nat Commun. 2020 Feb 7;11:768. doi: 10.1038/s41467-020-14541-4 (PMC7005841; doi:10.1038/s41467-020-14541-4)
Supplement: Supplementary file 8 — Source Data [file 41467_2020_14541_MOESM8_ESM.zip]

Archive with 9 entries (8 files):
- Source Data/
- Source Data/figures_source_data_R_code_schaub_etal.txt
- Source Data/figure_1.csv
- Source Data/figure_2.csv
- Source Data/figure_3.txt
- Source Data/figure_4.csv
- Source Data/figure_5.csv
- Source Data/figure_6.csv
- Source Data/figure_7.csv
