# Supplementary material for: Plant diversity effects on forage quality, yield and revenues of semi-natural grasslands
Source: Nat Commun. 2020 Feb 7;11:768. doi: 10.1038/s41467-020-14541-4 (PMC7005841; doi:10.1038/s41467-020-14541-4)
Supplement: Supplementary file 8 — Source Data [file 41467_2020_14541_MOESM8_ESM.zip › Source Data/figure_1.csv]

	yield_type	value	SD	splitFigure	splitFigure2
1	DM.Biomass	10	1	1	Biomass yield, Forage quality
2	DM.Biomass	9.5	2	1	Biomass yield, Forage quality
3	DM.Biomass	9	3	1	Biomass yield, Forage quality
4	DM.Biomass	8.5	4	1	Biomass yield, Forage quality
5	DM.Biomass	8	5	1	Biomass yield, Forage quality
6	DM.Biomass	7.5	6	1	Biomass yield, Forage quality
7	DM.Biomass	7	7	1	Biomass yield, Forage quality
8	DM.Biomass	6.5	8	1	Biomass yield, Forage quality
9	DM.Biomass	6	9	1	Biomass yield, Forage quality
10	DM.Biomass	5.5	10	1	Biomass yield, Forage quality
11	Quality	12	1	1	Biomass yield, Forage quality
12	Quality	11.5	2	1	Biomass yield, Forage quality
13	Quality	11	3	1	Biomass yield, Forage quality
14	Quality	10.5	4	1	Biomass yield, Forage quality
15	Quality	10	5	1	Biomass yield, Forage quality
16	Quality	9.5	6	1	Biomass yield, Forage quality
17	Quality	9	7	1	Biomass yield, Forage quality
18	Quality	8.5	8	1	Biomass yield, Forage quality
19	Quality	8	9	1	Biomass yield, Forage quality
20	Quality	7.5	10	1	Biomass yield, Forage quality
21	Qualz_Y	12	1	1	Quality-adjusted yield
22	Qualz_Y	10.925	2	1	Quality-adjusted yield
23	Qualz_Y	9.9	3	1	Quality-adjusted yield
24	Qualz_Y	8.925	4	1	Quality-adjusted yield
25	Qualz_Y	8	5	1	Quality-adjusted yield
26	Qualz_Y	7.125	6	1	Quality-adjusted yield
27	Qualz_Y	6.3	7	1	Quality-adjusted yield
28	Qualz_Y	5.525	8	1	Quality-adjusted yield
29	Qualz_Y	4.8	9	1	Quality-adjusted yield
30	Qualz_Y	4.125	10	1	Quality-adjusted yield
31	DM.Biomass	5.5	1	2	Biomass yield, Forage quality
32	DM.Biomass	6	2	2	Biomass yield, Forage quality
33	DM.Biomass	6.5	3	2	Biomass yield, Forage quality
34	DM.Biomass	7	4	2	Biomass yield, Forage quality
35	DM.Biomass	7.5	5	2	Biomass yield, Forage quality
36	DM.Biomass	8	6	2	Biomass yield, Forage quality
37	DM.Biomass	8.5	7	2	Biomass yield, Forage quality
38	DM.Biomass	9	8	2	Biomass yield, Forage quality
39	DM.Biomass	9.5	9	2	Biomass yield, Forage quality
40	DM.Biomass	10	10	2	Biomass yield, Forage quality
41	Quality	12	1	2	Biomass yield, Forage quality
42	Quality	11.5	2	2	Biomass yield, Forage quality
43	Quality	11	3	2	Biomass yield, Forage quality
44	Quality	10.5	4	2	Biomass yield, Forage quality
45	Quality	10	5	2	Biomass yield, Forage quality
46	Quality	9.5	6	2	Biomass yield, Forage quality
47	Quality	9	7	2	Biomass yield, Forage quality
48	Quality	8.5	8	2	Biomass yield, Forage quality
49	Quality	8	9	2	Biomass yield, Forage quality
50	Quality	7.5	10	2	Biomass yield, Forage quality
51	Qualz_Y	6.6	1	2	Quality-adjusted yield
52	Qualz_Y	6.9	2	2	Quality-adjusted yield
53	Qualz_Y	7.15	3	2	Quality-adjusted yield
54	Qualz_Y	7.35	4	2	Quality-adjusted yield
55	Qualz_Y	7.5	5	2	Quality-adjusted yield
56	Qualz_Y	7.6	6	2	Quality-adjusted yield
57	Qualz_Y	7.65	7	2	Quality-adjusted yield
58	Qualz_Y	7.65	8	2	Quality-adjusted yield
59	Qualz_Y	7.6	9	2	Quality-adjusted yield
60	Qualz_Y	7.5	10	2	Quality-adjusted yield
61	DM.Biomass	5.5	1	3	Biomass yield, Forage quality
62	DM.Biomass	6	2	3	Biomass yield, Forage quality
63	DM.Biomass	6.5	3	3	Biomass yield, Forage quality
64	DM.Biomass	7	4	3	Biomass yield, Forage quality
65	DM.Biomass	7.5	5	3	Biomass yield, Forage quality
66	DM.Biomass	8	6	3	Biomass yield, Forage quality
67	DM.Biomass	8.5	7	3	Biomass yield, Forage quality
68	DM.Biomass	9	8	3	Biomass yield, Forage quality
69	DM.Biomass	9.5	9	3	Biomass yield, Forage quality
70	DM.Biomass	10	10	3	Biomass yield, Forage quality
71	Quality	8.5	1	3	Biomass yield, Forage quality
72	Quality	8.5	2	3	Biomass yield, Forage quality
73	Quality	8.5	3	3	Biomass yield, Forage quality
74	Quality	8.5	4	3	Biomass yield, Forage quality
75	Quality	8.5	5	3	Biomass yield, Forage quality
76	Quality	8.5	6	3	Biomass yield, Forage quality
77	Quality	8.5	7	3	Biomass yield, Forage quality
78	Quality	8.5	8	3	Biomass yield, Forage quality
79	Quality	8.5	9	3	Biomass yield, Forage quality
80	Quality	8.5	10	3	Biomass yield, Forage quality
81	Qualz_Y	4.675	1	3	Quality-adjusted yield
82	Qualz_Y	5.1	2	3	Quality-adjusted yield
83	Qualz_Y	5.525	3	3	Quality-adjusted yield
84	Qualz_Y	5.95	4	3	Quality-adjusted yield
85	Qualz_Y	6.375	5	3	Quality-adjusted yield
86	Qualz_Y	6.8	6	3	Quality-adjusted yield
87	Qualz_Y	7.225	7	3	Quality-adjusted yield
88	Qualz_Y	7.65	8	3	Quality-adjusted yield
89	Qualz_Y	8.075	9	3	Quality-adjusted yield
90	Qualz_Y	8.5	10	3	Quality-adjusted yield
91	DM.Biomass	5.5	1	4	Biomass yield, Forage quality
92	DM.Biomass	6	2	4	Biomass yield, Forage quality
93	DM.Biomass	6.5	3	4	Biomass yield, Forage quality
94	DM.Biomass	7	4	4	Biomass yield, Forage quality
95	DM.Biomass	7.5	5	4	Biomass yield, Forage quality
96	DM.Biomass	8	6	4	Biomass yield, Forage quality
97	DM.Biomass	8.5	7	4	Biomass yield, Forage quality
98	DM.Biomass	9	8	4	Biomass yield, Forage quality
99	DM.Biomass	9.5	9	4	Biomass yield, Forage quality
100	DM.Biomass	10	10	4	Biomass yield, Forage quality
101	Quality	7.5	1	4	Biomass yield, Forage quality
102	Quality	8	2	4	Biomass yield, Forage quality
103	Quality	8.5	3	4	Biomass yield, Forage quality
104	Quality	9	4	4	Biomass yield, Forage quality
105	Quality	9.5	5	4	Biomass yield, Forage quality
106	Quality	10	6	4	Biomass yield, Forage quality
107	Quality	10.5	7	4	Biomass yield, Forage quality
108	Quality	11	8	4	Biomass yield, Forage quality
109	Quality	11.5	9	4	Biomass yield, Forage quality
110	Quality	12	10	4	Biomass yield, Forage quality
111	Qualz_Y	4.125	1	4	Quality-adjusted yield
112	Qualz_Y	4.8	2	4	Quality-adjusted yield
113	Qualz_Y	5.525	3	4	Quality-adjusted yield
114	Qualz_Y	6.3	4	4	Quality-adjusted yield
115	Qualz_Y	7.125	5	4	Quality-adjusted yield
116	Qualz_Y	8	6	4	Quality-adjusted yield
117	Qualz_Y	8.925	7	4	Quality-adjusted yield
118	Qualz_Y	9.9	8	4	Quality-adjusted yield
119	Qualz_Y	10.925	9	4	Quality-adjusted yield
120	Qualz_Y	12	10	4	Quality-adjusted yield
