# Supplementary material for: Plant diversity effects on forage quality, yield and revenues of semi-natural grasslands
Source: Nat Commun. 2020 Feb 7;11:768. doi: 10.1038/s41467-020-14541-4 (PMC7005841; doi:10.1038/s41467-020-14541-4)
Supplement: Supplementary file 8 — Source Data [file 41467_2020_14541_MOESM8_ESM.zip › Source Data/figure_2.csv]

	SR	DE_SRxT1_coef	DE_SRxT2_coef	DE_SRxT3_coef	DE_SRxT4_coef	DE_SRxT5_coef	inter_T1	inter_T2	inter_T3	inter_T4	inter_T5	variable
1	1	0.681532163585994	0.807431222345115	1.00077030748901	0.65687224300287	0.914441689824541	0.324292836414006	3.03298077765489	3.79799669251099	4.16492975699713	5.36337331017546	me_yield
2	1.05	0.69836265256836	0.827370798226897	1.02548440688741	0.673093753357586	0.937023897397297	0.324292836414006	3.03298077765489	3.79799669251099	4.16492975699713	5.36337331017546	me_yield
3	1.1	0.714796963481538	0.846841010284398	1.04961675348044	0.688933420578784	0.959074535423644	0.324292836414006	3.03298077765489	3.79799669251099	4.16492975699713	5.36337331017546	me_yield
4	1.15	0.730861822441518	0.8658735217342	1.07320659222929	0.704417003749742	0.9806294635093	0.324292836414006	3.03298077765489	3.79799669251099	4.16492975699713	5.36337331017546	me_yield
5	1.2	0.746581079322699	0.884496588224778	1.09628894458622	0.719567489783374	1.00172068208009	0.324292836414006	3.03298077765489	3.79799669251099	4.16492975699713	5.36337331017546	me_yield
6	1.25	0.761976123315395	0.902735550159712	1.1188952187044	0.734405493943589	1.02237688995373	0.324292836414006	3.03298077765489	3.79799669251099	4.16492975699713	5.36337331017546	me_yield
7	1.3	0.777066224335396	0.920613237175658	1.14105371076788	0.748949588901622	1.04262394242407	0.324292836414006	3.03298077765489	3.79799669251099	4.16492975699713	5.36337331017546	me_yield
8	1.35	0.791868815841979	0.938150303205159	1.16279002028514	0.763216577320808	1.06248523073047	0.324292836414006	3.03298077765489	3.79799669251099	4.16492975699713	5.36337331017546	me_yield
9	1.4	0.806399730904648	0.955365506151869	1.18412739673242	0.777221719381715	1.08198199879888	0.324292836414006	3.03298077765489	3.79799669251099	4.16492975699713	5.36337331017546	me_yield
10	1.45	0.820673400630969	0.972275942973857	1.2050870309276	0.790978924030249	1.10113360948129	0.324292836414006	3.03298077765489	3.79799669251099	4.16492975699713	5.36337331017546	me_yield
11	1.5	0.834703022040359	0.988897248568621	1.22568830153815	0.804500910777254	1.11995776979927	0.324292836414006	3.03298077765489	3.79799669251099	4.16492975699713	5.36337331017546	me_yield
12	1.55	0.848500700944565	1.0052437650478	1.24594898488865	0.817799347409139	1.13847072265307	0.324292836414006	3.03298077765489	3.79799669251099	4.16492975699713	5.36337331017546	me_yield
13	1.6	0.862077574237684	1.02132868661776	1.26588543453293	0.830884967853068	1.15668741090351	0.324292836414006	3.03298077765489	3.79799669251099	4.16492975699713	5.36337331017546	me_yield
14	1.65	0.875443915110294	1.03716418422989	1.28551273575186	0.84376767358413	1.17462161854238	0.324292836414006	3.03298077765489	3.79799669251099	4.16492975699713	5.36337331017546	me_yield
15	1.7	0.888609224014555	1.0527615133496	1.30484483912755	0.856456621299034	1.19228609274434	0.324292836414006	3.03298077765489	3.79799669251099	4.16492975699713	5.36337331017546	me_yield
16	1.75	0.901582307670165	1.06813110755704	1.32389467655678	0.868960299063391	1.2096926498727	0.324292836414006	3.03298077765489	3.79799669251099	4.16492975699713	5.36337331017546	me_yield
17	1.8	0.914371347978473	1.08328266019165	1.34267426244528	0.881286592732307	1.22685226794447	0.324292836414006	3.03298077765489	3.79799669251099	4.16492975699713	5.36337331017546	me_yield
18	1.85	0.926983962376955	1.09822519585593	1.36119478233299	0.893442844121044	1.24377516761067	0.324292836414006	3.03298077765489	3.79799669251099	4.16492975699713	5.36337331017546	me_yield
19	1.9	0.939427256898687	1.11296713327649	1.37946667080728	0.905435902144641	1.26047088334852	0.324292836414006	3.03298077765489	3.79799669251099	4.16492975699713	5.36337331017546	me_yield
20	1.95	0.951707872986402	1.1275163407661	1.3974996802453	0.9172721679381	1.27694832627396	0.324292836414006	3.03298077765489	3.79799669251099	4.16492975699713	5.36337331017546	me_yield
21	2	0.963832028936791	1.14188018532395	1.41530294167125	0.928957634801094	1.29321583974924	0.324292836414006	3.03298077765489	3.79799669251099	4.16492975699713	5.36337331017546	me_yield
22	2.05	0.975805556709185	1.15606557624399	1.43288501880677	0.940497923674807	1.30928124877078	0.324292836414006	3.03298077765489	3.79799669251099	4.16492975699713	5.36337331017546	me_yield
23	2.1	0.987633934717025	1.17007900396393	1.45025395622231	0.951898314746909	1.32515190396695	0.324292836414006	3.03298077765489	3.79799669251099	4.16492975699713	5.36337331017546	me_yield
24	2.15	0.999322317125332	1.18392657477485	1.46741732235791	0.963163775688946	1.34083472090773	0.324292836414006	3.03298077765489	3.79799669251099	4.16492975699713	5.36337331017546	me_yield
25	2.2	1.0108755600987	1.19761404191793	1.48438224806605	0.974298986954604	1.35633621532279	0.324292836414006	3.03298077765489	3.79799669251099	4.16492975699713	5.36337331017546	me_yield
26	2.25	1.02229824537899	1.21114683351767	1.50115546123352	0.985308364504305	1.37166253473681	0.324292836414006	3.03298077765489	3.79799669251099	4.16492975699713	5.36337331017546	me_yield
27	2.3	1.03359470151751	1.22453007773626	1.51774331795887	0.996196080269105	1.3868194869575	0.324292836414006	3.03298077765489	3.79799669251099	4.16492975699713	5.36337331017546	me_yield
28	2.35	1.04476902304059	1.2377686254796	1.53415183069551	1.00696608062283	1.401812565791	0.324292836414006	3.03298077765489	3.79799669251099	4.16492975699713	5.36337331017546	me_yield
29	2.4	1.05582508778931	1.25086707094021	1.55038669371353	1.01762210309441	1.41664697430729	0.324292836414006	3.03298077765489	3.79799669251099	4.16492975699713	5.36337331017546	me_yield
30	2.45	1.06676657264155	1.2638297702236	1.56645330618616	1.02816769152102	1.43132764593522	0.324292836414006	3.03298077765489	3.79799669251099	4.16492975699713	5.36337331017546	me_yield
31	2.5	1.0775969677971	1.2766608582722	1.58235679316617	1.03860620981634	1.44585926362938	0.324292836414006	3.03298077765489	3.79799669251099	4.16492975699713	5.36337331017546	me_yield
32	2.55	1.08831958978309	1.28936426427337	1.59810202468325	1.04894085450536	1.46024627732015	0.324292836414006	3.03298077765489	3.79799669251099	4.16492975699713	5.36337331017546	me_yield
33	2.6	1.09893759331717	1.30194372571401	1.61369363316408	1.05917466615843	1.47449291983103	0.324292836414006	3.03298077765489	3.79799669251099	4.16492975699713	5.36337331017546	me_yield
34	2.65	1.10945398214881	1.31440280122456	1.62913602935171	1.06931053984013	1.4886032214248	0.324292836414006	3.03298077765489	3.79799669251099	4.16492975699713	5.36337331017546	me_yield
35	2.7	1.11987161898405	1.32674488233717	1.64443341687934	1.07935123467506	1.50258102312013	0.324292836414006	3.03298077765489	3.79799669251099	4.16492975699713	5.36337331017546	me_yield
36	2.75	1.13019323458693	1.33897320426839	1.65958980563482	1.08929938261984	1.51642998890328	0.324292836414006	3.03298077765489	3.79799669251099	4.16492975699713	5.36337331017546	me_yield
37	2.8	1.14042143613937	1.35109085582341	1.67460902403654	1.09915749652056	1.53015361694493	0.324292836414006	3.03298077765489	3.79799669251099	4.16492975699713	5.36337331017546	me_yield
38	2.85	1.15055871493214	1.36310078850778	1.68949473032685	1.10892797752547	1.54375524991953	0.324292836414006	3.03298077765489	3.79799669251099	4.16492975699713	5.36337331017546	me_yield
39	2.9	1.16060745345116	1.37500582492272	1.70425042297773	1.11861312191486	1.55723808451327	0.324292836414006	3.03298077765489	3.79799669251099	4.16492975699713	5.36337331017546	me_yield
40	2.95	1.17056993191629	1.38680866651182	1.71887945029236	1.12821512740323	1.57060518019744	0.324292836414006	3.03298077765489	3.79799669251099	4.16492975699713	5.36337331017546	me_yield
41	3	1.18044833432328	1.39851190071918	1.73338501927729	1.1377360989627	1.58385946733525	0.324292836414006	3.03298077765489	3.79799669251099	4.16492975699713	5.36337331017546	me_yield
42	3.05	1.19024475403453	1.41011800761286	1.7477702038519	1.1471780542114	1.59700375468311	0.324292836414006	3.03298077765489	3.79799669251099	4.16492975699713	5.36337331017546	me_yield
43	3.1	1.19996119895888	1.42162936602159	1.76203795245452	1.15654292840587	1.61004073634067	0.324292836414006	3.03298077765489	3.79799669251099	4.16492975699713	5.36337331017546	me_yield
44	3.15	1.20959959635697	1.4330482592278	1.77619109509864	1.16583257907257	1.62297299819833	0.324292836414006	3.03298077765489	3.79799669251099	4.16492975699713	5.36337331017546	me_yield
45	3.2	1.21916179730463	1.44437688025554	1.79023234992704	1.17504879030974	1.63580302392596	0.324292836414006	3.03298077765489	3.79799669251099	4.16492975699713	5.36337331017546	me_yield
46	3.25	1.22864958084361	1.45561733678794	1.80416432930675	1.18419327678794	1.64853320054216	0.324292836414006	3.03298077765489	3.79799669251099	4.16492975699713	5.36337331017546	me_yield
47	3.3	1.23806465784598	1.46677165574553	1.81798954550362	1.19326768747467	1.66116582359927	0.324292836414006	3.03298077765489	3.79799669251099	4.16492975699713	5.36337331017546	me_yield
48	3.35	1.24740867461606	1.47784178755352	1.83171041597137	1.2022736091059	1.67370310201621	0.324292836414006	3.03298077765489	3.79799669251099	4.16492975699713	5.36337331017546	me_yield
49	3.4	1.25668321625122	1.48882961012343	1.84532926828672	1.21121256942533	1.68614716258788	0.324292836414006	3.03298077765489	3.79799669251099	4.16492975699713	5.36337331017546	me_yield
50	3.45	1.26588980978109	1.49973693257223	1.85884834475898	1.22008604020999	1.69850005419712	0.324292836414006	3.03298077765489	3.79799669251099	4.16492975699713	5.36337331017546	me_yield
51	3.5	1.27502992710278	1.51056549869976	1.87226980674014	1.22889544009923	1.71076375175302	0.324292836414006	3.03298077765489	3.79799669251099	4.16492975699713	5.36337331017546	me_yield
52	3.55	1.28410498772796	1.5213169902433	1.88559573865883	1.23764213724245	1.72294015987687	0.324292836414006	3.03298077765489	3.79799669251099	4.16492975699713	5.36337331017546	me_yield
53	3.6	1.29311636135653	1.53199302992664	1.8988281517994	1.2463274517796	1.73503111635526	0.324292836414006	3.03298077765489	3.79799669251099	4.16492975699713	5.36337331017546	me_yield
54	3.65	1.30206537028985	1.54259518431917	1.91196898784565	1.25495265816716	1.74703839537814	0.324292836414006	3.03298077765489	3.79799669251099	4.16492975699713	5.36337331017546	me_yield
55	3.7	1.31095329169584	1.5531249665193	1.9250201222068	1.26351898736117	1.75896371057788	0.324292836414006	3.03298077765489	3.79799669251099	4.16492975699713	5.36337331017546	me_yield
56	3.75	1.31978135973663	1.56358383867526	1.93798336714191	1.27202762886801	1.77080871788411	0.324292836414006	3.03298077765489	3.79799669251099	4.16492975699713	5.36337331017546	me_yield
57	3.8	1.32855076756908	1.57397321435511	1.95086047469732	1.28047973267247	1.78257501820788	0.324292836414006	3.03298077765489	3.79799669251099	4.16492975699713	5.36337331017546	me_yield
58	3.85	1.33726266922714	1.58429446077686	1.96365313947088	1.28887641105202	1.79426415996733	0.324292836414006	3.03298077765489	3.79799669251099	4.16492975699713	5.36337331017546	me_yield
59	3.9	1.34591818139462	1.5945489009087	1.97636300121497	1.29721874028543	1.80587764146626	0.324292836414006	3.03298077765489	3.79799669251099	4.16492975699713	5.36337331017546	me_yield
60	3.95	1.35451838507593	1.60473781544837	1.98899164728991	1.30550776226306	1.81741691313584	0.324292836414006	3.03298077765489	3.79799669251099	4.16492975699713	5.36337331017546	me_yield
61	4	1.36306432717199	1.61486244469023	2.00154061497802	1.31374448600574	1.82888337964908	0.324292836414006	3.03298077765489	3.79799669251099	4.16492975699713	5.36337331017546	me_yield
62	4.05	1.37155702196771	1.62492399028748	2.01401139366792	1.32192988909846	1.84027840191671	0.324292836414006	3.03298077765489	3.79799669251099	4.16492975699713	5.36337331017546	me_yield
63	4.1	1.37999745253716	1.63492361691691	2.02640542691776	1.33006491904465	1.85160329897242	0.324292836414006	3.03298077765489	3.79799669251099	4.16492975699713	5.36337331017546	me_yield
64	4.15	1.38838657207175	1.64486245385247	2.03872411440571	1.33815049454635	1.86285934975511	0.324292836414006	3.03298077765489	3.79799669251099	4.16492975699713	5.36337331017546	me_yield
65	4.2	1.39672530513672	1.65474159645379	2.05096881377483	1.34618750671517	1.87404779479459	0.324292836414006	3.03298077765489	3.79799669251099	4.16492975699713	5.36337331017546	me_yield
66	4.25	1.40501454886039	1.66456210757524	2.06314084237953	1.35417682021861	1.88516983780744	0.324292836414006	3.03298077765489	3.79799669251099	4.16492975699713	5.36337331017546	me_yield
67	4.3	1.41325517406075	1.67432501890052	2.07524147893976	1.36211927436579	1.89622664720845	0.324292836414006	3.03298077765489	3.79799669251099	4.16492975699713	5.36337331017546	me_yield
68	4.35	1.42144802631317	1.68403133220766	2.08727196510892	1.37001568413655	1.90721935754329	0.324292836414006	3.03298077765489	3.79799669251099	4.16492975699713	5.36337331017546	me_yield
69	4.4	1.42959392696308	1.6936820205688	2.09923350696087	1.37786684115757	1.91814907084729	0.324292836414006	3.03298077765489	3.79799669251099	4.16492975699713	5.36337331017546	me_yield
70	4.45	1.43769367408701	1.70327802948869	2.11112727640113	1.38567351462851	1.92901685793483	0.324292836414006	3.03298077765489	3.79799669251099	4.16492975699713	5.36337331017546	me_yield
71	4.5	1.44574804340519	1.71282027798592	2.12295441250688	1.39343645220164	1.93982375962386	0.324292836414006	3.03298077765489	3.79799669251099	4.16492975699713	5.36337331017546	me_yield
72	4.55	1.45375778914854	1.72230965962009	2.13471602280022	1.40115638081753	1.9505707878992	0.324292836414006	3.03298077765489	3.79799669251099	4.16492975699713	5.36337331017546	me_yield
73	4.6	1.46172364488304	1.7317470434684	2.14641318445857	1.40883400749948	1.9612589270186	0.324292836414006	3.03298077765489	3.79799669251099	4.16492975699713	5.36337331017546	me_yield
74	4.65	1.46964632429379	1.74113327505462	2.15804694546601	1.4164700201093	1.97188913456477	0.324292836414006	3.03298077765489	3.79799669251099	4.16492975699713	5.36337331017546	me_yield
75	4.7	1.47752652193129	1.75046917723315	2.1696183257091	1.42406508806649	1.98246234244665	0.324292836414006	3.03298077765489	3.79799669251099	4.16492975699713	5.36337331017546	me_yield
76	4.75	1.48536491392199	1.75975555103094	2.18112831802036	1.4316198630332	1.99297945785287	0.324292836414006	3.03298077765489	3.79799669251099	4.16492975699713	5.36337331017546	me_yield
77	4.8	1.4931621586454	1.76899317644956	2.19257788917245	1.43913497956675	2.00344136416017	0.324292836414006	3.03298077765489	3.79799669251099	4.16492975699713	5.36337331017546	me_yield
78	4.85	1.50091889737943	1.77818281322984	2.20396798082583	1.44661105574165	2.01384892179936	0.324292836414006	3.03298077765489	3.79799669251099	4.16492975699713	5.36337331017546	me_yield
79	4.9	1.50863575491595	1.78732520158108	2.21529951043264	1.45404869374287	2.02420296908114	0.324292836414006	3.03298077765489	3.79799669251099	4.16492975699713	5.36337331017546	me_yield
80	4.95	1.51631334014804	1.79642106287689	2.22657337209908	1.46144848043191	2.03450432298419	0.324292836414006	3.03298077765489	3.79799669251099	4.16492975699713	5.36337331017546	me_yield
81	5	1.52395224663079	1.80547110031942	2.23779043740879	1.46881098788718	2.04475377990745	0.324292836414006	3.03298077765489	3.79799669251099	4.16492975699713	5.36337331017546	me_yield
82	5.05	1.53155305311672	1.81447599957385	2.24895155620921	1.47613677392018	2.05495211638867	0.324292836414006	3.03298077765489	3.79799669251099	4.16492975699713	5.36337331017546	me_yield
83	5.1	1.53911632406756	1.8234364293746	2.26005755736296	1.4834263825687	2.06510008979098	0.324292836414006	3.03298077765489	3.79799669251099	4.16492975699713	5.36337331017546	me_yield
84	5.15	1.54664261014346	1.83235304210496	2.27110924946621	1.4906803445683	2.07519843895932	0.324292836414006	3.03298077765489	3.79799669251099	4.16492975699713	5.36337331017546	me_yield
85	5.2	1.55413244867079	1.84122647435132	2.28210742153576	1.49789917780324	2.08524788484814	0.324292836414006	3.03298077765489	3.79799669251099	4.16492975699713	5.36337331017546	me_yield
86	5.25	1.56158636408992	1.8500573474336	2.29305284366631	1.50508338773804	2.09524913112215	0.324292836414006	3.03298077765489	3.79799669251099	4.16492975699713	5.36337331017546	me_yield
87	5.3	1.56900486838368	1.85884626791296	2.30394626765985	1.51223346783041	2.10520286473123	0.324292836414006	3.03298077765489	3.79799669251099	4.16492975699713	5.36337331017546	me_yield
88	5.35	1.57638846148778	1.86759382807795	2.31478842762818	1.51934989992687	2.11510975646112	0.324292836414006	3.03298077765489	3.79799669251099	4.16492975699713	5.36337331017546	me_yield
89	5.4	1.58373763168396	1.87630060641032	2.32558004057029	1.52643315464162	2.12497046146093	0.324292836414006	3.03298077765489	3.79799669251099	4.16492975699713	5.36337331017546	me_yield
90	5.45	1.59105285597683	1.88496716803148	2.33632180692568	1.53348369171978	2.13478561974872	0.324292836414006	3.03298077765489	3.79799669251099	4.16492975699713	5.36337331017546	me_yield
91	5.5	1.59833460045515	1.89359406513051	2.3470144111049	1.54050196038561	2.1445558566963	0.324292836414006	3.03298077765489	3.79799669251099	4.16492975699713	5.36337331017546	me_yield
92	5.55	1.6055833206384	1.90218183737475	2.35765852199839	1.54748839967649	2.15428178349418	0.324292836414006	3.03298077765489	3.79799669251099	4.16492975699713	5.36337331017546	me_yield
93	5.6	1.6127994618093	1.91073101230374	2.36825479346485	1.55444343876343	2.16396399759777	0.324292836414006	3.03298077765489	3.79799669251099	4.16492975699713	5.36337331017546	me_yield
94	5.65	1.61998345933298	1.91924210570739	2.37880386479987	1.56136749725875	2.17360308315566	0.324292836414006	3.03298077765489	3.79799669251099	4.16492975699713	5.36337331017546	me_yield
95	5.7	1.62713573896359	1.92771562198916	2.38930636118611	1.56826098551148	2.18319961142087	0.324292836414006	3.03298077765489	3.79799669251099	4.16492975699713	5.36337331017546	me_yield
96	5.75	1.63425671713861	1.93615205451481	2.39976289412558	1.57512430489115	2.19275414114594	0.324292836414006	3.03298077765489	3.79799669251099	4.16492975699713	5.36337331017546	me_yield
97	5.8	1.64134680126194	1.94455188594771	2.41017406185519	1.5819578480605	2.20226721896257	0.324292836414006	3.03298077765489	3.79799669251099	4.16492975699713	5.36337331017546	me_yield
98	5.85	1.64840638997576	1.95291558857102	2.42054044974612	1.58876199923764	2.21173937974654	0.324292836414006	3.03298077765489	3.79799669251099	4.16492975699713	5.36337331017546	me_yield
99	5.9	1.65543587342217	1.96124362459756	2.43086263068786	1.59553713444814	2.22117114696866	0.324292836414006	3.03298077765489	3.79799669251099	4.16492975699713	5.36337331017546	me_yield
100	5.95	1.66243563349476	1.96953644646792	2.44114116545773	1.60228362176749	2.23056303303236	0.324292836414006	3.03298077765489	3.79799669251099	4.16492975699713	5.36337331017546	me_yield
101	6	1.66940604408072	1.97779449713724	2.4513766030763	1.60900182155451	2.23991553959853	0.324292836414006	3.03298077765489	3.79799669251099	4.16492975699713	5.36337331017546	me_yield
102	6.05	1.67634747129387	1.98601821035137	2.46156948114967	1.6156920866759	2.2492291578982	0.324292836414006	3.03298077765489	3.79799669251099	4.16492975699713	5.36337331017546	me_yield
103	6.1	1.68326027369907	1.99420801091264	2.47172032619895	1.62235476272253	2.25850436903361	0.324292836414006	3.03298077765489	3.79799669251099	4.16492975699713	5.36337331017546	me_yield
104	6.15	1.69014480252834	2.00236431493598	2.48182965397761	1.6289901882178	2.26774164426822	0.324292836414006	3.03298077765489	3.79799669251099	4.16492975699713	5.36337331017546	me_yield
105	6.2	1.69700140188913	2.0104875300956	2.4918979697773	1.63559869481828	2.27694144530614	0.324292836414006	3.03298077765489	3.79799669251099	4.16492975699713	5.36337331017546	me_yield
106	6.25	1.70383040896498	2.01857805586279	2.50192576872253	1.64218060750717	2.28610422456135	0.324292836414006	3.03298077765489	3.79799669251099	4.16492975699713	5.36337331017546	me_yield
107	6.3	1.71063215420905	2.02663628373511	2.51191353605481	1.64873624478084	2.2952304254174	0.324292836414006	3.03298077765489	3.79799669251099	4.16492975699713	5.36337331017546	me_yield
108	6.35	1.71740696153067	2.03466259745752	2.52186174740666	1.65526591882857	2.30432048247768	0.324292836414006	3.03298077765489	3.79799669251099	4.16492975699713	5.36337331017546	me_yield
109	6.4	1.72415514847537	2.04265737323552	2.53177086906587	1.66176993570614	2.31337482180702	0.324292836414006	3.03298077765489	3.79799669251099	4.16492975699713	5.36337331017546	me_yield
110	6.45	1.73087702639853	2.05062097994104	2.54164135823057	1.66824859550313	2.32239386116462	0.324292836414006	3.03298077765489	3.79799669251099	4.16492975699713	5.36337331017546	me_yield
111	6.5	1.73757290063305	2.05855377931091	2.55147366325536	1.67470219250455	2.33137801022905	0.324292836414006	3.03298077765489	3.79799669251099	4.16492975699713	5.36337331017546	me_yield
112	6.55	1.74424307065112	2.06645612613869	2.56126822388896	1.68113101534679	2.34032767081535	0.324292836414006	3.03298077765489	3.79799669251099	4.16492975699713	5.36337331017546	me_yield
113	6.6	1.75088783022059	2.07432836845978	2.57102547150371	1.68753534716826	2.34924323708476	0.324292836414006	3.03298077765489	3.79799669251099	4.16492975699713	5.36337331017546	me_yield
114	6.65	1.75750746755588	2.08217084773029	2.58074582931727	1.69391546575491	2.35812509574724	0.324292836414006	3.03298077765489	3.79799669251099	4.16492975699713	5.36337331017546	me_yield
115	6.7	1.76410226546388	2.08998389899989	2.59042971260678	1.70027164368082	2.36697362625725	0.324292836414006	3.03298077765489	3.79799669251099	4.16492975699713	5.36337331017546	me_yield
116	6.75	1.77067250148493	2.09776785107877	2.60007752891594	1.70660414844405	2.37578920100287	0.324292836414006	3.03298077765489	3.79799669251099	4.16492975699713	5.36337331017546	me_yield
117	6.8	1.77721844802911	2.1055230266992	2.6096896782551	1.71291324259807	2.38457218548869	0.324292836414006	3.03298077765489	3.79799669251099	4.16492975699713	5.36337331017546	me_yield
118	6.85	1.78374037250804	2.11324974267156	2.61926655329479	1.71919918387871	2.39332293851264	0.324292836414006	3.03298077765489	3.79799669251099	4.16492975699713	5.36337331017546	me_yield
119	6.9	1.79023853746232	2.12094831003547	2.62880853955292	1.72546222532705	2.402041812337	0.324292836414006	3.03298077765489	3.79799669251099	4.16492975699713	5.36337331017546	me_yield
120	6.95	1.79671320068489	2.12861903420579	2.63831601557584	1.73170261540831	2.4107291528539	0.324292836414006	3.03298077765489	3.79799669251099	4.16492975699713	5.36337331017546	me_yield
121	7	1.80316461534033	2.13626221511407	2.64778935311356	1.73792059812678	2.4193852997454	0.324292836414006	3.03298077765489	3.79799669251099	4.16492975699713	5.36337331017546	me_yield
122	7.05	1.8095930300804	2.14387814734536	2.65722891728942	1.74411641313725	2.42801058663849	0.324292836414006	3.03298077765489	3.79799669251099	4.16492975699713	5.36337331017546	me_yield
123	7.1	1.81599868915582	2.15146712027069	2.66663506676424	1.75029029585269	2.43660534125514	0.324292836414006	3.03298077765489	3.79799669251099	4.16492975699713	5.36337331017546	me_yield
124	7.15	1.82238183252461	2.15902941817539	2.67600815389533	1.75644247754872	2.44516988555755	0.324292836414006	3.03298077765489	3.79799669251099	4.16492975699713	5.36337331017546	me_yield
125	7.2	1.82874269595695	2.16656532038331	2.68534852489055	1.76257318546461	2.45370453588894	0.324292836414006	3.03298077765489	3.79799669251099	4.16492975699713	5.36337331017546	me_yield
126	7.25	1.83508151113676	2.17407510137725	2.6946565199575	1.76868264290128	2.46220960310986	0.324292836414006	3.03298077765489	3.79799669251099	4.16492975699713	5.36337331017546	me_yield
127	7.3	1.84139850576026	2.1815590309156	2.70393247344808	1.77477106931616	2.4706853927303	0.324292836414006	3.03298077765489	3.79799669251099	4.16492975699713	5.36337331017546	me_yield
128	7.35	1.84769390363128	2.18901737414537	2.71317671399867	1.78083868041522	2.47913220503775	0.324292836414006	3.03298077765489	3.79799669251099	4.16492975699713	5.36337331017546	me_yield
129	7.4	1.85396792475391	2.19645039171186	2.72238956466598	1.78688568824209	2.48755033522134	0.324292836414006	3.03298077765489	3.79799669251099	4.16492975699713	5.36337331017546	me_yield
130	7.45	1.86022078542211	2.2038583398649	2.73157134305875	1.79291230126456	2.4959400734922	0.324292836414006	3.03298077765489	3.79799669251099	4.16492975699713	5.36337331017546	me_yield
131	7.5	1.86645269830675	2.21124147056194	2.74072236146556	1.79891872445843	2.50430170520022	0.324292836414006	3.03298077765489	3.79799669251099	4.16492975699713	5.36337331017546	me_yield
132	7.55	1.87266387254004	2.21860003156807	2.74984292697873	1.80490515938886	2.51263551094726	0.324292836414006	3.03298077765489	3.79799669251099	4.16492975699713	5.36337331017546	me_yield
133	7.6	1.87885451379737	2.22593426655297	2.75893334161457	1.81087180428928	2.52094176669705	0.324292836414006	3.03298077765489	3.79799669251099	4.16492975699713	5.36337331017546	me_yield
134	7.65	1.88502482437682	2.23324441518514	2.76799390243008	1.816818854138	2.52922074388182	0.324292836414006	3.03298077765489	3.79799669251099	4.16492975699713	5.36337331017546	me_yield
135	7.7	1.89117500327627	2.24053071322321	2.77702490163623	1.82274650073253	2.53747270950577	0.324292836414006	3.03298077765489	3.79799669251099	4.16492975699713	5.36337331017546	me_yield
136	7.75	1.89730524626827	2.24779339260471	2.78602662670788	1.8286549327618	2.54569792624557	0.324292836414006	3.03298077765489	3.79799669251099	4.16492975699713	5.36337331017546	me_yield
137	7.8	1.9034157459728	2.25503268153219	2.7949993604906	1.8345443358762	2.55389665254792	0.324292836414006	3.03298077765489	3.79799669251099	4.16492975699713	5.36337331017546	me_yield
138	7.85	1.90950669192787	2.26224880455691	2.80394338130434	1.84041489275566	2.56206914272428	0.324292836414006	3.03298077765489	3.79799669251099	4.16492975699713	5.36337331017546	me_yield
139	7.9	1.91557827065809	2.26944198266006	2.81285896304419	1.84626678317577	2.57021564704295	0.324292836414006	3.03298077765489	3.79799669251099	4.16492975699713	5.36337331017546	me_yield
140	7.95	1.92163066574135	2.2766124333318	2.82174637527819	1.85210018407201	2.57833641181845	0.324292836414006	3.03298077765489	3.79799669251099	4.16492975699713	5.36337331017546	me_yield
141	8	1.92766405787358	2.2837603706479	2.8306058833425	1.85791526960219	2.58643167949847	0.324292836414006	3.03298077765489	3.79799669251099	4.16492975699713	5.36337331017546	me_yield
142	8.05	1.9336786249317	2.29088600534437	2.83943774843379	1.86371221120707	2.5945016887483	0.324292836414006	3.03298077765489	3.79799669251099	4.16492975699713	5.36337331017546	me_yield
143	8.1	1.93967454203479	2.29798954488996	2.8482422276991	1.8694911776694	2.60254667453289	0.324292836414006	3.03298077765489	3.79799669251099	4.16492975699713	5.36337331017546	me_yield
144	8.15	1.94565198160359	2.30507119355661	2.8570195743232	1.87525233517122	2.61056686819677	0.324292836414006	3.03298077765489	3.79799669251099	4.16492975699713	5.36337331017546	me_yield
145	8.2	1.95161111341837	2.31213115248797	2.86577003761354	1.88099584734961	2.61856249754157	0.324292836414006	3.03298077765489	3.79799669251099	4.16492975699713	5.36337331017546	me_yield
146	8.25	1.95755210467517	2.31916961976614	2.87449386308287	1.88672187535097	2.62653378690159	0.324292836414006	3.03298077765489	3.79799669251099	4.16492975699713	5.36337331017546	me_yield
147	8.3	1.96347512004056	2.32618679047645	2.88319129252963	1.89243057788371	2.6344809572172	0.324292836414006	3.03298077765489	3.79799669251099	4.16492975699713	5.36337331017546	me_yield
148	8.35	1.96938032170488	2.33318285677056	2.89186256411612	1.89812211126962	2.64240422610631	0.324292836414006	3.03298077765489	3.79799669251099	4.16492975699713	5.36337331017546	me_yield
149	8.4	1.97526786943405	2.34015800792786	2.90050791244462	1.90379662949382	2.65030380793391	0.324292836414006	3.03298077765489	3.79799669251099	4.16492975699713	5.36337331017546	me_yield
150	8.45	1.98113792062003	2.34711243041525	2.90912756863143	1.90945428425333	2.65817991387969	0.324292836414006	3.03298077765489	3.79799669251099	4.16492975699713	5.36337331017546	me_yield
151	8.5	1.98699063032988	2.35404630794525	2.91772176037898	1.91509522500443	2.66603275200397	0.324292836414006	3.03298077765489	3.79799669251099	4.16492975699713	5.36337331017546	me_yield
152	8.55	1.99282615135361	2.36095982153267	2.92629071204598	1.92071959900871	2.67386252731182	0.324292836414006	3.03298077765489	3.79799669251099	4.16492975699713	5.36337331017546	me_yield
153	8.6	1.99864463425066	2.3678531495497	2.93483464471581	1.92632755137789	2.68166944181545	0.324292836414006	3.03298077765489	3.79799669251099	4.16492975699713	5.36337331017546	me_yield
154	8.65	2.00444622739526	2.37472646777968	2.94335377626302	1.93191922511758	2.6894536945951	0.324292836414006	3.03298077765489	3.79799669251099	4.16492975699713	5.36337331017546	me_yield
155	8.7	2.01023107702055	2.38157994946931	2.95184832141818	1.93749476116977	2.69721548185823	0.324292836414006	3.03298077765489	3.79799669251099	4.16492975699713	5.36337331017546	me_yield
156	8.75	2.01599932726162	2.38841376537967	2.96031849183106	1.94305429845429	2.70495499699721	0.324292836414006	3.03298077765489	3.79799669251099	4.16492975699713	5.36337331017546	me_yield
157	8.8	2.02175112019739	2.39522808383586	2.9687644961321	1.94859797390921	2.71267243064559	0.324292836414006	3.03298077765489	3.79799669251099	4.16492975699713	5.36337331017546	me_yield
158	8.85	2.02748659589146	2.40202307077532	2.97718653999243	1.95412592253019	2.72036797073284	0.324292836414006	3.03298077765489	3.79799669251099	4.16492975699713	5.36337331017546	me_yield
159	8.9	2.03320589243186	2.40879888979503	2.98558482618225	1.95963827740883	2.72804180253777	0.324292836414006	3.03298077765489	3.79799669251099	4.16492975699713	5.36337331017546	me_yield
160	8.95	2.03890914596991	2.41555570219746	2.99395955462783	1.96513516977006	2.7356941087406	0.324292836414006	3.03298077765489	3.79799669251099	4.16492975699713	5.36337331017546	me_yield
161	9	2.04459649075798	2.42229366703534	3.00231092246703	1.97061672900861	2.74332506947362	0.324292836414006	3.03298077765489	3.79799669251099	4.16492975699713	5.36337331017546	me_yield
162	9.05	2.0502680591864	2.4290129411554	3.01063912410345	1.9760830827245	2.75093486237078	0.324292836414006	3.03298077765489	3.79799669251099	4.16492975699713	5.36337331017546	me_yield
163	9.1	2.05592398181938	2.43571367924091	3.01894435125923	1.98153435675775	2.75852366261582	0.324292836414006	3.03298077765489	3.79799669251099	4.16492975699713	5.36337331017546	me_yield
164	9.15	2.06156438743013	2.44239603385327	3.02722679302651	1.98697067522214	2.76609164298941	0.324292836414006	3.03298077765489	3.79799669251099	4.16492975699713	5.36337331017546	me_yield
165	9.2	2.06718940303502	2.44906015547252	3.03548663591774	1.99239216053821	2.77363897391501	0.324292836414006	3.03298077765489	3.79799669251099	4.16492975699713	5.36337331017546	me_yield
166	9.25	2.07279915392698	2.45570619253688	3.04372406391459	1.9977989334654	2.78116582350365	0.324292836414006	3.03298077765489	3.79799669251099	4.16492975699713	5.36337331017546	me_yield
167	9.3	2.07839376370805	2.46233429148133	3.05193925851586	2.00319111313346	2.78867235759765	0.324292836414006	3.03298077765489	3.79799669251099	4.16492975699713	5.36337331017546	me_yield
168	9.35	2.08397335432117	2.46894459677526	3.06013239878406	2.00856881707306	2.79615873981319	0.324292836414006	3.03298077765489	3.79799669251099	4.16492975699713	5.36337331017546	me_yield
169	9.4	2.08953804608117	2.4755372509592	3.06830366139101	2.01393216124567	2.80362513158199	0.324292836414006	3.03298077765489	3.79799669251099	4.16492975699713	5.36337331017546	me_yield
170	9.45	2.09508795770508	2.48211239468069	3.07645322066224	2.01928126007276	2.81107169219189	0.324292836414006	3.03298077765489	3.79799669251099	4.16492975699713	5.36337331017546	me_yield
171	9.5	2.10062320634162	2.48867016672929	3.08458124862041	2.02461622646427	2.81849857882651	0.324292836414006	3.03298077765489	3.79799669251099	4.16492975699713	5.36337331017546	me_yield
172	9.55	2.10614390760011	2.49521070407076	3.09268791502768	2.02993717184641	2.82590594660394	0.324292836414006	3.03298077765489	3.79799669251099	4.16492975699713	5.36337331017546	me_yield
173	9.6	2.11165017557861	2.50173414188042	3.10077338742705	2.03524420618882	2.83329394861457	0.324292836414006	3.03298077765489	3.79799669251099	4.16492975699713	5.36337331017546	me_yield
174	9.65	2.11714212289144	2.50824061357579	3.10883783118281	2.04053743803111	2.84066273595801	0.324292836414006	3.03298077765489	3.79799669251099	4.16492975699713	5.36337331017546	me_yield
175	9.7	2.12261986069607	2.51473025084838	3.11688140951994	2.0458169745087	2.84801245777909	0.324292836414006	3.03298077765489	3.79799669251099	4.16492975699713	5.36337331017546	me_yield
176	9.75	2.12808349871933	2.52120318369481	3.12490428356271	2.05108292137819	2.85534326130315	0.324292836414006	3.03298077765489	3.79799669251099	4.16492975699713	5.36337331017546	me_yield
177	9.8	2.1335331452831	2.52765954044719	3.13290661237231	2.05633538304205	2.86265529187043	0.324292836414006	3.03298077765489	3.79799669251099	4.16492975699713	5.36337331017546	me_yield
178	9.85	2.13896890732935	2.53409944780283	3.14088855298365	2.06157446257274	2.86994869296966	0.324292836414006	3.03298077765489	3.79799669251099	4.16492975699713	5.36337331017546	me_yield
179	9.9	2.14439089044461	2.54052303085319	3.14885026044131	2.06680026173635	2.87722360627093	0.324292836414006	3.03298077765489	3.79799669251099	4.16492975699713	5.36337331017546	me_yield
180	9.95	2.14979919888392	2.5469304131123	3.15679188783469	2.07201288101566	2.88448017165783	0.324292836414006	3.03298077765489	3.79799669251099	4.16492975699713	5.36337331017546	me_yield
181	10	2.15519393559421	2.5533217165444	3.16471358633234	2.07721241963267	2.89171852725877	0.324292836414006	3.03298077765489	3.79799669251099	4.16492975699713	5.36337331017546	me_yield
182	10.05	2.16057520223717	2.55969706159111	3.17261550521554	2.08239897557063	2.89893880947772	0.324292836414006	3.03298077765489	3.79799669251099	4.16492975699713	5.36337331017546	me_yield
183	10.1	2.16594309921158	2.56605656719782	3.18049779191114	2.08757264559559	2.90614115302415	0.324292836414006	3.03298077765489	3.79799669251099	4.16492975699713	5.36337331017546	me_yield
184	10.15	2.17129772567522	2.57240035083964	3.18836059202362	2.09273352527749	2.9133256909424	0.324292836414006	3.03298077765489	3.79799669251099	4.16492975699713	5.36337331017546	me_yield
185	10.2	2.17663917956617	2.57872852854674	3.1962040493665	2.09788170901072	2.92049255464031	0.324292836414006	3.03298077765489	3.79799669251099	4.16492975699713	5.36337331017546	me_yield
186	10.25	2.18196755762376	2.58504121492902	3.204028305993	2.10301729003428	2.92764187391729	0.324292836414006	3.03298077765489	3.79799669251099	4.16492975699713	5.36337331017546	me_yield
187	10.3	2.187282955409	2.59133852320043	3.2118335022261	2.10814036045148	2.93477377699174	0.324292836414006	3.03298077765489	3.79799669251099	4.16492975699713	5.36337331017546	me_yield
188	10.35	2.19258546732455	2.5976205652026	3.21961977668786	2.11325101124923	2.9418883905279	0.324292836414006	3.03298077765489	3.79799669251099	4.16492975699713	5.36337331017546	me_yield
189	10.4	2.19787518663434	2.60388745142803	3.22738726632816	2.11834933231685	2.94898583966205	0.324292836414006	3.03298077765489	3.79799669251099	4.16492975699713	5.36337331017546	me_yield
190	10.45	2.20315220548265	2.61013929104277	3.23513610645282	2.12343541246459	2.95606624802824	0.324292836414006	3.03298077765489	3.79799669251099	4.16492975699713	5.36337331017546	me_yield
191	10.5	2.20841661491286	2.6163761919086	3.24286643075109	2.12850933944158	2.96312973778338	0.324292836414006	3.03298077765489	3.79799669251099	4.16492975699713	5.36337331017546	me_yield
192	10.55	2.21366850488579	2.62259826060474	3.25057837132254	2.13357119995359	2.97017642963186	0.324292836414006	3.03298077765489	3.79799669251099	4.16492975699713	5.36337331017546	me_yield
193	10.6	2.21890796429761	2.62880560244912	3.25827205870343	2.13862107968027	2.97720644284959	0.324292836414006	3.03298077765489	3.79799669251099	4.16492975699713	5.36337331017546	me_yield
194	10.65	2.22413508099744	2.63499832151916	3.26594762189247	2.14365906329205	2.98421989530758	0.324292836414006	3.03298077765489	3.79799669251099	4.16492975699713	5.36337331017546	me_yield
195	10.7	2.22934994180447	2.64117652067212	3.27360518837606	2.14868523446678	2.99121690349497	0.324292836414006	3.03298077765489	3.79799669251099	4.16492975699713	5.36337331017546	me_yield
196	10.75	2.23455263252484	2.64734030156506	3.281244884153	2.15369967590584	2.99819758254163	0.324292836414006	3.03298077765489	3.79799669251099	4.16492975699713	5.36337331017546	me_yield
197	10.8	2.2397432379681	2.65348976467433	3.28886683375867	2.15870246935012	3.00516204624026	0.324292836414006	3.03298077765489	3.79799669251099	4.16492975699713	5.36337331017546	me_yield
198	10.85	2.24492184196331	2.65962500931472	3.29647116028874	2.1636936955955	3.01211040706801	0.324292836414006	3.03298077765489	3.79799669251099	4.16492975699713	5.36337331017546	me_yield
199	10.9	2.25008852737488	2.66574613365812	3.30405798542232	2.16867343450808	3.0190427762077	0.324292836414006	3.03298077765489	3.79799669251099	4.16492975699713	5.36337331017546	me_yield
200	10.95	2.25524337611801	2.67185323475188	3.31162742944471	2.17364176503914	3.02595926356855	0.324292836414006	3.03298077765489	3.79799669251099	4.16492975699713	5.36337331017546	me_yield
201	11	2.26038646917386	2.67794640853677	3.31917961126965	2.17859876523967	3.03285997780656	0.324292836414006	3.03298077765489	3.79799669251099	4.16492975699713	5.36337331017546	me_yield
202	11.05	2.26551788660438	2.68402574986454	3.32671464846111	2.18354451227476	3.03974502634436	0.324292836414006	3.03298077765489	3.79799669251099	4.16492975699713	5.36337331017546	me_yield
203	11.1	2.27063770756686	2.69009135251515	3.33423265725463	2.18847908243753	3.04661451539077	0.324292836414006	3.03298077765489	3.79799669251099	4.16492975699713	5.36337331017546	me_yield
204	11.15	2.27574601032817	2.69614330921367	3.34173375257827	2.19340255116291	3.05346854995989	0.324292836414006	3.03298077765489	3.79799669251099	4.16492975699713	5.36337331017546	me_yield
205	11.2	2.28084287227873	2.70218171164682	3.34921804807308	2.19831499304112	3.06030723388986	0.324292836414006	3.03298077765489	3.79799669251099	4.16492975699713	5.36337331017546	me_yield
206	11.25	2.28592836994618	2.70820665047914	3.35668565611319	2.20321648183077	3.06713066986118	0.324292836414006	3.03298077765489	3.79799669251099	4.16492975699713	5.36337331017546	me_yield
207	11.3	2.29100257900879	2.71421821536889	3.36413668782552	2.20810709047186	3.0739389594147	0.324292836414006	3.03298077765489	3.79799669251099	4.16492975699713	5.36337331017546	me_yield
208	11.35	2.29606557430859	2.72021649498366	3.37157125310903	2.21298689109843	3.08073220296929	0.324292836414006	3.03298077765489	3.79799669251099	4.16492975699713	5.36337331017546	me_yield
209	11.4	2.30111742986427	2.72620157701555	3.3789894606537	2.21785595505093	3.08751049983906	0.324292836414006	3.03298077765489	3.79799669251099	4.16492975699713	5.36337331017546	me_yield
210	11.45	2.30615821888379	2.73217354819619	3.386391417959	2.22271435288844	3.09427394825037	0.324292836414006	3.03298077765489	3.79799669251099	4.16492975699713	5.36337331017546	me_yield
211	11.5	2.31118801377676	2.73813249431138	3.3937772313521	2.22756215440056	3.10102264535836	0.324292836414006	3.03298077765489	3.79799669251099	4.16492975699713	5.36337331017546	me_yield
212	11.55	2.31620688616658	2.74407850021546	3.4011470060057	2.23239942861913	3.10775668726331	0.324292836414006	3.03298077765489	3.79799669251099	4.16492975699713	5.36337331017546	me_yield
213	11.6	2.32121490690233	2.75001164984544	3.40850084595547	2.23722624382971	3.11447616902655	0.324292836414006	3.03298077765489	3.79799669251099	4.16492975699713	5.36337331017546	me_yield
214	11.65	2.32621214607045	2.75593202623478	3.4158388541172	2.2420426675828	3.12118118468614	0.324292836414006	3.03298077765489	3.79799669251099	4.16492975699713	5.36337331017546	me_yield
215	11.7	2.33119867300619	2.76183971152697	3.42316113230363	2.24684876670486	3.12787182727221	0.324292836414006	3.03298077765489	3.79799669251099	4.16492975699713	5.36337331017546	me_yield
216	11.75	2.3361745563048	2.76773478698886	3.4304677812409	2.25164460730919	3.13454818882206	0.324292836414006	3.03298077765489	3.79799669251099	4.16492975699713	5.36337331017546	me_yield
217	11.8	2.34113986383258	2.77361733302364	3.43775890058472	2.25643025480646	3.14121036039488	0.324292836414006	3.03298077765489	3.79799669251099	4.16492975699713	5.36337331017546	me_yield
218	11.85	2.34609466273766	2.77948742918367	3.44503458893623	2.26120577391517	3.14785843208626	0.324292836414006	3.03298077765489	3.79799669251099	4.16492975699713	5.36337331017546	me_yield
219	11.9	2.3510390194606	2.78534515418304	3.45229494385758	2.26597122867187	3.15449249304243	0.324292836414006	3.03298077765489	3.79799669251099	4.16492975699713	5.36337331017546	me_yield
220	11.95	2.35597299974477	2.79119058590986	3.45954006188716	2.27072668244112	3.16111263147416	0.324292836414006	3.03298077765489	3.79799669251099	4.16492975699713	5.36337331017546	me_yield
221	12	2.36089666864657	2.79702380143836	3.46677003855459	2.2754721979254	3.16771893467049	0.324292836414006	3.03298077765489	3.79799669251099	4.16492975699713	5.36337331017546	me_yield
222	12.05	2.36581009054543	2.80284487704076	3.47398496839543	2.28020783717468	3.17431148901213	0.324292836414006	3.03298077765489	3.79799669251099	4.16492975699713	5.36337331017546	me_yield
223	12.1	2.37071332915363	2.80865388819885	3.48118494496557	2.28493366159594	3.18089037998465	0.324292836414006	3.03298077765489	3.79799669251099	4.16492975699713	5.36337331017546	me_yield
224	12.15	2.37560644752594	2.81445090961548	3.48837006085543	2.28964973196242	3.1874556921914	0.324292836414006	3.03298077765489	3.79799669251099	4.16492975699713	5.36337331017546	me_yield
225	12.2	2.38048950806907	2.82023601522572	3.49554040770381	2.29435610842279	3.19400750936622	0.324292836414006	3.03298077765489	3.79799669251099	4.16492975699713	5.36337331017546	me_yield
226	12.25	2.38536257255098	2.8260092782079	3.50269607621154	2.29905285051004	3.20054591438589	0.324292836414006	3.03298077765489	3.79799669251099	4.16492975699713	5.36337331017546	me_yield
227	12.3	2.39022570210998	2.83177077099437	3.50983715615487	2.30374001715032	3.20707098928239	0.324292836414006	3.03298077765489	3.79799669251099	4.16492975699713	5.36337331017546	me_yield
228	12.35	2.39507895726367	2.83752056528211	3.51696373639861	2.30841766667151	3.21358281525483	0.324292836414006	3.03298077765489	3.79799669251099	4.16492975699713	5.36337331017546	me_yield
229	12.4	2.39992239791776	2.84325873204318	3.52407590490904	2.31308585681174	3.22008147268134	0.324292836414006	3.03298077765489	3.79799669251099	4.16492975699713	5.36337331017546	me_yield
230	12.45	2.40475608337467	2.84898534153489	3.53117374876655	2.31774464472769	3.22656704113057	0.324292836414006	3.03298077765489	3.79799669251099	4.16492975699713	5.36337331017546	me_yield
231	12.5	2.40958007234198	2.85470046330987	3.53825735417813	2.32239408700274	3.23303959937309	0.324292836414006	3.03298077765489	3.79799669251099	4.16492975699713	5.36337331017546	me_yield
232	12.55	2.41439442294081	2.8604041662259	3.54532680648952	2.32703423965498	3.23949922539256	0.324292836414006	3.03298077765489	3.79799669251099	4.16492975699713	5.36337331017546	me_yield
233	12.6	2.41919919271394	2.86609651845561	3.55238219019727	2.33166515814515	3.24594599639665	0.324292836414006	3.03298077765489	3.79799669251099	4.16492975699713	5.36337331017546	me_yield
234	12.65	2.42399443863386	2.87177758749598	3.55942358896049	2.33628689738427	3.25237998882786	0.324292836414006	3.03298077765489	3.79799669251099	4.16492975699713	5.36337331017546	me_yield
235	12.7	2.42878021711064	2.87744744017769	3.56645108561241	2.34089951174133	3.25880127837405	0.324292836414006	3.03298077765489	3.79799669251099	4.16492975699713	5.36337331017546	me_yield
236	12.75	2.43355658399967	2.88310614267425	3.57346476217179	2.3455030550507	3.26520993997887	0.324292836414006	3.03298077765489	3.79799669251099	4.16492975699713	5.36337331017546	me_yield
237	12.8	2.43832359460926	2.88875376051108	3.58046469985407	2.35009758061948	3.27160604785192	0.324292836414006	3.03298077765489	3.79799669251099	4.16492975699713	5.36337331017546	me_yield
238	12.85	2.44308130370816	2.89439035857429	3.58745097908232	2.3546831412347	3.27798967547882	0.324292836414006	3.03298077765489	3.79799669251099	4.16492975699713	5.36337331017546	me_yield
239	12.9	2.44782976553282	2.90001600111942	3.59442367949804	2.35925978917039	3.28436089563102	0.324292836414006	3.03298077765489	3.79799669251099	4.16492975699713	5.36337331017546	me_yield
240	12.95	2.45256903379468	2.90563075177999	3.60138287997178	2.36382757619453	3.29071978037551	0.324292836414006	3.03298077765489	3.79799669251099	4.16492975699713	5.36337331017546	me_yield
241	13	2.45729916168721	2.91123467357588	3.60832865861349	2.36838655357589	3.29706640108432	0.324292836414006	3.03298077765489	3.79799669251099	4.16492975699713	5.36337331017546	me_yield
242	13.05	2.46202020189291	2.91682782892157	3.61526109278279	2.37293677209075	3.30340082844386	0.324292836414006	3.03298077765489	3.79799669251099	4.16492975699713	5.36337331017546	me_yield
243	13.1	2.46673220659011	2.9224102796343	3.62218025909901	2.37747828202948	3.30972313246411	0.324292836414006	3.03298077765489	3.79799669251099	4.16492975699713	5.36337331017546	me_yield
244	13.15	2.47143522745975	2.92798208694198	3.62908623345108	2.38201113320304	3.31603338248765	0.324292836414006	3.03298077765489	3.79799669251099	4.16492975699713	5.36337331017546	me_yield
245	13.2	2.47612931569196	2.93354331149107	3.63597909100723	2.38653537494934	3.32233164719854	0.324292836414006	3.03298077765489	3.79799669251099	4.16492975699713	5.36337331017546	me_yield
246	13.25	2.48081452199257	2.93909401335426	3.64285890622452	2.39105105613953	3.32861799463102	0.324292836414006	3.03298077765489	3.79799669251099	4.16492975699713	5.36337331017546	me_yield
247	13.3	2.48549089658951	2.94463425203806	3.64972575285828	2.39555822518414	3.3348924921781	0.324292836414006	3.03298077765489	3.79799669251099	4.16492975699713	5.36337331017546	me_yield
248	13.35	2.49015848923908	2.95016408649022	3.65657970397125	2.40005693003911	3.34115520660001	0.324292836414006	3.03298077765489	3.79799669251099	4.16492975699713	5.36337331017546	me_yield
249	13.4	2.49481734923212	2.95568357510704	3.66342083194275	2.4045472182118	3.34740620403243	0.324292836414006	3.03298077765489	3.79799669251099	4.16492975699713	5.36337331017546	me_yield
250	13.45	2.49946752540009	2.96119277574062	3.67024920847749	2.40902913676682	3.3536455499947	0.324292836414006	3.03298077765489	3.79799669251099	4.16492975699713	5.36337331017546	me_yield
251	13.5	2.50410906612108	2.96669174570586	3.67706490461445	2.41350273233176	3.3598733093978	0.324292836414006	3.03298077765489	3.79799669251099	4.16492975699713	5.36337331017546	me_yield
252	13.55	2.5087420193256	2.97218054178749	3.68386799073539	2.41796805110288	3.36608954655222	0.324292836414006	3.03298077765489	3.79799669251099	4.16492975699713	5.36337331017546	me_yield
253	13.6	2.51336643250243	2.97765922024685	3.69065853657344	2.42242513885066	3.37229432517576	0.324292836414006	3.03298077765489	3.79799669251099	4.16492975699713	5.36337331017546	me_yield
254	13.65	2.51798235270427	2.98312783682865	3.69743661122135	2.42687404092529	3.37848770840106	0.324292836414006	3.03298077765489	3.79799669251099	4.16492975699713	5.36337331017546	me_yield
255	13.7	2.5225898265533	2.98858644676758	3.70420228313973	2.43131480226202	3.3846697587832	0.324292836414006	3.03298077765489	3.79799669251099	4.16492975699713	5.36337331017546	me_yield
256	13.75	2.52718890024674	2.99403510479482	3.71095562016513	2.43574746738651	3.39084053830698	0.324292836414006	3.03298077765489	3.79799669251099	4.16492975699713	5.36337331017546	me_yield
257	13.8	2.53177961956218	2.99947386514446	3.71769668951795	2.44017208041998	3.39700010839424	0.324292836414006	3.03298077765489	3.79799669251099	4.16492975699713	5.36337331017546	me_yield
258	13.85	2.53636202986296	3.00490278155975	3.72442555781027	2.44458868508438	3.40314852991093	0.324292836414006	3.03298077765489	3.79799669251099	4.16492975699713	5.36337331017546	me_yield
259	13.9	2.54093617610334	3.01032190729935	3.73114229105349	2.44899732470739	3.40928586317419	0.324292836414006	3.03298077765489	3.79799669251099	4.16492975699713	5.36337331017546	me_yield
260	13.95	2.5455021028337	3.0157312951434	3.73784695466595	2.45339804222742	3.41541216795921	0.324292836414006	3.03298077765489	3.79799669251099	4.16492975699713	5.36337331017546	me_yield
261	14	2.55005985420556	3.02113099739951	3.74453961348028	2.45779088019846	3.42152750350604	0.324292836414006	3.03298077765489	3.79799669251099	4.16492975699713	5.36337331017546	me_yield
262	14.05	2.5546094739766	3.02652106590869	3.75122033175081	2.46217588079489	3.42763192852627	0.324292836414006	3.03298077765489	3.79799669251099	4.16492975699713	5.36337331017546	me_yield
263	14.1	2.55915100551552	3.03190155205111	3.75788917316068	2.46655308581621	3.43372550120961	0.324292836414006	3.03298077765489	3.79799669251099	4.16492975699713	5.36337331017546	me_yield
264	14.15	2.5636844918069	3.03727250675188	3.76454620082897	2.47092253669168	3.43980827923035	0.324292836414006	3.03298077765489	3.79799669251099	4.16492975699713	5.36337331017546	me_yield
265	14.2	2.56820997545592	3.0426339804866	3.77119147731767	2.4752842744849	3.44588031975374	0.324292836414006	3.03298077765489	3.79799669251099	4.16492975699713	5.36337331017546	me_yield
266	14.25	2.57272749869306	3.04798602328695	3.77782506463851	2.4796383398983	3.45194167944225	0.324292836414006	3.03298077765489	3.79799669251099	4.16492975699713	5.36337331017546	me_yield
267	14.3	2.57723710337864	3.05332868474612	3.78444702425976	2.4839847732776	3.45799241446175	0.324292836414006	3.03298077765489	3.79799669251099	4.16492975699713	5.36337331017546	me_yield
268	14.35	2.58173883100744	3.05866201402417	3.79105741711282	2.48832361461615	3.46403258048759	0.324292836414006	3.03298077765489	3.79799669251099	4.16492975699713	5.36337331017546	me_yield
269	14.4	2.58623272271305	3.06398605985329	3.7976563035988	2.4926549035592	3.47006223271052	0.324292836414006	3.03298077765489	3.79799669251099	4.16492975699713	5.36337331017546	me_yield
270	14.45	2.59071881927234	3.06930087054302	3.80424374359495	2.4969786794082	3.47608142584267	0.324292836414006	3.03298077765489	3.79799669251099	4.16492975699713	5.36337331017546	me_yield
271	14.5	2.59519716110973	3.07460649398537	3.81081979646098	2.50129498112488	3.48209021412324	0.324292836414006	3.03298077765489	3.79799669251099	4.16492975699713	5.36337331017546	me_yield
272	14.55	2.59966778830144	3.07990297765984	3.81738452104533	2.50560384733539	3.48808865132429	0.324292836414006	3.03298077765489	3.79799669251099	4.16492975699713	5.36337331017546	me_yield
273	14.6	2.60413074057971	3.08519036863835	3.8239379756913	2.50990531633432	3.49407679075629	0.324292836414006	3.03298077765489	3.79799669251099	4.16492975699713	5.36337331017546	me_yield
274	14.65	2.60858605733687	3.09046871359017	3.83048021824309	2.51419942608868	3.50005468527368	0.324292836414006	3.03298077765489	3.79799669251099	4.16492975699713	5.36337331017546	me_yield
275	14.7	2.61303377762945	3.09573805878672	3.83701130605179	2.51848621424181	3.50602238728031	0.324292836414006	3.03298077765489	3.79799669251099	4.16492975699713	5.36337331017546	me_yield
276	14.75	2.61747394018212	3.10099845010627	3.84353129598119	2.5227657181172	3.51197994873478	0.324292836414006	3.03298077765489	3.79799669251099	4.16492975699713	5.36337331017546	me_yield
277	14.8	2.62190658339168	3.10624993303861	3.85004024441361	2.52703797472234	3.51792742115576	0.324292836414006	3.03298077765489	3.79799669251099	4.16492975699713	5.36337331017546	me_yield
278	14.85	2.62633174533088	3.11149255268966	3.85653820725557	2.53130302075239	3.52386485562714	0.324292836414006	3.03298077765489	3.79799669251099	4.16492975699713	5.36337331017546	me_yield
279	14.9	2.63074946375227	3.11672635378599	3.86302523994337	2.5355608925939	3.52979230280317	0.324292836414006	3.03298077765489	3.79799669251099	4.16492975699713	5.36337331017546	me_yield
280	14.95	2.63515977609195	3.12195138067924	3.86950139744866	2.53981162632841	3.53570981291352	0.324292836414006	3.03298077765489	3.79799669251099	4.16492975699713	5.36337331017546	me_yield
281	15	2.63956271947326	3.12716767735053	3.87596673428381	2.54405525773603	3.54161743576822	0.324292836414006	3.03298077765489	3.79799669251099	4.16492975699713	5.36337331017546	me_yield
282	15.05	2.64395833071045	3.13237528741477	3.88242130450732	2.54829182229895	3.54751522076254	0.324292836414006	3.03298077765489	3.79799669251099	4.16492975699713	5.36337331017546	me_yield
283	15.1	2.64834664631224	3.13757425412494	3.88886516172905	2.55252135520491	3.55340321688186	0.324292836414006	3.03298077765489	3.79799669251099	4.16492975699713	5.36337331017546	me_yield
284	15.15	2.65272770248539	3.14276462037623	3.89529835911544	2.55674389135057	3.55928147270637	0.324292836414006	3.03298077765489	3.79799669251099	4.16492975699713	5.36337331017546	me_yield
285	15.2	2.65710153513815	3.14794642871022	3.90172094939465	2.56095946534494	3.56515003641576	0.324292836414006	3.03298077765489	3.79799669251099	4.16492975699713	5.36337331017546	me_yield
286	15.25	2.66146817988373	3.15311972131892	3.90813298486152	2.56516811151262	3.57100895579383	0.324292836414006	3.03298077765489	3.79799669251099	4.16492975699713	5.36337331017546	me_yield
287	15.3	2.66582767204367	3.15828454004879	3.91453451738265	2.5693698638971	3.57685827823303	0.324292836414006	3.03298077765489	3.79799669251099	4.16492975699713	5.36337331017546	me_yield
288	15.35	2.67018004665114	3.16344092640468	3.9209255984012	2.57356475626396	3.58269805073895	0.324292836414006	3.03298077765489	3.79799669251099	4.16492975699713	5.36337331017546	me_yield
289	15.4	2.67452533845428	3.16858892155372	3.92730627894176	2.57775282210405	3.58852831993466	0.324292836414006	3.03298077765489	3.79799669251099	4.16492975699713	5.36337331017546	me_yield
290	15.45	2.67886358191941	3.17372856632918	3.9336766096151	2.58193409463657	3.59434913206516	0.324292836414006	3.03298077765489	3.79799669251099	4.16492975699713	5.36337331017546	me_yield
291	15.5	2.68319481123421	3.17885990123421	3.94003664062284	2.5861086068122	3.60016053300155	0.324292836414006	3.03298077765489	3.79799669251099	4.16492975699713	5.36337331017546	me_yield
292	15.55	2.68751906031088	3.18398296644559	3.94638642176208	2.59027639131609	3.60596256824533	0.324292836414006	3.03298077765489	3.79799669251099	4.16492975699713	5.36337331017546	me_yield
293	15.6	2.69183636278924	3.18909780181739	3.95272600242993	2.59443748057086	3.61175528293252	0.324292836414006	3.03298077765489	3.79799669251099	4.16492975699713	5.36337331017546	me_yield
294	15.65	2.69614675203976	3.19420444688461	3.95905543162802	2.59859190673955	3.61753872183774	0.324292836414006	3.03298077765489	3.79799669251099	4.16492975699713	5.36337331017546	me_yield
295	15.7	2.70045026116658	3.1993029408667	3.96537475796688	2.60273970172848	3.62331292937829	0.324292836414006	3.03298077765489	3.79799669251099	4.16492975699713	5.36337331017546	me_yield
296	15.75	2.7047469230105	3.20439332267111	3.97168402967034	2.60688089719017	3.6290779496181	0.324292836414006	3.03298077765489	3.79799669251099	4.16492975699713	5.36337331017546	me_yield
297	15.8	2.70903677015187	3.20947563089675	3.97798329457981	2.61101552452612	3.63483382627167	0.324292836414006	3.03298077765489	3.79799669251099	4.16492975699713	5.36337331017546	me_yield
298	15.85	2.71331983491349	3.21454990383739	3.98427260015848	2.61514361488959	3.64058060270793	0.324292836414006	3.03298077765489	3.79799669251099	4.16492975699713	5.36337331017546	me_yield
299	15.9	2.71759614936345	3.21961617948504	3.99055199349554	2.61926519918835	3.64631832195403	0.324292836414006	3.03298077765489	3.79799669251099	4.16492975699713	5.36337331017546	me_yield
300	15.95	2.72186574531794	3.22467449553327	3.99682152131025	2.62338030808737	3.65204702669916	0.324292836414006	3.03298077765489	3.79799669251099	4.16492975699713	5.36337331017546	me_yield
301	16	2.72612865434398	3.22972488938046	4.00308122995604	2.62748897201148	3.65776675929817	0.324292836414006	3.03298077765489	3.79799669251099	4.16492975699713	5.36337331017546	me_yield
302	16.05	2.73038490776216	3.23476739813306	4.00933116542447	2.63159122114802	3.6634775617753	0.324292836414006	3.03298077765489	3.79799669251099	4.16492975699713	5.36337331017546	me_yield
303	16.1	2.73463453664937	3.23980205860874	4.0155713733492	2.63568708544939	3.66917947582774	0.324292836414006	3.03298077765489	3.79799669251099	4.16492975699713	5.36337331017546	me_yield
304	16.15	2.73887757184136	3.24482890733954	4.02180189900984	2.63977659463563	3.6748725428292	0.324292836414006	3.03298077765489	3.79799669251099	4.16492975699713	5.36337331017546	me_yield
305	16.2	2.74311404393542	3.24984798057496	4.02802278733583	2.64385977819692	3.68055680383341	0.324292836414006	3.03298077765489	3.79799669251099	4.16492975699713	5.36337331017546	me_yield
306	16.25	2.74734398329293	3.25485931428504	4.0342340829102	2.64793666539607	3.68623229957756	0.324292836414006	3.03298077765489	3.79799669251099	4.16492975699713	5.36337331017546	me_yield
307	16.3	2.75156742004188	3.25986294416329	4.04043582997328	2.65200728527096	3.69189907048572	0.324292836414006	3.03298077765489	3.79799669251099	4.16492975699713	5.36337331017546	me_yield
308	16.35	2.75578438407943	3.26485890562974	4.04662807242641	2.65607166663695	3.6975571566722	0.324292836414006	3.03298077765489	3.79799669251099	4.16492975699713	5.36337331017546	me_yield
309	16.4	2.75999490507431	3.26984723383382	4.05281085383552	2.6601298380893	3.70320659794485	0.324292836414006	3.03298077765489	3.79799669251099	4.16492975699713	5.36337331017546	me_yield
310	16.45	2.76419901246931	3.27482796365727	4.05898421743478	2.66418182800543	3.70884743380834	0.324292836414006	3.03298077765489	3.79799669251099	4.16492975699713	5.36337331017546	me_yield
311	16.5	2.76839673548363	3.27980112971694	4.06514820613003	2.66822766454734	3.71447970346739	0.324292836414006	3.03298077765489	3.79799669251099	4.16492975699713	5.36337331017546	me_yield
312	16.55	2.7725881031153	3.28476676636765	4.07130286250234	2.67226737566381	3.72010344582992	0.324292836414006	3.03298077765489	3.79799669251099	4.16492975699713	5.36337331017546	me_yield
313	16.6	2.77677314414351	3.28972490770494	4.07744822881142	2.67630098909269	3.72571869951022	0.324292836414006	3.03298077765489	3.79799669251099	4.16492975699713	5.36337331017546	me_yield
314	16.65	2.78095188713087	3.29467558756779	4.08358434699896	2.68032853236313	3.73132550283201	0.324292836414006	3.03298077765489	3.79799669251099	4.16492975699713	5.36337331017546	me_yield
315	16.7	2.78512436042573	3.29961883954132	4.08971125869205	2.68435003279775	3.73692389383153	0.324292836414006	3.03298077765489	3.79799669251099	4.16492975699713	5.36337331017546	me_yield
316	16.75	2.78929059216442	3.30455469695947	4.09582900520641	2.68836551751481	3.74251391026052	0.324292836414006	3.03298077765489	3.79799669251099	4.16492975699713	5.36337331017546	me_yield
317	16.8	2.79345061027344	3.30948319290759	4.10193762754966	2.69237501343034	3.74809558958919	0.324292836414006	3.03298077765489	3.79799669251099	4.16492975699713	5.36337331017546	me_yield
318	16.85	2.79760444247166	3.31440436022503	4.10803716642453	2.69637854726027	3.75366896900917	0.324292836414006	3.03298077765489	3.79799669251099	4.16492975699713	5.36337331017546	me_yield
319	16.9	2.80175211627247	3.31931823150773	4.11412766223204	2.70037614552247	3.7592340854364	0.324292836414006	3.03298077765489	3.79799669251099	4.16492975699713	5.36337331017546	me_yield
320	16.95	2.80589365898592	3.32422483911069	4.12020915507459	2.70436783453882	3.76479097551395	0.324292836414006	3.03298077765489	3.79799669251099	4.16492975699713	5.36337331017546	me_yield
321	17	2.81002909772079	3.32912421515049	4.12628168475905	2.70835364043722	3.77033967561489	0.324292836414006	3.03298077765489	3.79799669251099	4.16492975699713	5.36337331017546	me_yield
322	17.05	2.81415845938668	3.33401639150773	4.13234529079984	2.71233358915362	3.775880221845	0.324292836414006	3.03298077765489	3.79799669251099	4.16492975699713	5.36337331017546	me_yield
323	17.1	2.81828177069606	3.33890139982946	4.13840001242185	2.71630770643392	3.78141265004557	0.324292836414006	3.03298077765489	3.79799669251099	4.16492975699713	5.36337331017546	me_yield
324	17.15	2.82239905816627	3.34377927153154	4.14444588856349	2.720276017836	3.78693699579609	0.324292836414006	3.03298077765489	3.79799669251099	4.16492975699713	5.36337331017546	me_yield
325	17.2	2.8265103481215	3.34865003780104	4.15048295787952	2.72423854873157	3.7924532944169	0.324292836414006	3.03298077765489	3.79799669251099	4.16492975699713	5.36337331017546	me_yield
326	17.25	2.8306156666948	3.35351372959852	4.15651125874404	2.72819532430808	3.79796158097183	0.324292836414006	3.03298077765489	3.79799669251099	4.16492975699713	5.36337331017546	me_yield
327	17.3	2.83471503982996	3.35837037766037	4.16253082925322	2.73214636957061	3.80346189027082	0.324292836414006	3.03298077765489	3.79799669251099	4.16492975699713	5.36337331017546	me_yield
328	17.35	2.83880849328345	3.36322001250105	4.16854170722821	2.73609170934368	3.80895425687248	0.324292836414006	3.03298077765489	3.79799669251099	4.16492975699713	5.36337331017546	me_yield
329	17.4	2.84289605262633	3.36806266441532	4.17454393021785	2.74003136827311	3.81443871508659	0.324292836414006	3.03298077765489	3.79799669251099	4.16492975699713	5.36337331017546	me_yield
330	17.45	2.84697774324607	3.37289836348048	4.18053753550142	2.74396537082777	3.81991529897665	0.324292836414006	3.03298077765489	3.79799669251099	4.16492975699713	5.36337331017546	me_yield
331	17.5	2.85105359034842	3.37772713955852	4.18652256009135	2.74789374130139	3.82538404236233	0.324292836414006	3.03298077765489	3.79799669251099	4.16492975699713	5.36337331017546	me_yield
332	17.55	2.85512361895921	3.38254902229829	4.1924990407359	2.7518165038143	3.83084497882188	0.324292836414006	3.03298077765489	3.79799669251099	4.16492975699713	5.36337331017546	me_yield
333	17.6	2.85918785392615	3.38736404113759	4.19846701392175	2.75573368231514	3.83629814169458	0.324292836414006	3.03298077765489	3.79799669251099	4.16492975699713	5.36337331017546	me_yield
334	17.65	2.86324631992061	3.39217222530532	4.20442651587664	2.75964530058258	3.84174356408307	0.324292836414006	3.03298077765489	3.79799669251099	4.16492975699713	5.36337331017546	me_yield
335	17.7	2.86729904143935	3.39697360382352	4.21037758257192	2.76355138222702	3.84718127885575	0.324292836414006	3.03298077765489	3.79799669251099	4.16492975699713	5.36337331017546	me_yield
336	17.75	2.87134604280626	3.4017682055094	4.21632024972508	2.76745195069224	3.85261131864903	0.324292836414006	3.03298077765489	3.79799669251099	4.16492975699713	5.36337331017546	me_yield
337	17.8	2.87538734817403	3.40655605897738	4.22225455280225	2.77134702925701	3.85803371586966	0.324292836414006	3.03298077765489	3.79799669251099	4.16492975699713	5.36337331017546	me_yield
338	17.85	2.87942298152588	3.41133719264109	4.22818052702069	2.77523664103677	3.86344850269698	0.324292836414006	3.03298077765489	3.79799669251099	4.16492975699713	5.36337331017546	me_yield
339	17.9	2.88345296667719	3.41611163471531	4.23409820735118	2.77912080898518	3.86885571108513	0.324292836414006	3.03298077765489	3.79799669251099	4.16492975699713	5.36337331017546	me_yield
340	17.95	2.88747732727715	3.42087941321792	4.24000762852051	2.78299955589573	3.87425537276526	0.324292836414006	3.03298077765489	3.79799669251099	4.16492975699713	5.36337331017546	me_yield
341	18	2.89149608681037	3.42564055597184	4.24590882501375	2.78687290440328	3.87964751924771	0.324292836414006	3.03298077765489	3.79799669251099	4.16492975699713	5.36337331017546	me_yield
342	18.05	2.8955092685985	3.43039509060691	4.25180183107671	2.79074087698564	3.88503218182416	0.324292836414006	3.03298077765489	3.79799669251099	4.16492975699713	5.36337331017546	me_yield
343	18.1	2.89951689580177	3.43514304456173	4.25768668071816	2.79460349596503	3.89040939156972	0.324292836414006	3.03298077765489	3.79799669251099	4.16492975699713	5.36337331017546	me_yield
344	18.15	2.90351899142059	3.43988444508558	4.2635634077122	2.79846078350963	3.89577917934504	0.324292836414006	3.03298077765489	3.79799669251099	4.16492975699713	5.36337331017546	me_yield
345	18.2	2.90751557829707	3.44461931924017	4.26943204560045	2.80231276163506	3.90114157579839	0.324292836414006	3.03298077765489	3.79799669251099	4.16492975699713	5.36337331017546	me_yield
346	18.25	2.91150667911655	3.44934769390149	4.27529262769434	2.80615945220582	3.90649661136769	0.324292836414006	3.03298077765489	3.79799669251099	4.16492975699713	5.36337331017546	me_yield
347	18.3	2.91549231640908	3.45406959576156	4.2811451870773	2.81000087693678	3.9118443162825	0.324292836414006	3.03298077765489	3.79799669251099	4.16492975699713	5.36337331017546	me_yield
348	18.35	2.91947251255094	3.4587850513302	4.28698975660693	2.81383705739456	3.91718472056605	0.324292836414006	3.03298077765489	3.79799669251099	4.16492975699713	5.36337331017546	me_yield
349	18.4	2.92344728976607	3.4634940869368	4.29282636891714	2.81766801499897	3.9225178540372	0.324292836414006	3.03298077765489	3.79799669251099	4.16492975699713	5.36337331017546	me_yield
350	18.45	2.92741667012755	3.46819672873196	4.29865505642031	2.82149377102442	3.92784374631235	0.324292836414006	3.03298077765489	3.79799669251099	4.16492975699713	5.36337331017546	me_yield
351	18.5	2.93138067555901	3.47289300268925	4.30447585130937	2.82531434660128	3.9331624268074	0.324292836414006	3.03298077765489	3.79799669251099	4.16492975699713	5.36337331017546	me_yield
352	18.55	2.93533932783604	3.47758293460686	4.31028878555986	2.82912976271722	3.93847392473963	0.324292836414006	3.03298077765489	3.79799669251099	4.16492975699713	5.36337331017546	me_yield
353	18.6	2.93929264858759	3.48226655010924	4.31609389093202	2.8329400402186	3.94377826912954	0.324292836414006	3.03298077765489	3.79799669251099	4.16492975699713	5.36337331017546	me_yield
354	18.65	2.94324065929736	3.48694387464877	4.32189119897277	2.83674519981177	3.94907548880278	0.324292836414006	3.03298077765489	3.79799669251099	4.16492975699713	5.36337331017546	me_yield
355	18.7	2.94718338130515	3.49161493350734	4.32768074101774	2.8405452620644	3.95436561239187	0.324292836414006	3.03298077765489	3.79799669251099	4.16492975699713	5.36337331017546	me_yield
356	18.75	2.95112083580821	3.49627975179796	4.33346254819324	2.84434024740675	3.95964866833811	0.324292836414006	3.03298077765489	3.79799669251099	4.16492975699713	5.36337331017546	me_yield
357	18.8	2.95505304386257	3.50093835446631	4.3392366514182	2.84813017613298	3.9649246848933	0.324292836414006	3.03298077765489	3.79799669251099	4.16492975699713	5.36337331017546	me_yield
358	18.85	2.95898002638436	3.50559076629234	4.34500308140611	2.8519150684024	3.97019369012152	0.324292836414006	3.03298077765489	3.79799669251099	4.16492975699713	5.36337331017546	me_yield
359	18.9	2.96290180415107	3.51023701189179	4.35076186866693	2.85569494424073	3.97545571190086	0.324292836414006	3.03298077765489	3.79799669251099	4.16492975699713	5.36337331017546	me_yield
360	18.95	2.96681839780291	3.51487711571769	4.35651304350896	2.85946982354132	3.98071077792517	0.324292836414006	3.03298077765489	3.79799669251099	4.16492975699713	5.36337331017546	me_yield
361	19	2.97072982784398	3.51951110206188	4.36225663604072	2.8632397260664	3.98595891570574	0.324292836414006	3.03298077765489	3.79799669251099	4.16492975699713	5.36337331017546	me_yield
362	19.05	2.97463611464361	3.52413899505648	4.36799267617276	2.86700467144827	3.99120015257298	0.324292836414006	3.03298077765489	3.79799669251099	4.16492975699713	5.36337331017546	me_yield
363	19.1	2.97853727843754	3.52876081867539	4.37372119361951	2.87076467919047	3.99643451567807	0.324292836414006	3.03298077765489	3.79799669251099	4.16492975699713	5.36337331017546	me_yield
364	19.15	2.98243333932919	3.53337659673569	4.37944221790105	2.87451976866901	4.00166203199464	0.324292836414006	3.03298077765489	3.79799669251099	4.16492975699713	5.36337331017546	me_yield
365	19.2	2.9863243172908	3.53798635289911	4.3851557783449	2.87826995913349	4.00688272832035	0.324292836414006	3.03298077765489	3.79799669251099	4.16492975699713	5.36337331017546	me_yield
366	19.25	2.9902102321647	3.54259011067344	4.39086190408776	2.88201526970828	4.01209663127851	0.324292836414006	3.03298077765489	3.79799669251099	4.16492975699713	5.36337331017546	me_yield
367	19.3	2.99409110366444	3.5471878934139	4.39656062407728	2.88575571939364	4.01730376731967	0.324292836414006	3.03298077765489	3.79799669251099	4.16492975699713	5.36337331017546	me_yield
368	19.35	2.997966951376	3.55177972432455	4.40225196707372	2.88949132706684	4.02250416272318	0.324292836414006	3.03298077765489	3.79799669251099	4.16492975699713	5.36337331017546	me_yield
369	19.4	3.00183779475887	3.55636562645967	4.40793596165166	2.8932221114833	4.02769784359872	0.324292836414006	3.03298077765489	3.79799669251099	4.16492975699713	5.36337331017546	me_yield
370	19.45	3.00570365314728	3.56094562272506	4.41361263620173	2.89694809127765	4.03288483588786	0.324292836414006	3.03298077765489	3.79799669251099	4.16492975699713	5.36337331017546	me_yield
371	19.5	3.00956454575126	3.56551973587942	4.41928201893216	2.90066928496487	4.03806516536555	0.324292836414006	3.03298077765489	3.79799669251099	4.16492975699713	5.36337331017546	me_yield
372	19.55	3.0134204916578	3.57008798853565	4.42494413787053	2.9043857109413	4.04323885764162	0.324292836414006	3.03298077765489	3.79799669251099	4.16492975699713	5.36337331017546	me_yield
373	19.6	3.01727150983189	3.57465040316217	4.43059902086527	2.90809738748574	4.04840593816228	0.324292836414006	3.03298077765489	3.79799669251099	4.16492975699713	5.36337331017546	me_yield
374	19.65	3.02111761911769	3.57920700208417	4.43624669558737	2.91180433276049	4.05356643221152	0.324292836414006	3.03298077765489	3.79799669251099	4.16492975699713	5.36337331017546	me_yield
375	19.7	3.02495883823953	3.58375780748493	4.44188718953189	2.91550656481239	4.05872036491263	0.324292836414006	3.03298077765489	3.79799669251099	4.16492975699713	5.36337331017546	me_yield
376	19.75	3.02879518580302	3.58830284140708	4.44752053001951	2.91920410157384	4.06386776122956	0.324292836414006	3.03298077765489	3.79799669251099	4.16492975699713	5.36337331017546	me_yield
377	19.8	3.03262668029609	3.59284212575379	4.45314674419816	2.92289696086381	4.06900864596838	0.324292836414006	3.03298077765489	3.79799669251099	4.16492975699713	5.36337331017546	me_yield
378	19.85	3.03645334009001	3.59737568229006	4.45876585904443	2.92658516038886	4.07414304377864	0.324292836414006	3.03298077765489	3.79799669251099	4.16492975699713	5.36337331017546	me_yield
379	19.9	3.04027518344046	3.60190353264392	4.46437790136518	2.9302687177441	4.07927097915477	0.324292836414006	3.03298077765489	3.79799669251099	4.16492975699713	5.36337331017546	me_yield
380	19.95	3.04409222848849	3.60642569830763	4.46998289779898	2.93394765041421	4.08439247643744	0.324292836414006	3.03298077765489	3.79799669251099	4.16492975699713	5.36337331017546	me_yield
381	20	3.04790449326158	3.61094220063885	4.47558087481759	2.93762197577436	4.0895075598149	0.324292836414006	3.03298077765489	3.79799669251099	4.16492975699713	5.36337331017546	me_yield
382	20.05	3.0517119956746	3.61545306086186	4.48117185872742	2.9412917110912	4.09461625332432	0.324292836414006	3.03298077765489	3.79799669251099	4.16492975699713	5.36337331017546	me_yield
383	20.1	3.05551475353079	3.6199583000687	4.48675587567099	2.94495687352382	4.0997185808531	0.324292836414006	3.03298077765489	3.79799669251099	4.16492975699713	5.36337331017546	me_yield
384	20.15	3.05931278452277	3.62445793922032	4.49233295162833	2.94861748012464	4.10481456614018	0.324292836414006	3.03298077765489	3.79799669251099	4.16492975699713	5.36337331017546	me_yield
385	20.2	3.06310610623344	3.6289519991477	4.49790311241842	2.95227354784037	4.10990423277734	0.324292836414006	3.03298077765489	3.79799669251099	4.16492975699713	5.36337331017546	me_yield
386	20.25	3.06689473613697	3.63344050055302	4.50346638370055	2.95592509351291	4.11498760421044	0.324292836414006	3.03298077765489	3.79799669251099	4.16492975699713	5.36337331017546	me_yield
387	20.3	3.07067869159975	3.63792346401073	4.50902279097572	2.95957213388029	4.12006470374071	0.324292836414006	3.03298077765489	3.79799669251099	4.16492975699713	5.36337331017546	me_yield
388	20.35	3.07445798988129	3.64240090996869	4.51457235958801	2.96321468557749	4.12513555452599	0.324292836414006	3.03298077765489	3.79799669251099	4.16492975699713	5.36337331017546	me_yield
389	20.4	3.07823264813513	3.64687285874921	4.52011511472591	2.96685276513741	4.13020017958197	0.324292836414006	3.03298077765489	3.79799669251099	4.16492975699713	5.36337331017546	me_yield
390	20.45	3.08200268340978	3.65133933055016	4.52565108142367	2.97048638899168	4.13525860178337	0.324292836414006	3.03298077765489	3.79799669251099	4.16492975699713	5.36337331017546	me_yield
391	20.5	3.08576811264962	3.65580034544604	4.5311802845626	2.97411557347159	4.14031084386521	0.324292836414006	3.03298077765489	3.79799669251099	4.16492975699713	5.36337331017546	me_yield
392	20.55	3.08952895269576	3.660255923389	4.5367027488724	2.97774033480887	4.14535692842393	0.324292836414006	3.03298077765489	3.79799669251099	4.16492975699713	5.36337331017546	me_yield
393	20.6	3.09328522028691	3.66470608420991	4.54221849893243	2.98136068913659	4.15039687791864	0.324292836414006	3.03298077765489	3.79799669251099	4.16492975699713	5.36337331017546	me_yield
394	20.65	3.09703693206031	3.66915084761939	4.54772755917299	2.98497665249	4.15543071467221	0.324292836414006	3.03298077765489	3.79799669251099	4.16492975699713	5.36337331017546	me_yield
395	20.7	3.10078410455253	3.67359023320878	4.5532299538766	2.98858824080731	4.16045846087251	0.324292836414006	3.03298077765489	3.79799669251099	4.16492975699713	5.36337331017546	me_yield
396	20.75	3.10452675420035	3.67802426045123	4.55872570717922	2.99219546993059	4.16548013857348	0.324292836414006	3.03298077765489	3.79799669251099	4.16492975699713	5.36337331017546	me_yield
397	20.8	3.10826489734158	3.68245294870263	4.56421484307151	2.99579835560649	4.17049576969628	0.324292836414006	3.03298077765489	3.79799669251099	4.16492975699713	5.36337331017546	me_yield
398	20.85	3.11199855021592	3.68687631720263	4.56969738540003	2.99939691348709	4.17550537603043	0.324292836414006	3.03298077765489	3.79799669251099	4.16492975699713	5.36337331017546	me_yield
399	20.9	3.11572772896576	3.69129438507558	4.57517335786847	3.00299115913072	4.18050897923488	0.324292836414006	3.03298077765489	3.79799669251099	4.16492975699713	5.36337331017546	me_yield
400	20.95	3.11945244963699	3.69570717133154	4.58064278403883	3.00658110800269	4.18550660083913	0.324292836414006	3.03298077765489	3.79799669251099	4.16492975699713	5.36337331017546	me_yield
401	21	3.12317272817984	3.70011469486721	4.58610568733262	3.01016677547608	4.19049826224429	0.324292836414006	3.03298077765489	3.79799669251099	4.16492975699713	5.36337331017546	me_yield
402	21.05	3.12688858044965	3.70451697446687	4.59156209103201	3.01374817683254	4.19548398472415	0.324292836414006	3.03298077765489	3.79799669251099	4.16492975699713	5.36337331017546	me_yield
403	21.1	3.13060002220765	3.70891402880331	4.59701201828098	3.01732532726301	4.20046378942627	0.324292836414006	3.03298077765489	3.79799669251099	4.16492975699713	5.36337331017546	me_yield
404	21.15	3.13430706912176	3.7133058764388	4.60245549208652	3.0208982418685	4.20543769737299	0.324292836414006	3.03298077765489	3.79799669251099	4.16492975699713	5.36337331017546	me_yield
405	21.2	3.13800973676736	3.71769253582593	4.60789253531969	3.02446693566082	4.21040572946245	0.324292836414006	3.03298077765489	3.79799669251099	4.16492975699713	5.36337331017546	me_yield
406	21.25	3.14170804062804	3.72207402530856	4.6133231707168	3.02803142356333	4.2153679064697	0.324292836414006	3.03298077765489	3.79799669251099	4.16492975699713	5.36337331017546	me_yield
407	21.3	3.14540199609636	3.72645036312274	4.61874742088048	3.03159172041163	4.2203242490476	0.324292836414006	3.03298077765489	3.79799669251099	4.16492975699713	5.36337331017546	me_yield
408	21.35	3.14909161847462	3.73082156739752	4.6241653082808	3.03514784095433	4.22527477772791	0.324292836414006	3.03298077765489	3.79799669251099	4.16492975699713	5.36337331017546	me_yield
409	21.4	3.15277692297555	3.73518765615589	4.62957685525635	3.03869979985373	4.23021951292224	0.324292836414006	3.03298077765489	3.79799669251099	4.16492975699713	5.36337331017546	me_yield
410	21.45	3.15645792472311	3.73954864731564	4.6349820840153	3.04224761168654	4.23515847492305	0.324292836414006	3.03298077765489	3.79799669251099	4.16492975699713	5.36337331017546	me_yield
411	21.5	3.16013463875314	3.74390455869018	4.64038101663651	3.04579129094458	4.24009168390461	0.324292836414006	3.03298077765489	3.79799669251099	4.16492975699713	5.36337331017546	me_yield
412	21.55	3.16380708001413	3.74825540798943	4.6457736750705	3.04933085203545	4.24501915992395	0.324292836414006	3.03298077765489	3.79799669251099	4.16492975699713	5.36337331017546	me_yield
413	21.6	3.16747526336792	3.75260121282063	4.65116008114058	3.05286630928323	4.24994092292186	0.324292836414006	3.03298077765489	3.79799669251099	4.16492975699713	5.36337331017546	me_yield
414	21.65	3.17113920359037	3.75694199068921	4.65654025654382	3.05639767692917	4.25485699272377	0.324292836414006	3.03298077765489	3.79799669251099	4.16492975699713	5.36337331017546	me_yield
415	21.7	3.1747989153721	3.76127775899955	4.66191422285211	3.05992496913231	4.25976738904073	0.324292836414006	3.03298077765489	3.79799669251099	4.16492975699713	5.36337331017546	me_yield
416	21.75	3.17845441331915	3.76560853505586	4.66728200151312	3.06344819997022	4.26467213147028	0.324292836414006	3.03298077765489	3.79799669251099	4.16492975699713	5.36337331017546	me_yield
417	21.8	3.18210571195366	3.76993433606296	4.67264361385136	3.06696738343957	4.26957123949744	0.324292836414006	3.03298077765489	3.79799669251099	4.16492975699713	5.36337331017546	me_yield
418	21.85	3.18575282571454	3.77425517912705	4.67799908106912	3.07048253345684	4.27446473249554	0.324292836414006	3.03298077765489	3.79799669251099	4.16492975699713	5.36337331017546	me_yield
419	21.9	3.18939576895817	3.77857108125654	4.68334842424745	3.07399366385894	4.27935262972715	0.324292836414006	3.03298077765489	3.79799669251099	4.16492975699713	5.36337331017546	me_yield
420	21.95	3.19303455595902	3.78288205936282	4.68869166434718	3.07750078840385	4.28423495034494	0.324292836414006	3.03298077765489	3.79799669251099	4.16492975699713	5.36337331017546	me_yield
421	22	3.1966692009103	3.78718813026102	4.69402882220979	3.08100392077123	4.2891117133926	0.324292836414006	3.03298077765489	3.79799669251099	4.16492975699713	5.36337331017546	me_yield
422	22.05	3.20029971792466	3.79148931067079	4.69935991855847	3.08450307456307	4.29398293780565	0.324292836414006	3.03298077765489	3.79799669251099	4.16492975699713	5.36337331017546	me_yield
423	22.1	3.20392612103474	3.79578561721704	4.70468497399894	3.08799826330431	4.29884864241235	0.324292836414006	3.03298077765489	3.79799669251099	4.16492975699713	5.36337331017546	me_yield
424	22.15	3.20754842419391	3.80007706643071	4.71000400902048	3.09148950044341	4.30370884593451	0.324292836414006	3.03298077765489	3.79799669251099	4.16492975699713	5.36337331017546	me_yield
425	22.2	3.21116664127681	3.8043636747495	4.71531704399679	3.09497679935298	4.30856356698836	0.324292836414006	3.03298077765489	3.79799669251099	4.16492975699713	5.36337331017546	me_yield
426	22.25	3.21478078607999	3.80864545851861	4.7206240991869	3.09846017333039	4.31341282408534	0.324292836414006	3.03298077765489	3.79799669251099	4.16492975699713	5.36337331017546	me_yield
427	22.3	3.21839087232256	3.81292243399145	4.72592519473613	3.10193963559834	4.31825663563299	0.324292836414006	3.03298077765489	3.79799669251099	4.16492975699713	5.36337331017546	me_yield
428	22.35	3.22199691364677	3.8171946173304	4.73122035067691	3.10541519930546	4.32309501993569	0.324292836414006	3.03298077765489	3.79799669251099	4.16492975699713	5.36337331017546	me_yield
429	22.4	3.22559892361859	3.82146202460748	4.7365095869297	3.10888687752686	4.32792799519553	0.324292836414006	3.03298077765489	3.79799669251099	4.16492975699713	5.36337331017546	me_yield
430	22.45	3.22919691572835	3.82572467180506	4.74179292330385	3.11235468326476	4.33275557951308	0.324292836414006	3.03298077765489	3.79799669251099	4.16492975699713	5.36337331017546	me_yield
431	22.5	3.23279090339131	3.82998257481661	4.74707037949851	3.11581862944901	4.33757779088815	0.324292836414006	3.03298077765489	3.79799669251099	4.16492975699713	5.36337331017546	me_yield
432	22.55	3.23638089994823	3.8342357494473	4.7523419751034	3.11927872893765	4.34239464722066	0.324292836414006	3.03298077765489	3.79799669251099	4.16492975699713	5.36337331017546	me_yield
433	22.6	3.23996691866597	3.83848421141479	4.75760772959975	3.12273499451751	4.34720616631131	0.324292836414006	3.03298077765489	3.79799669251099	4.16492975699713	5.36337331017546	me_yield
434	22.65	3.24354897273804	3.84272797634981	4.76286766236107	3.12618743890472	4.35201236586243	0.324292836414006	3.03298077765489	3.79799669251099	4.16492975699713	5.36337331017546	me_yield
435	22.7	3.24712707528518	3.8469670597969	4.76812179265405	3.12963607474527	4.35681326347871	0.324292836414006	3.03298077765489	3.79799669251099	4.16492975699713	5.36337331017546	me_yield
436	22.75	3.25070123935593	3.85120147721504	4.77337013963929	3.13308091461558	4.36160887666793	0.324292836414006	3.03298077765489	3.79799669251099	4.16492975699713	5.36337331017546	me_yield
437	22.8	3.25427147792717	3.85543124397831	4.77861272237221	3.13652197102296	4.36639922284173	0.324292836414006	3.03298077765489	3.79799669251099	4.16492975699713	5.36337331017546	me_yield
438	22.85	3.25783780390467	3.85965637537658	4.78384955980382	3.13995925640623	4.37118431931638	0.324292836414006	3.03298077765489	3.79799669251099	4.16492975699713	5.36337331017546	me_yield
439	22.9	3.26140023012364	3.86387688661608	4.78908067078148	3.14339278313617	4.37596418331341	0.324292836414006	3.03298077765489	3.79799669251099	4.16492975699713	5.36337331017546	me_yield
440	22.95	3.26495876934926	3.8680927928201	4.79430607404975	3.14682256351608	4.38073883196046	0.324292836414006	3.03298077765489	3.79799669251099	4.16492975699713	5.36337331017546	me_yield
441	23	3.26851343427723	3.87230410902962	4.79952578825116	3.1502486097823	4.38550828229189	0.324292836414006	3.03298077765489	3.79799669251099	4.16492975699713	5.36337331017546	me_yield
442	23.05	3.27206423753429	3.8765108502039	4.80473983192696	3.15367093410468	4.39027255124955	0.324292836414006	3.03298077765489	3.79799669251099	4.16492975699713	5.36337331017546	me_yield
443	23.1	3.27561119167873	3.88071303122113	4.80994822351791	3.15708954858713	4.39503165568346	0.324292836414006	3.03298077765489	3.79799669251099	4.16492975699713	5.36337331017546	me_yield
444	23.15	3.27915430920094	3.88491066687902	4.81515098136504	3.16050446526807	4.39978561235251	0.324292836414006	3.03298077765489	3.79799669251099	4.16492975699713	5.36337331017546	me_yield
445	23.2	3.28269360252387	3.88910377189543	4.82034812371039	3.163915696121	4.40453443792514	0.324292836414006	3.03298077765489	3.79799669251099	4.16492975699713	5.36337331017546	me_yield
446	23.25	3.28622908400362	3.89329236090897	4.82553966869777	3.16732325305489	4.40927814898006	0.324292836414006	3.03298077765489	3.79799669251099	4.16492975699713	5.36337331017546	me_yield
447	23.3	3.28976076592986	3.89747644847958	4.83072563437352	3.17072714791475	4.41401676200686	0.324292836414006	3.03298077765489	3.79799669251099	4.16492975699713	5.36337331017546	me_yield
448	23.35	3.29328866052636	3.90165604908915	4.83590603868717	3.17412739248206	4.41875029340672	0.324292836414006	3.03298077765489	3.79799669251099	4.16492975699713	5.36337331017546	me_yield
449	23.4	3.29681277995151	3.90583117714204	4.84108089949224	3.17752399847528	4.42347875949308	0.324292836414006	3.03298077765489	3.79799669251099	4.16492975699713	5.36337331017546	me_yield
450	23.45	3.30033313629878	3.91000184696576	4.84625023454693	3.1809169775503	4.42820217649227	0.324292836414006	3.03298077765489	3.79799669251099	4.16492975699713	5.36337331017546	me_yield
451	23.5	3.30384974159719	3.91416807281146	4.85141406151482	3.1843063413009	4.43292056054418	0.324292836414006	3.03298077765489	3.79799669251099	4.16492975699713	5.36337331017546	me_yield
452	23.55	3.30736260781184	3.91832986885452	4.8565723979656	3.18769210125923	4.43763392770289	0.324292836414006	3.03298077765489	3.79799669251099	4.16492975699713	5.36337331017546	me_yield
453	23.6	3.31087174684433	3.92248724919513	4.86172526137573	3.19107426889627	4.44234229393731	0.324292836414006	3.03298077765489	3.79799669251099	4.16492975699713	5.36337331017546	me_yield
454	23.65	3.31437717053328	3.92664022785883	4.86687266912917	3.19445285562227	4.44704567513183	0.324292836414006	3.03298077765489	3.79799669251099	4.16492975699713	5.36337331017546	me_yield
455	23.7	3.31787889065473	3.93078881879708	4.87201463851804	3.19782787278719	4.4517440870869	0.324292836414006	3.03298077765489	3.79799669251099	4.16492975699713	5.36337331017546	me_yield
456	23.75	3.32137691892269	3.93493303588778	4.87715118674331	3.20119933168118	4.4564375455197	0.324292836414006	3.03298077765489	3.79799669251099	4.16492975699713	5.36337331017546	me_yield
457	23.8	3.32487126698952	3.93907289293584	4.88228233091545	3.20456724353498	4.46112606606472	0.324292836414006	3.03298077765489	3.79799669251099	4.16492975699713	5.36337331017546	me_yield
458	23.85	3.32836194644642	3.94320840367369	4.88740808805514	3.2079316195204	4.46580966427439	0.324292836414006	3.03298077765489	3.79799669251099	4.16492975699713	5.36337331017546	me_yield
459	23.9	3.33184896882388	3.94733958176183	4.89252847509388	3.2112924707507	4.47048835561966	0.324292836414006	3.03298077765489	3.79799669251099	4.16492975699713	5.36337331017546	me_yield
460	23.95	3.33533234559209	3.95146644078936	4.89764350887465	3.21464980828107	4.47516215549062	0.324292836414006	3.03298077765489	3.79799669251099	4.16492975699713	5.36337331017546	me_yield
461	24	3.33881208816144	3.95558899427449	4.9027532061526	3.21800364310902	4.47983107919706	0.324292836414006	3.03298077765489	3.79799669251099	4.16492975699713	5.36337331017546	me_yield
462	24.05	3.34228820788289	3.95970725566504	4.90785758359563	3.2213539861748	4.48449514196909	0.324292836414006	3.03298077765489	3.79799669251099	4.16492975699713	5.36337331017546	me_yield
463	24.1	3.34576071604847	3.96382123833899	4.91295665778508	3.22470084836186	4.48915435895769	0.324292836414006	3.03298077765489	3.79799669251099	4.16492975699713	5.36337331017546	me_yield
464	24.15	3.34922962389163	3.96793095560496	4.91805044521631	3.22804424049719	4.4938087452353	0.324292836414006	3.03298077765489	3.79799669251099	4.16492975699713	5.36337331017546	me_yield
465	24.2	3.35269494258774	3.97203642070273	4.92313896229935	3.23138417335179	4.4984583157964	0.324292836414006	3.03298077765489	3.79799669251099	4.16492975699713	5.36337331017546	me_yield
466	24.25	3.35615668325445	3.97613764680373	4.92822222535951	3.23472065764106	4.50310308555802	0.324292836414006	3.03298077765489	3.79799669251099	4.16492975699713	5.36337331017546	me_yield
467	24.3	3.35961485695215	3.9802346470115	4.93330025063801	3.23805370402518	4.50774306936039	0.324292836414006	3.03298077765489	3.79799669251099	4.16492975699713	5.36337331017546	me_yield
468	24.35	3.36306947468436	3.98432743436225	4.93837305429254	3.24138332310953	4.5123782819674	0.324292836414006	3.03298077765489	3.79799669251099	4.16492975699713	5.36337331017546	me_yield
469	24.4	3.36652054739813	3.98841602182527	4.9434406523979	3.24470952544507	4.51700873806721	0.324292836414006	3.03298077765489	3.79799669251099	4.16492975699713	5.36337331017546	me_yield
470	24.45	3.36996808598448	3.99250042230347	4.94850306094659	3.24803232152874	4.52163445227276	0.324292836414006	3.03298077765489	3.79799669251099	4.16492975699713	5.36337331017546	me_yield
471	24.5	3.37341210127877	3.99658064863382	4.95356029584938	3.25135172180383	4.52625543912233	0.324292836414006	3.03298077765489	3.79799669251099	4.16492975699713	5.36337331017546	me_yield
472	24.55	3.37685260406109	4.00065671358781	4.9586123729359	3.2546677366604	4.53087171308005	0.324292836414006	3.03298077765489	3.79799669251099	4.16492975699713	5.36337331017546	me_yield
473	24.6	3.38028960505668	4.00472862987195	4.96365930795523	3.25798037643561	4.53548328853645	0.324292836414006	3.03298077765489	3.79799669251099	4.16492975699713	5.36337331017546	me_yield
474	24.65	3.38372311493632	4.00879641012823	4.96870111657646	3.26128965141413	4.54009017980897	0.324292836414006	3.03298077765489	3.79799669251099	4.16492975699713	5.36337331017546	me_yield
475	24.7	3.3871531443167	4.01286006693454	4.97373781438927	3.2645955718285	4.54469240114249	0.324292836414006	3.03298077765489	3.79799669251099	4.16492975699713	5.36337331017546	me_yield
476	24.75	3.39057970376079	4.01691961280516	4.97876941690447	3.26789814785951	4.54928996670984	0.324292836414006	3.03298077765489	3.79799669251099	4.16492975699713	5.36337331017546	me_yield
477	24.8	3.39400280377826	4.0209750601912	4.9837959395546	3.27119738963655	4.55388289061228	0.324292836414006	3.03298077765489	3.79799669251099	4.16492975699713	5.36337331017546	me_yield
478	24.85	3.39742245482584	4.02502642148104	4.98881739769441	3.27449330723799	4.55847118688006	0.324292836414006	3.03298077765489	3.79799669251099	4.16492975699713	5.36337331017546	me_yield
479	24.9	3.40083866730766	4.02907370900079	4.9938338066015	3.27778591069151	4.56305486947288	0.324292836414006	3.03298077765489	3.79799669251099	4.16492975699713	5.36337331017546	me_yield
480	24.95	3.40425145157567	4.03311693501469	4.99884518147678	3.28107520997449	4.56763395228039	0.324292836414006	3.03298077765489	3.79799669251099	4.16492975699713	5.36337331017546	me_yield
481	25	3.40766081792997	4.03715611172557	5.00385153744505	3.28436121501435	4.57220844912271	0.324292836414006	3.03298077765489	3.79799669251099	4.16492975699713	5.36337331017546	me_yield
482	25.05	3.41106677661919	4.0411912512753	5.00885288955553	3.28764393568889	4.57677837375086	0.324292836414006	3.03298077765489	3.79799669251099	4.16492975699713	5.36337331017546	me_yield
483	25.1	3.41446933784085	4.04522236574517	5.01384925278237	3.29092338182664	4.58134373984729	0.324292836414006	3.03298077765489	3.79799669251099	4.16492975699713	5.36337331017546	me_yield
484	25.15	3.41786851174171	4.04924946715633	5.0188406420252	3.29419956320723	4.58590456102637	0.324292836414006	3.03298077765489	3.79799669251099	4.16492975699713	5.36337331017546	me_yield
485	25.2	3.4212643084181	4.05327256747023	5.02382707210962	3.29747248956167	4.59046085083479	0.324292836414006	3.03298077765489	3.79799669251099	4.16492975699713	5.36337331017546	me_yield
486	25.25	3.42465673791633	4.05729167858901	5.02880855778773	3.30074217057277	4.59501262275212	0.324292836414006	3.03298077765489	3.79799669251099	4.16492975699713	5.36337331017546	me_yield
487	25.3	3.42804581023297	4.06130681235591	5.03378511373864	3.30400861587539	4.59955989019121	0.324292836414006	3.03298077765489	3.79799669251099	4.16492975699713	5.36337331017546	me_yield
488	25.35	3.43143153531524	4.06531798055569	5.03875675456896	3.30727183505683	4.60410266649868	0.324292836414006	3.03298077765489	3.79799669251099	4.16492975699713	5.36337331017546	me_yield
489	25.4	3.43481392306134	4.06932519491503	5.04372349481332	3.31053183765714	4.60864096495537	0.324292836414006	3.03298077765489	3.79799669251099	4.16492975699713	5.36337331017546	me_yield
490	25.45	3.43819298332076	4.07332846710294	5.04868534893486	3.31378863316944	4.61317479877678	0.324292836414006	3.03298077765489	3.79799669251099	4.16492975699713	5.36337331017546	me_yield
491	25.5	3.44156872589467	4.07732780873111	5.0536423313257	3.31704223104023	4.61770418111356	0.324292836414006	3.03298077765489	3.79799669251099	4.16492975699713	5.36337331017546	me_yield
492	25.55	3.44494116053618	4.08132323135437	5.05859445630746	3.32029264066975	4.62222912505191	0.324292836414006	3.03298077765489	3.79799669251099	4.16492975699713	5.36337331017546	me_yield
493	25.6	3.44831029695074	4.08531474647105	5.06354173813174	3.32353987141227	4.62674964361403	0.324292836414006	3.03298077765489	3.79799669251099	4.16492975699713	5.36337331017546	me_yield
494	25.65	3.45167614479641	4.08930236552333	5.06848419098055	3.3267839325764	4.63126574975859	0.324292836414006	3.03298077765489	3.79799669251099	4.16492975699713	5.36337331017546	me_yield
495	25.7	3.45503871368422	4.09328609989768	5.07342182896685	3.3300248334254	4.63577745638113	0.324292836414006	3.03298077765489	3.79799669251099	4.16492975699713	5.36337331017546	me_yield
496	25.75	3.45839801317847	4.09726596092522	5.07835466613498	3.33326258317752	4.64028477631448	0.324292836414006	3.03298077765489	3.79799669251099	4.16492975699713	5.36337331017546	me_yield
497	25.8	3.46175405279707	4.10124195988207	5.08328271646114	3.33649719100626	4.64478772232923	0.324292836414006	3.03298077765489	3.79799669251099	4.16492975699713	5.36337331017546	me_yield
498	25.85	3.4651068420118	4.10521410798977	5.08820599385384	3.3397286660407	4.64928630713412	0.324292836414006	3.03298077765489	3.79799669251099	4.16492975699713	5.36337331017546	me_yield
499	25.9	3.46845639024871	4.1091824164156	5.09312451215437	3.34295701736582	4.65378054337646	0.324292836414006	3.03298077765489	3.79799669251099	4.16492975699713	5.36337331017546	me_yield
500	25.95	3.47180270688835	4.11314689627297	5.09803828513726	3.34618225402275	4.65827044364255	0.324292836414006	3.03298077765489	3.79799669251099	4.16492975699713	5.36337331017546	me_yield
501	26	3.47514580126609	4.11710755862182	5.10294732651071	3.3494043850091	4.6627560204581	0.324292836414006	3.03298077765489	3.79799669251099	4.16492975699713	5.36337331017546	me_yield
502	26.05	3.47848568267248	4.12106441446889	5.10785164991706	3.35262341927923	4.66723728628861	0.324292836414006	3.03298077765489	3.79799669251099	4.16492975699713	5.36337331017546	me_yield
503	26.1	3.48182236035349	4.12501747476816	5.1127512689332	3.35583936574457	4.67171425353982	0.324292836414006	3.03298077765489	3.79799669251099	4.16492975699713	5.36337331017546	me_yield
504	26.15	3.48515584351083	4.12896675042117	5.11764619707103	3.35905223327389	4.67618693455807	0.324292836414006	3.03298077765489	3.79799669251099	4.16492975699713	5.36337331017546	me_yield
505	26.2	3.48848614130224	4.13291225227737	5.12253644777792	3.36226203069358	4.68065534163071	0.324292836414006	3.03298077765489	3.79799669251099	4.16492975699713	5.36337331017546	me_yield
506	26.25	3.4918132628418	4.13685399113449	5.12742203443707	3.36546876678793	4.68511948698649	0.324292836414006	3.03298077765489	3.79799669251099	4.16492975699713	5.36337331017546	me_yield
507	26.3	3.49513721720021	4.14079197773882	5.13230297036802	3.36867245029944	4.68957938279596	0.324292836414006	3.03298077765489	3.79799669251099	4.16492975699713	5.36337331017546	me_yield
508	26.35	3.49845801340507	4.14472622278566	5.137179268827	3.37187308992907	4.69403504117187	0.324292836414006	3.03298077765489	3.79799669251099	4.16492975699713	5.36337331017546	me_yield
509	26.4	3.50177566044118	4.14865673691955	5.14205094300742	3.37507069433652	4.69848647416952	0.324292836414006	3.03298077765489	3.79799669251099	4.16492975699713	5.36337331017546	me_yield
510	26.45	3.50509016725081	4.15258353073468	5.14691800604023	3.37826527214051	4.70293369378714	0.324292836414006	3.03298077765489	3.79799669251099	4.16492975699713	5.36337331017546	me_yield
511	26.5	3.50840154273402	4.15650661477517	5.15178047099434	3.38145683191904	4.70737671196632	0.324292836414006	3.03298077765489	3.79799669251099	4.16492975699713	5.36337331017546	me_yield
512	26.55	3.51170979574887	4.16042599953546	5.15663835087708	3.38464538220969	4.71181554059232	0.324292836414006	3.03298077765489	3.79799669251099	4.16492975699713	5.36337331017546	me_yield
513	26.6	3.51501493511175	4.16434169546058	5.16149165863453	3.38783093150983	4.71625019149448	0.324292836414006	3.03298077765489	3.79799669251099	4.16492975699713	5.36337331017546	me_yield
514	26.65	3.51831696959765	4.16825371294652	5.16634040715199	3.39101348827694	4.72068067644658	0.324292836414006	3.03298077765489	3.79799669251099	4.16492975699713	5.36337331017546	me_yield
515	26.7	3.5216159079404	4.1721620623405	5.17118460925435	3.39419306092884	4.72510700716721	0.324292836414006	3.03298077765489	3.79799669251099	4.16492975699713	5.36337331017546	me_yield
516	26.75	3.52491175883298	4.17606675394134	5.17602427770645	3.39736965784397	4.72952919532009	0.324292836414006	3.03298077765489	3.79799669251099	4.16492975699713	5.36337331017546	me_yield
517	26.8	3.52820453092775	4.17996779799977	5.18085942521356	3.40054328736163	4.7339472525145	0.324292836414006	3.03298077765489	3.79799669251099	4.16492975699713	5.36337331017546	me_yield
518	26.85	3.53149423283675	4.18386520471871	5.18569006442168	3.40371395778224	4.73836119030557	0.324292836414006	3.03298077765489	3.79799669251099	4.16492975699713	5.36337331017546	me_yield
519	26.9	3.53478087313193	4.18775898425361	5.19051620791799	3.40688167736759	4.74277102019468	0.324292836414006	3.03298077765489	3.79799669251099	4.16492975699713	5.36337331017546	me_yield
520	26.95	3.53806446034544	4.19164914671275	5.19533786823118	3.41004645434111	4.74717675362978	0.324292836414006	3.03298077765489	3.79799669251099	4.16492975699713	5.36337331017546	me_yield
521	27	3.54134500296985	4.19553570215755	5.20015505783188	3.4132082968881	4.75157840200574	0.324292836414006	3.03298077765489	3.79799669251099	4.16492975699713	5.36337331017546	me_yield
522	27.05	3.54462250945847	4.19941866060286	5.204967789133	3.41636721315598	4.75597597666471	0.324292836414006	3.03298077765489	3.79799669251099	4.16492975699713	5.36337331017546	me_yield
523	27.1	3.54789698822553	4.20329803201729	5.20977607449012	3.41952321125454	4.76036948889646	0.324292836414006	3.03298077765489	3.79799669251099	4.16492975699713	5.36337331017546	me_yield
524	27.15	3.55116844764648	4.20717382632347	5.21457992620185	3.42267629925617	4.76475894993868	0.324292836414006	3.03298077765489	3.79799669251099	4.16492975699713	5.36337331017546	me_yield
525	27.2	3.55443689605822	4.21104605339839	5.2193793565102	3.42582648519613	4.76914437097738	0.324292836414006	3.03298077765489	3.79799669251099	4.16492975699713	5.36337331017546	me_yield
526	27.25	3.55770234175937	4.21491472307365	5.22417437760096	3.42897377707277	4.77352576314716	0.324292836414006	3.03298077765489	3.79799669251099	4.16492975699713	5.36337331017546	me_yield
527	27.3	3.56096479301049	4.21877984513579	5.22896500160405	3.43211818284774	4.77790313753158	0.324292836414006	3.03298077765489	3.79799669251099	4.16492975699713	5.36337331017546	me_yield
528	27.35	3.56422425803432	4.22264142932653	5.23375124059384	3.43525971044628	4.78227650516348	0.324292836414006	3.03298077765489	3.79799669251099	4.16492975699713	5.36337331017546	me_yield
529	27.4	3.56748074501607	4.22649948534313	5.23853310658959	3.43839836775741	4.78664587702527	0.324292836414006	3.03298077765489	3.79799669251099	4.16492975699713	5.36337331017546	me_yield
530	27.45	3.5707342621036	4.23035402283858	5.24331061155571	3.44153416263419	4.79101126404933	0.324292836414006	3.03298077765489	3.79799669251099	4.16492975699713	5.36337331017546	me_yield
531	27.5	3.57398481740769	4.23420505142199	5.24808376740219	3.44466710289392	4.79537267711822	0.324292836414006	3.03298077765489	3.79799669251099	4.16492975699713	5.36337331017546	me_yield
532	27.55	3.57723241900226	4.23805258065876	5.25285258598487	3.44779719631839	4.79973012706511	0.324292836414006	3.03298077765489	3.79799669251099	4.16492975699713	5.36337331017546	me_yield
533	27.6	3.58047707492464	4.24189662007094	5.25761707910585	3.45092445065411	4.804083624674	0.324292836414006	3.03298077765489	3.79799669251099	4.16492975699713	5.36337331017546	me_yield
534	27.65	3.58371879317574	4.24573717913746	5.26237725851379	3.45404887361249	4.8084331806801	0.324292836414006	3.03298077765489	3.79799669251099	4.16492975699713	5.36337331017546	me_yield
535	27.7	3.58695758172035	4.24957426729443	5.26713313590426	3.45717047287014	4.81277880577009	0.324292836414006	3.03298077765489	3.79799669251099	4.16492975699713	5.36337331017546	me_yield
536	27.75	3.59019344848731	4.25340789393539	5.27188472292009	3.46028925606899	4.81712051058246	0.324292836414006	3.03298077765489	3.79799669251099	4.16492975699713	5.36337331017546	me_yield
537	27.8	3.59342640136977	4.25723806841158	5.27663203115167	3.46340523081661	4.8214583057078	0.324292836414006	3.03298077765489	3.79799669251099	4.16492975699713	5.36337331017546	me_yield
538	27.85	3.59665644822541	4.26106480003223	5.28137507213731	3.46651840468636	4.82579220168908	0.324292836414006	3.03298077765489	3.79799669251099	4.16492975699713	5.36337331017546	me_yield
539	27.9	3.59988359687665	4.26488809806477	5.28611385736355	3.46962878521761	4.83012220902201	0.324292836414006	3.03298077765489	3.79799669251099	4.16492975699713	5.36337331017546	me_yield
540	27.95	3.60310785511087	4.26870797173518	5.2908483982655	3.47273637991599	4.83444833815525	0.324292836414006	3.03298077765489	3.79799669251099	4.16492975699713	5.36337331017546	me_yield
541	28	3.60632923068066	4.27252443022815	5.29557870622713	3.47584119625356	4.8387705994908	0.324292836414006	3.03298077765489	3.79799669251099	4.16492975699713	5.36337331017546	me_yield
542	28.05	3.609547731304	4.2763374826874	5.30030479258162	3.47894324166905	4.84308900338421	0.324292836414006	3.03298077765489	3.79799669251099	4.16492975699713	5.36337331017546	me_yield
543	28.1	3.6127633646645	4.28014713821594	5.3050266686117	3.48204252356805	4.8474035601449	0.324292836414006	3.03298077765489	3.79799669251099	4.16492975699713	5.36337331017546	me_yield
544	28.15	3.6159761384116	4.28395340587628	5.30974434554988	3.48513904932322	4.85171428003648	0.324292836414006	3.03298077765489	3.79799669251099	4.16492975699713	5.36337331017546	me_yield
545	28.2	3.61918606016079	4.28775629469072	5.31445783457885	3.48823282627449	4.85602117327698	0.324292836414006	3.03298077765489	3.79799669251099	4.16492975699713	5.36337331017546	me_yield
546	28.25	3.62239313749382	4.29155581364157	5.31916714683174	3.49132386172929	4.86032425003917	0.324292836414006	3.03298077765489	3.79799669251099	4.16492975699713	5.36337331017546	me_yield
547	28.3	3.6255973779589	4.29535197167143	5.32387229339244	3.4944121629627	4.86462352045082	0.324292836414006	3.03298077765489	3.79799669251099	4.16492975699713	5.36337331017546	me_yield
548	28.35	3.62879878907091	4.29914477768341	5.32857328529591	3.49749773721772	4.86891899459498	0.324292836414006	3.03298077765489	3.79799669251099	4.16492975699713	5.36337331017546	me_yield
549	28.4	3.63199737831164	4.30293424054138	5.33327013352847	3.50058059170539	4.87321068251027	0.324292836414006	3.03298077765489	3.79799669251099	4.16492975699713	5.36337331017546	me_yield
550	28.45	3.63519315312993	4.30672036907022	5.33796284902812	3.50366073360504	4.87749859419115	0.324292836414006	3.03298077765489	3.79799669251099	4.16492975699713	5.36337331017546	me_yield
551	28.5	3.63838612094193	4.31050317205604	5.3426514426848	3.50673817006448	4.88178273958819	0.324292836414006	3.03298077765489	3.79799669251099	4.16492975699713	5.36337331017546	me_yield
552	28.55	3.64157628913126	4.31428265824645	5.34733592534073	3.50981290820018	4.88606312860831	0.324292836414006	3.03298077765489	3.79799669251099	4.16492975699713	5.36337331017546	me_yield
553	28.6	3.64476366504923	4.31805883635077	5.35201630779066	3.51288495509744	4.8903397711151	0.324292836414006	3.03298077765489	3.79799669251099	4.16492975699713	5.36337331017546	me_yield
554	28.65	3.64794825601504	4.32183171504026	5.3566926007822	3.51595431781065	4.89461267692904	0.324292836414006	3.03298077765489	3.79799669251099	4.16492975699713	5.36337331017546	me_yield
555	28.7	3.65113006931598	4.32560130294838	5.36136481501607	3.5190210033634	4.89888185582781	0.324292836414006	3.03298077765489	3.79799669251099	4.16492975699713	5.36337331017546	me_yield
556	28.75	3.65430911220759	4.329367608671	5.36603296114643	3.52208501874871	4.9031473175465	0.324292836414006	3.03298077765489	3.79799669251099	4.16492975699713	5.36337331017546	me_yield
557	28.8	3.65748539191389	4.33313064076662	5.37069704978111	3.52514637092923	4.90740907177789	0.324292836414006	3.03298077765489	3.79799669251099	4.16492975699713	5.36337331017546	me_yield
558	28.85	3.66065891562757	4.33689040775662	5.37535709148193	3.52820506683737	4.91166712817271	0.324292836414006	3.03298077765489	3.79799669251099	4.16492975699713	5.36337331017546	me_yield
559	28.9	3.66382969051016	4.34064691812549	5.38001309676497	3.53126111337554	4.91592149633991	0.324292836414006	3.03298077765489	3.79799669251099	4.16492975699713	5.36337331017546	me_yield
560	28.95	3.66699772369221	4.34440018032101	5.38466507610086	3.5343145174163	4.92017218584688	0.324292836414006	3.03298077765489	3.79799669251099	4.16492975699713	5.36337331017546	me_yield
561	29	3.67016302227353	4.34815020275451	5.38931303991499	3.53736528580256	4.92441920621973	0.324292836414006	3.03298077765489	3.79799669251099	4.16492975699713	5.36337331017546	me_yield
562	29.05	3.67332559332331	4.35189699380109	5.3939569985879	3.54041342534772	4.92866256694351	0.324292836414006	3.03298077765489	3.79799669251099	4.16492975699713	5.36337331017546	me_yield
563	29.1	3.67648544388036	4.35564056179982	5.39859696245543	3.54345894283591	4.93290227746249	0.324292836414006	3.03298077765489	3.79799669251099	4.16492975699713	5.36337331017546	me_yield
564	29.15	3.67964258095325	4.35938091505396	5.40323294180906	3.5465018450221	4.93713834718039	0.324292836414006	3.03298077765489	3.79799669251099	4.16492975699713	5.36337331017546	me_yield
565	29.2	3.68279701152051	4.3631180618312	5.40786494689615	3.54954213863233	4.9413707854606	0.324292836414006	3.03298077765489	3.79799669251099	4.16492975699713	5.36337331017546	me_yield
566	29.25	3.68594874253082	4.36685201036382	5.41249298792024	3.55257983036383	4.94559960162648	0.324292836414006	3.03298077765489	3.79799669251099	4.16492975699713	5.36337331017546	me_yield
567	29.3	3.68909778090316	4.37058276884895	5.41711707504123	3.55561492688526	4.94982480496153	0.324292836414006	3.03298077765489	3.79799669251099	4.16492975699713	5.36337331017546	me_yield
568	29.35	3.69224413352703	4.37431034544879	5.42173721837576	3.55864743483682	4.95404640470968	0.324292836414006	3.03298077765489	3.79799669251099	4.16492975699713	5.36337331017546	me_yield
569	29.4	3.69538780726257	4.37803474829074	5.42635342799734	3.56167736083044	4.9582644100755	0.324292836414006	3.03298077765489	3.79799669251099	4.16492975699713	5.36337331017546	me_yield
570	29.45	3.69852880894079	4.3817559854677	5.43096571393671	3.56470471144995	4.96247883022445	0.324292836414006	3.03298077765489	3.79799669251099	4.16492975699713	5.36337331017546	me_yield
571	29.5	3.7016671453637	4.38547406503823	5.43557408618203	3.56772949325125	4.96668967428309	0.324292836414006	3.03298077765489	3.79799669251099	4.16492975699713	5.36337331017546	me_yield
572	29.55	3.70480282330453	4.38918899502674	5.44017855467918	3.57075171276248	4.97089695133934	0.324292836414006	3.03298077765489	3.79799669251099	4.16492975699713	5.36337331017546	me_yield
573	29.6	3.70793584950782	4.39290078342372	5.44477912933195	3.57377137648417	4.97510067044268	0.324292836414006	3.03298077765489	3.79799669251099	4.16492975699713	5.36337331017546	me_yield
574	29.65	3.71106623068969	4.39660943818593	5.44937582000236	3.57678849088941	4.9793008406044	0.324292836414006	3.03298077765489	3.79799669251099	4.16492975699713	5.36337331017546	me_yield
575	29.7	3.71419397353793	4.4003149672366	5.45396863651084	3.57980306242401	4.98349747079781	0.324292836414006	3.03298077765489	3.79799669251099	4.16492975699713	5.36337331017546	me_yield
576	29.75	3.71731908471221	4.40401737846564	5.45855758863654	3.58281509750667	4.98769056995846	0.324292836414006	3.03298077765489	3.79799669251099	4.16492975699713	5.36337331017546	me_yield
577	29.8	3.72044157084421	4.4077166797298	5.4631426861175	3.58582460252912	4.99188014698441	0.324292836414006	3.03298077765489	3.79799669251099	4.16492975699713	5.36337331017546	me_yield
578	29.85	3.72356143853782	4.41141287885289	5.46772393865095	3.5888315838563	4.99606621073635	0.324292836414006	3.03298077765489	3.79799669251099	4.16492975699713	5.36337331017546	me_yield
579	29.9	3.72667869436928	4.41510598362599	5.47230135589354	3.5918360478265	5.00024877003794	0.324292836414006	3.03298077765489	3.79799669251099	4.16492975699713	5.36337331017546	me_yield
580	29.95	3.72979334488736	4.41879600180761	5.47687494746154	3.59483800075153	5.00442783367594	0.324292836414006	3.03298077765489	3.79799669251099	4.16492975699713	5.36337331017546	me_yield
581	30	3.7329053966135	4.42248294112389	5.48144472293112	3.59783744891687	5.00860341040044	0.324292836414006	3.03298077765489	3.79799669251099	4.16492975699713	5.36337331017546	me_yield
582	30.05	3.73601485604197	4.42616680926879	5.48601069183856	3.60083439858181	5.0127755089251	0.324292836414006	3.03298077765489	3.79799669251099	4.16492975699713	5.36337331017546	me_yield
583	30.1	3.73912172964005	4.42984761390429	5.49057286368049	3.60382885597962	5.01694413792737	0.324292836414006	3.03298077765489	3.79799669251099	4.16492975699713	5.36337331017546	me_yield
584	30.15	3.74222602384817	4.43352536266056	5.49513124791412	3.60682082731771	5.02110930604864	0.324292836414006	3.03298077765489	3.79799669251099	4.16492975699713	5.36337331017546	me_yield
585	30.2	3.74532774508008	4.43720006313614	5.49968585395746	3.60981031877773	5.02527102189451	0.324292836414006	3.03298077765489	3.79799669251099	4.16492975699713	5.36337331017546	me_yield
586	30.25	3.74842689972297	4.44087172289813	5.50423669118956	3.61279733651578	5.02942929403498	0.324292836414006	3.03298077765489	3.79799669251099	4.16492975699713	5.36337331017546	me_yield
587	30.3	3.75152349413766	4.4445403494824	5.50878376895072	3.61578188666254	5.03358413100463	0.324292836414006	3.03298077765489	3.79799669251099	4.16492975699713	5.36337331017546	me_yield
588	30.35	3.75461753465875	4.44820595039371	5.51332709654275	3.61876397532339	5.03773554130287	0.324292836414006	3.03298077765489	3.79799669251099	4.16492975699713	5.36337331017546	me_yield
589	30.4	3.75770902759475	4.45186853310595	5.51786668322914	3.62174360857857	5.0418835333941	0.324292836414006	3.03298077765489	3.79799669251099	4.16492975699713	5.36337331017546	me_yield
590	30.45	3.76079797922823	4.45552810506227	5.5224025382353	3.62472079248334	5.04602811570794	0.324292836414006	3.03298077765489	3.79799669251099	4.16492975699713	5.36337331017546	me_yield
591	30.5	3.76388439581601	4.4591846736753	5.52693467074881	3.62769553306813	5.05016929663942	0.324292836414006	3.03298077765489	3.79799669251099	4.16492975699713	5.36337331017546	me_yield
592	30.55	3.76696828358926	4.46283824632728	5.5314630899196	3.63066783633863	5.05430708454917	0.324292836414006	3.03298077765489	3.79799669251099	4.16492975699713	5.36337331017546	me_yield
593	30.6	3.77004964875365	4.46648883037028	5.53598780486016	3.63363770827599	5.05844148776364	0.324292836414006	3.03298077765489	3.79799669251099	4.16492975699713	5.36337331017546	me_yield
594	30.65	3.77312849748953	4.47013643312632	5.5405088246458	3.63660515483694	5.06257251457526	0.324292836414006	3.03298077765489	3.79799669251099	4.16492975699713	5.36337331017546	me_yield
595	30.7	3.77620483595206	4.47378106188761	5.54502615831482	3.6395701819539	5.06670017324267	0.324292836414006	3.03298077765489	3.79799669251099	4.16492975699713	5.36337331017546	me_yield
596	30.75	3.77927867027133	4.47742272391664	5.54953981486872	3.64253279553518	5.0708244719909	0.324292836414006	3.03298077765489	3.79799669251099	4.16492975699713	5.36337331017546	me_yield
597	30.8	3.78235000655253	4.48106142644641	5.55404980327245	3.64549300146506	5.07494541901154	0.324292836414006	3.03298077765489	3.79799669251099	4.16492975699713	5.36337331017546	me_yield
598	30.85	3.78541885087609	4.48469717668059	5.55855613245457	3.64845080560395	5.07906302246297	0.324292836414006	3.03298077765489	3.79799669251099	4.16492975699713	5.36337331017546	me_yield
599	30.9	3.7884852092978	4.48832998179365	5.56305881130749	3.65140621378853	5.08317729047051	0.324292836414006	3.03298077765489	3.79799669251099	4.16492975699713	5.36337331017546	me_yield
600	30.95	3.79154908784896	4.49195984893105	5.56755784868766	3.65435923183188	5.08728823112664	0.324292836414006	3.03298077765489	3.79799669251099	4.16492975699713	5.36337331017546	me_yield
601	31	3.79461049253654	4.49558678520941	5.57205325341575	3.6573098655236	5.09139585249115	0.324292836414006	3.03298077765489	3.79799669251099	4.16492975699713	5.36337331017546	me_yield
602	31.05	3.79766942934328	4.49921079771669	5.57654503427693	3.66025812062997	5.09550016259135	0.324292836414006	3.03298077765489	3.79799669251099	4.16492975699713	5.36337331017546	me_yield
603	31.1	3.80072590422785	4.50283189351227	5.58103320002097	3.66320400289406	5.09960116942227	0.324292836414006	3.03298077765489	3.79799669251099	4.16492975699713	5.36337331017546	me_yield
604	31.15	3.80377992312498	4.50645007962722	5.5855177593625	3.66614751803585	5.10369888094678	0.324292836414006	3.03298077765489	3.79799669251099	4.16492975699713	5.36337331017546	me_yield
605	31.2	3.80683149194561	4.51006536306438	5.5899987209812	3.6690886717524	5.10779330509584	0.324292836414006	3.03298077765489	3.79799669251099	4.16492975699713	5.36337331017546	me_yield
606	31.25	3.80988061657697	4.51367775079856	5.59447609352199	3.67202746971794	5.11188444976863	0.324292836414006	3.03298077765489	3.79799669251099	4.16492975699713	5.36337331017546	me_yield
607	31.3	3.81292730288279	4.51728724977667	5.59894988559521	3.67496391758403	5.11597232283276	0.324292836414006	3.03298077765489	3.79799669251099	4.16492975699713	5.36337331017546	me_yield
608	31.35	3.81597155670337	4.52089386691788	5.60342010577684	3.67789802097964	5.12005693212441	0.324292836414006	3.03298077765489	3.79799669251099	4.16492975699713	5.36337331017546	me_yield
609	31.4	3.81901338385574	4.52449760911381	5.60788676260869	3.68082978551132	5.12413828544856	0.324292836414006	3.03298077765489	3.79799669251099	4.16492975699713	5.36337331017546	me_yield
610	31.45	3.82205279013377	4.52809848322864	5.61234986459855	3.68375921676332	5.1282163905791	0.324292836414006	3.03298077765489	3.79799669251099	4.16492975699713	5.36337331017546	me_yield
611	31.5	3.82508978130834	4.53169649609927	5.61680942022043	3.68668632029768	5.13229125525906	0.324292836414006	3.03298077765489	3.79799669251099	4.16492975699713	5.36337331017546	me_yield
612	31.55	3.8281243631274	4.53529165453549	5.62126543791472	3.68961110165441	5.13636288720074	0.324292836414006	3.03298077765489	3.79799669251099	4.16492975699713	5.36337331017546	me_yield
613	31.6	3.83115654131617	4.53888396532013	5.62571792608838	3.69253356635154	5.14043129408589	0.324292836414006	3.03298077765489	3.79799669251099	4.16492975699713	5.36337331017546	me_yield
614	31.65	3.83418632157721	4.54247343520918	5.63016689311513	3.69545371988532	5.14449648356591	0.324292836414006	3.03298077765489	3.79799669251099	4.16492975699713	5.36337331017546	me_yield
615	31.7	3.83721370959058	4.54606007093196	5.63461234733564	3.69837156773026	5.14855846326197	0.324292836414006	3.03298077765489	3.79799669251099	4.16492975699713	5.36337331017546	me_yield
616	31.75	3.84023871101394	4.54964387919129	5.63905429705769	3.70128711533934	5.15261724076521	0.324292836414006	3.03298077765489	3.79799669251099	4.16492975699713	5.36337331017546	me_yield
617	31.8	3.8432613314827	4.55322486666359	5.64349275055638	3.70420036814403	5.1566728236369	0.324292836414006	3.03298077765489	3.79799669251099	4.16492975699713	5.36337331017546	me_yield
618	31.85	3.8462815766101	4.55680303999905	5.64792771607428	3.7071113315545	5.16072521940859	0.324292836414006	3.03298077765489	3.79799669251099	4.16492975699713	5.36337331017546	me_yield
619	31.9	3.84929945198738	4.56037840582177	5.65235920182162	3.71002001095966	5.16477443558228	0.324292836414006	3.03298077765489	3.79799669251099	4.16492975699713	5.36337331017546	me_yield
620	31.95	3.85231496318389	4.5639509707299	5.6567872159765	3.71292641172735	5.1688204796306	0.324292836414006	3.03298077765489	3.79799669251099	4.16492975699713	5.36337331017546	me_yield
621	32	3.85532811574717	4.56752074129579	5.66121176668501	3.71583053920438	5.17286335899695	0.324292836414006	3.03298077765489	3.79799669251099	4.16492975699713	5.36337331017546	me_yield
622	32.05	3.85833891520311	4.57108772406614	5.66563286206142	3.7187323987167	5.17690308109565	0.324292836414006	3.03298077765489	3.79799669251099	4.16492975699713	5.36337331017546	me_yield
623	32.1	3.86134736705607	4.5746519255621	5.67005051018842	3.7216319955695	5.18093965331214	0.324292836414006	3.03298077765489	3.79799669251099	4.16492975699713	5.36337331017546	me_yield
624	32.15	3.86435347678896	4.57821335227946	5.67446471911717	3.72452933504732	5.18497308300309	0.324292836414006	3.03298077765489	3.79799669251099	4.16492975699713	5.36337331017546	me_yield
625	32.2	3.8673572498634	4.58177201068875	5.67887549686759	3.72742442241414	5.18900337749659	0.324292836414006	3.03298077765489	3.79799669251099	4.16492975699713	5.36337331017546	me_yield
626	32.25	3.87035869171982	4.58532790723539	5.68328285142845	3.73031726291354	5.19303054409229	0.324292836414006	3.03298077765489	3.79799669251099	4.16492975699713	5.36337331017546	me_yield
627	32.3	3.87335780777754	4.58888104833984	5.68768679075758	3.73320786176877	5.19705459006156	0.324292836414006	3.03298077765489	3.79799669251099	4.16492975699713	5.36337331017546	me_yield
628	32.35	3.87635460343495	4.59243144039772	5.69208732278202	3.73609622418288	5.20107552264764	0.324292836414006	3.03298077765489	3.79799669251099	4.16492975699713	5.36337331017546	me_yield
629	32.4	3.87934908406958	4.59597908977993	5.69648445539821	3.73898235533881	5.20509334906578	0.324292836414006	3.03298077765489	3.79799669251099	4.16492975699713	5.36337331017546	me_yield
630	32.45	3.8823412550382	4.59952400283282	5.7008781964721	3.74186626039952	5.20910807650344	0.324292836414006	3.03298077765489	3.79799669251099	4.16492975699713	5.36337331017546	me_yield
631	32.5	3.88533112167698	4.60306618587829	5.70526855383939	3.74474794450811	5.21311971212035	0.324292836414006	3.03298077765489	3.79799669251099	4.16492975699713	5.36337331017546	me_yield
632	32.55	3.88831868930156	4.60660564521395	5.70965553530562	3.74762741278787	5.21712826304877	0.324292836414006	3.03298077765489	3.79799669251099	4.16492975699713	5.36337331017546	me_yield
633	32.6	3.89130396320718	4.61014238711321	5.71403914864641	3.75050467034244	5.22113373639353	0.324292836414006	3.03298077765489	3.79799669251099	4.16492975699713	5.36337331017546	me_yield
634	32.65	3.89428694866878	4.61367641782546	5.71841940160752	3.75337972225591	5.22513613923228	0.324292836414006	3.03298077765489	3.79799669251099	4.16492975699713	5.36337331017546	me_yield
635	32.7	3.89726765094112	4.61720774357616	5.72279630190512	3.75625257359289	5.22913547861553	0.324292836414006	3.03298077765489	3.79799669251099	4.16492975699713	5.36337331017546	me_yield
636	32.75	3.90024607525887	4.62073637056698	5.72716985722586	3.75912322939866	5.23313176156688	0.324292836414006	3.03298077765489	3.79799669251099	4.16492975699713	5.36337331017546	me_yield
637	32.8	3.90322222683674	4.62426230497594	5.73154007522708	3.76199169469923	5.23712499508314	0.324292836414006	3.03298077765489	3.79799669251099	4.16492975699713	5.36337331017546	me_yield
638	32.85	3.90619611086956	4.62778555295752	5.73590696353695	3.76485797450148	5.24111518613443	0.324292836414006	3.03298077765489	3.79799669251099	4.16492975699713	5.36337331017546	me_yield
639	32.9	3.90916773253241	4.63130612064277	5.74027052975461	3.76772207379323	5.24510234166441	0.324292836414006	3.03298077765489	3.79799669251099	4.16492975699713	5.36337331017546	me_yield
640	32.95	3.91213709698071	4.63482401413949	5.74463078145035	3.77058399754337	5.24908646859031	0.324292836414006	3.03298077765489	3.79799669251099	4.16492975699713	5.36337331017546	me_yield
641	33	3.91510420935034	4.63833923953229	5.74898772616575	3.77344375070194	5.25306757380317	0.324292836414006	3.03298077765489	3.79799669251099	4.16492975699713	5.36337331017546	me_yield
642	33.05	3.91806907475773	4.64185180288275	5.75334137141383	3.77630133820024	5.25704566416793	0.324292836414006	3.03298077765489	3.79799669251099	4.16492975699713	5.36337331017546	me_yield
643	33.1	3.92103169829995	4.64536171022954	5.75769172467922	3.77915676495092	5.26102074652356	0.324292836414006	3.03298077765489	3.79799669251099	4.16492975699713	5.36337331017546	me_yield
644	33.15	3.92399208505485	4.64886896758853	5.76203879341828	3.78201003584809	5.26499282768322	0.324292836414006	3.03298077765489	3.79799669251099	4.16492975699713	5.36337331017546	me_yield
645	33.2	3.92695024008113	4.6523735809529	5.76638258505926	3.78486115576741	5.2689619144344	0.324292836414006	3.03298077765489	3.79799669251099	4.16492975699713	5.36337331017546	me_yield
646	33.25	3.92990616841845	4.6558755562933	5.77072310700248	3.7877101295662	5.27292801353903	0.324292836414006	3.03298077765489	3.79799669251099	4.16492975699713	5.36337331017546	me_yield
647	33.3	3.93285987508752	4.65937489955791	5.77506036662041	3.79055696208351	5.27689113173364	0.324292836414006	3.03298077765489	3.79799669251099	4.16492975699713	5.36337331017546	me_yield
648	33.35	3.93581136509025	4.66287161667262	5.7793943712579	3.79340165814025	5.28085127572947	0.324292836414006	3.03298077765489	3.79799669251099	4.16492975699713	5.36337331017546	me_yield
649	33.4	3.93876064340976	4.66636571354111	5.78372512823224	3.79624422253924	5.28480845221263	0.324292836414006	3.03298077765489	3.79799669251099	4.16492975699713	5.36337331017546	me_yield
650	33.45	3.94170771501056	4.66985719604497	5.78805264483338	3.79908466006536	5.2887626678442	0.324292836414006	3.03298077765489	3.79799669251099	4.16492975699713	5.36337331017546	me_yield
651	33.5	3.94465258483861	4.6733460700438	5.792376928324	3.80192297548561	5.29271392926039	0.324292836414006	3.03298077765489	3.79799669251099	4.16492975699713	5.36337331017546	me_yield
652	33.55	3.9475952578214	4.67683234137538	5.79669798593974	3.80475917354919	5.29666224307265	0.324292836414006	3.03298077765489	3.79799669251099	4.16492975699713	5.36337331017546	me_yield
653	33.6	3.9505357388681	4.68031601585573	5.80101582488924	3.80759325898764	5.30060761586781	0.324292836414006	3.03298077765489	3.79799669251099	4.16492975699713	5.36337331017546	me_yield
654	33.65	3.9534740328696	4.68379709927923	5.80533045235437	3.81042523651488	5.30455005420821	0.324292836414006	3.03298077765489	3.79799669251099	4.16492975699713	5.36337331017546	me_yield
655	33.7	3.95641014469864	4.68727559741876	5.80964187549031	3.81325511082734	5.30848956463181	0.324292836414006	3.03298077765489	3.79799669251099	4.16492975699713	5.36337331017546	me_yield
656	33.75	3.95934407920989	4.69075151602579	5.81395010142572	3.81608288660404	5.31242615365232	0.324292836414006	3.03298077765489	3.79799669251099	4.16492975699713	5.36337331017546	me_yield
657	33.8	3.96227584124005	4.6942248608305	5.81825513726287	3.81890856850666	5.31635982775938	0.324292836414006	3.03298077765489	3.79799669251099	4.16492975699713	5.36337331017546	me_yield
658	33.85	3.96520543560793	4.69769563754188	5.82255699007775	3.82173216117966	5.32029059341857	0.324292836414006	3.03298077765489	3.79799669251099	4.16492975699713	5.36337331017546	me_yield
659	33.9	3.96813286711455	4.70116385184785	5.82685566692027	3.82455366925036	5.32421845707167	0.324292836414006	3.03298077765489	3.79799669251099	4.16492975699713	5.36337331017546	me_yield
660	33.95	3.97105814054326	4.70462950941536	5.83115117481432	3.827373097329	5.32814342513666	0.324292836414006	3.03298077765489	3.79799669251099	4.16492975699713	5.36337331017546	me_yield
661	34	3.97398126065977	4.70809261589051	5.83544352075796	3.83019045000887	5.33206550400795	0.324292836414006	3.03298077765489	3.79799669251099	4.16492975699713	5.36337331017546	me_yield
662	34.05	3.97690223221229	4.71155317689863	5.83973271172351	3.83300573186638	5.3359847000564	0.324292836414006	3.03298077765489	3.79799669251099	4.16492975699713	5.36337331017546	me_yield
663	34.1	3.97982105993162	4.71501119804444	5.84401875465772	3.83581894746114	5.33990101962953	0.324292836414006	3.03298077765489	3.79799669251099	4.16492975699713	5.36337331017546	me_yield
664	34.15	3.98273774853119	4.7184666849121	5.84830165648189	3.83863010133606	5.34381446905157	0.324292836414006	3.03298077765489	3.79799669251099	4.16492975699713	5.36337331017546	me_yield
665	34.2	3.98565230270723	4.72191964306533	5.85258142409197	3.84143919801741	5.34772505462364	0.324292836414006	3.03298077765489	3.79799669251099	4.16492975699713	5.36337331017546	me_yield
666	34.25	3.98856472713877	4.72537007804755	5.85685806435874	3.84424624201495	5.35163278262381	0.324292836414006	3.03298077765489	3.79799669251099	4.16492975699713	5.36337331017546	me_yield
667	34.3	3.99147502648778	4.72881799538193	5.86113158412789	3.84705123782195	5.35553765930726	0.324292836414006	3.03298077765489	3.79799669251099	4.16492975699713	5.36337331017546	me_yield
668	34.35	3.99438320539927	4.73226340057154	5.8654019902202	3.84985418991535	5.35943969090639	0.324292836414006	3.03298077765489	3.79799669251099	4.16492975699713	5.36337331017546	me_yield
669	34.4	3.99728926850133	4.73570629909941	5.86966928943162	3.85265510275578	5.3633388836309	0.324292836414006	3.03298077765489	3.79799669251099	4.16492975699713	5.36337331017546	me_yield
670	34.45	4.00019322040523	4.73914669642866	5.87393348853341	3.85545398078768	5.36723524366798	0.324292836414006	3.03298077765489	3.79799669251099	4.16492975699713	5.36337331017546	me_yield
671	34.5	4.00309506570555	4.74258459800261	5.87819459427228	3.85825082843935	5.37112877718233	0.324292836414006	3.03298077765489	3.79799669251099	4.16492975699713	5.36337331017546	me_yield
672	34.55	4.00599480898019	4.74602000924485	5.8824526133705	3.86104565012308	5.37501949031634	0.324292836414006	3.03298077765489	3.79799669251099	4.16492975699713	5.36337331017546	me_yield
673	34.6	4.00889245479051	4.74945293555935	5.88670755252603	3.86383845023517	5.37890738919021	0.324292836414006	3.03298077765489	3.79799669251099	4.16492975699713	5.36337331017546	me_yield
674	34.65	4.01178800768142	4.75288338233058	5.89095941841264	3.86662923315607	5.382792479902	0.324292836414006	3.03298077765489	3.79799669251099	4.16492975699713	5.36337331017546	me_yield
675	34.7	4.01468147218139	4.75631135492359	5.89520821768003	3.86941800325042	5.38667476852779	0.324292836414006	3.03298077765489	3.79799669251099	4.16492975699713	5.36337331017546	me_yield
676	34.75	4.01757285280263	4.7597368586841	5.89945395695396	3.87220476486715	5.3905542611218	0.324292836414006	3.03298077765489	3.79799669251099	4.16492975699713	5.36337331017546	me_yield
677	34.8	4.02046215404109	4.76315989893861	5.90369664283637	3.87498952233954	5.39443096371646	0.324292836414006	3.03298077765489	3.79799669251099	4.16492975699713	5.36337331017546	me_yield
678	34.85	4.02334938037661	4.7665804809945	5.90793628190546	3.87777227998533	5.39830488232254	0.324292836414006	3.03298077765489	3.79799669251099	4.16492975699713	5.36337331017546	me_yield
679	34.9	4.02623453627294	4.76999861014012	5.9121728807159	3.88055304210675	5.40217602292926	0.324292836414006	3.03298077765489	3.79799669251099	4.16492975699713	5.36337331017546	me_yield
680	34.95	4.02911762617786	4.77341429164488	5.91640644579884	3.88333181299067	5.40604439150441	0.324292836414006	3.03298077765489	3.79799669251099	4.16492975699713	5.36337331017546	me_yield
681	35	4.03199865452324	4.77682753075935	5.92063698366212	3.88610859690858	5.40990999399442	0.324292836414006	3.03298077765489	3.79799669251099	4.16492975699713	5.36337331017546	me_yield
682	35.05	4.03487762572514	4.78023833271536	5.92486450079032	3.88888339811676	5.41377283632451	0.324292836414006	3.03298077765489	3.79799669251099	4.16492975699713	5.36337331017546	me_yield
683	35.1	4.03775454418386	4.78364670272609	5.9290890036449	3.8916562208563	5.41763292439877	0.324292836414006	3.03298077765489	3.79799669251099	4.16492975699713	5.36337331017546	me_yield
684	35.15	4.04062941428406	4.78705264598616	5.93331049866434	3.89442706935319	5.42149026410027	0.324292836414006	3.03298077765489	3.79799669251099	4.16492975699713	5.36337331017546	me_yield
685	35.2	4.04350224039479	4.79045616767172	5.93752899226421	3.89719594781842	5.42534486129117	0.324292836414006	3.03298077765489	3.79799669251099	4.16492975699713	5.36337331017546	me_yield
686	35.25	4.04637302686959	4.79385727294053	5.94174449083732	3.89996286044799	5.42919672181281	0.324292836414006	3.03298077765489	3.79799669251099	4.16492975699713	5.36337331017546	me_yield
687	35.3	4.04924177804658	4.79725596693211	5.94595700075381	3.90272781142306	5.43304585148584	0.324292836414006	3.03298077765489	3.79799669251099	4.16492975699713	5.36337331017546	me_yield
688	35.35	4.05210849824853	4.80065225476775	5.95016652836127	3.90549080490998	5.43689225611028	0.324292836414006	3.03298077765489	3.79799669251099	4.16492975699713	5.36337331017546	me_yield
689	35.4	4.05497319178291	4.80404614155063	5.95437307998486	3.90825184506037	5.44073594146567	0.324292836414006	3.03298077765489	3.79799669251099	4.16492975699713	5.36337331017546	me_yield
690	35.45	4.05783586294199	4.80743763236596	5.95857666192741	3.9110109360112	5.44457691331115	0.324292836414006	3.03298077765489	3.79799669251099	4.16492975699713	5.36337331017546	me_yield
691	35.5	4.06069651600293	4.81082673228098	5.96277728046952	3.91376808188484	5.44841517738555	0.324292836414006	3.03298077765489	3.79799669251099	4.16492975699713	5.36337331017546	me_yield
692	35.55	4.0635551552278	4.81421344634512	5.96697494186972	3.91652328678918	5.45225073940751	0.324292836414006	3.03298077765489	3.79799669251099	4.16492975699713	5.36337331017546	me_yield
693	35.6	4.06641178486372	4.81759777959006	5.97116965236449	3.91927655481765	5.45608360507555	0.324292836414006	3.03298077765489	3.79799669251099	4.16492975699713	5.36337331017546	me_yield
694	35.65	4.06926640914289	4.8209797370298	5.97536141816847	3.92202789004932	5.4599137800682	0.324292836414006	3.03298077765489	3.79799669251099	4.16492975699713	5.36337331017546	me_yield
695	35.7	4.07211903228267	4.82435932366079	5.97955024547447	3.92477729654895	5.4637412700441	0.324292836414006	3.03298077765489	3.79799669251099	4.16492975699713	5.36337331017546	me_yield
696	35.75	4.07496965848568	4.82773654446198	5.98373614045367	3.92752477836709	5.46756608064206	0.324292836414006	3.03298077765489	3.79799669251099	4.16492975699713	5.36337331017546	me_yield
697	35.8	4.07781829193982	4.83111140439491	5.98791910925565	3.93027033954012	5.47138821748119	0.324292836414006	3.03298077765489	3.79799669251099	4.16492975699713	5.36337331017546	me_yield
698	35.85	4.0806649368184	4.83448390840382	5.99209915800854	3.93301398409035	5.475207686161	0.324292836414006	3.03298077765489	3.79799669251099	4.16492975699713	5.36337331017546	me_yield
699	35.9	4.08350959728016	4.8378540614157	5.99627629281908	3.93575571602604	5.47902449226146	0.324292836414006	3.03298077765489	3.79799669251099	4.16492975699713	5.36337331017546	me_yield
700	35.95	4.08635227746939	4.8412218683404	6.00045051977281	3.93849553934151	5.48283864134313	0.324292836414006	3.03298077765489	3.79799669251099	4.16492975699713	5.36337331017546	me_yield
701	36	4.08919298151596	4.84458733407069	6.00462184493406	3.94123345801722	5.48665013894725	0.324292836414006	3.03298077765489	3.79799669251099	4.16492975699713	5.36337331017546	me_yield
702	36.05	4.09203171353541	4.84795046348238	6.00879027434615	3.94396947601978	5.49045899059581	0.324292836414006	3.03298077765489	3.79799669251099	4.16492975699713	5.36337331017546	me_yield
703	36.1	4.094868477629	4.85131126143437	6.01295581403144	3.94670359730207	5.49426520179166	0.324292836414006	3.03298077765489	3.79799669251099	4.16492975699713	5.36337331017546	me_yield
704	36.15	4.09770327788381	4.85466973276873	6.01711846999144	3.94943582580329	5.49806877801863	0.324292836414006	3.03298077765489	3.79799669251099	4.16492975699713	5.36337331017546	me_yield
705	36.2	4.1005361183728	4.85802588231081	6.02127824820691	3.95216616544901	5.50186972474155	0.324292836414006	3.03298077765489	3.79799669251099	4.16492975699713	5.36337331017546	me_yield
706	36.25	4.10336700315484	4.86137971486929	6.02543515463798	3.95489462015125	5.50566804740643	0.324292836414006	3.03298077765489	3.79799669251099	4.16492975699713	5.36337331017546	me_yield
707	36.3	4.10619593627485	4.86473123523628	6.02958919522424	3.95762119380856	5.50946375144048	0.324292836414006	3.03298077765489	3.79799669251099	4.16492975699713	5.36337331017546	me_yield
708	36.35	4.10902292176378	4.86808044818739	6.0337403758848	3.96034589030605	5.51325684225223	0.324292836414006	3.03298077765489	3.79799669251099	4.16492975699713	5.36337331017546	me_yield
709	36.4	4.11184796363877	4.87142735848183	6.03788870251846	3.9630687135155	5.51704732523163	0.324292836414006	3.03298077765489	3.79799669251099	4.16492975699713	5.36337331017546	me_yield
710	36.45	4.11467106590313	4.87477197086245	6.04203418100374	3.96578966729538	5.52083520575012	0.324292836414006	3.03298077765489	3.79799669251099	4.16492975699713	5.36337331017546	me_yield
711	36.5	4.11749223254647	4.87811429005584	6.04617681719904	3.96850875549093	5.52462048916072	0.324292836414006	3.03298077765489	3.79799669251099	4.16492975699713	5.36337331017546	me_yield
712	36.55	4.12031146754473	4.88145432077244	6.05031661694268	3.97122598193424	5.52840318079813	0.324292836414006	3.03298077765489	3.79799669251099	4.16492975699713	5.36337331017546	me_yield
713	36.6	4.12312877486027	4.88479206770655	6.05445358605303	3.97394135044428	5.53218328597881	0.324292836414006	3.03298077765489	3.79799669251099	4.16492975699713	5.36337331017546	me_yield
714	36.65	4.1259441584419	4.88812753553645	6.05858773032857	3.97665486482701	5.53596081000108	0.324292836414006	3.03298077765489	3.79799669251099	4.16492975699713	5.36337331017546	me_yield
715	36.7	4.12875762222499	4.8914607289245	6.06271905554805	3.97936652887538	5.53973575814517	0.324292836414006	3.03298077765489	3.79799669251099	4.16492975699713	5.36337331017546	me_yield
716	36.75	4.1315691701315	4.89479165251714	6.06684756747053	3.98207634636945	5.54350813567336	0.324292836414006	3.03298077765489	3.79799669251099	4.16492975699713	5.36337331017546	me_yield
717	36.8	4.13437880607005	4.89812031094504	6.07097327183547	3.98478432107642	5.54727794783002	0.324292836414006	3.03298077765489	3.79799669251099	4.16492975699713	5.36337331017546	me_yield
718	36.85	4.13718653393599	4.90144670882314	6.07509617436286	3.98749045675069	5.55104519984171	0.324292836414006	3.03298077765489	3.79799669251099	4.16492975699713	5.36337331017546	me_yield
719	36.9	4.13999235761147	4.90477085075074	6.07921628075329	3.99019475713395	5.55480989691727	0.324292836414006	3.03298077765489	3.79799669251099	4.16492975699713	5.36337331017546	me_yield
720	36.95	4.14279628096549	4.90809274131154	6.08333359668804	3.99289722595518	5.55857204424793	0.324292836414006	3.03298077765489	3.79799669251099	4.16492975699713	5.36337331017546	me_yield
721	37	4.14559830785396	4.91141238507376	6.08744812782918	3.9955978669308	5.56233164700731	0.324292836414006	3.03298077765489	3.79799669251099	4.16492975699713	5.36337331017546	me_yield
722	37.05	4.14839844211977	4.91472978659018	6.09155987981967	3.99829668376465	5.5660887103516	0.324292836414006	3.03298077765489	3.79799669251099	4.16492975699713	5.36337331017546	me_yield
723	37.1	4.15119668759285	4.91804495039824	6.09566885828341	4.00099368014807	5.56984323941957	0.324292836414006	3.03298077765489	3.79799669251099	4.16492975699713	5.36337331017546	me_yield
724	37.15	4.15399304809023	4.92135788102009	6.09977506882539	4.00368885975998	5.57359523933272	0.324292836414006	3.03298077765489	3.79799669251099	4.16492975699713	5.36337331017546	me_yield
725	37.2	4.1567875274161	4.92466858296266	6.10387851703172	4.00638222626692	5.57734471519529	0.324292836414006	3.03298077765489	3.79799669251099	4.16492975699713	5.36337331017546	me_yield
726	37.25	4.15958012936188	4.92797706071775	6.10797920846976	4.00907378332314	5.58109167209439	0.324292836414006	3.03298077765489	3.79799669251099	4.16492975699713	5.36337331017546	me_yield
727	37.3	4.16237085770625	4.93128331876208	6.1120771486882	4.01176353457059	5.58483611510005	0.324292836414006	3.03298077765489	3.79799669251099	4.16492975699713	5.36337331017546	me_yield
728	37.35	4.16515971621526	4.93458736155741	6.11617234321713	4.01445148363904	5.58857804926533	0.324292836414006	3.03298077765489	3.79799669251099	4.16492975699713	5.36337331017546	me_yield
729	37.4	4.16794670864234	4.93788919355052	6.12026479756813	4.01713763414611	5.59231747962637	0.324292836414006	3.03298077765489	3.79799669251099	4.16492975699713	5.36337331017546	me_yield
730	37.45	4.17073183872838	4.94118881917336	6.12435451723439	4.01982198969736	5.59605441120252	0.324292836414006	3.03298077765489	3.79799669251099	4.16492975699713	5.36337331017546	me_yield
731	37.5	4.1735151102018	4.94448624284311	6.12844150769075	4.02250455388627	5.59978884899633	0.324292836414006	3.03298077765489	3.79799669251099	4.16492975699713	5.36337331017546	me_yield
732	37.55	4.17629652677858	4.94778146896219	6.13252577439381	4.02518533029439	5.60352079799371	0.324292836414006	3.03298077765489	3.79799669251099	4.16492975699713	5.36337331017546	me_yield
733	37.6	4.17907609216235	4.9510745019184	6.13660732278203	4.02786432249133	5.60725026316398	0.324292836414006	3.03298077765489	3.79799669251099	4.16492975699713	5.36337331017546	me_yield
734	37.65	4.18185381004442	4.95436534608495	6.14068615827576	4.03054153403484	5.61097724945993	0.324292836414006	3.03298077765489	3.79799669251099	4.16492975699713	5.36337331017546	me_yield
735	37.7	4.18462968410386	4.95765400582052	6.14476228627741	4.03321696847087	5.61470176181794	0.324292836414006	3.03298077765489	3.79799669251099	4.16492975699713	5.36337331017546	me_yield
736	37.75	4.18740371800753	4.96094048546938	6.14883571217143	4.03589062933359	5.61842380515798	0.324292836414006	3.03298077765489	3.79799669251099	4.16492975699713	5.36337331017546	me_yield
737	37.8	4.19017591541016	4.96422478936138	6.15290644132448	4.03856252014551	5.62214338438378	0.324292836414006	3.03298077765489	3.79799669251099	4.16492975699713	5.36337331017546	me_yield
738	37.85	4.19294627995441	4.96750692181208	6.15697447908548	4.04123264441748	5.62586050438285	0.324292836414006	3.03298077765489	3.79799669251099	4.16492975699713	5.36337331017546	me_yield
739	37.9	4.19571481527089	4.97078688712279	6.16103983078567	4.04390100564874	5.62957517002653	0.324292836414006	3.03298077765489	3.79799669251099	4.16492975699713	5.36337331017546	me_yield
740	37.95	4.19848152497825	4.97406468958062	6.16510250173872	4.04656760732701	5.63328738617015	0.324292836414006	3.03298077765489	3.79799669251099	4.16492975699713	5.36337331017546	me_yield
741	38	4.20124641268324	4.97734033345858	6.16916249724082	4.04923245292853	5.63699715765302	0.324292836414006	3.03298077765489	3.79799669251099	4.16492975699713	5.36337331017546	me_yield
742	38.05	4.20400948198074	4.98061382301564	6.17321982257073	4.05189554591811	5.64070448929853	0.324292836414006	3.03298077765489	3.79799669251099	4.16492975699713	5.36337331017546	me_yield
743	38.1	4.2067707364538	4.98388516249676	6.17727448298987	4.05455688974916	5.64440938591427	0.324292836414006	3.03298077765489	3.79799669251099	4.16492975699713	5.36337331017546	me_yield
744	38.15	4.20953017967375	4.98715435613299	6.18132648374242	4.05721648786379	5.64811185229202	0.324292836414006	3.03298077765489	3.79799669251099	4.16492975699713	5.36337331017546	me_yield
745	38.2	4.21228781520022	4.99042140814152	6.18537583005535	4.05987434369281	5.65181189320788	0.324292836414006	3.03298077765489	3.79799669251099	4.16492975699713	5.36337331017546	me_yield
746	38.25	4.21504364658118	4.99368632272573	6.18942252713858	4.06253046065584	5.65550951342233	0.324292836414006	3.03298077765489	3.79799669251099	4.16492975699713	5.36337331017546	me_yield
747	38.3	4.21779767735301	4.9969491040753	6.19346658018497	4.06518484216129	5.6592047176803	0.324292836414006	3.03298077765489	3.79799669251099	4.16492975699713	5.36337331017546	me_yield
748	38.35	4.22054991104057	5.00020975636621	6.19750799437046	4.06783749160648	5.66289751071122	0.324292836414006	3.03298077765489	3.79799669251099	4.16492975699713	5.36337331017546	me_yield
749	38.4	4.22330035115722	5.00346828376085	6.2015467748541	4.07048841237764	5.66658789722915	0.324292836414006	3.03298077765489	3.79799669251099	4.16492975699713	5.36337331017546	me_yield
750	38.45	4.22604900120489	5.00672469040805	6.20558292677818	4.07313760785	5.67027588193276	0.324292836414006	3.03298077765489	3.79799669251099	4.16492975699713	5.36337331017546	me_yield
751	38.5	4.22879586467412	5.00997898044318	6.20961645526827	4.07578508138781	5.67396146950548	0.324292836414006	3.03298077765489	3.79799669251099	4.16492975699713	5.36337331017546	me_yield
752	38.55	4.23154094504414	5.01323115798817	6.21364736543329	4.07843083634439	5.67764466461553	0.324292836414006	3.03298077765489	3.79799669251099	4.16492975699713	5.36337331017546	me_yield
753	38.6	4.23428424578289	5.01648122715158	6.21767566236561	4.08107487606221	5.68132547191601	0.324292836414006	3.03298077765489	3.79799669251099	4.16492975699713	5.36337331017546	me_yield
754	38.65	4.23702577034708	5.0197291920287	6.22170135114112	4.08371720387291	5.68500389604494	0.324292836414006	3.03298077765489	3.79799669251099	4.16492975699713	5.36337331017546	me_yield
755	38.7	4.23976552218225	5.02297505670156	6.22572443681928	4.08635782309735	5.68867994162535	0.324292836414006	3.03298077765489	3.79799669251099	4.16492975699713	5.36337331017546	me_yield
756	38.75	4.24250350472283	5.026218825239	6.22974492444325	4.08899673704569	5.69235361326535	0.324292836414006	3.03298077765489	3.79799669251099	4.16492975699713	5.36337331017546	me_yield
757	38.8	4.24523972139214	5.02946050169676	6.23376281903987	4.0916339490174	5.69602491555818	0.324292836414006	3.03298077765489	3.79799669251099	4.16492975699713	5.36337331017546	me_yield
758	38.85	4.24797417560249	5.0327000901175	6.23777812561985	4.09426946230131	5.69969385308228	0.324292836414006	3.03298077765489	3.79799669251099	4.16492975699713	5.36337331017546	me_yield
759	38.9	4.25070687075524	5.03593759453089	6.24179084917775	4.09690328017571	5.7033604304014	0.324292836414006	3.03298077765489	3.79799669251099	4.16492975699713	5.36337331017546	me_yield
760	38.95	4.25343781024078	5.03917301895365	6.24580099469209	4.09953540590832	5.70702465206458	0.324292836414006	3.03298077765489	3.79799669251099	4.16492975699713	5.36337331017546	me_yield
761	39	4.25616699743866	5.04240636738962	6.24980856712542	4.10216584275639	5.71068652260631	0.324292836414006	3.03298077765489	3.79799669251099	4.16492975699713	5.36337331017546	me_yield
762	39.05	4.25889443571758	5.04563764382979	6.25381357142439	4.10479459396675	5.71434604654652	0.324292836414006	3.03298077765489	3.79799669251099	4.16492975699713	5.36337331017546	me_yield
763	39.1	4.26162012843546	5.0488668522524	6.25781601251982	4.10742166277581	5.71800322839068	0.324292836414006	3.03298077765489	3.79799669251099	4.16492975699713	5.36337331017546	me_yield
764	39.15	4.2643440789395	5.05209399662298	6.26181589532677	4.11004705240967	5.72165807262988	0.324292836414006	3.03298077765489	3.79799669251099	4.16492975699713	5.36337331017546	me_yield
765	39.2	4.26706629056621	5.05531908089439	6.26581322474462	4.1126707660841	5.72531058374087	0.324292836414006	3.03298077765489	3.79799669251099	4.16492975699713	5.36337331017546	me_yield
766	39.25	4.26978676664146	5.05854210900688	6.26980800565713	4.11529280700464	5.7289607661861	0.324292836414006	3.03298077765489	3.79799669251099	4.16492975699713	5.36337331017546	me_yield
767	39.3	4.27250551048055	5.06176308488818	6.27380024293249	4.11791317836663	5.73260862441385	0.324292836414006	3.03298077765489	3.79799669251099	4.16492975699713	5.36337331017546	me_yield
768	39.35	4.27522252538822	5.0649820124535	6.27778994142344	4.12053188335522	5.73625416285825	0.324292836414006	3.03298077765489	3.79799669251099	4.16492975699713	5.36337331017546	me_yield
769	39.4	4.27793781465871	5.06819889560566	6.2817771059673	4.12314892514548	5.73989738593932	0.324292836414006	3.03298077765489	3.79799669251099	4.16492975699713	5.36337331017546	me_yield
770	39.45	4.28065138157582	5.07141373823506	6.28576174138605	4.12576430690238	5.74353829806309	0.324292836414006	3.03298077765489	3.79799669251099	4.16492975699713	5.36337331017546	me_yield
771	39.5	4.28336322941297	5.0746265442198	6.28974385248637	4.12837803178089	5.74717690362163	0.324292836414006	3.03298077765489	3.79799669251099	4.16492975699713	5.36337331017546	me_yield
772	39.55	4.28607336143319	5.07783731742571	6.29372344405978	4.13099010292598	5.75081320699311	0.324292836414006	3.03298077765489	3.79799669251099	4.16492975699713	5.36337331017546	me_yield
773	39.6	4.28878178088922	5.08104606170639	6.29770052088262	4.1336005234727	5.75444721254187	0.324292836414006	3.03298077765489	3.79799669251099	4.16492975699713	5.36337331017546	me_yield
774	39.65	4.29148849102354	5.08425278090329	6.30167508771619	4.1362092965462	5.75807892461846	0.324292836414006	3.03298077765489	3.79799669251099	4.16492975699713	5.36337331017546	me_yield
775	39.7	4.29419349506838	5.08745747884577	6.30564714930676	4.13881642526176	5.76170834755975	0.324292836414006	3.03298077765489	3.79799669251099	4.16492975699713	5.36337331017546	me_yield
776	39.75	4.29689679624583	5.09066015935111	6.30961671038567	4.1414219127249	5.76533548568895	0.324292836414006	3.03298077765489	3.79799669251099	4.16492975699713	5.36337331017546	me_yield
777	39.8	4.29959839776784	5.0938608262246	6.31358377566938	4.14402576203133	5.76896034331565	0.324292836414006	3.03298077765489	3.79799669251099	4.16492975699713	5.36337331017546	me_yield
778	39.85	4.30229830283628	5.09705948325958	6.31754834985956	4.14662797626707	5.77258292473596	0.324292836414006	3.03298077765489	3.79799669251099	4.16492975699713	5.36337331017546	me_yield
779	39.9	4.30499651464296	5.1002561342375	6.32151043764311	4.14922855850845	5.77620323423247	0.324292836414006	3.03298077765489	3.79799669251099	4.16492975699713	5.36337331017546	me_yield
780	39.95	4.30769303636971	5.10345078292798	6.32547004369228	4.15182751182217	5.77982127607438	0.324292836414006	3.03298077765489	3.79799669251099	4.16492975699713	5.36337331017546	me_yield
781	40	4.31038787118842	5.10664343308881	6.32942717266468	4.15442483926534	5.78343705451754	0.324292836414006	3.03298077765489	3.79799669251099	4.16492975699713	5.36337331017546	me_yield
782	40.05	4.31308102226104	5.10983408846608	6.33338182920338	4.15702054388552	5.7870505738045	0.324292836414006	3.03298077765489	3.79799669251099	4.16492975699713	5.36337331017546	me_yield
783	40.1	4.31577249273968	5.11302275279417	6.33733401793697	4.15961462872074	5.79066183816457	0.324292836414006	3.03298077765489	3.79799669251099	4.16492975699713	5.36337331017546	me_yield
784	40.15	4.31846228576661	5.11620942979583	6.3412837434796	4.16220709679961	5.79427085181387	0.324292836414006	3.03298077765489	3.79799669251099	4.16492975699713	5.36337331017546	me_yield
785	40.2	4.32115040447433	5.11939412318222	6.34523101043108	4.16479795114125	5.79787761895544	0.324292836414006	3.03298077765489	3.79799669251099	4.16492975699713	5.36337331017546	me_yield
786	40.25	4.3238368519856	5.12257683665296	6.34917582337691	4.16738719475546	5.80148214377919	0.324292836414006	3.03298077765489	3.79799669251099	4.16492975699713	5.36337331017546	me_yield
787	40.3	4.3265216314135	5.12575757389621	6.35311818688834	4.16997483064264	5.80508443046208	0.324292836414006	3.03298077765489	3.79799669251099	4.16492975699713	5.36337331017546	me_yield
788	40.35	4.32920474586142	5.12893633858866	6.35705810552248	4.17256086179393	5.80868448316809	0.324292836414006	3.03298077765489	3.79799669251099	4.16492975699713	5.36337331017546	me_yield
789	40.4	4.33188619842317	5.13211313439563	6.36099558382228	4.17514529119118	5.8122823060483	0.324292836414006	3.03298077765489	3.79799669251099	4.16492975699713	5.36337331017546	me_yield
790	40.45	4.33456599218298	5.1352879649711	6.36493062631669	4.17772812180703	5.81587790324097	0.324292836414006	3.03298077765489	3.79799669251099	4.16492975699713	5.36337331017546	me_yield
791	40.5	4.33724413021556	5.13846083395776	6.36886323752063	4.18030935660492	5.81947127887157	0.324292836414006	3.03298077765489	3.79799669251099	4.16492975699713	5.36337331017546	me_yield
792	40.55	4.33992061558612	5.14163174498707	6.37279342193511	4.18288899853917	5.82306243705282	0.324292836414006	3.03298077765489	3.79799669251099	4.16492975699713	5.36337331017546	me_yield
793	40.6	4.34259545135044	5.14480070167929	6.37672118404725	4.18546705055498	5.8266513818848	0.324292836414006	3.03298077765489	3.79799669251099	4.16492975699713	5.36337331017546	me_yield
794	40.65	4.34526864055488	5.14796770764353	6.38064652833038	4.18804351558849	5.83023811745494	0.324292836414006	3.03298077765489	3.79799669251099	4.16492975699713	5.36337331017546	me_yield
795	40.7	4.34794018623644	5.15113276647782	6.38456945924407	4.19061839656681	5.83382264783812	0.324292836414006	3.03298077765489	3.79799669251099	4.16492975699713	5.36337331017546	me_yield
796	40.75	4.3506100914228	5.15429588176914	6.38848998123419	4.19319169640807	5.8374049770967	0.324292836414006	3.03298077765489	3.79799669251099	4.16492975699713	5.36337331017546	me_yield
797	40.8	4.35327835913234	5.15745705709347	6.392408098733	4.19576341802144	5.84098510928061	0.324292836414006	3.03298077765489	3.79799669251099	4.16492975699713	5.36337331017546	me_yield
798	40.85	4.35594499237423	5.16061629601583	6.39632381615916	4.19833356430719	5.84456304842734	0.324292836414006	3.03298077765489	3.79799669251099	4.16492975699713	5.36337331017546	me_yield
799	40.9	4.35860999414839	5.16377360209034	6.40023713791781	4.20090213815672	5.84813879856205	0.324292836414006	3.03298077765489	3.79799669251099	4.16492975699713	5.36337331017546	me_yield
800	40.95	4.36127336744561	5.16692897886026	6.40414806840067	4.20346914245259	5.85171236369759	0.324292836414006	3.03298077765489	3.79799669251099	4.16492975699713	5.36337331017546	me_yield
801	41	4.36393511524753	5.17008242985804	6.40805661198601	4.20603458006856	5.85528374783457	0.324292836414006	3.03298077765489	3.79799669251099	4.16492975699713	5.36337331017546	me_yield
802	41.05	4.36659524052671	5.17323395860536	6.41196277303878	4.20859845386963	5.85885295496142	0.324292836414006	3.03298077765489	3.79799669251099	4.16492975699713	5.36337331017546	me_yield
803	41.1	4.36925374624668	5.17638356861318	6.41586655591065	4.2111607667121	5.8624199890544	0.324292836414006	3.03298077765489	3.79799669251099	4.16492975699713	5.36337331017546	me_yield
804	41.15	4.37191063536193	5.1795312633818	6.41976796494004	4.21372152144356	5.86598485407771	0.324292836414006	3.03298077765489	3.79799669251099	4.16492975699713	5.36337331017546	me_yield
805	41.2	4.374565910818	5.18267704640086	6.4236670044522	4.21628072090296	5.86954755398348	0.324292836414006	3.03298077765489	3.79799669251099	4.16492975699713	5.36337331017546	me_yield
806	41.25	4.37721957555147	5.18582092114944	6.42756367875928	4.21883836792065	5.8731080927119	0.324292836414006	3.03298077765489	3.79799669251099	4.16492975699713	5.36337331017546	me_yield
807	41.3	4.37987163249005	5.18896289109607	6.43145799216034	4.22139446531839	5.87666647419116	0.324292836414006	3.03298077765489	3.79799669251099	4.16492975699713	5.36337331017546	me_yield
808	41.35	4.38252208455259	5.1921029596988	6.43534994894145	4.22394901590942	5.88022270233763	0.324292836414006	3.03298077765489	3.79799669251099	4.16492975699713	5.36337331017546	me_yield
809	41.4	4.38517093464911	5.1952411304052	6.43923955337571	4.22650202249845	5.8837767810558	0.324292836414006	3.03298077765489	3.79799669251099	4.16492975699713	5.36337331017546	me_yield
810	41.45	4.38781818568083	5.19837740665246	6.44312680972335	4.22905348788176	5.88732871423838	0.324292836414006	3.03298077765489	3.79799669251099	4.16492975699713	5.36337331017546	me_yield
811	41.5	4.39046384054026	5.2015117918674	6.44701172223174	4.23160341484718	5.89087850576637	0.324292836414006	3.03298077765489	3.79799669251099	4.16492975699713	5.36337331017546	me_yield
812	41.55	4.39310790211118	5.20464428946653	6.45089429513544	4.23415180617413	5.89442615950906	0.324292836414006	3.03298077765489	3.79799669251099	4.16492975699713	5.36337331017546	me_yield
813	41.6	4.39575037326868	5.20777490285606	6.45477453265632	4.23669866463371	5.8979716793241	0.324292836414006	3.03298077765489	3.79799669251099	4.16492975699713	5.36337331017546	me_yield
814	41.65	4.39839125687925	5.21090363543199	6.45865243900352	4.23924399298866	5.90151506905757	0.324292836414006	3.03298077765489	3.79799669251099	4.16492975699713	5.36337331017546	me_yield
815	41.7	4.40103055580076	5.21403049058012	6.46252801837359	4.24178779399345	5.90505633254401	0.324292836414006	3.03298077765489	3.79799669251099	4.16492975699713	5.36337331017546	me_yield
816	41.75	4.40366827288252	5.21715547167612	6.46640127495049	4.24433007039429	5.90859547360644	0.324292836414006	3.03298077765489	3.79799669251099	4.16492975699713	5.36337331017546	me_yield
817	41.8	4.40630441096529	5.22027858208554	6.47027221290564	4.24687082492917	5.91213249605648	0.324292836414006	3.03298077765489	3.79799669251099	4.16492975699713	5.36337331017546	me_yield
818	41.85	4.40893897288138	5.22339982516386	6.47414083639802	4.2494100603279	5.91566740369432	0.324292836414006	3.03298077765489	3.79799669251099	4.16492975699713	5.36337331017546	me_yield
819	41.9	4.4115719614546	5.22651920425657	6.47800714957417	4.25194777931213	5.91920020030881	0.324292836414006	3.03298077765489	3.79799669251099	4.16492975699713	5.36337331017546	me_yield
820	41.95	4.41420337950038	5.22963672269916	6.48187115656827	4.2544839845954	5.92273088967753	0.324292836414006	3.03298077765489	3.79799669251099	4.16492975699713	5.36337331017546	me_yield
821	42	4.41683322982571	5.23275238381719	6.48573286150218	4.25701867888316	5.92625947556676	0.324292836414006	3.03298077765489	3.79799669251099	4.16492975699713	5.36337331017546	me_yield
822	42.05	4.41946151522929	5.23586619092633	6.4895922684855	4.25955186487282	5.92978596173161	0.324292836414006	3.03298077765489	3.79799669251099	4.16492975699713	5.36337331017546	me_yield
823	42.1	4.42208823850145	5.23897814733239	6.49344938161563	4.26208354525376	5.93331035191602	0.324292836414006	3.03298077765489	3.79799669251099	4.16492975699713	5.36337331017546	me_yield
824	42.15	4.42471340242427	5.24208825633136	6.49730420497778	4.2646137227074	5.9368326498528	0.324292836414006	3.03298077765489	3.79799669251099	4.16492975699713	5.36337331017546	me_yield
825	42.2	4.42733700977157	5.24519652120948	6.50115674264508	4.26714239990718	5.94035285926372	0.324292836414006	3.03298077765489	3.79799669251099	4.16492975699713	5.36337331017546	me_yield
826	42.25	4.42995906330896	5.24830294524325	6.50500699867857	4.26966957951865	5.94387098385952	0.324292836414006	3.03298077765489	3.79799669251099	4.16492975699713	5.36337331017546	me_yield
827	42.3	4.43257956579386	5.25140753169946	6.50885497712729	4.27219526419947	5.94738702733996	0.324292836414006	3.03298077765489	3.79799669251099	4.16492975699713	5.36337331017546	me_yield
828	42.35	4.43519851997556	5.25451028383528	6.51270068202833	4.27471945659943	5.95090099339386	0.324292836414006	3.03298077765489	3.79799669251099	4.16492975699713	5.36337331017546	me_yield
829	42.4	4.43781592859523	5.25761120489825	6.51654411740686	4.27724215936053	5.95441288569919	0.324292836414006	3.03298077765489	3.79799669251099	4.16492975699713	5.36337331017546	me_yield
830	42.45	4.44043179438595	5.26071029812634	6.52038528727617	4.27976337511696	5.95792270792304	0.324292836414006	3.03298077765489	3.79799669251099	4.16492975699713	5.36337331017546	me_yield
831	42.5	4.44304612007278	5.26380756674799	6.52422419563775	4.28228310649517	5.96143046372173	0.324292836414006	3.03298077765489	3.79799669251099	4.16492975699713	5.36337331017546	me_yield
832	42.55	4.44565890837274	5.26690301398215	6.52806084648134	4.28480135611387	5.96493615674081	0.324292836414006	3.03298077765489	3.79799669251099	4.16492975699713	5.36337331017546	me_yield
833	42.6	4.44827016199488	5.26999664303832	6.53189524378493	4.28731812658411	5.96843979061516	0.324292836414006	3.03298077765489	3.79799669251099	4.16492975699713	5.36337331017546	me_yield
834	42.65	4.45087988364032	5.27308845711657	6.53572739151487	4.28983342050925	5.97194136896895	0.324292836414006	3.03298077765489	3.79799669251099	4.16492975699713	5.36337331017546	me_yield
835	42.7	4.45348807600225	5.27617845940762	6.53955729362588	4.29234724048503	5.97544089541577	0.324292836414006	3.03298077765489	3.79799669251099	4.16492975699713	5.36337331017546	me_yield
836	42.75	4.45609474176597	5.27926665309282	6.54338495406108	4.2948595890996	5.97893837355861	0.324292836414006	3.03298077765489	3.79799669251099	4.16492975699713	5.36337331017546	me_yield
837	42.8	4.45869988360894	5.28235304134424	6.54721037675211	4.29737046893356	5.98243380698994	0.324292836414006	3.03298077765489	3.79799669251099	4.16492975699713	5.36337331017546	me_yield
838	42.85	4.46130350420082	5.28543762732468	6.5510335656191	4.29987988255993	5.98592719929174	0.324292836414006	3.03298077765489	3.79799669251099	4.16492975699713	5.36337331017546	me_yield
839	42.9	4.46390560620345	5.28852041418774	6.55485452457076	4.30238783254427	5.98941855403553	0.324292836414006	3.03298077765489	3.79799669251099	4.16492975699713	5.36337331017546	me_yield
840	42.95	4.46650619227095	5.2916014050778	6.55867325750439	4.30489432144464	5.99290787478245	0.324292836414006	3.03298077765489	3.79799669251099	4.16492975699713	5.36337331017546	me_yield
841	43	4.46910526504969	5.29468060313011	6.562489768306	4.30739935181168	5.99639516508327	0.324292836414006	3.03298077765489	3.79799669251099	4.16492975699713	5.36337331017546	me_yield
842	43.05	4.47170282717836	5.29775801147081	6.56630406085025	4.30990292618861	5.99988042847843	0.324292836414006	3.03298077765489	3.79799669251099	4.16492975699713	5.36337331017546	me_yield
843	43.1	4.474298881288	5.30083363321695	6.57011613900059	4.31240504711124	6.0033636684981	0.324292836414006	3.03298077765489	3.79799669251099	4.16492975699713	5.36337331017546	me_yield
844	43.15	4.47689343000201	5.30390747147656	6.57392600660926	4.31490571710806	6.00684488866221	0.324292836414006	3.03298077765489	3.79799669251099	4.16492975699713	5.36337331017546	me_yield
845	43.2	4.4794864759362	5.30697952934867	6.57773366751735	4.31740493870024	6.01032409248052	0.324292836414006	3.03298077765489	3.79799669251099	4.16492975699713	5.36337331017546	me_yield
846	43.25	4.4820780216988	5.31004980992332	6.58153912555481	4.31990271440164	6.01380128345261	0.324292836414006	3.03298077765489	3.79799669251099	4.16492975699713	5.36337331017546	me_yield
847	43.3	4.48466806989051	5.31311831628165	6.58534238454056	4.32239904671885	6.01727646506796	0.324292836414006	3.03298077765489	3.79799669251099	4.16492975699713	5.36337331017546	me_yield
848	43.35	4.48725662310455	5.3161850514959	6.58914344828248	4.32489393815125	6.02074964080597	0.324292836414006	3.03298077765489	3.79799669251099	4.16492975699713	5.36337331017546	me_yield
849	43.4	4.48984368392662	5.31925001862944	6.59294232057748	4.32738739119099	6.02422081413602	0.324292836414006	3.03298077765489	3.79799669251099	4.16492975699713	5.36337331017546	me_yield
850	43.45	4.492429254935	5.32231322073685	6.59673900521152	4.32987940832307	6.0276899885175	0.324292836414006	3.03298077765489	3.79799669251099	4.16492975699713	5.36337331017546	me_yield
851	43.5	4.49501333870056	5.32537466086388	6.6005335059597	4.33236999202533	6.03115716739985	0.324292836414006	3.03298077765489	3.79799669251099	4.16492975699713	5.36337331017546	me_yield
852	43.55	4.49759593778677	5.32843434204758	6.60432582658626	4.33485914476848	6.03462235422259	0.324292836414006	3.03298077765489	3.79799669251099	4.16492975699713	5.36337331017546	me_yield
853	43.6	4.50017705474975	5.33149226731624	6.60811597084463	4.33734686901616	6.03808555241539	0.324292836414006	3.03298077765489	3.79799669251099	4.16492975699713	5.36337331017546	me_yield
854	43.65	4.5027566921383	5.33454843968951	6.6119039424775	4.33983316722494	6.04154676539808	0.324292836414006	3.03298077765489	3.79799669251099	4.16492975699713	5.36337331017546	me_yield
855	43.7	4.50533485249392	5.33760286217836	6.61568974521682	4.34231804184436	6.04500599658068	0.324292836414006	3.03298077765489	3.79799669251099	4.16492975699713	5.36337331017546	me_yield
856	43.75	4.50791153835083	5.34065553778518	6.61947338278391	4.34480149531695	6.0484632493635	0.324292836414006	3.03298077765489	3.79799669251099	4.16492975699713	5.36337331017546	me_yield
857	43.8	4.51048675223602	5.34370646950377	6.62325485888941	4.34728353007827	6.0519185271371	0.324292836414006	3.03298077765489	3.79799669251099	4.16492975699713	5.36337331017546	me_yield
858	43.85	4.51306049666928	5.34675566031938	6.62703417723342	4.34976414855693	6.05537183328239	0.324292836414006	3.03298077765489	3.79799669251099	4.16492975699713	5.36337331017546	me_yield
859	43.9	4.5156327741632	5.34980311320877	6.63081134150545	4.35224335317461	6.05882317117064	0.324292836414006	3.03298077765489	3.79799669251099	4.16492975699713	5.36337331017546	me_yield
860	43.95	4.51820358722324	5.35284883114021	6.63458635538456	4.35472114634611	6.06227254416351	0.324292836414006	3.03298077765489	3.79799669251099	4.16492975699713	5.36337331017546	me_yield
861	44	4.52077293834772	5.35589281707354	6.6383592225393	4.35719753047935	6.06571995561311	0.324292836414006	3.03298077765489	3.79799669251099	4.16492975699713	5.36337331017546	me_yield
862	44.05	4.52334083002786	5.3589350739602	6.64212994662782	4.35967250797542	6.06916540886205	0.324292836414006	3.03298077765489	3.79799669251099	4.16492975699713	5.36337331017546	me_yield
863	44.1	4.52590726474784	5.36197560474325	6.64589853129791	4.36214608122861	6.07260890724342	0.324292836414006	3.03298077765489	3.79799669251099	4.16492975699713	5.36337331017546	me_yield
864	44.15	4.52847224498477	5.3650144123574	6.64966498018699	4.3646182526264	6.07605045408089	0.324292836414006	3.03298077765489	3.79799669251099	4.16492975699713	5.36337331017546	me_yield
865	44.2	4.53103577320876	5.36805149972907	6.65342929692222	4.36708902454952	6.07949005268871	0.324292836414006	3.03298077765489	3.79799669251099	4.16492975699713	5.36337331017546	me_yield
866	44.25	4.53359785188294	5.3710868697764	6.65719148512047	4.36955839937198	6.08292770637178	0.324292836414006	3.03298077765489	3.79799669251099	4.16492975699713	5.36337331017546	me_yield
867	44.3	4.53615848346348	5.37412052540928	6.66095154838842	4.37202637946109	6.08636341842564	0.324292836414006	3.03298077765489	3.79799669251099	4.16492975699713	5.36337331017546	me_yield
868	44.35	4.53871767039963	5.3771524695294	6.66470949032256	4.37449296717745	6.08979719213656	0.324292836414006	3.03298077765489	3.79799669251099	4.16492975699713	5.36337331017546	me_yield
869	44.4	4.54127541513372	5.38018270503029	6.66846531450927	4.37695816487505	6.09322903078153	0.324292836414006	3.03298077765489	3.79799669251099	4.16492975699713	5.36337331017546	me_yield
870	44.45	4.54383172010122	5.38321123479731	6.67221902452481	4.37942197490123	6.09665893762832	0.324292836414006	3.03298077765489	3.79799669251099	4.16492975699713	5.36337331017546	me_yield
871	44.5	4.54638658773076	5.38623806170771	6.6759706239354	4.38188439959673	6.10008691593552	0.324292836414006	3.03298077765489	3.79799669251099	4.16492975699713	5.36337331017546	me_yield
872	44.55	4.54894002044413	5.38926318863068	6.67972011629723	4.38434544129572	6.10351296895257	0.324292836414006	3.03298077765489	3.79799669251099	4.16492975699713	5.36337331017546	me_yield
873	44.6	4.55149202065634	5.39228661842734	6.68346750515655	4.38680510232583	6.10693709991978	0.324292836414006	3.03298077765489	3.79799669251099	4.16492975699713	5.36337331017546	me_yield
874	44.65	4.55404259077564	5.39530835395082	6.68721279404963	4.38926338500816	6.11035931206841	0.324292836414006	3.03298077765489	3.79799669251099	4.16492975699713	5.36337331017546	me_yield
875	44.7	4.55659173320351	5.39832839804623	6.69095598650288	4.39172029165732	6.11377960862064	0.324292836414006	3.03298077765489	3.79799669251099	4.16492975699713	5.36337331017546	me_yield
876	44.75	4.55913945033476	5.40134675355075	6.69469708603282	4.39417582458145	6.11719799278968	0.324292836414006	3.03298077765489	3.79799669251099	4.16492975699713	5.36337331017546	me_yield
877	44.8	4.56168574455747	5.40436342329364	6.69843609614616	4.39662998608223	6.12061446777972	0.324292836414006	3.03298077765489	3.79799669251099	4.16492975699713	5.36337331017546	me_yield
878	44.85	4.56423061825308	5.40737841009625	6.70217302033985	4.39908277845494	6.12402903678607	0.324292836414006	3.03298077765489	3.79799669251099	4.16492975699713	5.36337331017546	me_yield
879	44.9	4.56677407379641	5.41039171677208	6.70590786210108	4.40153420398845	6.12744170299509	0.324292836414006	3.03298077765489	3.79799669251099	4.16492975699713	5.36337331017546	me_yield
880	44.95	4.56931611355563	5.4134033461268	6.70964062490731	4.40398426496526	6.1308524695843	0.324292836414006	3.03298077765489	3.79799669251099	4.16492975699713	5.36337331017546	me_yield
881	45	4.57185673989237	5.41641330095827	6.71337131222638	4.40643296366153	6.13426133972236	0.324292836414006	3.03298077765489	3.79799669251099	4.16492975699713	5.36337331017546	me_yield
882	45.05	4.57439595516166	5.4194215840566	6.71709992751647	4.40888030234711	6.13766831656915	0.324292836414006	3.03298077765489	3.79799669251099	4.16492975699713	5.36337331017546	me_yield
883	45.1	4.57693376171204	5.42242819820415	6.72082647422617	4.41132628328553	6.14107340327578	0.324292836414006	3.03298077765489	3.79799669251099	4.16492975699713	5.36337331017546	me_yield
884	45.15	4.5794701618855	5.42543314617555	6.72455095579452	4.41377090873406	6.14447660298464	0.324292836414006	3.03298077765489	3.79799669251099	4.16492975699713	5.36337331017546	me_yield
885	45.2	4.58200515801758	5.42843643073779	6.72827337565103	4.41621418094373	6.1478779188294	0.324292836414006	3.03298077765489	3.79799669251099	4.16492975699713	5.36337331017546	me_yield
886	45.25	4.58453875243735	5.43143805465018	6.73199373721575	4.41865610215933	6.15127735393508	0.324292836414006	3.03298077765489	3.79799669251099	4.16492975699713	5.36337331017546	me_yield
887	45.3	4.58707094746745	5.43443802066442	6.73571204389927	4.42109667461946	6.15467491141807	0.324292836414006	3.03298077765489	3.79799669251099	4.16492975699713	5.36337331017546	me_yield
888	45.35	4.58960174542411	5.43743633152462	6.73942829910277	4.42353590055655	6.15807059438616	0.324292836414006	3.03298077765489	3.79799669251099	4.16492975699713	5.36337331017546	me_yield
889	45.4	4.59213114861718	5.44043298996732	6.74314250621807	4.42597378219686	6.16146440593857	0.324292836414006	3.03298077765489	3.79799669251099	4.16492975699713	5.36337331017546	me_yield
890	45.45	4.59465915935015	5.44342799872155	6.74685466862763	4.42841032176055	6.16485634916601	0.324292836414006	3.03298077765489	3.79799669251099	4.16492975699713	5.36337331017546	me_yield
891	45.5	4.59718577992019	5.4464213605088	6.75056478970464	4.43084552146165	6.16824642715066	0.324292836414006	3.03298077765489	3.79799669251099	4.16492975699713	5.36337331017546	me_yield
892	45.55	4.59971101261813	5.44941307804313	6.754272872813	4.43327938350812	6.17163464296627	0.324292836414006	3.03298077765489	3.79799669251099	4.16492975699713	5.36337331017546	me_yield
893	45.6	4.60223485972854	5.4524031540311	6.7579789213074	4.43571191010187	6.17502099967812	0.324292836414006	3.03298077765489	3.79799669251099	4.16492975699713	5.36337331017546	me_yield
894	45.65	4.60475732352973	5.45539159117191	6.76168293853333	4.43814310343875	6.17840550034313	0.324292836414006	3.03298077765489	3.79799669251099	4.16492975699713	5.36337331017546	me_yield
895	45.7	4.60727840629376	5.45837839215734	6.76538492782712	4.44057296570863	6.18178814800982	0.324292836414006	3.03298077765489	3.79799669251099	4.16492975699713	5.36337331017546	me_yield
896	45.75	4.60979811028649	5.4613635596718	6.76908489251597	4.44300149909537	6.18516894571839	0.324292836414006	3.03298077765489	3.79799669251099	4.16492975699713	5.36337331017546	me_yield
897	45.8	4.61231643776758	5.46434709639238	6.772782835918	4.44542870577687	6.18854789650073	0.324292836414006	3.03298077765489	3.79799669251099	4.16492975699713	5.36337331017546	me_yield
898	45.85	4.61483339099053	5.46732900498889	6.77647876134229	4.44785458792511	6.19192500338046	0.324292836414006	3.03298077765489	3.79799669251099	4.16492975699713	5.36337331017546	me_yield
899	45.9	4.61734897220269	5.47030928812381	6.78017267208887	4.45027914770611	6.19530026937295	0.324292836414006	3.03298077765489	3.79799669251099	4.16492975699713	5.36337331017546	me_yield
900	45.95	4.61986318364531	5.47328794845242	6.7838645714488	4.45270238728002	6.19867369748538	0.324292836414006	3.03298077765489	3.79799669251099	4.16492975699713	5.36337331017546	me_yield
901	46	4.62237602755352	5.47626498862276	6.78755446270421	4.45512430880111	6.20204529071672	0.324292836414006	3.03298077765489	3.79799669251099	4.16492975699713	5.36337331017546	me_yield
902	46.05	4.6248875061564	5.47924041127566	6.79124234912828	4.4575449144178	6.20541505205783	0.324292836414006	3.03298077765489	3.79799669251099	4.16492975699713	5.36337331017546	me_yield
903	46.1	4.62739762167697	5.48221421904482	6.79492823398533	4.45996420627266	6.20878298449144	0.324292836414006	3.03298077765489	3.79799669251099	4.16492975699713	5.36337331017546	me_yield
904	46.15	4.62990637633223	5.48518641455676	6.79861212053082	4.46238218650249	6.21214909099217	0.324292836414006	3.03298077765489	3.79799669251099	4.16492975699713	5.36337331017546	me_yield
905	46.2	4.63241377233316	5.48815700043092	6.8022940120114	4.46479885723826	6.21551337452662	0.324292836414006	3.03298077765489	3.79799669251099	4.16492975699713	5.36337331017546	me_yield
906	46.25	4.63491981188478	5.49112597927965	6.80597391166494	4.46721422060522	6.21887583805335	0.324292836414006	3.03298077765489	3.79799669251099	4.16492975699713	5.36337331017546	me_yield
907	46.3	4.63742449718614	5.49409335370821	6.80965182272055	4.46962827872284	6.22223648452293	0.324292836414006	3.03298077765489	3.79799669251099	4.16492975699713	5.36337331017546	me_yield
908	46.35	4.63992783043037	5.49705912631487	6.81332774839864	4.47204103370488	6.22559531687795	0.324292836414006	3.03298077765489	3.79799669251099	4.16492975699713	5.36337331017546	me_yield
909	46.4	4.64242981380466	5.50002329969088	6.81700169191093	4.47445248765943	6.2289523380531	0.324292836414006	3.03298077765489	3.79799669251099	4.16492975699713	5.36337331017546	me_yield
910	46.45	4.64493044949033	5.50298587642049	6.82067365646049	4.47686264268885	6.23230755097513	0.324292836414006	3.03298077765489	3.79799669251099	4.16492975699713	5.36337331017546	me_yield
911	46.5	4.64742973966283	5.50594685908103	6.82434364524176	4.47927150088989	6.23566095856294	0.324292836414006	3.03298077765489	3.79799669251099	4.16492975699713	5.36337331017546	me_yield
912	46.55	4.64992768649177	5.50890625024289	6.82801166144063	4.48167906435365	6.23901256372757	0.324292836414006	3.03298077765489	3.79799669251099	4.16492975699713	5.36337331017546	me_yield
913	46.6	4.6524242921409	5.51186405246955	6.8316777082344	4.4840853351656	6.24236236937227	0.324292836414006	3.03298077765489	3.79799669251099	4.16492975699713	5.36337331017546	me_yield
914	46.65	4.65491955876822	5.51482026831763	6.83534178879187	4.48649031540563	6.24571037839247	0.324292836414006	3.03298077765489	3.79799669251099	4.16492975699713	5.36337331017546	me_yield
915	46.7	4.6574134885259	5.51777490033689	6.83900390627334	4.48889400714808	6.24905659367587	0.324292836414006	3.03298077765489	3.79799669251099	4.16492975699713	5.36337331017546	me_yield
916	46.75	4.65990608356039	5.52072795107029	6.84266406383066	4.4912964124617	6.25240101810243	0.324292836414006	3.03298077765489	3.79799669251099	4.16492975699713	5.36337331017546	me_yield
917	46.8	4.66239734601237	5.52367942305395	6.84632226460726	4.49369753340973	6.25574365454442	0.324292836414006	3.03298077765489	3.79799669251099	4.16492975699713	5.36337331017546	me_yield
918	46.85	4.66488727801684	5.52662931881726	6.84997851173817	4.49609737204991	6.25908450586643	0.324292836414006	3.03298077765489	3.79799669251099	4.16492975699713	5.36337331017546	me_yield
919	46.9	4.66737588170306	5.52957764088283	6.85363280835006	4.49849593043447	6.26242357492542	0.324292836414006	3.03298077765489	3.79799669251099	4.16492975699713	5.36337331017546	me_yield
920	46.95	4.66986315919466	5.53252439176659	6.85728515756126	4.50089321061018	6.26576086457073	0.324292836414006	3.03298077765489	3.79799669251099	4.16492975699713	5.36337331017546	me_yield
921	47	4.6723491126096	5.53546957397773	6.8609355624818	4.50328921461838	6.26909637764412	0.324292836414006	3.03298077765489	3.79799669251099	4.16492975699713	5.36337331017546	me_yield
922	47.05	4.67483374406019	5.53841319001878	6.86458402621346	4.50568394449495	6.27243011697979	0.324292836414006	3.03298077765489	3.79799669251099	4.16492975699713	5.36337331017546	me_yield
923	47.1	4.67731705565315	5.54135524238565	6.86823055184977	4.50807740227039	6.27576208540441	0.324292836414006	3.03298077765489	3.79799669251099	4.16492975699713	5.36337331017546	me_yield
924	47.15	4.67979904948963	5.54429573356759	6.87187514247605	4.5104695899698	6.27909228573717	0.324292836414006	3.03298077765489	3.79799669251099	4.16492975699713	5.36337331017546	me_yield
925	47.2	4.68227972766516	5.54723466604728	6.87551780116944	4.51286050961291	6.28242072078976	0.324292836414006	3.03298077765489	3.79799669251099	4.16492975699713	5.36337331017546	me_yield
926	47.25	4.68475909226976	5.55017204230081	6.87915853099893	4.51525016321412	6.28574739336644	0.324292836414006	3.03298077765489	3.79799669251099	4.16492975699713	5.36337331017546	me_yield
927	47.3	4.68723714538792	5.55310786479774	6.88279733502542	4.51763855278247	6.28907230626405	0.324292836414006	3.03298077765489	3.79799669251099	4.16492975699713	5.36337331017546	me_yield
928	47.35	4.68971388909861	5.55604213600107	6.88643421630168	4.52002568032173	6.29239546227205	0.324292836414006	3.03298077765489	3.79799669251099	4.16492975699713	5.36337331017546	me_yield
929	47.4	4.69218932547532	5.55897485836735	6.89006917787246	4.52241154783035	6.29571686417252	0.324292836414006	3.03298077765489	3.79799669251099	4.16492975699713	5.36337331017546	me_yield
930	47.45	4.69466345658607	5.5619060343466	6.89370222277447	4.52479615730152	6.29903651474023	0.324292836414006	3.03298077765489	3.79799669251099	4.16492975699713	5.36337331017546	me_yield
931	47.5	4.69713628449343	5.56483566638243	6.89733335403642	4.52717951072321	6.30235441674262	0.324292836414006	3.03298077765489	3.79799669251099	4.16492975699713	5.36337331017546	me_yield
932	47.55	4.69960781125456	5.56776375691201	6.90096257467905	4.52956161007811	6.30567057293986	0.324292836414006	3.03298077765489	3.79799669251099	4.16492975699713	5.36337331017546	me_yield
933	47.6	4.7020780389212	5.57069030836608	6.90458988771516	4.53194245734374	6.30898498608486	0.324292836414006	3.03298077765489	3.79799669251099	4.16492975699713	5.36337331017546	me_yield
934	47.65	4.70454696953969	5.57361532316904	6.90821529614965	4.5343220544924	6.3122976589233	0.324292836414006	3.03298077765489	3.79799669251099	4.16492975699713	5.36337331017546	me_yield
935	47.7	4.70701460515104	5.57653880373889	6.91183880297954	4.53670040349124	6.31560859419368	0.324292836414006	3.03298077765489	3.79799669251099	4.16492975699713	5.36337331017546	me_yield
936	47.75	4.70948094779088	5.57946075248733	6.91546041119398	4.53907750630224	6.3189177946273	0.324292836414006	3.03298077765489	3.79799669251099	4.16492975699713	5.36337331017546	me_yield
937	47.8	4.71194599948954	5.58238117181972	6.91908012377432	4.54145336488225	6.32222526294832	0.324292836414006	3.03298077765489	3.79799669251099	4.16492975699713	5.36337331017546	me_yield
938	47.85	4.714409762272	5.58530006413516	6.92269794369409	4.54382798118301	6.32553100187379	0.324292836414006	3.03298077765489	3.79799669251099	4.16492975699713	5.36337331017546	me_yield
939	47.9	4.716872238158	5.58821743182646	6.92631387391908	4.54620135715116	6.32883501411365	0.324292836414006	3.03298077765489	3.79799669251099	4.16492975699713	5.36337331017546	me_yield
940	47.95	4.71933342916198	5.5911332772802	6.92992791740733	4.54857349472826	6.33213730237077	0.324292836414006	3.03298077765489	3.79799669251099	4.16492975699713	5.36337331017546	me_yield
941	48	4.72179333729314	5.59404760287673	6.93354007710918	4.5509443958508	6.33543786934098	0.324292836414006	3.03298077765489	3.79799669251099	4.16492975699713	5.36337331017546	me_yield
942	48.05	4.72425196455545	5.59696041099022	6.93715035596726	4.55331406245025	6.3387367177131	0.324292836414006	3.03298077765489	3.79799669251099	4.16492975699713	5.36337331017546	me_yield
943	48.1	4.72670931294766	5.59987170398864	6.94075875691659	4.55568249645304	6.34203385016894	0.324292836414006	3.03298077765489	3.79799669251099	4.16492975699713	5.36337331017546	me_yield
944	48.15	4.72916538446333	5.60278148423384	6.94436528288453	4.55804969978059	6.34532926938336	0.324292836414006	3.03298077765489	3.79799669251099	4.16492975699713	5.36337331017546	me_yield
945	48.2	4.73162018109086	5.60568975408151	6.94796993679085	4.56041567434936	6.34862297802426	0.324292836414006	3.03298077765489	3.79799669251099	4.16492975699713	5.36337331017546	me_yield
946	48.25	4.73407370481348	5.60859651588125	6.95157272154777	4.56278042207082	6.35191497875264	0.324292836414006	3.03298077765489	3.79799669251099	4.16492975699713	5.36337331017546	me_yield
947	48.3	4.73652595760928	5.61150177197657	6.95517364005994	4.56514394485148	6.35520527422258	0.324292836414006	3.03298077765489	3.79799669251099	4.16492975699713	5.36337331017546	me_yield
948	48.35	4.73897694145125	5.61440552470492	6.95877269522451	4.56750624459294	6.35849386708134	0.324292836414006	3.03298077765489	3.79799669251099	4.16492975699713	5.36337331017546	me_yield
949	48.4	4.74142665830726	5.61730777639769	6.96236988993114	4.56986732319188	6.36178075996929	0.324292836414006	3.03298077765489	3.79799669251099	4.16492975699713	5.36337331017546	me_yield
950	48.45	4.74387511014011	5.62020852938028	6.96596522706203	4.57222718254007	6.36506595552002	0.324292836414006	3.03298077765489	3.79799669251099	4.16492975699713	5.36337331017546	me_yield
951	48.5	4.74632229890754	5.62310778597207	6.96955870949194	4.57458582452441	6.36834945636029	0.324292836414006	3.03298077765489	3.79799669251099	4.16492975699713	5.36337331017546	me_yield
952	48.55	4.74876822656224	5.62600554848648	6.97315034008823	4.57694325102694	6.37163126511012	0.324292836414006	3.03298077765489	3.79799669251099	4.16492975699713	5.36337331017546	me_yield
953	48.6	4.75121289505187	5.62890181923095	6.97674012171086	4.57929946392485	6.37491138438279	0.324292836414006	3.03298077765489	3.79799669251099	4.16492975699713	5.36337331017546	me_yield
954	48.65	4.7536563063191	5.63179660050702	6.98032805721248	4.58165446509051	6.37818981678484	0.324292836414006	3.03298077765489	3.79799669251099	4.16492975699713	5.36337331017546	me_yield
955	48.7	4.75609846230158	5.63468989461029	6.98391414943836	4.58400825639147	6.38146656491611	0.324292836414006	3.03298077765489	3.79799669251099	4.16492975699713	5.36337331017546	me_yield
956	48.75	4.75853936493201	5.63758170383048	6.9874984012265	4.5863608396905	6.3847416313698	0.324292836414006	3.03298077765489	3.79799669251099	4.16492975699713	5.36337331017546	me_yield
957	48.8	4.76097901613814	5.64047203045145	6.99108081540762	4.58871221684559	6.38801501873243	0.324292836414006	3.03298077765489	3.79799669251099	4.16492975699713	5.36337331017546	me_yield
958	48.85	4.76341741784276	5.64336087675119	6.99466139480519	4.59106238970996	6.39128672958393	0.324292836414006	3.03298077765489	3.79799669251099	4.16492975699713	5.36337331017546	me_yield
959	48.9	4.76585457196376	5.64624824500188	6.99824014223545	4.59341136013211	6.39455676649759	0.324292836414006	3.03298077765489	3.79799669251099	4.16492975699713	5.36337331017546	me_yield
960	48.95	4.76829048041413	5.64913413746989	7.00181706050745	4.5957591299558	6.39782513204015	0.324292836414006	3.03298077765489	3.79799669251099	4.16492975699713	5.36337331017546	me_yield
961	49	4.77072514510196	5.6520185564158	7.00539215242307	4.59810570102009	6.40109182877179	0.324292836414006	3.03298077765489	3.79799669251099	4.16492975699713	5.36337331017546	me_yield
962	49.05	4.77315856793048	5.65490150409443	7.00896542077705	4.60045107515935	6.40435685924617	0.324292836414006	3.03298077765489	3.79799669251099	4.16492975699713	5.36337331017546	me_yield
963	49.1	4.77559075079809	5.65778298275485	7.01253686835698	4.60279525420328	6.40762022601042	0.324292836414006	3.03298077765489	3.79799669251099	4.16492975699713	5.36337331017546	me_yield
964	49.15	4.77802169559834	5.6606629946404	7.01610649794339	4.60513823997691	6.41088193160523	0.324292836414006	3.03298077765489	3.79799669251099	4.16492975699713	5.36337331017546	me_yield
965	49.2	4.78045140421995	5.66354154198874	7.01967431230973	4.60748003430064	6.41414197856477	0.324292836414006	3.03298077765489	3.79799669251099	4.16492975699713	5.36337331017546	me_yield
966	49.25	4.78287987854688	5.66641862703181	7.0232403142224	4.60982063899024	6.41740036941683	0.324292836414006	3.03298077765489	3.79799669251099	4.16492975699713	5.36337331017546	me_yield
967	49.3	4.78530712045828	5.66929425199591	7.02680450644077	4.61216005585688	6.42065710668275	0.324292836414006	3.03298077765489	3.79799669251099	4.16492975699713	5.36337331017546	me_yield
968	49.35	4.78773313182855	5.67216841910171	7.03036689171723	4.61449828670714	6.4239121928775	0.324292836414006	3.03298077765489	3.79799669251099	4.16492975699713	5.36337331017546	me_yield
969	49.4	4.79015791452735	5.67504113056423	7.03392747279722	4.61683533334301	6.42716563050966	0.324292836414006	3.03298077765489	3.79799669251099	4.16492975699713	5.36337331017546	me_yield
970	49.45	4.79258147041958	5.67791238859289	7.03748625241918	4.61917119756195	6.43041742208149	0.324292836414006	3.03298077765489	3.79799669251099	4.16492975699713	5.36337331017546	me_yield
971	49.5	4.79500380136546	5.68078219539153	7.04104323331469	4.62150588115684	6.4336675700889	0.324292836414006	3.03298077765489	3.79799669251099	4.16492975699713	5.36337331017546	me_yield
972	49.55	4.7974249092205	5.68365055315845	7.04459841820839	4.62383938591606	6.43691607702151	0.324292836414006	3.03298077765489	3.79799669251099	4.16492975699713	5.36337331017546	me_yield
973	49.6	4.79984479583553	5.68651746408637	7.04815180981807	4.62617171362348	6.44016294536268	0.324292836414006	3.03298077765489	3.79799669251099	4.16492975699713	5.36337331017546	me_yield
974	49.65	4.80226346305672	5.68938293036249	7.05170341085467	4.62850286605846	6.44340817758948	0.324292836414006	3.03298077765489	3.79799669251099	4.16492975699713	5.36337331017546	me_yield
975	49.7	4.80468091272559	5.69224695416854	7.05525322402229	4.6308328449959	6.44665177617276	0.324292836414006	3.03298077765489	3.79799669251099	4.16492975699713	5.36337331017546	me_yield
976	49.75	4.80709714667904	5.69510953768072	7.05880125201826	4.63316165220621	6.44989374357716	0.324292836414006	3.03298077765489	3.79799669251099	4.16492975699713	5.36337331017546	me_yield
977	49.8	4.80951216674933	5.69797068306979	7.0623474975331	4.63548928945538	6.45313408226114	0.324292836414006	3.03298077765489	3.79799669251099	4.16492975699713	5.36337331017546	me_yield
978	49.85	4.81192597476415	5.70083039250105	7.06589196325062	4.63781575850496	6.45637279467696	0.324292836414006	3.03298077765489	3.79799669251099	4.16492975699713	5.36337331017546	me_yield
979	49.9	4.8143385725466	5.70368866813438	7.06943465184786	4.64014106111208	6.45960988327076	0.324292836414006	3.03298077765489	3.79799669251099	4.16492975699713	5.36337331017546	me_yield
980	49.95	4.81674996191521	5.70654551212425	7.07297556599518	4.64246519902947	6.46284535048253	0.324292836414006	3.03298077765489	3.79799669251099	4.16492975699713	5.36337331017546	me_yield
981	50	4.81916014468396	5.70940092661974	7.07651470835626	4.64478817400547	6.46607919874619	0.324292836414006	3.03298077765489	3.79799669251099	4.16492975699713	5.36337331017546	me_yield
982	50.05	4.82156912266229	5.71225491376455	7.0800520815881	4.64710998778407	6.46931143048954	0.324292836414006	3.03298077765489	3.79799669251099	4.16492975699713	5.36337331017546	me_yield
983	50.1	4.82397689765514	5.71510747569703	7.0835876883411	4.64943064210488	6.47254204813434	0.324292836414006	3.03298077765489	3.79799669251099	4.16492975699713	5.36337331017546	me_yield
984	50.15	4.82638347146294	5.71795861455021	7.08712153125902	4.6517501387032	6.4757710540963	0.324292836414006	3.03298077765489	3.79799669251099	4.16492975699713	5.36337331017546	me_yield
985	50.2	4.82878884588162	5.72080833245179	7.09065361297904	4.65406847930997	6.47899845078512	0.324292836414006	3.03298077765489	3.79799669251099	4.16492975699713	5.36337331017546	me_yield
986	50.25	4.83119302270266	5.72365663152418	7.09418393613179	4.65638566565184	6.48222424060449	0.324292836414006	3.03298077765489	3.79799669251099	4.16492975699713	5.36337331017546	me_yield
987	50.3	4.83359600371307	5.72650351388451	7.09771250334133	4.65870169945118	6.48544842595212	0.324292836414006	3.03298077765489	3.79799669251099	4.16492975699713	5.36337331017546	me_yield
988	50.35	4.83599779069543	5.72934898164464	7.10123931722523	4.66101658242606	6.48867100921979	0.324292836414006	3.03298077765489	3.79799669251099	4.16492975699713	5.36337331017546	me_yield
989	50.4	4.83839838542789	5.73219303691122	7.10476438039455	4.66333031629029	6.4918919927933	0.324292836414006	3.03298077765489	3.79799669251099	4.16492975699713	5.36337331017546	me_yield
990	50.45	4.84079778968418	5.73503568178563	7.10828769545385	4.66564290275344	6.49511137905258	0.324292836414006	3.03298077765489	3.79799669251099	4.16492975699713	5.36337331017546	me_yield
991	50.5	4.84319600523367	5.73787691836407	7.11180926500129	4.66795434352082	6.49832917037162	0.324292836414006	3.03298077765489	3.79799669251099	4.16492975699713	5.36337331017546	me_yield
992	50.55	4.84559303384132	5.74071674873757	7.11532909162857	4.67026464029355	6.50154536911857	0.324292836414006	3.03298077765489	3.79799669251099	4.16492975699713	5.36337331017546	me_yield
993	50.6	4.84798887726773	5.74355517499196	7.11884717792097	4.67257379476854	6.50475997765572	0.324292836414006	3.03298077765489	3.79799669251099	4.16492975699713	5.36337331017546	me_yield
994	50.65	4.85038353726916	5.74639219920794	7.12236352645742	4.67488180863848	6.50797299833951	0.324292836414006	3.03298077765489	3.79799669251099	4.16492975699713	5.36337331017546	me_yield
995	50.7	4.85277701559755	5.74922782346105	7.12587813981046	4.67718868359193	6.51118443352057	0.324292836414006	3.03298077765489	3.79799669251099	4.16492975699713	5.36337331017546	me_yield
996	50.75	4.85516931400049	5.75206204982175	7.1293910205463	4.67949442131325	6.51439428554375	0.324292836414006	3.03298077765489	3.79799669251099	4.16492975699713	5.36337331017546	me_yield
997	50.8	4.85756043422128	5.75489488035538	7.13290217122482	4.68179902348266	6.51760255674811	0.324292836414006	3.03298077765489	3.79799669251099	4.16492975699713	5.36337331017546	me_yield
998	50.85	4.85995037799895	5.75772631712218	7.13641159439962	4.68410249177626	6.52080924946697	0.324292836414006	3.03298077765489	3.79799669251099	4.16492975699713	5.36337331017546	me_yield
999	50.9	4.86233914706824	5.76055636217738	7.13991929261801	4.68640482786602	6.5240143660279	0.324292836414006	3.03298077765489	3.79799669251099	4.16492975699713	5.36337331017546	me_yield
1000	50.95	4.86472674315962	5.76338501757111	7.14342526842106	4.68870603341981	6.52721790875277	0.324292836414006	3.03298077765489	3.79799669251099	4.16492975699713	5.36337331017546	me_yield
1001	51	4.86711316799933	5.76621228534851	7.14692952434359	4.6910061101014	6.53041987995774	0.324292836414006	3.03298077765489	3.79799669251099	4.16492975699713	5.36337331017546	me_yield
1002	51.05	4.86949842330939	5.76903816754968	7.15043206291422	4.6933050595705	6.53362028195332	0.324292836414006	3.03298077765489	3.79799669251099	4.16492975699713	5.36337331017546	me_yield
1003	51.1	4.87188251080758	5.77186266620974	7.15393288665537	4.69560288348274	6.53681911704433	0.324292836414006	3.03298077765489	3.79799669251099	4.16492975699713	5.36337331017546	me_yield
1004	51.15	4.87426543220749	5.77468578335884	7.15743199808331	4.69789958348972	6.54001638752998	0.324292836414006	3.03298077765489	3.79799669251099	4.16492975699713	5.36337331017546	me_yield
1005	51.2	4.87664718921852	5.77750752102216	7.16092939970814	4.70019516123897	6.54321209570385	0.324292836414006	3.03298077765489	3.79799669251099	4.16492975699713	5.36337331017546	me_yield
1006	51.25	4.87902778354592	5.78032788121993	7.16442509403385	4.70248961837404	6.54640624385392	0.324292836414006	3.03298077765489	3.79799669251099	4.16492975699713	5.36337331017546	me_yield
1007	51.3	4.88140721689076	5.78314686596747	7.16791908355832	4.70478295653444	6.5495988342626	0.324292836414006	3.03298077765489	3.79799669251099	4.16492975699713	5.36337331017546	me_yield
1008	51.35	4.88378549094995	5.78596447727518	7.17141137077334	4.70707517735572	6.55278986920674	0.324292836414006	3.03298077765489	3.79799669251099	4.16492975699713	5.36337331017546	me_yield
1009	51.4	4.88616260741631	5.78878071714857	7.17490195816464	4.70936628246941	6.55597935095764	0.324292836414006	3.03298077765489	3.79799669251099	4.16492975699713	5.36337331017546	me_yield
1010	51.45	4.88853856797852	5.79159558758828	7.1783908482119	4.7116562735031	6.55916728178108	0.324292836414006	3.03298077765489	3.79799669251099	4.16492975699713	5.36337331017546	me_yield
1011	51.5	4.89091337432116	5.79440909059008	7.18187804338878	4.71394515208042	6.56235366393734	0.324292836414006	3.03298077765489	3.79799669251099	4.16492975699713	5.36337331017546	me_yield
1012	51.55	4.89328702812473	5.79722122814489	7.18536354616295	4.71623291982106	6.56553849968122	0.324292836414006	3.03298077765489	3.79799669251099	4.16492975699713	5.36337331017546	me_yield
1013	51.6	4.89565953106564	5.80003200223884	7.18884735899609	4.71851957834078	6.56872179126204	0.324292836414006	3.03298077765489	3.79799669251099	4.16492975699713	5.36337331017546	me_yield
1014	51.65	4.89803088481626	5.80284141485321	7.1923294843439	4.72080512925143	6.57190354092368	0.324292836414006	3.03298077765489	3.79799669251099	4.16492975699713	5.36337331017546	me_yield
1015	51.7	4.9004010910449	5.8056494679645	7.19580992465617	4.72308957416097	6.5750837509046	0.324292836414006	3.03298077765489	3.79799669251099	4.16492975699713	5.36337331017546	me_yield
1016	51.75	4.90277015141585	5.80845616354444	7.19928868237674	4.72537291467345	6.57826242343783	0.324292836414006	3.03298077765489	3.79799669251099	4.16492975699713	5.36337331017546	me_yield
1017	51.8	4.90513806758936	5.81126150355998	7.20276575994356	4.72765515238906	6.58143956075102	0.324292836414006	3.03298077765489	3.79799669251099	4.16492975699713	5.36337331017546	me_yield
1018	51.85	4.9075048412217	5.81406548997336	7.20624115978871	4.72993628890413	6.58461516506645	0.324292836414006	3.03298077765489	3.79799669251099	4.16492975699713	5.36337331017546	me_yield
1019	51.9	4.90987047396512	5.81686812474204	7.20971488433839	4.73221632581115	6.58778923860103	0.324292836414006	3.03298077765489	3.79799669251099	4.16492975699713	5.36337331017546	me_yield
1020	51.95	4.91223496746792	5.81966940981882	7.21318693601297	4.73449526469876	6.59096178356634	0.324292836414006	3.03298077765489	3.79799669251099	4.16492975699713	5.36337331017546	me_yield
1021	52	4.91459832337442	5.82246934715175	7.21665731722698	4.73677310715178	6.59413280216864	0.324292836414006	3.03298077765489	3.79799669251099	4.16492975699713	5.36337331017546	me_yield
1022	52.05	4.91696054332499	5.82526793868425	7.22012603038917	4.73904985475123	6.59730229660889	0.324292836414006	3.03298077765489	3.79799669251099	4.16492975699713	5.36337331017546	me_yield
1023	52.1	4.91932162895606	5.82806518635504	7.2235930779025	4.74132550907434	6.60047026908275	0.324292836414006	3.03298077765489	3.79799669251099	4.16492975699713	5.36337331017546	me_yield
1024	52.15	4.92168158190014	5.83086109209818	7.22705846216415	4.74360007169454	6.60363672178065	0.324292836414006	3.03298077765489	3.79799669251099	4.16492975699713	5.36337331017546	me_yield
1025	52.2	4.92404040378581	5.83365565784314	7.23052218556558	4.7458735441815	6.60680165688772	0.324292836414006	3.03298077765489	3.79799669251099	4.16492975699713	5.36337331017546	me_yield
1026	52.25	4.92639809623778	5.83644888551474	7.23398425049251	4.74814592810112	6.6099650765839	0.324292836414006	3.03298077765489	3.79799669251099	4.16492975699713	5.36337331017546	me_yield
1027	52.3	4.92875466087686	5.83924077703318	7.23744465932495	4.75041722501557	6.61312698304389	0.324292836414006	3.03298077765489	3.79799669251099	4.16492975699713	5.36337331017546	me_yield
1028	52.35	4.93111009931998	5.84203133431412	7.24090341443723	4.75268743648328	6.61628737843722	0.324292836414006	3.03298077765489	3.79799669251099	4.16492975699713	5.36337331017546	me_yield
1029	52.4	4.93346441318021	5.8448205592686	7.24436051819803	4.75495656405896	6.61944626492822	0.324292836414006	3.03298077765489	3.79799669251099	4.16492975699713	5.36337331017546	me_yield
1030	52.45	4.9358176040668	5.84760845380312	7.24781597297034	4.75722460929361	6.62260364467606	0.324292836414006	3.03298077765489	3.79799669251099	4.16492975699713	5.36337331017546	me_yield
1031	52.5	4.93816967358512	5.85039501981966	7.25126978111155	4.75949157373454	6.62575951983477	0.324292836414006	3.03298077765489	3.79799669251099	4.16492975699713	5.36337331017546	me_yield
1032	52.55	4.94052062333677	5.85318025921563	7.25472194497343	4.76175745892538	6.62891389255325	0.324292836414006	3.03298077765489	3.79799669251099	4.16492975699713	5.36337331017546	me_yield
1033	52.6	4.94287045491949	5.85596417388396	7.25817246690217	4.76402226640608	6.6320667649753	0.324292836414006	3.03298077765489	3.79799669251099	4.16492975699713	5.36337331017546	me_yield
1034	52.65	4.94521916992727	5.85874676571307	7.26162134923836	4.76628599771292	6.63521813923961	0.324292836414006	3.03298077765489	3.79799669251099	4.16492975699713	5.36337331017546	me_yield
1035	52.7	4.94756676995028	5.86152803658689	7.26506859431705	4.76854865437857	6.63836801747981	0.324292836414006	3.03298077765489	3.79799669251099	4.16492975699713	5.36337331017546	me_yield
1036	52.75	4.94991325657494	5.86430798838491	7.26851420446775	4.77081023793203	6.64151640182446	0.324292836414006	3.03298077765489	3.79799669251099	4.16492975699713	5.36337331017546	me_yield
1037	52.8	4.95225863138391	5.86708662298214	7.27195818201446	4.77307074989869	6.64466329439708	0.324292836414006	3.03298077765489	3.79799669251099	4.16492975699713	5.36337331017546	me_yield
1038	52.85	4.9546028959561	5.86986394224916	7.27540052927567	4.77533019180033	6.64780869731615	0.324292836414006	3.03298077765489	3.79799669251099	4.16492975699713	5.36337331017546	me_yield
1039	52.9	4.95694605186668	5.87263994805213	7.27884124856438	4.77758856515514	6.65095261269517	0.324292836414006	3.03298077765489	3.79799669251099	4.16492975699713	5.36337331017546	me_yield
1040	52.95	4.95928810068711	5.8754146422528	7.28228034218814	4.77984587147771	6.65409504264263	0.324292836414006	3.03298077765489	3.79799669251099	4.16492975699713	5.36337331017546	me_yield
1041	53	4.96162904398514	5.87818802670853	7.28571781244905	4.78210211227907	6.65723598926203	0.324292836414006	3.03298077765489	3.79799669251099	4.16492975699713	5.36337331017546	me_yield
1042	53.05	4.96396888332482	5.88096010327229	7.28915366164378	4.78435728906666	6.66037545465194	0.324292836414006	3.03298077765489	3.79799669251099	4.16492975699713	5.36337331017546	me_yield
1043	53.1	4.9663076202665	5.88373087379269	7.29258789206359	4.78661140334441	6.66351344090597	0.324292836414006	3.03298077765489	3.79799669251099	4.16492975699713	5.36337331017546	me_yield
1044	53.15	4.96864525636689	5.88650034011399	7.29602050599436	4.78886445661266	6.6666499501128	0.324292836414006	3.03298077765489	3.79799669251099	4.16492975699713	5.36337331017546	me_yield
1045	53.2	4.97098179317902	5.88926850407613	7.29945150571656	4.79111645036827	6.6697849843562	0.324292836414006	3.03298077765489	3.79799669251099	4.16492975699713	5.36337331017546	me_yield
1046	53.25	4.97331723225228	5.89203536751469	7.30288089350533	4.79336738610456	6.67291854571505	0.324292836414006	3.03298077765489	3.79799669251099	4.16492975699713	5.36337331017546	me_yield
1047	53.3	4.9756515751324	5.89480093226097	7.30630867163049	4.79561726531134	6.67605063626336	0.324292836414006	3.03298077765489	3.79799669251099	4.16492975699713	5.36337331017546	me_yield
1048	53.35	4.97798482336153	5.89756520014198	7.30973484235649	4.79786608947495	6.67918125807025	0.324292836414006	3.03298077765489	3.79799669251099	4.16492975699713	5.36337331017546	me_yield
1049	53.4	4.98031697847816	5.90032817298043	7.31315940794251	4.80011386007822	6.68231041320001	0.324292836414006	3.03298077765489	3.79799669251099	4.16492975699713	5.36337331017546	me_yield
1050	53.45	4.98264804201721	5.90308985259478	7.31658237064243	4.80236057860053	6.68543810371211	0.324292836414006	3.03298077765489	3.79799669251099	4.16492975699713	5.36337331017546	me_yield
1051	53.5	4.98497801551	5.90585024079923	7.32000373270487	4.80460624651779	6.68856433166118	0.324292836414006	3.03298077765489	3.79799669251099	4.16492975699713	5.36337331017546	me_yield
1052	53.55	4.98730690048428	5.90860933940375	7.32342349637318	4.80685086530247	6.69168909909708	0.324292836414006	3.03298077765489	3.79799669251099	4.16492975699713	5.36337331017546	me_yield
1053	53.6	4.98963469846423	5.91136715021408	7.32684166388549	4.80909443642361	6.69481240806485	0.324292836414006	3.03298077765489	3.79799669251099	4.16492975699713	5.36337331017546	me_yield
1054	53.65	4.99196141097048	5.91412367503175	7.33025823747472	4.8113369613468	6.6979342606048	0.324292836414006	3.03298077765489	3.79799669251099	4.16492975699713	5.36337331017546	me_yield
1055	53.7	4.9942870395201	5.91687891565409	7.33367321936855	4.81357844153425	6.70105465875246	0.324292836414006	3.03298077765489	3.79799669251099	4.16492975699713	5.36337331017546	me_yield
1056	53.75	4.99661158562666	5.91963287387426	7.33708661178953	4.81581887844473	6.70417360453863	0.324292836414006	3.03298077765489	3.79799669251099	4.16492975699713	5.36337331017546	me_yield
1057	53.8	4.99893505080019	5.92238555148124	7.34049841695499	4.81805827353365	6.7072910999894	0.324292836414006	3.03298077765489	3.79799669251099	4.16492975699713	5.36337331017546	me_yield
1058	53.85	5.00125743654721	5.92513695025985	7.34390863707714	4.82029662825302	6.71040714712613	0.324292836414006	3.03298077765489	3.79799669251099	4.16492975699713	5.36337331017546	me_yield
1059	53.9	5.00357874437076	5.92788707199078	7.34731727436306	4.82253394405149	6.71352174796551	0.324292836414006	3.03298077765489	3.79799669251099	4.16492975699713	5.36337331017546	me_yield
1060	53.95	5.00589897577039	5.9306359184506	7.3507243310147	4.82477022237434	6.71663490451955	0.324292836414006	3.03298077765489	3.79799669251099	4.16492975699713	5.36337331017546	me_yield
1061	54	5.00821813224216	5.93338349141173	7.35412980922889	4.82700546466353	6.71974661879559	0.324292836414006	3.03298077765489	3.79799669251099	4.16492975699713	5.36337331017546	me_yield
1062	54.05	5.01053621527868	5.93612979264252	7.35753371119743	4.82923967235764	6.72285689279634	0.324292836414006	3.03298077765489	3.79799669251099	4.16492975699713	5.36337331017546	me_yield
1063	54.1	5.01285322636912	5.93887482390722	7.360936039107	4.83147284689196	6.72596572851986	0.324292836414006	3.03298077765489	3.79799669251099	4.16492975699713	5.36337331017546	me_yield
1064	54.15	5.0151691669992	5.941618586966	7.36433679513925	4.83370498969845	6.72907312795961	0.324292836414006	3.03298077765489	3.79799669251099	4.16492975699713	5.36337331017546	me_yield
1065	54.2	5.0174840386512	5.94436108357499	7.36773598147079	4.83593610220576	6.73217909310445	0.324292836414006	3.03298077765489	3.79799669251099	4.16492975699713	5.36337331017546	me_yield
1066	54.25	5.019797842804	5.94710231548623	7.37113360027323	4.83816618583927	6.73528362593863	0.324292836414006	3.03298077765489	3.79799669251099	4.16492975699713	5.36337331017546	me_yield
1067	54.3	5.02211058093306	5.94984228444776	7.37452965371314	4.84039524202103	6.73838672844187	0.324292836414006	3.03298077765489	3.79799669251099	4.16492975699713	5.36337331017546	me_yield
1068	54.35	5.02442225451045	5.95258099220359	7.37792414395215	4.84262327216987	6.7414884025893	0.324292836414006	3.03298077765489	3.79799669251099	4.16492975699713	5.36337331017546	me_yield
1069	54.4	5.02673286500486	5.9553184404937	7.38131707314688	4.84485027770133	6.74458865035151	0.324292836414006	3.03298077765489	3.79799669251099	4.16492975699713	5.36337331017546	me_yield
1070	54.45	5.0290424138816	5.9580546310541	7.38470844344902	4.84707626002769	6.74768747369459	0.324292836414006	3.03298077765489	3.79799669251099	4.16492975699713	5.36337331017546	me_yield
1071	54.5	5.03135090260262	5.9607895656168	7.38809825700531	4.84930122055801	6.75078487458009	0.324292836414006	3.03298077765489	3.79799669251099	4.16492975699713	5.36337331017546	me_yield
1072	54.55	5.03365833262651	5.96352324590984	7.39148651595756	4.8515251606981	6.75388085496508	0.324292836414006	3.03298077765489	3.79799669251099	4.16492975699713	5.36337331017546	me_yield
1073	54.6	5.03596470540853	5.9662556736573	7.39487322244269	4.85374808185057	6.75697541680213	0.324292836414006	3.03298077765489	3.79799669251099	4.16492975699713	5.36337331017546	me_yield
1074	54.65	5.0382700224006	5.96898685057931	7.39825837859273	4.85596998541481	6.76006856203935	0.324292836414006	3.03298077765489	3.79799669251099	4.16492975699713	5.36337331017546	me_yield
1075	54.7	5.04057428505132	5.97171677839209	7.40164198653482	4.858190872787	6.7631602926204	0.324292836414006	3.03298077765489	3.79799669251099	4.16492975699713	5.36337331017546	me_yield
1076	54.75	5.04287749480599	5.97444545880792	7.40502404839125	4.86041074536014	6.76625061048448	0.324292836414006	3.03298077765489	3.79799669251099	4.16492975699713	5.36337331017546	me_yield
1077	54.8	5.0451796531066	5.97717289353515	7.40840456627946	4.86262960452404	6.7693395175664	0.324292836414006	3.03298077765489	3.79799669251099	4.16492975699713	5.36337331017546	me_yield
1078	54.85	5.04748076139186	5.97989908427829	7.41178354231206	4.86484745166537	6.77242701579652	0.324292836414006	3.03298077765489	3.79799669251099	4.16492975699713	5.36337331017546	me_yield
1079	54.9	5.0497808210972	5.98262403273791	7.41516097859686	4.8670642881676	6.77551310710082	0.324292836414006	3.03298077765489	3.79799669251099	4.16492975699713	5.36337331017546	me_yield
1080	54.95	5.05207983365477	5.98534774061074	7.41853687723685	4.86928011541109	6.7785977934009	0.324292836414006	3.03298077765489	3.79799669251099	4.16492975699713	5.36337331017546	me_yield
1081	55	5.05437780049348	5.98807020958964	7.42191124033026	4.87149493477302	6.78168107661396	0.324292836414006	3.03298077765489	3.79799669251099	4.16492975699713	5.36337331017546	me_yield
1082	55.05	5.05667472303899	5.99079144136364	7.42528406997054	4.87370874762747	6.7847629586529	0.324292836414006	3.03298077765489	3.79799669251099	4.16492975699713	5.36337331017546	me_yield
1083	55.1	5.05897060271371	5.99351143761791	7.42865536824639	4.8759215553454	6.78784344142621	0.324292836414006	3.03298077765489	3.79799669251099	4.16492975699713	5.36337331017546	me_yield
1084	55.15	5.06126544093685	5.99623020003382	7.43202513724176	4.87813335929465	6.79092252683811	0.324292836414006	3.03298077765489	3.79799669251099	4.16492975699713	5.36337331017546	me_yield
1085	55.2	5.06355923912437	5.99894773028891	7.43539337903591	4.88034416083996	6.79400021678847	0.324292836414006	3.03298077765489	3.79799669251099	4.16492975699713	5.36337331017546	me_yield
1086	55.25	5.06585199868905	6.00166403005695	7.43876009570335	4.88255396134299	6.79707651317287	0.324292836414006	3.03298077765489	3.79799669251099	4.16492975699713	5.36337331017546	me_yield
1087	55.3	5.06814372104047	6.00437910100789	7.44212528931394	4.8847627621623	6.8001514178826	0.324292836414006	3.03298077765489	3.79799669251099	4.16492975699713	5.36337331017546	me_yield
1088	55.35	5.07043440758502	6.00709294480793	7.44548896193284	4.88697056465341	6.80322493280467	0.324292836414006	3.03298077765489	3.79799669251099	4.16492975699713	5.36337331017546	me_yield
1089	55.4	5.07272405972592	6.0098055631195	7.44885111562054	4.88917737016875	6.80629705982185	0.324292836414006	3.03298077765489	3.79799669251099	4.16492975699713	5.36337331017546	me_yield
1090	55.45	5.07501267886321	6.01251695760128	7.45221175243289	4.89138318005772	6.80936780081265	0.324292836414006	3.03298077765489	3.79799669251099	4.16492975699713	5.36337331017546	me_yield
1091	55.5	5.07730026639379	6.01522712990822	7.45557087442112	4.89358799566668	6.81243715765133	0.324292836414006	3.03298077765489	3.79799669251099	4.16492975699713	5.36337331017546	me_yield
1092	55.55	5.07958682371141	6.01793608169152	7.45892848363182	4.89579181833893	6.81550513220796	0.324292836414006	3.03298077765489	3.79799669251099	4.16492975699713	5.36337331017546	me_yield
1093	55.6	5.08187235220668	6.0206438145987	7.46228458210699	4.89799464941477	6.81857172634837	0.324292836414006	3.03298077765489	3.79799669251099	4.16492975699713	5.36337331017546	me_yield
1094	55.65	5.08415685326709	6.02335033027355	7.46563917188403	4.9001964902315	6.82163694193424	0.324292836414006	3.03298077765489	3.79799669251099	4.16492975699713	5.36337331017546	me_yield
1095	55.7	5.08644032827702	6.02605563035618	7.46899225499577	4.90239734212339	6.82470078082302	0.324292836414006	3.03298077765489	3.79799669251099	4.16492975699713	5.36337331017546	me_yield
1096	55.75	5.08872277861773	6.02875971648301	7.47234383347049	4.90459720642174	6.82776324486803	0.324292836414006	3.03298077765489	3.79799669251099	4.16492975699713	5.36337331017546	me_yield
1097	55.8	5.09100420566739	6.0314625902868	7.47569390933189	4.90679608445483	6.83082433591842	0.324292836414006	3.03298077765489	3.79799669251099	4.16492975699713	5.36337331017546	me_yield
1098	55.85	5.09328461080109	6.03416425339666	7.47904248459919	4.90899397754801	6.83388405581919	0.324292836414006	3.03298077765489	3.79799669251099	4.16492975699713	5.36337331017546	me_yield
1099	55.9	5.09556399539083	6.03686470743804	7.48238956128703	4.91119088702364	6.83694240641123	0.324292836414006	3.03298077765489	3.79799669251099	4.16492975699713	5.36337331017546	me_yield
1100	55.95	5.09784236080554	6.03956395403276	7.4857351414056	4.91338681420112	6.83999938953131	0.324292836414006	3.03298077765489	3.79799669251099	4.16492975699713	5.36337331017546	me_yield
1101	56	5.10011970841112	6.04226199479902	7.48907922696057	4.91558176039691	6.84305500701208	0.324292836414006	3.03298077765489	3.79799669251099	4.16492975699713	5.36337331017546	me_yield
1102	56.05	5.10239603957039	6.04495883135142	7.49242181995314	4.91777572692454	6.84610926068213	0.324292836414006	3.03298077765489	3.79799669251099	4.16492975699713	5.36337331017546	me_yield
1103	56.1	5.10467135564316	6.04765446530094	7.49576292238005	4.9199687150946	6.84916215236594	0.324292836414006	3.03298077765489	3.79799669251099	4.16492975699713	5.36337331017546	me_yield
1104	56.15	5.10694565798618	6.05034889825499	7.49910253623359	4.92216072621475	6.85221368388395	0.324292836414006	3.03298077765489	3.79799669251099	4.16492975699713	5.36337331017546	me_yield
1105	56.2	5.1092189479532	6.05304213181738	7.50244066350162	4.92435176158978	6.85526385705255	0.324292836414006	3.03298077765489	3.79799669251099	4.16492975699713	5.36337331017546	me_yield
1106	56.25	5.11149122689495	6.05573416758836	7.50577730616758	4.92654182252152	6.85831267368406	0.324292836414006	3.03298077765489	3.79799669251099	4.16492975699713	5.36337331017546	me_yield
1107	56.3	5.11376249615918	6.05842500716465	7.50911246621049	4.92873091030897	6.86136013558681	0.324292836414006	3.03298077765489	3.79799669251099	4.16492975699713	5.36337331017546	me_yield
1108	56.35	5.11603275709062	6.0611146521394	7.512446145605	4.9309190262482	6.8644062445651	0.324292836414006	3.03298077765489	3.79799669251099	4.16492975699713	5.36337331017546	me_yield
1109	56.4	5.11830201103104	6.06380310410222	7.51577834632136	4.93310617163242	6.86745100241922	0.324292836414006	3.03298077765489	3.79799669251099	4.16492975699713	5.36337331017546	me_yield
1110	56.45	5.12057025931922	6.06649036463923	7.51910907032546	4.93529234775198	6.87049441094549	0.324292836414006	3.03298077765489	3.79799669251099	4.16492975699713	5.36337331017546	me_yield
1111	56.5	5.12283750329099	6.06917643533301	7.52243831957884	4.93747755589437	6.87353647193624	0.324292836414006	3.03298077765489	3.79799669251099	4.16492975699713	5.36337331017546	me_yield
1112	56.55	5.12510374427921	6.07186131776265	7.52576609603871	4.93966179734423	6.87657718717984	0.324292836414006	3.03298077765489	3.79799669251099	4.16492975699713	5.36337331017546	me_yield
1113	56.6	5.1273689836138	6.07454501350375	7.52909240165794	4.94184507338336	6.8796165584607	0.324292836414006	3.03298077765489	3.79799669251099	4.16492975699713	5.36337331017546	me_yield
1114	56.65	5.12963322262177	6.07722752412843	7.53241723838509	4.94402738529074	6.8826545875593	0.324292836414006	3.03298077765489	3.79799669251099	4.16492975699713	5.36337331017546	me_yield
1115	56.7	5.13189646262715	6.07990885120534	7.53574060816443	4.94620873434251	6.88569127625219	0.324292836414006	3.03298077765489	3.79799669251099	4.16492975699713	5.36337331017546	me_yield
1116	56.75	5.1341587049511	6.08258899629968	7.53906251293595	4.94838912181202	6.88872662631201	0.324292836414006	3.03298077765489	3.79799669251099	4.16492975699713	5.36337331017546	me_yield
1117	56.8	5.13641995091185	6.0852679609732	7.54238295463533	4.95056854896979	6.89176063950747	0.324292836414006	3.03298077765489	3.79799669251099	4.16492975699713	5.36337331017546	me_yield
1118	56.85	5.13868020182473	6.08794574678419	7.54570193519405	4.95274701708358	6.89479331760343	0.324292836414006	3.03298077765489	3.79799669251099	4.16492975699713	5.36337331017546	me_yield
1119	56.9	5.14093945900217	6.09062235528756	7.54901945653929	4.95492452741832	6.89782466236083	0.324292836414006	3.03298077765489	3.79799669251099	4.16492975699713	5.36337331017546	me_yield
1120	56.95	5.14319772375374	6.09329778803478	7.55233552059404	4.95710108123619	6.90085467553678	0.324292836414006	3.03298077765489	3.79799669251099	4.16492975699713	5.36337331017546	me_yield
1121	57	5.14545499738611	6.0959720465739	7.55565012927703	4.9592766797966	6.9038833588845	0.324292836414006	3.03298077765489	3.79799669251099	4.16492975699713	5.36337331017546	me_yield
1122	57.05	5.14771128120312	6.09864513244961	7.55896328450281	4.96145132435619	6.90691071415338	0.324292836414006	3.03298077765489	3.79799669251099	4.16492975699713	5.36337331017546	me_yield
1123	57.1	5.14996657650571	6.10131704720319	7.56227498818174	4.96362501616885	6.90993674308898	0.324292836414006	3.03298077765489	3.79799669251099	4.16492975699713	5.36337331017546	me_yield
1124	57.15	5.15222088459201	6.10398779237255	7.56558524221998	4.96579775648572	6.91296144743305	0.324292836414006	3.03298077765489	3.79799669251099	4.16492975699713	5.36337331017546	me_yield
1125	57.2	5.15447420675729	6.10665736949225	7.56889404851953	4.96796954655521	6.91598482892351	0.324292836414006	3.03298077765489	3.79799669251099	4.16492975699713	5.36337331017546	me_yield
1126	57.25	5.15672654429399	6.10932578009348	7.57220140897823	4.970140387623	6.91900688929449	0.324292836414006	3.03298077765489	3.79799669251099	4.16492975699713	5.36337331017546	me_yield
1127	57.3	5.15897789849175	6.11199302570411	7.57550732548979	4.97231028093206	6.92202763027634	0.324292836414006	3.03298077765489	3.79799669251099	4.16492975699713	5.36337331017546	me_yield
1128	57.35	5.16122827063738	6.11465910784866	7.57881179994378	4.97447922772265	6.92504705359563	0.324292836414006	3.03298077765489	3.79799669251099	4.16492975699713	5.36337331017546	me_yield
1129	57.4	5.16347766201488	6.11732402804834	7.58211483422565	4.97664722923229	6.92806516097517	0.324292836414006	3.03298077765489	3.79799669251099	4.16492975699713	5.36337331017546	me_yield
1130	57.45	5.16572607390546	6.11998778782102	7.58541643021675	4.97881428669587	6.93108195413403	0.324292836414006	3.03298077765489	3.79799669251099	4.16492975699713	5.36337331017546	me_yield
1131	57.5	5.16797350758756	6.1226503886813	7.58871658979434	4.98098040134553	6.93409743478752	0.324292836414006	3.03298077765489	3.79799669251099	4.16492975699713	5.36337331017546	me_yield
1132	57.55	5.17021996433681	6.12531183214048	7.59201531483159	4.98314557441077	6.93711160464723	0.324292836414006	3.03298077765489	3.79799669251099	4.16492975699713	5.36337331017546	me_yield
1133	57.6	5.1724654454261	6.12797211970657	7.59531260719761	4.98530980711841	6.94012446542105	0.324292836414006	3.03298077765489	3.79799669251099	4.16492975699713	5.36337331017546	me_yield
1134	57.65	5.17470995212555	6.13063125288432	7.59860846875746	4.98747310069261	6.94313601881313	0.324292836414006	3.03298077765489	3.79799669251099	4.16492975699713	5.36337331017546	me_yield
1135	57.7	5.1769534857025	6.1332892331752	7.60190290137214	4.98963545635488	6.94614626652396	0.324292836414006	3.03298077765489	3.79799669251099	4.16492975699713	5.36337331017546	me_yield
1136	57.75	5.17919604742159	6.13594606207745	7.60519590689863	4.99179687532407	6.94915521025032	0.324292836414006	3.03298077765489	3.79799669251099	4.16492975699713	5.36337331017546	me_yield
1137	57.8	5.18143763854468	6.13860174108604	7.6084874871899	4.99395735881641	6.95216285168534	0.324292836414006	3.03298077765489	3.79799669251099	4.16492975699713	5.36337331017546	me_yield
1138	57.85	5.18367826033094	6.14125627169275	7.6117776440949	4.99611690804548	6.95516919251847	0.324292836414006	3.03298077765489	3.79799669251099	4.16492975699713	5.36337331017546	me_yield
1139	57.9	5.18591791403679	6.14390965538609	7.61506637945858	4.99827552422226	6.95817423443553	0.324292836414006	3.03298077765489	3.79799669251099	4.16492975699713	5.36337331017546	me_yield
1140	57.95	5.18815660091596	6.14656189365138	7.61835369512193	5.0004332085551	6.96117797911869	0.324292836414006	3.03298077765489	3.79799669251099	4.16492975699713	5.36337331017546	me_yield
1141	58	5.19039432221945	6.14921298797075	7.62163959292196	5.00258996224976	6.96418042824649	0.324292836414006	3.03298077765489	3.79799669251099	4.16492975699713	5.36337331017546	me_yield
1142	58.05	5.1926310791956	6.15186293982311	7.62492407469171	5.00474578650938	6.96718158349385	0.324292836414006	3.03298077765489	3.79799669251099	4.16492975699713	5.36337331017546	me_yield
1143	58.1	5.19486687309003	6.1545117506842	7.62820714226028	5.00690068253454	6.9701814465321	0.324292836414006	3.03298077765489	3.79799669251099	4.16492975699713	5.36337331017546	me_yield
1144	58.15	5.19710170514569	6.15715942202659	7.63148879745285	5.0090546515232	6.97318001902897	0.324292836414006	3.03298077765489	3.79799669251099	4.16492975699713	5.36337331017546	me_yield
1145	58.2	5.19933557660288	6.15980595531967	7.63476904209066	5.01120769467077	6.97617730264858	0.324292836414006	3.03298077765489	3.79799669251099	4.16492975699713	5.36337331017546	me_yield
1146	58.25	5.2015684886992	6.16245135202969	7.63804787799105	5.0133598131701	6.97917329905152	0.324292836414006	3.03298077765489	3.79799669251099	4.16492975699713	5.36337331017546	me_yield
1147	58.3	5.20380044266963	6.16509561361975	7.64132530696744	5.01551100821146	6.98216800989479	0.324292836414006	3.03298077765489	3.79799669251099	4.16492975699713	5.36337331017546	me_yield
1148	58.35	5.20603143974647	6.1677387415498	7.6446013308294	5.01766128098258	6.98516143683184	0.324292836414006	3.03298077765489	3.79799669251099	4.16492975699713	5.36337331017546	me_yield
1149	58.4	5.20826148115941	6.17038073727669	7.6478759513826	5.01981063266864	6.98815358151258	0.324292836414006	3.03298077765489	3.79799669251099	4.16492975699713	5.36337331017546	me_yield
1150	58.45	5.21049056813549	6.17302160225413	7.65114917042884	5.02195906445229	6.9911444455834	0.324292836414006	3.03298077765489	3.79799669251099	4.16492975699713	5.36337331017546	me_yield
1151	58.5	5.21271870189914	6.17566133793272	7.65442098976607	5.02410657751364	6.99413403068715	0.324292836414006	3.03298077765489	3.79799669251099	4.16492975699713	5.36337331017546	me_yield
1152	58.55	5.21494588367216	6.17829994575999	7.65769141118843	5.02625317303031	6.99712233846318	0.324292836414006	3.03298077765489	3.79799669251099	4.16492975699713	5.36337331017546	me_yield
1153	58.6	5.21717211467374	6.18093742718034	7.66096043648619	5.02839885217736	7.00010937054736	0.324292836414006	3.03298077765489	3.79799669251099	4.16492975699713	5.36337331017546	me_yield
1154	58.65	5.21939739612049	6.18357378363513	7.66422806744581	5.03054361612739	7.00309512857204	0.324292836414006	3.03298077765489	3.79799669251099	4.16492975699713	5.36337331017546	me_yield
1155	58.7	5.22162172922642	6.18620901656261	7.66749430584997	5.03268746605046	7.0060796141661	0.324292836414006	3.03298077765489	3.79799669251099	4.16492975699713	5.36337331017546	me_yield
1156	58.75	5.22384511520294	6.188843127398	7.67075915347753	5.03483040311417	7.00906282895497	0.324292836414006	3.03298077765489	3.79799669251099	4.16492975699713	5.36337331017546	me_yield
1157	58.8	5.2260675552589	6.19147611757344	7.67402261210357	5.03697242848362	7.01204477456061	0.324292836414006	3.03298077765489	3.79799669251099	4.16492975699713	5.36337331017546	me_yield
1158	58.85	5.22828905060057	6.19410798851806	7.6772846834994	5.03911354332144	7.01502545260152	0.324292836414006	3.03298077765489	3.79799669251099	4.16492975699713	5.36337331017546	me_yield
1159	58.9	5.23050960243167	6.19673874165791	7.68054536943257	5.04125374878779	7.01800486469279	0.324292836414006	3.03298077765489	3.79799669251099	4.16492975699713	5.36337331017546	me_yield
1160	58.95	5.23272921195336	6.19936837841606	7.68380467166687	5.04339304604036	7.02098301244606	0.324292836414006	3.03298077765489	3.79799669251099	4.16492975699713	5.36337331017546	me_yield
1161	59	5.23494788036425	6.20199690021253	7.68706259196237	5.04553143623441	7.02395989746956	0.324292836414006	3.03298077765489	3.79799669251099	4.16492975699713	5.36337331017546	me_yield
1162	59.05	5.23716560886041	6.20462430846435	7.69031913207539	5.04766892052272	7.02693552136812	0.324292836414006	3.03298077765489	3.79799669251099	4.16492975699713	5.36337331017546	me_yield
1163	59.1	5.23938239863539	6.20725060458555	7.69357429375855	5.04980550005566	7.02990988574317	0.324292836414006	3.03298077765489	3.79799669251099	4.16492975699713	5.36337331017546	me_yield
1164	59.15	5.24159825088021	6.20987578998715	7.69682807876076	5.05194117598115	7.03288299219274	0.324292836414006	3.03298077765489	3.79799669251099	4.16492975699713	5.36337331017546	me_yield
1165	59.2	5.24381316678337	6.21249986607721	7.70008048882722	5.05407594944468	7.03585484231152	0.324292836414006	3.03298077765489	3.79799669251099	4.16492975699713	5.36337331017546	me_yield
1166	59.25	5.24602714753085	6.21512283426082	7.70333152569946	5.05620982158935	7.03882543769079	0.324292836414006	3.03298077765489	3.79799669251099	4.16492975699713	5.36337331017546	me_yield
1167	59.3	5.24824019430616	6.21774469594009	7.70658119111534	5.05834279355581	7.04179477991849	0.324292836414006	3.03298077765489	3.79799669251099	4.16492975699713	5.36337331017546	me_yield
1168	59.35	5.2504523082903	6.22036545251419	7.70982948680905	5.06047486648233	7.04476287057924	0.324292836414006	3.03298077765489	3.79799669251099	4.16492975699713	5.36337331017546	me_yield
1169	59.4	5.25266349066176	6.22298510537933	7.71307641451113	5.06260604150478	7.04772971125428	0.324292836414006	3.03298077765489	3.79799669251099	4.16492975699713	5.36337331017546	me_yield
1170	59.45	5.25487374259659	6.22560365592878	7.71632197594848	5.06473631975665	7.05069530352154	0.324292836414006	3.03298077765489	3.79799669251099	4.16492975699713	5.36337331017546	me_yield
1171	59.5	5.25708306526835	6.22822110555291	7.71956617284437	5.06686570236902	7.05365964895565	0.324292836414006	3.03298077765489	3.79799669251099	4.16492975699713	5.36337331017546	me_yield
1172	59.55	5.25929145984812	6.23083745563914	7.72280900691845	5.06899419047062	7.05662274912792	0.324292836414006	3.03298077765489	3.79799669251099	4.16492975699713	5.36337331017546	me_yield
1173	59.6	5.26149892750454	6.23345270757198	7.72605047988675	5.07112178518779	7.05958460560635	0.324292836414006	3.03298077765489	3.79799669251099	4.16492975699713	5.36337331017546	me_yield
1174	59.65	5.26370546940381	6.23606686273306	7.72929059346172	5.07324848764454	7.06254521995566	0.324292836414006	3.03298077765489	3.79799669251099	4.16492975699713	5.36337331017546	me_yield
1175	59.7	5.26591108670966	6.2386799225011	7.73252934935222	5.07537429896249	7.06550459373731	0.324292836414006	3.03298077765489	3.79799669251099	4.16492975699713	5.36337331017546	me_yield
1176	59.75	5.2681157805834	6.24129188825192	7.73576674926351	5.07749922026093	7.06846272850946	0.324292836414006	3.03298077765489	3.79799669251099	4.16492975699713	5.36337331017546	me_yield
1177	59.8	5.2703195521839	6.24390276135848	7.73900279489732	5.07962325265681	7.07141962582705	0.324292836414006	3.03298077765489	3.79799669251099	4.16492975699713	5.36337331017546	me_yield
1178	59.85	5.27252240266763	6.24651254319087	7.7422374879518	5.08174639726474	7.07437528724172	0.324292836414006	3.03298077765489	3.79799669251099	4.16492975699713	5.36337331017546	me_yield
1179	59.9	5.27472433318862	6.24912123511633	7.74547083012155	5.083868655197	7.07732971430192	0.324292836414006	3.03298077765489	3.79799669251099	4.16492975699713	5.36337331017546	me_yield
1180	59.95	5.27692534489851	6.25172883849921	7.74870282309764	5.08599002756355	7.08028290855283	0.324292836414006	3.03298077765489	3.79799669251099	4.16492975699713	5.36337331017546	me_yield
1181	60	5.27912543894653	6.25433535470106	7.75193346856763	5.08811051547205	7.08323487153643	0.324292836414006	3.03298077765489	3.79799669251099	4.16492975699713	5.36337331017546	me_yield
1182	1	0.122051471985487	0.146290679728105	0.181437412390434	0.125312879152933	0.176666089946738	0.0606123280145128	0.569129920271895	0.713942587609566	0.796971520847067	1.02432191005326	mpp_yield
1183	1.05	0.125065542434818	0.149903339269266	0.185918023186789	0.128407490302075	0.181028872569881	0.0606123280145128	0.569129920271895	0.713942587609566	0.796971520847067	1.02432191005326	mpp_yield
1184	1.1	0.12800866375057	0.153430959303662	0.190293163504184	0.131429256445273	0.185288958307763	0.0606123280145128	0.569129920271895	0.713942587609566	0.796971520847067	1.02432191005326	mpp_yield
1185	1.15	0.130885622151166	0.156879276584282	0.194569948366074	0.13438309169623	0.189453275077601	0.0606123280145128	0.569129920271895	0.713942587609566	0.796971520847067	1.02432191005326	mpp_yield
1186	1.2	0.133700688766322	0.160253410479694	0.198754727083216	0.137273381315961	0.19352800522013	0.0606123280145128	0.569129920271895	0.713942587609566	0.796971520847067	1.02432191005326	mpp_yield
1187	1.25	0.13645769405673	0.163557952173347	0.202853193883337	0.140104058121088	0.197518693219999	0.0606123280145128	0.569129920271895	0.713942587609566	0.796971520847067	1.02432191005326	mpp_yield
1188	1.3	0.139160088955028	0.166797037947034	0.206870478801151	0.142878665258593	0.201430334205624	0.0606123280145128	0.569129920271895	0.713942587609566	0.796971520847067	1.02432191005326	mpp_yield
1189	1.35	0.141810995513968	0.169974409887694	0.210811222970135	0.145600408207384	0.205267447260989	0.0606123280145128	0.569129920271895	0.713942587609566	0.796971520847067	1.02432191005326	mpp_yield
1190	1.4	0.144413249182178	0.173093466559068	0.214679641468191	0.148272198183735	0.209034136618631	0.0606123280145128	0.569129920271895	0.713942587609566	0.796971520847067	1.02432191005326	mpp_yield
1191	1.45	0.146969434339406	0.176157305594179	0.218479576143075	0.150896688626082	0.212734143095907	0.0606123280145128	0.569129920271895	0.713942587609566	0.796971520847067	1.02432191005326	mpp_yield
1192	1.5	0.14948191436002	0.179168759729386	0.222214540303745	0.153476306061869	0.216370887611072	0.0606123280145128	0.569129920271895	0.713942587609566	0.796971520847067	1.02432191005326	mpp_yield
1193	1.55	0.151952857200605	0.182130427473643	0.225887756757978	0.156013276378891	0.219947508220613	0.0606123280145128	0.569129920271895	0.713942587609566	0.796971520847067	1.02432191005326	mpp_yield
1194	1.6	0.154384257300149	0.185044699358013	0.229502190368411	0.15850964731068	0.223466891819147	0.0606123280145128	0.569129920271895	0.713942587609566	0.796971520847067	1.02432191005326	mpp_yield
1195	1.65	0.156777954422201	0.187913780519852	0.23306057606263	0.160967307782158	0.226931701412922	0.0606123280145128	0.569129920271895	0.713942587609566	0.796971520847067	1.02432191005326	mpp_yield
1196	1.7	0.159135649945262	0.190739710228438	0.236565443049892	0.163388004635334	0.230344399699704	0.0606123280145128	0.569129920271895	0.713942587609566	0.796971520847067	1.02432191005326	mpp_yield
1197	1.75	0.161458921011483	0.193524378843582	0.240019135854079	0.165773357156076	0.233707269548618	0.0606123280145128	0.569129920271895	0.713942587609566	0.796971520847067	1.02432191005326	mpp_yield
1198	1.8	0.163749232868076	0.196269542608016	0.243423832660004	0.168124869745305	0.237022431863999	0.0606123280145128	0.569129920271895	0.713942587609566	0.796971520847067	1.02432191005326	mpp_yield
1199	1.85	0.166007949675835	0.198976836602468	0.246781561380976	0.170443943016335	0.240291861230416	0.0606123280145128	0.569129920271895	0.713942587609566	0.796971520847067	1.02432191005326	mpp_yield
1200	1.9	0.168236344011233	0.201647786134862	0.250094213784284	0.172731883550882	0.243517399666699	0.0606123280145128	0.569129920271895	0.713942587609566	0.796971520847067	1.02432191005326	mpp_yield
1201	1.95	0.170435605250068	0.204283816788938	0.253363557954032	0.174989912506737	0.246700768761032	0.0606123280145128	0.569129920271895	0.713942587609566	0.796971520847067	1.02432191005326	mpp_yield
1202	2	0.172606846989476	0.206886263320265	0.256591249324432	0.177219173238099	0.249843580414102	0.0606123280145128	0.569129920271895	0.713942587609566	0.796971520847067	1.02432191005326	mpp_yield
1203	2.05	0.174751113639769	0.209456377557208	0.259778840479011	0.179420738063567	0.252947346380608	0.0606123280145128	0.569129920271895	0.713942587609566	0.796971520847067	1.02432191005326	mpp_yield
1204	2.1	0.176869386296868	0.211995335439611	0.262927789880352	0.181595614295486	0.256013486769437	0.0606123280145128	0.569129920271895	0.713942587609566	0.796971520847067	1.02432191005326	mpp_yield
1205	2.15	0.178962587989004	0.214504243307489	0.266039469669659	0.183744749626853	0.259043337638122	0.0606123280145128	0.569129920271895	0.713942587609566	0.796971520847067	1.02432191005326	mpp_yield
1206	2.2	0.181031588377314	0.216984143535154	0.269115172654498	0.185869036957517	0.262038157796821	0.0606123280145128	0.569129920271895	0.713942587609566	0.796971520847067	1.02432191005326	mpp_yield
1207	2.25	0.183077207978231	0.219436019592157	0.272156118585651	0.1879693187294	0.264999134920107	0.0606123280145128	0.569129920271895	0.713942587609566	0.796971520847067	1.02432191005326	mpp_yield
1208	2.3	0.185100221965819	0.221860800600771	0.275163459809535	0.190046390830435	0.267927391050744	0.0606123280145128	0.569129920271895	0.713942587609566	0.796971520847067	1.02432191005326	mpp_yield
1209	2.35	0.187101363604028	0.224259365449875	0.278138286370468	0.192101006118538	0.270823987567778	0.0606123280145128	0.569129920271895	0.713942587609566	0.796971520847067	1.02432191005326	mpp_yield
1210	2.4	0.189081327351957	0.226632546516925	0.281081630626847	0.194133877609845	0.273689929681319	0.0606123280145128	0.569129920271895	0.713942587609566	0.796971520847067	1.02432191005326	mpp_yield
1211	2.45	0.191040771679422	0.228981133042685	0.283994471436671	0.196145681369523	0.276526170507999	0.0606123280145128	0.569129920271895	0.713942587609566	0.796971520847067	1.02432191005326	mpp_yield
1212	2.5	0.192980321625186	0.231305874197517	0.286877737960513	0.19813705913835	0.279333614773933	0.0606123280145128	0.569129920271895	0.713942587609566	0.796971520847067	1.02432191005326	mpp_yield
1213	2.55	0.194900571126027	0.233607481872998	0.289732313123835	0.200108620724031	0.282113122185987	0.0606123280145128	0.569129920271895	0.713942587609566	0.796971520847067	1.02432191005326	mpp_yield
1214	2.6	0.196802085141247	0.235886633228355	0.292559036775203	0.202060946182467	0.284865510506939	0.0606123280145128	0.569129920271895	0.713942587609566	0.796971520847067	1.02432191005326	mpp_yield
1215	2.65	0.198685401594164	0.23814397301753	0.295358708572443	0.203994587811132	0.287591558365736	0.0606123280145128	0.569129920271895	0.713942587609566	0.796971520847067	1.02432191005326	mpp_yield
1216	2.7	0.200551033149484	0.24038011571954	0.298132090624824	0.205910071973941	0.290292007830195	0.0606123280145128	0.569129920271895	0.713942587609566	0.796971520847067	1.02432191005326	mpp_yield
1217	2.75	0.202399468843217	0.242595647492088	0.300879909916025	0.207807900774714	0.292967566766254	0.0606123280145128	0.569129920271895	0.713942587609566	0.796971520847067	1.02432191005326	mpp_yield
1218	2.8	0.204231175579801	0.244791127966008	0.303602860529709	0.209688553594309	0.295618911005018	0.0606123280145128	0.569129920271895	0.713942587609566	0.796971520847067	1.02432191005326	mpp_yield
1219	2.85	0.206046599509429	0.24696709189614	0.306301605697014	0.211552488504752	0.298246686336406	0.0606123280145128	0.569129920271895	0.713942587609566	0.796971520847067	1.02432191005326	mpp_yield
1220	2.9	0.20784616729709	0.24912405068239	0.308976779683062	0.213400143572194	0.300851510346051	0.0606123280145128	0.569129920271895	0.713942587609566	0.796971520847067	1.02432191005326	mpp_yield
1221	2.95	0.209630287293562	0.25126249377328	0.311628989527711	0.215231938059186	0.303433974110272	0.0606123280145128	0.569129920271895	0.713942587609566	0.796971520847067	1.02432191005326	mpp_yield
1222	3	0.211399350617433	0.253382889962864	0.314258816654059	0.217048273535619	0.305994643762283	0.0606123280145128	0.569129920271895	0.713942587609566	0.796971520847067	1.02432191005326	mpp_yield
1223	3.05	0.213153732156309	0.255485688590767	0.316866818356792	0.218849534906686	0.308534061941401	0.0606123280145128	0.569129920271895	0.713942587609566	0.796971520847067	1.02432191005326	mpp_yield
1224	3.1	0.214893791494438	0.257571320654036	0.319453529181167	0.22063609136529	0.311052749135759	0.0606123280145128	0.569129920271895	0.713942587609566	0.796971520847067	1.02432191005326	mpp_yield
1225	3.15	0.216619873773267	0.259640199838603	0.322019462202286	0.222408297275602	0.313551204927946	0.0606123280145128	0.569129920271895	0.713942587609566	0.796971520847067	1.02432191005326	mpp_yield
1226	3.2	0.218332310490768	0.261692723477355	0.324565110213338	0.22416649299374	0.316029909151998	0.0606123280145128	0.569129920271895	0.713942587609566	0.796971520847067	1.02432191005326	mpp_yield
1227	3.25	0.220031420244765	0.263729273441081	0.327090946830608	0.225911005630962	0.318489322969348	0.0606123280145128	0.569129920271895	0.713942587609566	0.796971520847067	1.02432191005326	mpp_yield
1228	3.3	0.221717509424988	0.265750216967976	0.329597427522258	0.227642149764213	0.320929889870556	0.0606123280145128	0.569129920271895	0.713942587609566	0.796971520847067	1.02432191005326	mpp_yield
1229	3.35	0.223390872858116	0.267755907436777	0.33208499056723	0.229360228098405	0.323352036608989	0.0606123280145128	0.569129920271895	0.713942587609566	0.796971520847067	1.02432191005326	mpp_yield
1230	3.4	0.225051794409647	0.269746685088172	0.334554057949958	0.231065532084368	0.325756174072011	0.0606123280145128	0.569129920271895	0.713942587609566	0.796971520847067	1.02432191005326	mpp_yield
1231	3.45	0.226700547546082	0.271722877698627	0.337005036196094	0.232758342496057	0.328142698094728	0.0606123280145128	0.569129920271895	0.713942587609566	0.796971520847067	1.02432191005326	mpp_yield
1232	3.5	0.228337395860565	0.273684801210422	0.339438317153909	0.234438929970241	0.330511990220841	0.0606123280145128	0.569129920271895	0.713942587609566	0.796971520847067	1.02432191005326	mpp_yield
1233	3.55	0.229962593564857	0.275632760321327	0.341854278725635	0.236107555511618	0.332864418414757	0.0606123280145128	0.569129920271895	0.713942587609566	0.796971520847067	1.02432191005326	mpp_yield
1234	3.6	0.231576385950224	0.27756704903702	0.344253285552616	0.23776447096602	0.33520033772872	0.0606123280145128	0.569129920271895	0.713942587609566	0.796971520847067	1.02432191005326	mpp_yield
1235	3.65	0.233179009819619	0.279487951189108	0.34663568965777	0.239409919464151	0.337520090928379	0.0606123280145128	0.569129920271895	0.713942587609566	0.796971520847067	1.02432191005326	mpp_yield
1236	3.7	0.234770693893317	0.281395740921306	0.349001831048585	0.241044135838048	0.339824009079928	0.0606123280145128	0.569129920271895	0.713942587609566	0.796971520847067	1.02432191005326	mpp_yield
1237	3.75	0.236351659189946	0.283290683146157	0.351352038283559	0.242667347012307	0.342112412101649	0.0606123280145128	0.569129920271895	0.713942587609566	0.796971520847067	1.02432191005326	mpp_yield
1238	3.8	0.237922119384751	0.285173033974431	0.353686629004771	0.244279772371908	0.344385609282475	0.0606123280145128	0.569129920271895	0.713942587609566	0.796971520847067	1.02432191005326	mpp_yield
1239	3.85	0.239482281146692	0.28704304111918	0.356005910439005	0.245881624108332	0.346643899769944	0.0606123280145128	0.569129920271895	0.713942587609566	0.796971520847067	1.02432191005326	mpp_yield
1240	3.9	0.241032344455914	0.288900944276257	0.358310179869693	0.247473107545509	0.348887573029721	0.0606123280145128	0.569129920271895	0.713942587609566	0.796971520847067	1.02432191005326	mpp_yield
1241	3.95	0.242572502902958	0.290746975482942	0.360599725081702	0.249054421447022	0.351116909278693	0.0606123280145128	0.569129920271895	0.713942587609566	0.796971520847067	1.02432191005326	mpp_yield
1242	4	0.244102943970974	0.29258135945621	0.362874824780868	0.250625758305867	0.353332179893476	0.0606123280145128	0.569129920271895	0.713942587609566	0.796971520847067	1.02432191005326	mpp_yield
1243	4.05	0.245623849302115	0.294404313912024	0.365135748990006	0.252187304617958	0.355533647795998	0.0606123280145128	0.569129920271895	0.713942587609566	0.796971520847067	1.02432191005326	mpp_yield
1244	4.1	0.247135394949164	0.296216049866942	0.367382759422975	0.253739241140487	0.357721567817741	0.0606123280145128	0.569129920271895	0.713942587609566	0.796971520847067	1.02432191005326	mpp_yield
1245	4.15	0.248637751613407	0.298016771923227	0.369616109838284	0.255281743136148	0.359896187044036	0.0606123280145128	0.569129920271895	0.713942587609566	0.796971520847067	1.02432191005326	mpp_yield
1246	4.2	0.250131084869637	0.299806678538531	0.371836046373577	0.25681498060415	0.362057745139763	0.0606123280145128	0.569129920271895	0.713942587609566	0.796971520847067	1.02432191005326	mpp_yield
1247	4.25	0.251615555379139	0.301585962281191	0.374042807862255	0.258339118498903	0.364206474657635	0.0606123280145128	0.569129920271895	0.713942587609566	0.796971520847067	1.02432191005326	mpp_yield
1248	4.3	0.253091319091438	0.30335481007203	0.376236626133377	0.259854316937145	0.366342601330225	0.0606123280145128	0.569129920271895	0.713942587609566	0.796971520847067	1.02432191005326	mpp_yield
1249	4.35	0.25455852743551	0.305113403413555	0.378417726295919	0.261360731394274	0.368466344346739	0.0606123280145128	0.569129920271895	0.713942587609566	0.796971520847067	1.02432191005326	mpp_yield
1250	4.4	0.256017327501141	0.306861918607325	0.380586327008368	0.262858512890547	0.370577916615525	0.0606123280145128	0.569129920271895	0.713942587609566	0.796971520847067	1.02432191005326	mpp_yield
1251	4.45	0.257467862211029	0.308600526960234	0.382742640734563	0.26434780816778	0.37267752501319	0.0606123280145128	0.569129920271895	0.713942587609566	0.796971520847067	1.02432191005326	mpp_yield
1252	4.5	0.258910270484214	0.310329394980397	0.384886873986648	0.265828759857148	0.374765370621153	0.0606123280145128	0.569129920271895	0.713942587609566	0.796971520847067	1.02432191005326	mpp_yield
1253	4.55	0.26034468739135	0.312048684563266	0.387019227555894	0.267301506638607	0.376841648950409	0.0606123280145128	0.569129920271895	0.713942587609566	0.796971520847067	1.02432191005326	mpp_yield
1254	4.6	0.261771244302332	0.313758553168564	0.389139896732149	0.26876618339246	0.378906550155202	0.0606123280145128	0.569129920271895	0.713942587609566	0.796971520847067	1.02432191005326	mpp_yield
1255	4.65	0.263190069026706	0.315459153988589	0.391249071512578	0.270222921343525	0.380960259236276	0.0606123280145128	0.569129920271895	0.713942587609566	0.796971520847067	1.02432191005326	mpp_yield
1256	4.7	0.264601285947317	0.317150636108398	0.393346936800328	0.271671848198353	0.383002956234314	0.0606123280145128	0.569129920271895	0.713942587609566	0.796971520847067	1.02432191005326	mpp_yield
1257	4.75	0.266005016147562	0.318833144658342	0.395433672593708	0.27311308827588	0.385034816414149	0.0606123280145128	0.569129920271895	0.713942587609566	0.796971520847067	1.02432191005326	mpp_yield
1258	4.8	0.267401377532645	0.320506820959387	0.397509454166432	0.274546762631922	0.38705601044026	0.0606123280145128	0.569129920271895	0.713942587609566	0.796971520847067	1.02432191005326	mpp_yield
1259	4.85	0.268790484945147	0.322171802661652	0.399574452239431	0.275972989177834	0.389066704544072	0.0606123280145128	0.569129920271895	0.713942587609566	0.796971520847067	1.02432191005326	mpp_yield
1260	4.9	0.270172450275261	0.323828223876523	0.401628833144719	0.27739188279369	0.391067060683507	0.0606123280145128	0.569129920271895	0.713942587609566	0.796971520847067	1.02432191005326	mpp_yield
1261	4.95	0.271547382565971	0.32547621530273	0.403672758981747	0.278803555436276	0.393057236695231	0.0606123280145128	0.569129920271895	0.713942587609566	0.796971520847067	1.02432191005326	mpp_yield
1262	5	0.272915388113461	0.327115904346693	0.405706387766673	0.280208116242175	0.395037386439998	0.0606123280145128	0.569129920271895	0.713942587609566	0.796971520847067	1.02432191005326	mpp_yield
1263	5.05	0.274276570563021	0.328747415237474	0.407729873574931	0.281605671626244	0.397007659941465	0.0606123280145128	0.569129920271895	0.713942587609566	0.796971520847067	1.02432191005326	mpp_yield
1264	5.1	0.27563103100069	0.33037086913662	0.409743366677455	0.282996325375698	0.398968203518841	0.0606123280145128	0.569129920271895	0.713942587609566	0.796971520847067	1.02432191005326	mpp_yield
1265	5.15	0.276978868040857	0.331986384243167	0.411747013670922	0.284380178740059	0.400919159913697	0.0606123280145128	0.569129920271895	0.713942587609566	0.796971520847067	1.02432191005326	mpp_yield
1266	5.2	0.278320177910057	0.333594075894068	0.413740957602301	0.285757330517185	0.402860668411249	0.0606123280145128	0.569129920271895	0.713942587609566	0.796971520847067	1.02432191005326	mpp_yield
1267	5.25	0.279655054527139	0.335194056660291	0.415725338088041	0.287127877135585	0.404792864956402	0.0606123280145128	0.569129920271895	0.713942587609566	0.796971520847067	1.02432191005326	mpp_yield
1268	5.3	0.280983589580011	0.336786436438803	0.417700291428152	0.288491912733213	0.406715882264837	0.0606123280145128	0.569129920271895	0.713942587609566	0.796971520847067	1.02432191005326	mpp_yield
1269	5.35	0.282305872599135	0.338371322540658	0.419665950715459	0.289849529232924	0.408629849929393	0.0606123280145128	0.569129920271895	0.713942587609566	0.796971520847067	1.02432191005326	mpp_yield
1270	5.4	0.283621991027936	0.339948819775388	0.421622445940271	0.291200816414768	0.410534894521978	0.0606123280145128	0.569129920271895	0.713942587609566	0.796971520847067	1.02432191005326	mpp_yield
1271	5.45	0.284932030290281	0.341519030531894	0.423569904090698	0.292545861985274	0.412431139691252	0.0606123280145128	0.569129920271895	0.713942587609566	0.796971520847067	1.02432191005326	mpp_yield
1272	5.5	0.286236073855188	0.343082054855993	0.425508449248837	0.293884751643884	0.414318706256281	0.0606123280145128	0.569129920271895	0.713942587609566	0.796971520847067	1.02432191005326	mpp_yield
1273	5.55	0.287534203298884	0.344637990524805	0.427438202683028	0.295217569146667	0.41619771229637	0.0606123280145128	0.569129920271895	0.713942587609566	0.796971520847067	1.02432191005326	mpp_yield
1274	5.6	0.288826498364356	0.346186933118137	0.429359282936382	0.29654439636747	0.418068273237262	0.0606123280145128	0.569129920271895	0.713942587609566	0.796971520847067	1.02432191005326	mpp_yield
1275	5.65	0.290113037018515	0.347728976086991	0.43127180591176	0.297865313356602	0.419930501933879	0.0606123280145128	0.569129920271895	0.713942587609566	0.796971520847067	1.02432191005326	mpp_yield
1276	5.7	0.291393895507091	0.349264210819363	0.433175884953373	0.299180398397199	0.421784508749779	0.0606123280145128	0.569129920271895	0.713942587609566	0.796971520847067	1.02432191005326	mpp_yield
1277	5.75	0.292669148407359	0.350792726703445	0.435071630925166	0.300489728059357	0.423630401633483	0.0606123280145128	0.569129920271895	0.713942587609566	0.796971520847067	1.02432191005326	mpp_yield
1278	5.8	0.293938868678812	0.352314611188358	0.43695915228615	0.301793377252163	0.425468286191814	0.0606123280145128	0.569129920271895	0.713942587609566	0.796971520847067	1.02432191005326	mpp_yield
1279	5.85	0.295203127711871	0.353829949842533	0.438838555162805	0.303091419273701	0.427298265760409	0.0606123280145128	0.569129920271895	0.713942587609566	0.796971520847067	1.02432191005326	mpp_yield
1280	5.9	0.296461995374723	0.355338826409857	0.440709943418713	0.304383925859146	0.429120441471513	0.0606123280145128	0.569129920271895	0.713942587609566	0.796971520847067	1.02432191005326	mpp_yield
1281	5.95	0.297715540058381	0.356841322863679	0.44257341872154	0.305670967227027	0.430934912319204	0.0606123280145128	0.569129920271895	0.713942587609566	0.796971520847067	1.02432191005326	mpp_yield
1282	6	0.298963828720039	0.358337519458772	0.44442908060749	0.306952612123738	0.432741775222145	0.0606123280145128	0.569129920271895	0.713942587609566	0.796971520847067	1.02432191005326	mpp_yield
1283	6.05	0.300206926924807	0.359827494781362	0.44627702654334	0.308228927866393	0.434541125083998	0.0606123280145128	0.569129920271895	0.713942587609566	0.796971520847067	1.02432191005326	mpp_yield
1284	6.1	0.301444898885895	0.361311325797292	0.448117351986187	0.30949998038408	0.436333054851589	0.0606123280145128	0.569129920271895	0.713942587609566	0.796971520847067	1.02432191005326	mpp_yield
1285	6.15	0.302677807503323	0.362789087898413	0.449950150440978	0.310765834257606	0.438117655570936	0.0606123280145128	0.569129920271895	0.713942587609566	0.796971520847067	1.02432191005326	mpp_yield
1286	6.2	0.30390571440121	0.364260854947286	0.451775513515956	0.312026552757783	0.439895016441227	0.0606123280145128	0.569129920271895	0.713942587609566	0.796971520847067	1.02432191005326	mpp_yield
1287	6.25	0.305128679963718	0.365726699320262	0.453593530976085	0.313282197882333	0.441665224866845	0.0606123280145128	0.569129920271895	0.713942587609566	0.796971520847067	1.02432191005326	mpp_yield
1288	6.3	0.306346763369702	0.367186691949013	0.455404290794564	0.314532830391464	0.443428366507527	0.0606123280145128	0.569129920271895	0.713942587609566	0.796971520847067	1.02432191005326	mpp_yield
1289	6.35	0.307560022626126	0.368640902360583	0.457207879202498	0.315778509842176	0.445184525326732	0.0606123280145128	0.569129920271895	0.713942587609566	0.796971520847067	1.02432191005326	mpp_yield
1290	6.4	0.308768514600298	0.370089398716027	0.459004380736822	0.317019294621361	0.446933783638293	0.0606123280145128	0.569129920271895	0.713942587609566	0.796971520847067	1.02432191005326	mpp_yield
1291	6.45	0.30997229505097	0.371532247847688	0.460793878286528	0.318255241977732	0.448676222151447	0.0606123280145128	0.569129920271895	0.713942587609566	0.796971520847067	1.02432191005326	mpp_yield
1292	6.5	0.311171418658361	0.37296951529518	0.462576453137302	0.319486408052651	0.450411920014277	0.0606123280145128	0.569129920271895	0.713942587609566	0.796971520847067	1.02432191005326	mpp_yield
1293	6.55	0.312365939053137	0.374401265340125	0.4643521850146	0.320712847909878	0.452140954855675	0.0606123280145128	0.569129920271895	0.713942587609566	0.796971520847067	1.02432191005326	mpp_yield
1294	6.6	0.313555908844403	0.375827561039704	0.466121152125261	0.321934615564317	0.453863402825844	0.0606123280145128	0.569129920271895	0.713942587609566	0.796971520847067	1.02432191005326	mpp_yield
1295	6.65	0.314741379646736	0.377248464259058	0.467883431197694	0.323151764009767	0.455579338635443	0.0606123280145128	0.569129920271895	0.713942587609566	0.796971520847067	1.02432191005326	mpp_yield
1296	6.7	0.315922402106311	0.378664035702605	0.469639097520717	0.32436434524575	0.457288835593393	0.0606123280145128	0.569129920271895	0.713942587609566	0.796971520847067	1.02432191005326	mpp_yield
1297	6.75	0.31709902592615	0.380074334944296	0.471388224981088	0.325572410303429	0.458991965643425	0.0606123280145128	0.569129920271895	0.713942587609566	0.796971520847067	1.02432191005326	mpp_yield
1298	6.8	0.318271299890525	0.381479420456877	0.473130886099785	0.326776009270669	0.460688799399408	0.0606123280145128	0.569129920271895	0.713942587609566	0.796971520847067	1.02432191005326	mpp_yield
1299	6.85	0.319439271888563	0.382879349640171	0.474867152067096	0.32797519131627	0.462379406179516	0.0606123280145128	0.569129920271895	0.713942587609566	0.796971520847067	1.02432191005326	mpp_yield
1300	6.9	0.320602988937076	0.384274178848444	0.476597092776552	0.329170004713406	0.464063854039264	0.0606123280145128	0.569129920271895	0.713942587609566	0.796971520847067	1.02432191005326	mpp_yield
1301	6.95	0.321762497202638	0.385663963416873	0.478320776857757	0.330360496862297	0.46574220980348	0.0606123280145128	0.569129920271895	0.713942587609566	0.796971520847067	1.02432191005326	mpp_yield
1302	7	0.322917842022966	0.387048757687164	0.480038271708158	0.331546714312152	0.467414539097237	0.0606123280145128	0.569129920271895	0.713942587609566	0.796971520847067	1.02432191005326	mpp_yield
1303	7.05	0.324069067927595	0.388428615032341	0.481749643523793	0.332728702782407	0.469080906375793	0.0606123280145128	0.569129920271895	0.713942587609566	0.796971520847067	1.02432191005326	mpp_yield
1304	7.1	0.325216218657913	0.389803587880753	0.483454957329065	0.333906507183288	0.470741374953582	0.0606123280145128	0.569129920271895	0.713942587609566	0.796971520847067	1.02432191005326	mpp_yield
1305	7.15	0.326359337186548	0.391173727739317	0.485154277005568	0.33508017163572	0.472396007032281	0.0606123280145128	0.569129920271895	0.713942587609566	0.796971520847067	1.02432191005326	mpp_yield
1306	7.2	0.327498465736153	0.392539085216032	0.486847665320008	0.33624973949061	0.474044863727998	0.0606123280145128	0.569129920271895	0.713942587609566	0.796971520847067	1.02432191005326	mpp_yield
1307	7.25	0.328633645797604	0.393899710041788	0.488535183951257	0.337415253347538	0.475688005097616	0.0606123280145128	0.569129920271895	0.713942587609566	0.796971520847067	1.02432191005326	mpp_yield
1308	7.3	0.329764918147635	0.395255651091506	0.49021689351657	0.338576755072853	0.477325490164314	0.0606123280145128	0.569129920271895	0.713942587609566	0.796971520847067	1.02432191005326	mpp_yield
1309	7.35	0.330892322865925	0.396606956404619	0.491892853596983	0.339734285817229	0.478957376942308	0.0606123280145128	0.569129920271895	0.713942587609566	0.796971520847067	1.02432191005326	mpp_yield
1310	7.4	0.332015899351671	0.397953673204936	0.493563122761952	0.34088788603267	0.480583722460832	0.0606123280145128	0.569129920271895	0.713942587609566	0.796971520847067	1.02432191005326	mpp_yield
1311	7.45	0.333135686339651	0.399295847919894	0.495227758593232	0.342037595489008	0.482204582787392	0.0606123280145128	0.569129920271895	0.713942587609566	0.796971520847067	1.02432191005326	mpp_yield
1312	7.5	0.334251721915806	0.400633526199234	0.49688681770804	0.343183453289902	0.483820013050325	0.0606123280145128	0.569129920271895	0.713942587609566	0.796971520847067	1.02432191005326	mpp_yield
1313	7.55	0.335364043532357	0.401966752933122	0.498540355781525	0.344325497888353	0.485430067460669	0.0606123280145128	0.569129920271895	0.713942587609566	0.796971520847067	1.02432191005326	mpp_yield
1314	7.6	0.336472688022466	0.403295572269723	0.500188427568568	0.345463767101765	0.487034799333398	0.0606123280145128	0.569129920271895	0.713942587609566	0.796971520847067	1.02432191005326	mpp_yield
1315	7.65	0.337577691614471	0.404620027632258	0.501831086924937	0.346598298126552	0.488634261108016	0.0606123280145128	0.569129920271895	0.713942587609566	0.796971520847067	1.02432191005326	mpp_yield
1316	7.7	0.338679089945698	0.405940161735562	0.503468386827823	0.347729127552326	0.490228504368555	0.0606123280145128	0.569129920271895	0.713942587609566	0.796971520847067	1.02432191005326	mpp_yield
1317	7.75	0.339776918075871	0.407256016602161	0.505100379395776	0.348856291375663	0.491817579862985	0.0606123280145128	0.569129920271895	0.713942587609566	0.796971520847067	1.02432191005326	mpp_yield
1318	7.8	0.340871210500137	0.408567633577876	0.506727115908064	0.349979825013474	0.493401537522065	0.0606123280145128	0.569129920271895	0.713942587609566	0.796971520847067	1.02432191005326	mpp_yield
1319	7.85	0.341962001161708	0.409875053346982	0.508348646823468	0.351099763315986	0.494980426477644	0.0606123280145128	0.569129920271895	0.713942587609566	0.796971520847067	1.02432191005326	mpp_yield
1320	7.9	0.34304932346415	0.411178315946934	0.509965021798552	0.352216140579363	0.496554295080452	0.0606123280145128	0.569129920271895	0.713942587609566	0.796971520847067	1.02432191005326	mpp_yield
1321	7.95	0.344133210283318	0.412477460782674	0.511576289705401	0.353328990557952	0.498123190917365	0.0606123280145128	0.569129920271895	0.713942587609566	0.796971520847067	1.02432191005326	mpp_yield
1322	8	0.345213693978952	0.41377252664053	0.513182498648864	0.354438346476198	0.499687160828204	0.0606123280145128	0.569129920271895	0.713942587609566	0.796971520847067	1.02432191005326	mpp_yield
1323	8.05	0.346290806405952	0.415063551701728	0.514783695983311	0.355544241040213	0.501246250922044	0.0606123280145128	0.569129920271895	0.713942587609566	0.796971520847067	1.02432191005326	mpp_yield
1324	8.1	0.347364578925336	0.41635057355553	0.516379928328924	0.356646706449031	0.50280050659308	0.0606123280145128	0.569129920271895	0.713942587609566	0.796971520847067	1.02432191005326	mpp_yield
1325	8.15	0.348435042414891	0.417633629211998	0.517971241587534	0.357745774405542	0.504349972536047	0.0606123280145128	0.569129920271895	0.713942587609566	0.796971520847067	1.02432191005326	mpp_yield
1326	8.2	0.349502227279538	0.418912755114415	0.519557680958023	0.358841476127134	0.505894692761216	0.0606123280145128	0.569129920271895	0.713942587609566	0.796971520847067	1.02432191005326	mpp_yield
1327	8.25	0.350566163461406	0.420187987151365	0.521139290951302	0.359933842356037	0.507434710608979	0.0606123280145128	0.569129920271895	0.713942587609566	0.796971520847067	1.02432191005326	mpp_yield
1328	8.3	0.351626880449633	0.421459360668477	0.522716115404884	0.361022903369385	0.50897006876404	0.0606123280145128	0.569129920271895	0.713942587609566	0.796971520847067	1.02432191005326	mpp_yield
1329	8.35	0.352684407289905	0.422726910479859	0.524288197497063	0.362108688989011	0.510500809269217	0.0606123280145128	0.569129920271895	0.713942587609566	0.796971520847067	1.02432191005326	mpp_yield
1330	8.4	0.353738772593736	0.423990670879221	0.525855579760704	0.363191228590973	0.512026973538874	0.0606123280145128	0.569129920271895	0.713942587609566	0.796971520847067	1.02432191005326	mpp_yield
1331	8.45	0.354790004547499	0.425250675650701	0.527418304096675	0.364270551114828	0.513548602371998	0.0606123280145128	0.569129920271895	0.713942587609566	0.796971520847067	1.02432191005326	mpp_yield
1332	8.5	0.355838130921217	0.4265069580794	0.528976411786915	0.365346685072658	0.515065735964921	0.0606123280145128	0.569129920271895	0.713942587609566	0.796971520847067	1.02432191005326	mpp_yield
1333	8.55	0.356883179077127	0.427759550961646	0.530529943507156	0.366419658557862	0.516578413923713	0.0606123280145128	0.569129920271895	0.713942587609566	0.796971520847067	1.02432191005326	mpp_yield
1334	8.6	0.357925175978008	0.429008486614979	0.532078939339317	0.367489499253706	0.518086675276244	0.0606123280145128	0.569129920271895	0.713942587609566	0.796971520847067	1.02432191005326	mpp_yield
1335	8.65	0.358964148195302	0.430253796887883	0.533623438783568	0.368556234441665	0.519590558483933	0.0606123280145128	0.569129920271895	0.713942587609566	0.796971520847067	1.02432191005326	mpp_yield
1336	8.7	0.360000121917021	0.431495513169263	0.535163480770079	0.369619891009534	0.521090101453193	0.0606123280145128	0.569129920271895	0.713942587609566	0.796971520847067	1.02432191005326	mpp_yield
1337	8.75	0.361033122955445	0.432733666397671	0.536699103670477	0.370680495459337	0.522585341546577	0.0606123280145128	0.569129920271895	0.713942587609566	0.796971520847067	1.02432191005326	mpp_yield
1338	8.8	0.362063176754627	0.433968287070307	0.538230345308995	0.371738073915034	0.524076315593642	0.0606123280145128	0.569129920271895	0.713942587609566	0.796971520847067	1.02432191005326	mpp_yield
1339	8.85	0.36309030839771	0.435199405251779	0.539757242973346	0.372792652130027	0.52556305990153	0.0606123280145128	0.569129920271895	0.713942587609566	0.796971520847067	1.02432191005326	mpp_yield
1340	8.9	0.364114542614045	0.436427050582646	0.541279833425312	0.373844255494476	0.527045610265291	0.0606123280145128	0.569129920271895	0.713942587609566	0.796971520847067	1.02432191005326	mpp_yield
1341	8.95	0.365135903786147	0.437651252287747	0.542798152911081	0.374892909042434	0.52852400197793	0.0606123280145128	0.569129920271895	0.713942587609566	0.796971520847067	1.02432191005326	mpp_yield
1342	9	0.366154415956462	0.438872039184315	0.544312237171302	0.3759386374588	0.529998269840214	0.0606123280145128	0.569129920271895	0.713942587609566	0.796971520847067	1.02432191005326	mpp_yield
1343	9.05	0.367170102833971	0.440089439689893	0.545822121450912	0.376981465086095	0.531468448170231	0.0606123280145128	0.569129920271895	0.713942587609566	0.796971520847067	1.02432191005326	mpp_yield
1344	9.1	0.368182987800631	0.441303481830055	0.547327840508704	0.37802141593108	0.532934570812709	0.0606123280145128	0.569129920271895	0.713942587609566	0.796971520847067	1.02432191005326	mpp_yield
1345	9.15	0.369193093917656	0.442514193245929	0.548829428626662	0.379058513671199	0.534396671148109	0.0606123280145128	0.569129920271895	0.713942587609566	0.796971520847067	1.02432191005326	mpp_yield
1346	9.2	0.370200443931639	0.443721601201543	0.550326919619071	0.380092781660871	0.535854782101489	0.0606123280145128	0.569129920271895	0.713942587609566	0.796971520847067	1.02432191005326	mpp_yield
1347	9.25	0.371205060280532	0.444925732590987	0.551820346841399	0.381124242937626	0.537308936151156	0.0606123280145128	0.569129920271895	0.713942587609566	0.796971520847067	1.02432191005326	mpp_yield
1348	9.3	0.372206965099479	0.446126613945405	0.553309743198969	0.382152920228092	0.538759165337111	0.0606123280145128	0.569129920271895	0.713942587609566	0.796971520847067	1.02432191005326	mpp_yield
1349	9.35	0.373206180226501	0.447324271439811	0.554795141155414	0.383178835953838	0.54020550126928	0.0606123280145128	0.569129920271895	0.713942587609566	0.796971520847067	1.02432191005326	mpp_yield
1350	9.4	0.374202727208056	0.448518730899751	0.556276572740936	0.384202012237076	0.541647975135556	0.0606123280145128	0.569129920271895	0.713942587609566	0.796971520847067	1.02432191005326	mpp_yield
1351	9.45	0.375196627304455	0.449710017807797	0.557754069560366	0.385222470906226	0.543086617709644	0.0606123280145128	0.569129920271895	0.713942587609566	0.796971520847067	1.02432191005326	mpp_yield
1352	9.5	0.376187901495156	0.45089815730989	0.559227662801024	0.38624023350135	0.544521459358724	0.0606123280145128	0.569129920271895	0.713942587609566	0.796971520847067	1.02432191005326	mpp_yield
1353	9.55	0.377176570483932	0.452083174221536	0.56069738324041	0.38725532127946	0.545952530050926	0.0606123280145128	0.569129920271895	0.713942587609566	0.796971520847067	1.02432191005326	mpp_yield
1354	9.6	0.378162654703914	0.453265093033851	0.562163261253694	0.388267755219691	0.547379859362638	0.0606123280145128	0.569129920271895	0.713942587609566	0.796971520847067	1.02432191005326	mpp_yield
1355	9.65	0.379146174322521	0.454443937919465	0.563625326821051	0.389277556028366	0.548803476485631	0.0606123280145128	0.569129920271895	0.713942587609566	0.796971520847067	1.02432191005326	mpp_yield
1356	9.7	0.380127149246268	0.455619732738296	0.565083609534804	0.390284744143936	0.550223410234032	0.0606123280145128	0.569129920271895	0.713942587609566	0.796971520847067	1.02432191005326	mpp_yield
1357	9.75	0.381105599125473	0.456792501043178	0.566538138606422	0.391289339741804	0.551639689051125	0.0606123280145128	0.569129920271895	0.713942587609566	0.796971520847067	1.02432191005326	mpp_yield
1358	9.8	0.382081543358845	0.45796226608537	0.567988942873342	0.392291362739045	0.553052341015997	0.0606123280145128	0.569129920271895	0.713942587609566	0.796971520847067	1.02432191005326	mpp_yield
1359	9.85	0.383055001097973	0.459129050819933	0.56943605080564	0.393290832799008	0.554461393850039	0.0606123280145128	0.569129920271895	0.713942587609566	0.796971520847067	1.02432191005326	mpp_yield
1360	9.9	0.384025991251711	0.460292877910987	0.570879490512552	0.39428776933582	0.555866874923288	0.0606123280145128	0.569129920271895	0.713942587609566	0.796971520847067	1.02432191005326	mpp_yield
1361	9.95	0.384994532490463	0.461453769736844	0.57231928974884	0.395282191518789	0.55726881126063	0.0606123280145128	0.569129920271895	0.713942587609566	0.796971520847067	1.02432191005326	mpp_yield
1362	10	0.385960643250373	0.462611748395033	0.573755475921027	0.396274118276701	0.558667229547867	0.0606123280145128	0.569129920271895	0.713942587609566	0.796971520847067	1.02432191005326	mpp_yield
1363	10.05	0.386924341737416	0.463766835707207	0.575188076093473	0.397263568302023	0.56006215613764	0.0606123280145128	0.569129920271895	0.713942587609566	0.796971520847067	1.02432191005326	mpp_yield
1364	10.1	0.387885645931406	0.464919053223936	0.576617116994334	0.398250560055019	0.561453617055225	0.0606123280145128	0.569129920271895	0.713942587609566	0.796971520847067	1.02432191005326	mpp_yield
1365	10.15	0.388844573589905	0.466068422229404	0.578042625021377	0.39923511176776	0.562841638004198	0.0606123280145128	0.569129920271895	0.713942587609566	0.796971520847067	1.02432191005326	mpp_yield
1366	10.2	0.389801142252055	0.467214963745996	0.57946462624767	0.400217241448062	0.564226244371974	0.0606123280145128	0.569129920271895	0.713942587609566	0.796971520847067	1.02432191005326	mpp_yield
1367	10.25	0.390755369242315	0.468358698538778	0.580883146427143	0.40119696688332	0.565607461235225	0.0606123280145128	0.569129920271895	0.713942587609566	0.796971520847067	1.02432191005326	mpp_yield
1368	10.3	0.391707271674128	0.469499647119892	0.582298211000038	0.402174305644276	0.566985313365178	0.0606123280145128	0.569129920271895	0.713942587609566	0.796971520847067	1.02432191005326	mpp_yield
1369	10.35	0.392656866453498	0.470637829752846	0.583709845098223	0.403149275088689	0.568359825232803	0.0606123280145128	0.569129920271895	0.713942587609566	0.796971520847067	1.02432191005326	mpp_yield
1370	10.4	0.393604170282495	0.47177326645671	0.585118073550406	0.404121892364934	0.569731021013878	0.0606123280145128	0.569129920271895	0.713942587609566	0.796971520847067	1.02432191005326	mpp_yield
1371	10.45	0.394549199662681	0.472905977010229	0.586522920887228	0.405092174415522	0.571098924593953	0.0606123280145128	0.569129920271895	0.713942587609566	0.796971520847067	1.02432191005326	mpp_yield
1372	10.5	0.395491970898467	0.47403598095584	0.587924411346248	0.40606013798054	0.572463559573204	0.0606123280145128	0.569129920271895	0.713942587609566	0.796971520847067	1.02432191005326	mpp_yield
1373	10.55	0.396432500100389	0.475163297603604	0.589322568876824	0.407025799601027	0.573824949271184	0.0606123280145128	0.569129920271895	0.713942587609566	0.796971520847067	1.02432191005326	mpp_yield
1374	10.6	0.397370803188327	0.47628794603506	0.590717417144887	0.407989175622265	0.575183116731472	0.0606123280145128	0.569129920271895	0.713942587609566	0.796971520847067	1.02432191005326	mpp_yield
1375	10.65	0.398306895894645	0.477409945106993	0.592108979537612	0.408950282197011	0.576538084726225	0.0606123280145128	0.569129920271895	0.713942587609566	0.796971520847067	1.02432191005326	mpp_yield
1376	10.7	0.399240793767268	0.478529313455119	0.593497279168001	0.409909135288658	0.577889875760631	0.0606123280145128	0.569129920271895	0.713942587609566	0.796971520847067	1.02432191005326	mpp_yield
1377	10.75	0.4001725121727	0.479646069497701	0.59488233887935	0.410865750674323	0.579238512077271	0.0606123280145128	0.569129920271895	0.713942587609566	0.796971520847067	1.02432191005326	mpp_yield
1378	10.8	0.401102066298967	0.480760231439081	0.596264181249648	0.411820143947883	0.58058401566039	0.0606123280145128	0.569129920271895	0.713942587609566	0.796971520847067	1.02432191005326	mpp_yield
1379	10.85	0.402029471158511	0.481871817273146	0.59764282859586	0.412772330522934	0.581926408240078	0.0606123280145128	0.569129920271895	0.713942587609566	0.796971520847067	1.02432191005326	mpp_yield
1380	10.9	0.402954741591017	0.482980844786716	0.599018302978137	0.413722325635703	0.583265711296362	0.0606123280145128	0.569129920271895	0.713942587609566	0.796971520847067	1.02432191005326	mpp_yield
1381	10.95	0.403877892266183	0.484087331562865	0.600390626203935	0.414670144347883	0.58460194606322	0.0606123280145128	0.569129920271895	0.713942587609566	0.796971520847067	1.02432191005326	mpp_yield
1382	11	0.404798937686434	0.485191294984175	0.601759819832049	0.415615801549429	0.585935133532508	0.0606123280145128	0.569129920271895	0.713942587609566	0.796971520847067	1.02432191005326	mpp_yield
1383	11.05	0.405717892189582	0.48629275223592	0.603125905176562	0.416559311961279	0.587265294457804	0.0606123280145128	0.569129920271895	0.713942587609566	0.796971520847067	1.02432191005326	mpp_yield
1384	11.1	0.406634769951425	0.48739172030919	0.604488903310718	0.417500690138033	0.588592449358182	0.0606123280145128	0.569129920271895	0.713942587609566	0.796971520847067	1.02432191005326	mpp_yield
1385	11.15	0.407549584988305	0.488488216003946	0.605848835070714	0.418439950470571	0.589916618521904	0.0606123280145128	0.569129920271895	0.713942587609566	0.796971520847067	1.02432191005326	mpp_yield
1386	11.2	0.408462351159603	0.489582255932017	0.607205721059418	0.419377107188618	0.591237822010036	0.0606123280145128	0.569129920271895	0.713942587609566	0.796971520847067	1.02432191005326	mpp_yield
1387	11.25	0.409373082170191	0.49067385652004	0.60855958165001	0.420312174363263	0.592556079659997	0.0606123280145128	0.569129920271895	0.713942587609566	0.796971520847067	1.02432191005326	mpp_yield
1388	11.3	0.410281791572832	0.491763034012332	0.609910436989548	0.421245165909419	0.593871411089032	0.0606123280145128	0.569129920271895	0.713942587609566	0.796971520847067	1.02432191005326	mpp_yield
1389	11.35	0.411188492770535	0.492849804473716	0.611258307002472	0.422176095588243	0.59518383569762	0.0606123280145128	0.569129920271895	0.713942587609566	0.796971520847067	1.02432191005326	mpp_yield
1390	11.4	0.412093199018857	0.493934183792279	0.612603211394027	0.423104977009504	0.596493372672811	0.0606123280145128	0.569129920271895	0.713942587609566	0.796971520847067	1.02432191005326	mpp_yield
1391	11.45	0.41299592342817	0.49501618768209	0.613945169653628	0.424031823633903	0.5978000409915	0.0606123280145128	0.569129920271895	0.713942587609566	0.796971520847067	1.02432191005326	mpp_yield
1392	11.5	0.413896678965872	0.496095831685851	0.615284201058152	0.424956648775346	0.599103859423633	0.0606123280145128	0.569129920271895	0.713942587609566	0.796971520847067	1.02432191005326	mpp_yield
1393	11.55	0.414795478458564	0.497173131177502	0.616620324675173	0.425879465603183	0.600404846535357	0.0606123280145128	0.569129920271895	0.713942587609566	0.796971520847067	1.02432191005326	mpp_yield
1394	11.6	0.415692334594181	0.498248101364779	0.617953559366125	0.426800287144389	0.601703020692101	0.0606123280145128	0.569129920271895	0.713942587609566	0.796971520847067	1.02432191005326	mpp_yield
1395	11.65	0.416587259924078	0.499320757291716	0.619283923789411	0.427719126285712	0.602998400061603	0.0606123280145128	0.569129920271895	0.713942587609566	0.796971520847067	1.02432191005326	mpp_yield
1396	11.7	0.417480266865085	0.500391113841102	0.620611436403452	0.428635995775778	0.604291002616873	0.0606123280145128	0.569129920271895	0.713942587609566	0.796971520847067	1.02432191005326	mpp_yield
1397	11.75	0.418371367701512	0.501459185736889	0.62193611546967	0.429550908227154	0.605580846139109	0.0606123280145128	0.569129920271895	0.713942587609566	0.796971520847067	1.02432191005326	mpp_yield
1398	11.8	0.419260574587124	0.502524987546559	0.623257979055423	0.430463876118371	0.606867948220544	0.0606123280145128	0.569129920271895	0.713942587609566	0.796971520847067	1.02432191005326	mpp_yield
1399	11.85	0.420147899547072	0.503588533683438	0.624577045036876	0.431374911795914	0.608152326267249	0.0606123280145128	0.569129920271895	0.713942587609566	0.796971520847067	1.02432191005326	mpp_yield
1400	11.9	0.421033354479794	0.504649838408971	0.625893331101829	0.432284027476163	0.609433997501879	0.0606123280145128	0.569129920271895	0.713942587609566	0.796971520847067	1.02432191005326	mpp_yield
1401	11.95	0.421916951158873	0.505708915834956	0.627206854752473	0.433191235247312	0.610712978966366	0.0606123280145128	0.569129920271895	0.713942587609566	0.796971520847067	1.02432191005326	mpp_yield
1402	12	0.422798701234867	0.506765779925728	0.628517633308117	0.434096547071238	0.611989287524566	0.0606123280145128	0.569129920271895	0.713942587609566	0.796971520847067	1.02432191005326	mpp_yield
1403	12.05	0.423678616237097	0.507820444500315	0.629825683907844	0.434999974785346	0.613262939864851	0.0606123280145128	0.569129920271895	0.713942587609566	0.796971520847067	1.02432191005326	mpp_yield
1404	12.1	0.42455670757541	0.508872923234537	0.63113102351313	0.435901530104371	0.614533952502653	0.0606123280145128	0.569129920271895	0.713942587609566	0.796971520847067	1.02432191005326	mpp_yield
1405	12.15	0.425432986541904	0.509923229663082	0.632433668910406	0.436801224622152	0.615802341782968	0.0606123280145128	0.569129920271895	0.713942587609566	0.796971520847067	1.02432191005326	mpp_yield
1406	12.2	0.426307464312619	0.510971377181534	0.633733636713583	0.437699069813372	0.617068123882801	0.0606123280145128	0.569129920271895	0.713942587609566	0.796971520847067	1.02432191005326	mpp_yield
1407	12.25	0.427180151949205	0.512017379048367	0.635030943366519	0.438595077035266	0.618331314813583	0.0606123280145128	0.569129920271895	0.713942587609566	0.796971520847067	1.02432191005326	mpp_yield
1408	12.3	0.428051060400552	0.513061248386901	0.636325605145446	0.439489257529295	0.619591930423523	0.0606123280145128	0.569129920271895	0.713942587609566	0.796971520847067	1.02432191005326	mpp_yield
1409	12.35	0.428920200504393	0.514102998187222	0.637617638161355	0.440381622422793	0.620849986399936	0.0606123280145128	0.569129920271895	0.713942587609566	0.796971520847067	1.02432191005326	mpp_yield
1410	12.4	0.429787582988876	0.515142641308071	0.638907058362334	0.441272182730581	0.622105498271518	0.0606123280145128	0.569129920271895	0.713942587609566	0.796971520847067	1.02432191005326	mpp_yield
1411	12.45	0.430653218474111	0.516180190478695	0.640193881535866	0.442160949356556	0.623358481410582	0.0606123280145128	0.569129920271895	0.713942587609566	0.796971520847067	1.02432191005326	mpp_yield
1412	12.5	0.43151711747369	0.517215658300662	0.64147812331108	0.443047933095247	0.624608951035255	0.0606123280145128	0.569129920271895	0.713942587609566	0.796971520847067	1.02432191005326	mpp_yield
1413	12.55	0.432379290396167	0.518249057249652	0.642759799160971	0.443933144633345	0.62585692221163	0.0606123280145128	0.569129920271895	0.713942587609566	0.796971520847067	1.02432191005326	mpp_yield
1414	12.6	0.433239747546534	0.519280399677206	0.644038924404573	0.444816594551204	0.627102409855893	0.0606123280145128	0.569129920271895	0.713942587609566	0.796971520847067	1.02432191005326	mpp_yield
1415	12.65	0.434098499127647	0.520309697812451	0.645315514209093	0.445698293324319	0.628345428736393	0.0606123280145128	0.569129920271895	0.713942587609566	0.796971520847067	1.02432191005326	mpp_yield
1416	12.7	0.434955555241644	0.521336963763792	0.646589583592013	0.446578251324771	0.629585993475693	0.0606123280145128	0.569129920271895	0.713942587609566	0.796971520847067	1.02432191005326	mpp_yield
1417	12.75	0.43581092589133	0.522362209520573	0.647861147423149	0.447456478822656	0.630824118552571	0.0606123280145128	0.569129920271895	0.713942587609566	0.796971520847067	1.02432191005326	mpp_yield
1418	12.8	0.436664620981537	0.523385446954709	0.649130220426677	0.44833298598748	0.632059818303997	0.0606123280145128	0.569129920271895	0.713942587609566	0.796971520847067	1.02432191005326	mpp_yield
1419	12.85	0.437516650320465	0.524406687822291	0.65039681718312	0.449207782889533	0.633293106927065	0.0606123280145128	0.569129920271895	0.713942587609566	0.796971520847067	1.02432191005326	mpp_yield
1420	12.9	0.438367023620997	0.525425943765162	0.651660952131305	0.45008087950124	0.634523998480899	0.0606123280145128	0.569129920271895	0.713942587609566	0.796971520847067	1.02432191005326	mpp_yield
1421	12.95	0.439215750501986	0.526443226312465	0.652922639570284	0.450952285698487	0.635752506888523	0.0606123280145128	0.569129920271895	0.713942587609566	0.796971520847067	1.02432191005326	mpp_yield
1422	13	0.440062840489531	0.527458546882163	0.654181893661215	0.451822011261923	0.636978645938697	0.0606123280145128	0.569129920271895	0.713942587609566	0.796971520847067	1.02432191005326	mpp_yield
1423	13.05	0.440908303018219	0.528471916782537	0.655438728429226	0.452690065878245	0.638202429287721	0.0606123280145128	0.569129920271895	0.713942587609566	0.796971520847067	1.02432191005326	mpp_yield
1424	13.1	0.441752147432354	0.529483347213653	0.656693157765228	0.453556459141449	0.639423870461216	0.0606123280145128	0.569129920271895	0.713942587609566	0.796971520847067	1.02432191005326	mpp_yield
1425	13.15	0.442594382987163	0.530492849268809	0.657945195427715	0.454421200554078	0.640642982855862	0.0606123280145128	0.569129920271895	0.713942587609566	0.796971520847067	1.02432191005326	mpp_yield
1426	13.2	0.443435018849976	0.531500433935952	0.659194855044516	0.455284299528426	0.641859779741112	0.0606123280145128	0.569129920271895	0.713942587609566	0.796971520847067	1.02432191005326	mpp_yield
1427	13.25	0.444274064101395	0.532506112099073	0.660442150114533	0.456145765387742	0.643074274260884	0.0606123280145128	0.569129920271895	0.713942587609566	0.796971520847067	1.02432191005326	mpp_yield
1428	13.3	0.445111527736433	0.533509894539582	0.661687094009438	0.457005607367403	0.644286479435209	0.0606123280145128	0.569129920271895	0.713942587609566	0.796971520847067	1.02432191005326	mpp_yield
1429	13.35	0.445947418665646	0.534511791937654	0.662929699975345	0.457863834616067	0.645496408161865	0.0606123280145128	0.569129920271895	0.713942587609566	0.796971520847067	1.02432191005326	mpp_yield
1430	13.4	0.446781745716232	0.535511814873554	0.664169981134459	0.458720456196809	0.646704073217977	0.0606123280145128	0.569129920271895	0.713942587609566	0.796971520847067	1.02432191005326	mpp_yield
1431	13.45	0.447614517633125	0.536509973828943	0.665407950486688	0.459575481088241	0.64790948726159	0.0606123280145128	0.569129920271895	0.713942587609566	0.796971520847067	1.02432191005326	mpp_yield
1432	13.5	0.448445743080059	0.537506279188158	0.666643620911234	0.460428918185607	0.649112662833217	0.0606123280145128	0.569129920271895	0.713942587609566	0.796971520847067	1.02432191005326	mpp_yield
1433	13.55	0.449275430640623	0.538500741239475	0.667877005168158	0.461280776301862	0.650313612357364	0.0606123280145128	0.569129920271895	0.713942587609566	0.796971520847067	1.02432191005326	mpp_yield
1434	13.6	0.450103588819295	0.539493370176344	0.669108115899916	0.462131064168736	0.651512348144022	0.0606123280145128	0.569129920271895	0.713942587609566	0.796971520847067	1.02432191005326	mpp_yield
1435	13.65	0.450930226042455	0.540484176098611	0.670336965632869	0.462979790437777	0.652708882390144	0.0606123280145128	0.569129920271895	0.713942587609566	0.796971520847067	1.02432191005326	mpp_yield
1436	13.7	0.451755350659393	0.54147316901372	0.671563566778774	0.46382696368138	0.65390322718109	0.0606123280145128	0.569129920271895	0.713942587609566	0.796971520847067	1.02432191005326	mpp_yield
1437	13.75	0.452578970943284	0.542460358837884	0.672787931636244	0.464672592393793	0.655095394492052	0.0606123280145128	0.569129920271895	0.713942587609566	0.796971520847067	1.02432191005326	mpp_yield
1438	13.8	0.453401095092164	0.543445755397253	0.674010072392188	0.465516684992115	0.656285396189455	0.0606123280145128	0.569129920271895	0.713942587609566	0.796971520847067	1.02432191005326	mpp_yield
1439	13.85	0.454221731229875	0.544429368429053	0.675230001123224	0.466359249817271	0.657473244032336	0.0606123280145128	0.569129920271895	0.713942587609566	0.796971520847067	1.02432191005326	mpp_yield
1440	13.9	0.455040887407006	0.545411207582703	0.676447729797075	0.467200295134975	0.658658949673697	0.0606123280145128	0.569129920271895	0.713942587609566	0.796971520847067	1.02432191005326	mpp_yield
1441	13.95	0.455858571601815	0.54639128242093	0.677663270273934	0.468039829136674	0.65984252466184	0.0606123280145128	0.569129920271895	0.713942587609566	0.796971520847067	1.02432191005326	mpp_yield
1442	14	0.456674791721131	0.547369602420845	0.678876634307817	0.468877859940483	0.661023980441681	0.0606123280145128	0.569129920271895	0.713942587609566	0.796971520847067	1.02432191005326	mpp_yield
1443	14.05	0.45748955560125	0.548346176975019	0.680087833547886	0.469714395592095	0.66220332835604	0.0606123280145128	0.569129920271895	0.713942587609566	0.796971520847067	1.02432191005326	mpp_yield
1444	14.1	0.458302871008813	0.549321015392534	0.681296879539752	0.470549444065687	0.663380579646911	0.0606123280145128	0.569129920271895	0.713942587609566	0.796971520847067	1.02432191005326	mpp_yield
1445	14.15	0.459114745641666	0.550294126900015	0.682503783726765	0.471383013264804	0.664555745456711	0.0606123280145128	0.569129920271895	0.713942587609566	0.796971520847067	1.02432191005326	mpp_yield
1446	14.2	0.459925187129715	0.551265520642654	0.68370855745127	0.472215111023236	0.665728836829514	0.0606123280145128	0.569129920271895	0.713942587609566	0.796971520847067	1.02432191005326	mpp_yield
1447	14.25	0.460734203035757	0.552235205685206	0.684911211955859	0.473045745105869	0.666899864712261	0.0606123280145128	0.569129920271895	0.713942587609566	0.796971520847067	1.02432191005326	mpp_yield
1448	14.3	0.46154180085631	0.553203191012983	0.686111758384588	0.473874923209539	0.668068839955947	0.0606123280145128	0.569129920271895	0.713942587609566	0.796971520847067	1.02432191005326	mpp_yield
1449	14.35	0.462347988022417	0.554169485532822	0.687310207784184	0.474702652963859	0.669235773316802	0.0606123280145128	0.569129920271895	0.713942587609566	0.796971520847067	1.02432191005326	mpp_yield
1450	14.4	0.463152771900447	0.55513409807404	0.688506571105232	0.475528941932041	0.67040067545744	0.0606123280145128	0.569129920271895	0.713942587609566	0.796971520847067	1.02432191005326	mpp_yield
1451	14.45	0.463956159792883	0.556097037389378	0.689700859203344	0.476353797611698	0.671563556947997	0.0606123280145128	0.569129920271895	0.713942587609566	0.796971520847067	1.02432191005326	mpp_yield
1452	14.5	0.464758158939088	0.557058312155926	0.690893082840303	0.477177227435642	0.67272442826725	0.0606123280145128	0.569129920271895	0.713942587609566	0.796971520847067	1.02432191005326	mpp_yield
1453	14.55	0.465558776516072	0.558017930976035	0.692083252685199	0.477999238772664	0.673883299803721	0.0606123280145128	0.569129920271895	0.713942587609566	0.796971520847067	1.02432191005326	mpp_yield
1454	14.6	0.466358019639239	0.558975902378215	0.69327137931554	0.478819838928303	0.675040181856759	0.0606123280145128	0.569129920271895	0.713942587609566	0.796971520847067	1.02432191005326	mpp_yield
1455	14.65	0.467155895363126	0.559932234818023	0.694457473218352	0.479639035145604	0.676195084637606	0.0606123280145128	0.569129920271895	0.713942587609566	0.796971520847067	1.02432191005326	mpp_yield
1456	14.7	0.467952410682128	0.560886936678928	0.695641544791256	0.480456834605863	0.677348018270455	0.0606123280145128	0.569129920271895	0.713942587609566	0.796971520847067	1.02432191005326	mpp_yield
1457	14.75	0.468747572531215	0.561840016273171	0.696823604343533	0.481273244429363	0.678498992793479	0.0606123280145128	0.569129920271895	0.713942587609566	0.796971520847067	1.02432191005326	mpp_yield
1458	14.8	0.469541387786633	0.562791481842611	0.698003662097169	0.482088271676096	0.679648018159856	0.0606123280145128	0.569129920271895	0.713942587609566	0.796971520847067	1.02432191005326	mpp_yield
1459	14.85	0.470333863266604	0.563741341559556	0.699181728187891	0.482901923346475	0.680795104238766	0.0606123280145128	0.569129920271895	0.713942587609566	0.796971520847067	1.02432191005326	mpp_yield
1460	14.9	0.471125005732003	0.564689603527578	0.700357812666177	0.483714206382038	0.68194026081639	0.0606123280145128	0.569129920271895	0.713942587609566	0.796971520847067	1.02432191005326	mpp_yield
1461	14.95	0.471914821887034	0.565636275782326	0.701531925498262	0.484525127666136	0.683083497596875	0.0606123280145128	0.569129920271895	0.713942587609566	0.796971520847067	1.02432191005326	mpp_yield
1462	15	0.472703318379893	0.566581366292313	0.702704076567118	0.485334694024613	0.684224824203297	0.0606123280145128	0.569129920271895	0.713942587609566	0.796971520847067	1.02432191005326	mpp_yield
1463	15.05	0.473490501803419	0.567524882959708	0.703874275673428	0.486142912226482	0.685364250178609	0.0606123280145128	0.569129920271895	0.713942587609566	0.796971520847067	1.02432191005326	mpp_yield
1464	15.1	0.47427637869574	0.568466833621097	0.705042532536541	0.486949788984578	0.686501784986565	0.0606123280145128	0.569129920271895	0.713942587609566	0.796971520847067	1.02432191005326	mpp_yield
1465	15.15	0.475060955540903	0.569407226048249	0.706208856795415	0.487755330956213	0.687637438012645	0.0606123280145128	0.569129920271895	0.713942587609566	0.796971520847067	1.02432191005326	mpp_yield
1466	15.2	0.475844238769502	0.570346067948861	0.707373258009542	0.488559544743816	0.688771218564951	0.0606123280145128	0.569129920271895	0.713942587609566	0.796971520847067	1.02432191005326	mpp_yield
1467	15.25	0.476626234759291	0.571283366967298	0.708535745659864	0.489362436895563	0.689903135875103	0.0606123280145128	0.569129920271895	0.713942587609566	0.796971520847067	1.02432191005326	mpp_yield
1468	15.3	0.477406949835787	0.572219130685315	0.709696329149677	0.490164013906003	0.691033199099113	0.0606123280145128	0.569129920271895	0.713942587609566	0.796971520847067	1.02432191005326	mpp_yield
1469	15.35	0.478186390272874	0.573153366622777	0.710855017805511	0.490964282216664	0.692161417318249	0.0606123280145128	0.569129920271895	0.713942587609566	0.796971520847067	1.02432191005326	mpp_yield
1470	15.4	0.478964562293383	0.57408608223836	0.712011820878011	0.491763248216664	0.693287799539889	0.0606123280145128	0.569129920271895	0.713942587609566	0.796971520847067	1.02432191005326	mpp_yield
1471	15.45	0.47974147206968	0.575017284930249	0.713166747542794	0.492560918243301	0.694412354698355	0.0606123280145128	0.569129920271895	0.713942587609566	0.796971520847067	1.02432191005326	mpp_yield
1472	15.5	0.480517125724229	0.575946982036819	0.714319806901303	0.493357298582644	0.695535091655746	0.0606123280145128	0.569129920271895	0.713942587609566	0.796971520847067	1.02432191005326	mpp_yield
1473	15.55	0.481291529330162	0.576875180837316	0.715471007981638	0.494152395470106	0.696656019202749	0.0606123280145128	0.569129920271895	0.713942587609566	0.796971520847067	1.02432191005326	mpp_yield
1474	15.6	0.482064688911827	0.577801888552514	0.716620359739387	0.494946215091017	0.697775146059441	0.0606123280145128	0.569129920271895	0.713942587609566	0.796971520847067	1.02432191005326	mpp_yield
1475	15.65	0.482836610445343	0.578727112345375	0.717767871058433	0.495738763581186	0.698892480876084	0.0606123280145128	0.569129920271895	0.713942587609566	0.796971520847067	1.02432191005326	mpp_yield
1476	15.7	0.483607299859131	0.579650859321697	0.718913550751759	0.496530047027452	0.700008032233903	0.0606123280145128	0.569129920271895	0.713942587609566	0.796971520847067	1.02432191005326	mpp_yield
1477	15.75	0.484376763034449	0.580573136530746	0.720057407562236	0.497320071468228	0.701121808645855	0.0606123280145128	0.569129920271895	0.713942587609566	0.796971520847067	1.02432191005326	mpp_yield
1478	15.8	0.485145005805915	0.581493950965884	0.721199450163403	0.498108842894044	0.702233818557386	0.0606123280145128	0.569129920271895	0.713942587609566	0.796971520847067	1.02432191005326	mpp_yield
1479	15.85	0.485912033962026	0.582413309565191	0.722339687160232	0.498896367248072	0.703344070347182	0.0606123280145128	0.569129920271895	0.713942587609566	0.796971520847067	1.02432191005326	mpp_yield
1480	15.9	0.48667785324566	0.583331219212074	0.723478127089886	0.499682650426651	0.7044525723279	0.0606123280145128	0.569129920271895	0.713942587609566	0.796971520847067	1.02432191005326	mpp_yield
1481	15.95	0.487442469354585	0.584247686735866	0.724614778422463	0.500467698279802	0.705559332746899	0.0606123280145128	0.569129920271895	0.713942587609566	0.796971520847067	1.02432191005326	mpp_yield
1482	16	0.488205887941949	0.58516271891242	0.725749649561736	0.501251516611733	0.706664359786952	0.0606123280145128	0.569129920271895	0.713942587609566	0.796971520847067	1.02432191005326	mpp_yield
1483	16.05	0.488968114616769	0.586076322464695	0.726882748845871	0.502034111181344	0.707767661566955	0.0606123280145128	0.569129920271895	0.713942587609566	0.796971520847067	1.02432191005326	mpp_yield
1484	16.1	0.489729154944413	0.586988504063331	0.728014084548147	0.502815487702718	0.708869246142622	0.0606123280145128	0.569129920271895	0.713942587609566	0.796971520847067	1.02432191005326	mpp_yield
1485	16.15	0.490489014447072	0.587899270327215	0.729143664877658	0.503595651845607	0.70996912150717	0.0606123280145128	0.569129920271895	0.713942587609566	0.796971520847067	1.02432191005326	mpp_yield
1486	16.2	0.491247698604229	0.588808627824048	0.730271497980012	0.504374609235915	0.711067295591997	0.0606123280145128	0.569129920271895	0.713942587609566	0.796971520847067	1.02432191005326	mpp_yield
1487	16.25	0.492005212853119	0.589716583070888	0.731397591938008	0.505152365456168	0.712163776267348	0.0606123280145128	0.569129920271895	0.713942587609566	0.796971520847067	1.02432191005326	mpp_yield
1488	16.3	0.492761562589183	0.590623142534704	0.732521954772322	0.505928926045983	0.713258571342976	0.0606123280145128	0.569129920271895	0.713942587609566	0.796971520847067	1.02432191005326	mpp_yield
1489	16.35	0.493516753166521	0.591528312632907	0.733644594442166	0.506704296502528	0.714351688568786	0.0606123280145128	0.569129920271895	0.713942587609566	0.796971520847067	1.02432191005326	mpp_yield
1490	16.4	0.494270789898327	0.592432099733885	0.734765518845949	0.507478482280975	0.715443135635481	0.0606123280145128	0.569129920271895	0.713942587609566	0.796971520847067	1.02432191005326	mpp_yield
1491	16.45	0.49502367805733	0.593334510157521	0.735884735821925	0.508251488794948	0.716532920175189	0.0606123280145128	0.569129920271895	0.713942587609566	0.796971520847067	1.02432191005326	mpp_yield
1492	16.5	0.495775422876224	0.594235550175712	0.737002253148829	0.509023321416967	0.717621049762085	0.0606123280145128	0.569129920271895	0.713942587609566	0.796971520847067	1.02432191005326	mpp_yield
1493	16.55	0.496526029548089	0.595135226012876	0.738118078546514	0.509793985478881	0.71870753191301	0.0606123280145128	0.569129920271895	0.713942587609566	0.796971520847067	1.02432191005326	mpp_yield
1494	16.6	0.497275503226814	0.596033543846453	0.739232219676567	0.510563486272296	0.719792374088072	0.0606123280145128	0.569129920271895	0.713942587609566	0.796971520847067	1.02432191005326	mpp_yield
1495	16.65	0.498023849027506	0.596930509807404	0.740344684142928	0.511331829049005	0.720875583691247	0.0606123280145128	0.569129920271895	0.713942587609566	0.796971520847067	1.02432191005326	mpp_yield
1496	16.7	0.4987710720269	0.597826129980694	0.74145547949249	0.512099019021401	0.721957168070967	0.0606123280145128	0.569129920271895	0.713942587609566	0.796971520847067	1.02432191005326	mpp_yield
1497	16.75	0.49951717726376	0.598720410405774	0.742564613215702	0.51286506136289	0.723037134520699	0.0606123280145128	0.569129920271895	0.713942587609566	0.796971520847067	1.02432191005326	mpp_yield
1498	16.8	0.500262169739274	0.599613357077062	0.743672092747154	0.513629961208301	0.724115490279525	0.0606123280145128	0.569129920271895	0.713942587609566	0.796971520847067	1.02432191005326	mpp_yield
1499	16.85	0.501006054417446	0.600504975944405	0.744777925466161	0.514393723654285	0.725192242532703	0.0606123280145128	0.569129920271895	0.713942587609566	0.796971520847067	1.02432191005326	mpp_yield
1500	16.9	0.501748836225485	0.601395272913543	0.745882118697335	0.515156353759711	0.726267398412227	0.0606123280145128	0.569129920271895	0.713942587609566	0.796971520847067	1.02432191005326	mpp_yield
1501	16.95	0.502490520054179	0.602284253846571	0.746984679711152	0.515917856546059	0.727340964997378	0.0606123280145128	0.569129920271895	0.713942587609566	0.796971520847067	1.02432191005326	mpp_yield
1502	17	0.503231110758278	0.603171924562381	0.74808561572451	0.516678236997805	0.728412949315271	0.0606123280145128	0.569129920271895	0.713942587609566	0.796971520847067	1.02432191005326	mpp_yield
1503	17.05	0.503970613156861	0.604058290837111	0.74918493390128	0.5174375000628	0.729483358341384	0.0606123280145128	0.569129920271895	0.713942587609566	0.796971520847067	1.02432191005326	mpp_yield
1504	17.1	0.504709032033699	0.604943358404585	0.750282641352852	0.518195650652647	0.730552199000097	0.0606123280145128	0.569129920271895	0.713942587609566	0.796971520847067	1.02432191005326	mpp_yield
1505	17.15	0.505446372137623	0.60582713295674	0.751378745138668	0.518952693643072	0.731619478165208	0.0606123280145128	0.569129920271895	0.713942587609566	0.796971520847067	1.02432191005326	mpp_yield
1506	17.2	0.506182638182875	0.606709620144059	0.752473252266754	0.519708633874289	0.73268520266045	0.0606123280145128	0.569129920271895	0.713942587609566	0.796971520847067	1.02432191005326	mpp_yield
1507	17.25	0.506917834849462	0.607590825575991	0.753566169694243	0.520463476151362	0.733749379260002	0.0606123280145128	0.569129920271895	0.713942587609566	0.796971520847067	1.02432191005326	mpp_yield
1508	17.3	0.507651966783502	0.608470754821363	0.75465750432789	0.521217225244561	0.734812014688989	0.0606123280145128	0.569129920271895	0.713942587609566	0.796971520847067	1.02432191005326	mpp_yield
1509	17.35	0.508385038597566	0.609349413408797	0.755747263024582	0.521969885889712	0.735873115623981	0.0606123280145128	0.569129920271895	0.713942587609566	0.796971520847067	1.02432191005326	mpp_yield
1510	17.4	0.509117054871019	0.61022680682711	0.756835452591839	0.522721462788548	0.736932688693478	0.0606123280145128	0.569129920271895	0.713942587609566	0.796971520847067	1.02432191005326	mpp_yield
1511	17.45	0.50984802015035	0.611102940525716	0.757922079788312	0.523471960609047	0.737990740478397	0.0606123280145128	0.569129920271895	0.713942587609566	0.796971520847067	1.02432191005326	mpp_yield
1512	17.5	0.510577938949503	0.611977819915021	0.759007151324273	0.524221383985773	0.739047277512546	0.0606123280145128	0.569129920271895	0.713942587609566	0.796971520847067	1.02432191005326	mpp_yield
1513	17.55	0.511306815750205	0.612851450366814	0.760090673862095	0.524969737520211	0.740102306283097	0.0606123280145128	0.569129920271895	0.713942587609566	0.796971520847067	1.02432191005326	mpp_yield
1514	17.6	0.512034655002281	0.613723837214649	0.761172654016736	0.525717025781093	0.74115583323105	0.0606123280145128	0.569129920271895	0.713942587609566	0.796971520847067	1.02432191005326	mpp_yield
1515	17.65	0.512761461123978	0.614594985754227	0.762253098356201	0.526463253304728	0.742207864751692	0.0606123280145128	0.569129920271895	0.713942587609566	0.796971520847067	1.02432191005326	mpp_yield
1516	17.7	0.513487238502271	0.615464901243771	0.763332013402015	0.527208424595319	0.743258407195048	0.0606123280145128	0.569129920271895	0.713942587609566	0.796971520847067	1.02432191005326	mpp_yield
1517	17.75	0.514211991493177	0.616333588904393	0.76440940562968	0.527952544125283	0.74430746686633	0.0606123280145128	0.569129920271895	0.713942587609566	0.796971520847067	1.02432191005326	mpp_yield
1518	17.8	0.514935724422058	0.617201053920467	0.765485281469127	0.528695616335561	0.745355050026379	0.0606123280145128	0.569129920271895	0.713942587609566	0.796971520847067	1.02432191005326	mpp_yield
1519	17.85	0.515658441583924	0.618067301439982	0.766559647305162	0.529437645635932	0.7464011628921	0.0606123280145128	0.569129920271895	0.713942587609566	0.796971520847067	1.02432191005326	mpp_yield
1520	17.9	0.516380147243726	0.618932336574901	0.767632509477915	0.530178636405314	0.747445811636892	0.0606123280145128	0.569129920271895	0.713942587609566	0.796971520847067	1.02432191005326	mpp_yield
1521	17.95	0.517100845636655	0.619796164401517	0.768703874283269	0.530918592992069	0.748489002391075	0.0606123280145128	0.569129920271895	0.713942587609566	0.796971520847067	1.02432191005326	mpp_yield
1522	18	0.517820540968427	0.620658789960794	0.769773747973296	0.531657519714297	0.749530741242305	0.0606123280145128	0.569129920271895	0.713942587609566	0.796971520847067	1.02432191005326	mpp_yield
1523	18.05	0.518539237415575	0.621520218258717	0.770842136756679	0.532395420860133	0.750571034235996	0.0606123280145128	0.569129920271895	0.713942587609566	0.796971520847067	1.02432191005326	mpp_yield
1524	18.1	0.519256939125725	0.622380454266623	0.771909046799135	0.533132300688035	0.751609887375723	0.0606123280145128	0.569129920271895	0.713942587609566	0.796971520847067	1.02432191005326	mpp_yield
1525	18.15	0.519973650217882	0.623239502921545	0.77297448422383	0.533868163427075	0.752647306623627	0.0606123280145128	0.569129920271895	0.713942587609566	0.796971520847067	1.02432191005326	mpp_yield
1526	18.2	0.520689374782701	0.624097369126533	0.774038455111787	0.534603013277214	0.753683297900818	0.0606123280145128	0.569129920271895	0.713942587609566	0.796971520847067	1.02432191005326	mpp_yield
1527	18.25	0.52140411688276	0.624954057750988	0.775100965502295	0.535336854409592	0.754717867087766	0.0606123280145128	0.569129920271895	0.713942587609566	0.796971520847067	1.02432191005326	mpp_yield
1528	18.3	0.522117880552833	0.625809573630982	0.776162021393302	0.536069690966797	0.755751020024691	0.0606123280145128	0.569129920271895	0.713942587609566	0.796971520847067	1.02432191005326	mpp_yield
1529	18.35	0.52283066980015	0.626663921569573	0.777221628741817	0.536801527063138	0.756782762511947	0.0606123280145128	0.569129920271895	0.713942587609566	0.796971520847067	1.02432191005326	mpp_yield
1530	18.4	0.523542488604664	0.627517106337128	0.778279793464298	0.537532366784919	0.757813100310405	0.0606123280145128	0.569129920271895	0.713942587609566	0.796971520847067	1.02432191005326	mpp_yield
1531	18.45	0.524253340919308	0.628369132671623	0.779336521437034	0.538262214190702	0.758842039141824	0.0606123280145128	0.569129920271895	0.713942587609566	0.796971520847067	1.02432191005326	mpp_yield
1532	18.5	0.524963230670251	0.629220005278959	0.780391818496532	0.538991073311568	0.759869584689224	0.0606123280145128	0.569129920271895	0.713942587609566	0.796971520847067	1.02432191005326	mpp_yield
1533	18.55	0.525672161757153	0.630069728833261	0.781445690439886	0.539718948151384	0.760895742597255	0.0606123280145128	0.569129920271895	0.713942587609566	0.796971520847067	1.02432191005326	mpp_yield
1534	18.6	0.526380138053412	0.630918307977177	0.782498143025156	0.540445842687051	0.761920518472551	0.0606123280145128	0.569129920271895	0.713942587609566	0.796971520847067	1.02432191005326	mpp_yield
1535	18.65	0.527087163406415	0.631765747322178	0.783549181971728	0.541171760868762	0.762943917884096	0.0606123280145128	0.569129920271895	0.713942587609566	0.796971520847067	1.02432191005326	mpp_yield
1536	18.7	0.527793241637776	0.632612051448844	0.784598812960682	0.541896706620253	0.763965946363572	0.0606123280145128	0.569129920271895	0.713942587609566	0.796971520847067	1.02432191005326	mpp_yield
1537	18.75	0.528498376543583	0.63345722490716	0.785647041635147	0.542620683839048	0.764986609405708	0.0606123280145128	0.569129920271895	0.713942587609566	0.796971520847067	1.02432191005326	mpp_yield
1538	18.8	0.529202571894633	0.634301272216796	0.786693873600656	0.543343696396706	0.766005912468628	0.0606123280145128	0.569129920271895	0.713942587609566	0.796971520847067	1.02432191005326	mpp_yield
1539	18.85	0.529905831436667	0.635144197867391	0.787739314425497	0.544065748139061	0.767023860974187	0.0606123280145128	0.569129920271895	0.713942587609566	0.796971520847067	1.02432191005326	mpp_yield
1540	18.9	0.530608158890604	0.635986006318832	0.788783369641056	0.544786842886459	0.768040460308311	0.0606123280145128	0.569129920271895	0.713942587609566	0.796971520847067	1.02432191005326	mpp_yield
1541	18.95	0.53130955795277	0.636826702001528	0.78982604474216	0.545506984433999	0.769055715821328	0.0606123280145128	0.569129920271895	0.713942587609566	0.796971520847067	1.02432191005326	mpp_yield
1542	19	0.532010032295124	0.637666289316684	0.790867345187416	0.546226176551761	0.770069632828297	0.0606123280145128	0.569129920271895	0.713942587609566	0.796971520847067	1.02432191005326	mpp_yield
1543	19.05	0.532709585565485	0.638504772636567	0.791907276399541	0.546944422985037	0.771082216609333	0.0606123280145128	0.569129920271895	0.713942587609566	0.796971520847067	1.02432191005326	mpp_yield
1544	19.1	0.533408221387749	0.639342156304775	0.792945843765692	0.547661727454562	0.772093472409925	0.0606123280145128	0.569129920271895	0.713942587609566	0.796971520847067	1.02432191005326	mpp_yield
1545	19.15	0.534105943362113	0.640178444636498	0.793983052637795	0.548378093656735	0.773103405441257	0.0606123280145128	0.569129920271895	0.713942587609566	0.796971520847067	1.02432191005326	mpp_yield
1546	19.2	0.534802755065289	0.641013641918774	0.795018908332864	0.549093525263843	0.77411202088052	0.0606123280145128	0.569129920271895	0.713942587609566	0.796971520847067	1.02432191005326	mpp_yield
1547	19.25	0.535498660050719	0.641847752410754	0.796053416133318	0.549808025924281	0.775119323871219	0.0606123280145128	0.569129920271895	0.713942587609566	0.796971520847067	1.02432191005326	mpp_yield
1548	19.3	0.536193661848782	0.642680780343945	0.797086581287298	0.550521599262767	0.776125319523484	0.0606123280145128	0.569129920271895	0.713942587609566	0.796971520847067	1.02432191005326	mpp_yield
1549	19.35	0.536887763967012	0.643512729922468	0.798118409008976	0.55123424888056	0.777130012914366	0.0606123280145128	0.569129920271895	0.713942587609566	0.796971520847067	1.02432191005326	mpp_yield
1550	19.4	0.537580969890294	0.644343605323303	0.799148904478863	0.551945978355667	0.778133409088144	0.0606123280145128	0.569129920271895	0.713942587609566	0.796971520847067	1.02432191005326	mpp_yield
1551	19.45	0.538273283081076	0.645173410696534	0.800178072844109	0.552656791243059	0.779135513056612	0.0606123280145128	0.569129920271895	0.713942587609566	0.796971520847067	1.02432191005326	mpp_yield
1552	19.5	0.538964706979568	0.646002150165589	0.801205919218811	0.553366691074873	0.780136329799378	0.0606123280145128	0.569129920271895	0.713942587609566	0.796971520847067	1.02432191005326	mpp_yield
1553	19.55	0.53965524500394	0.646829827827482	0.802232448684299	0.554075681360619	0.781135864264147	0.0606123280145128	0.569129920271895	0.713942587609566	0.796971520847067	1.02432191005326	mpp_yield
1554	19.6	0.540344900550522	0.647656447753047	0.803257666289438	0.554783765587381	0.782134121367013	0.0606123280145128	0.569129920271895	0.713942587609566	0.796971520847067	1.02432191005326	mpp_yield
1555	19.65	0.541033676993997	0.648482013987174	0.804281577050911	0.555490947220019	0.783131105992734	0.0606123280145128	0.569129920271895	0.713942587609566	0.796971520847067	1.02432191005326	mpp_yield
1556	19.7	0.541721577687594	0.649306530549036	0.805304185953511	0.556197229701366	0.784126822995016	0.0606123280145128	0.569129920271895	0.713942587609566	0.796971520847067	1.02432191005326	mpp_yield
1557	19.75	0.542408605963279	0.650130001432323	0.806325497950421	0.556902616452422	0.785121277196785	0.0606123280145128	0.569129920271895	0.713942587609566	0.796971520847067	1.02432191005326	mpp_yield
1558	19.8	0.543094765131941	0.650952430605461	0.807345517963493	0.557607110872551	0.786114473390462	0.0606123280145128	0.569129920271895	0.713942587609566	0.796971520847067	1.02432191005326	mpp_yield
1559	19.85	0.543780058483584	0.651773822011841	0.808364250883528	0.558310716339668	0.787106416338234	0.0606123280145128	0.569129920271895	0.713942587609566	0.796971520847067	1.02432191005326	mpp_yield
1560	19.9	0.544464489287502	0.652594179570036	0.809381701570547	0.559013436210431	0.788097110772315	0.0606123280145128	0.569129920271895	0.713942587609566	0.796971520847067	1.02432191005326	mpp_yield
1561	19.95	0.545148060792471	0.653413507174021	0.810397874854063	0.559715273820425	0.789086561395215	0.0606123280145128	0.569129920271895	0.713942587609566	0.796971520847067	1.02432191005326	mpp_yield
1562	20	0.545830776226921	0.654231808693386	0.811412775533346	0.56041623248435	0.790074772879996	0.0606123280145128	0.569129920271895	0.713942587609566	0.796971520847067	1.02432191005326	mpp_yield
1563	20.05	0.546512638799117	0.655049087973554	0.812426408377691	0.561116315496202	0.791061749870534	0.0606123280145128	0.569129920271895	0.713942587609566	0.796971520847067	1.02432191005326	mpp_yield
1564	20.1	0.547193651697336	0.655865348835987	0.813438778126677	0.561815526129452	0.792047496981768	0.0606123280145128	0.569129920271895	0.713942587609566	0.796971520847067	1.02432191005326	mpp_yield
1565	20.15	0.547873818090039	0.656680595078396	0.814449889490427	0.562513867637228	0.793032018799959	0.0606123280145128	0.569129920271895	0.713942587609566	0.796971520847067	1.02432191005326	mpp_yield
1566	20.2	0.548553141126043	0.657494830474949	0.815459747149861	0.563211343252489	0.79401531988293	0.0606123280145128	0.569129920271895	0.713942587609566	0.796971520847067	1.02432191005326	mpp_yield
1567	20.25	0.549231623934692	0.658308058776472	0.816468355756953	0.5639079561882	0.79499740476032	0.0606123280145128	0.569129920271895	0.713942587609566	0.796971520847067	1.02432191005326	mpp_yield
1568	20.3	0.549909269626027	0.659120283710654	0.817475719934977	0.564603709637505	0.795978277933825	0.0606123280145128	0.569129920271895	0.713942587609566	0.796971520847067	1.02432191005326	mpp_yield
1569	20.35	0.550586081290947	0.659931508982242	0.818481844278757	0.5652986067739	0.796957943877437	0.0606123280145128	0.569129920271895	0.713942587609566	0.796971520847067	1.02432191005326	mpp_yield
1570	20.4	0.55126206200138	0.660741738273241	0.819486733354911	0.565992650751396	0.797936407037682	0.0606123280145128	0.569129920271895	0.713942587609566	0.796971520847067	1.02432191005326	mpp_yield
1571	20.45	0.551937214810438	0.66155097524311	0.82049039170209	0.566685844704694	0.798913671833859	0.0606123280145128	0.569129920271895	0.713942587609566	0.796971520847067	1.02432191005326	mpp_yield
1572	20.5	0.552611542752588	0.662359223528951	0.821492823831223	0.567378191749341	0.799889742658269	0.0606123280145128	0.569129920271895	0.713942587609566	0.796971520847067	1.02432191005326	mpp_yield
1573	20.55	0.5532850488438	0.663166486745704	0.822494034225746	0.568069694981903	0.800864623876449	0.0606123280145128	0.569129920271895	0.713942587609566	0.796971520847067	1.02432191005326	mpp_yield
1574	20.6	0.553957736081714	0.663972768486333	0.823494027341844	0.568760357480118	0.801838319827395	0.0606123280145128	0.569129920271895	0.713942587609566	0.796971520847067	1.02432191005326	mpp_yield
1575	20.65	0.554629607445788	0.664778072322013	0.824492807608676	0.569450182303063	0.802810834823791	0.0606123280145128	0.569129920271895	0.713942587609566	0.796971520847067	1.02432191005326	mpp_yield
1576	20.7	0.555300665897458	0.665582401802314	0.825490379428606	0.570139172491306	0.803782173152233	0.0606123280145128	0.569129920271895	0.713942587609566	0.796971520847067	1.02432191005326	mpp_yield
1577	20.75	0.555970914380286	0.666385760455386	0.826486747177431	0.570827331067067	0.804752339073444	0.0606123280145128	0.569129920271895	0.713942587609566	0.796971520847067	1.02432191005326	mpp_yield
1578	20.8	0.556640355820114	0.667188151788136	0.827481915204603	0.57151466103437	0.805721336822498	0.0606123280145128	0.569129920271895	0.713942587609566	0.796971520847067	1.02432191005326	mpp_yield
1579	20.85	0.557308993125209	0.667989579286409	0.82847588783345	0.572201165379197	0.806689170609031	0.0606123280145128	0.569129920271895	0.713942587609566	0.796971520847067	1.02432191005326	mpp_yield
1580	20.9	0.557976829186414	0.668790046415166	0.8294686693614	0.572886847069638	0.807655844617458	0.0606123280145128	0.569129920271895	0.713942587609566	0.796971520847067	1.02432191005326	mpp_yield
1581	20.95	0.558643866877294	0.669589556618653	0.830460264060188	0.573571709056044	0.808621363007182	0.0606123280145128	0.569129920271895	0.713942587609566	0.796971520847067	1.02432191005326	mpp_yield
1582	21	0.559310109054277	0.670388113320583	0.831450676176082	0.57425575427117	0.809585729912803	0.0606123280145128	0.569129920271895	0.713942587609566	0.796971520847067	1.02432191005326	mpp_yield
1583	21.05	0.559975558556799	0.671185719924296	0.832439909930087	0.574938985630328	0.810548949444326	0.0606123280145128	0.569129920271895	0.713942587609566	0.796971520847067	1.02432191005326	mpp_yield
1584	21.1	0.560640218207443	0.671982379812939	0.833427969518157	0.575621406031526	0.811511025687361	0.0606123280145128	0.569129920271895	0.713942587609566	0.796971520847067	1.02432191005326	mpp_yield
1585	21.15	0.561304090812085	0.672778096349626	0.834414859111405	0.576303018355613	0.812471962703333	0.0606123280145128	0.569129920271895	0.713942587609566	0.796971520847067	1.02432191005326	mpp_yield
1586	21.2	0.561967179160022	0.673572872877607	0.835400582856304	0.576983825466425	0.813431764529675	0.0606123280145128	0.569129920271895	0.713942587609566	0.796971520847067	1.02432191005326	mpp_yield
1587	21.25	0.562629486024118	0.674366712720429	0.836385144874895	0.57766383021092	0.814390435180027	0.0606123280145128	0.569129920271895	0.713942587609566	0.796971520847067	1.02432191005326	mpp_yield
1588	21.3	0.563291014160935	0.675159619182104	0.837368549264985	0.578343035419318	0.815347978644436	0.0606123280145128	0.569129920271895	0.713942587609566	0.796971520847067	1.02432191005326	mpp_yield
1589	21.35	0.563951766310866	0.675951595547262	0.838350800100347	0.579021443905241	0.816304398889545	0.0606123280145128	0.569129920271895	0.713942587609566	0.796971520847067	1.02432191005326	mpp_yield
1590	21.4	0.564611745198271	0.676742645081315	0.839331901430917	0.579699058465847	0.817259699858787	0.0606123280145128	0.569129920271895	0.713942587609566	0.796971520847067	1.02432191005326	mpp_yield
1591	21.45	0.565270953531604	0.677532771030612	0.840311857282989	0.580375881881966	0.818213885472575	0.0606123280145128	0.569129920271895	0.713942587609566	0.796971520847067	1.02432191005326	mpp_yield
1592	21.5	0.565929394003545	0.678321976622596	0.841290671659405	0.58105191691823	0.819166959628488	0.0606123280145128	0.569129920271895	0.713942587609566	0.796971520847067	1.02432191005326	mpp_yield
1593	21.55	0.566587069291129	0.679110265065955	0.842268348539751	0.581727166323208	0.820118926201459	0.0606123280145128	0.569129920271895	0.713942587609566	0.796971520847067	1.02432191005326	mpp_yield
1594	21.6	0.567243982055872	0.679897639550776	0.843244891880542	0.582401632829536	0.821069789043957	0.0606123280145128	0.569129920271895	0.713942587609566	0.796971520847067	1.02432191005326	mpp_yield
1595	21.65	0.567900134943894	0.680684103248697	0.844220305615408	0.583075319154043	0.822019551986168	0.0606123280145128	0.569129920271895	0.713942587609566	0.796971520847067	1.02432191005326	mpp_yield
1596	21.7	0.56855553058605	0.681469659313053	0.845194593655284	0.583748227997884	0.82296821883618	0.0606123280145128	0.569129920271895	0.713942587609566	0.796971520847067	1.02432191005326	mpp_yield
1597	21.75	0.569210171598045	0.682254310879025	0.846167759888586	0.58442036204666	0.823915793380154	0.0606123280145128	0.569129920271895	0.713942587609566	0.796971520847067	1.02432191005326	mpp_yield
1598	21.8	0.569864060580562	0.683038061063788	0.847139808181397	0.585091723970549	0.824862279382505	0.0606123280145128	0.569129920271895	0.713942587609566	0.796971520847067	1.02432191005326	mpp_yield
1599	21.85	0.570517200119381	0.683820912966652	0.848110742377645	0.585762316424426	0.825807680586076	0.0606123280145128	0.569129920271895	0.713942587609566	0.796971520847067	1.02432191005326	mpp_yield
1600	21.9	0.571169592785496	0.684602869669205	0.849080566299281	0.586432142047986	0.826752000712311	0.0606123280145128	0.569129920271895	0.713942587609566	0.796971520847067	1.02432191005326	mpp_yield
1601	21.95	0.571821241135235	0.685383934235459	0.850049283746451	0.587101203465866	0.827695243461422	0.0606123280145128	0.569129920271895	0.713942587609566	0.796971520847067	1.02432191005326	mpp_yield
1602	22	0.572472147710377	0.686164109711985	0.851016898497674	0.587769503287767	0.828637412512563	0.0606123280145128	0.569129920271895	0.713942587609566	0.796971520847067	1.02432191005326	mpp_yield
1603	22.05	0.573122315038267	0.686943399128056	0.851983414310013	0.588437044108568	0.829578511523996	0.0606123280145128	0.569129920271895	0.713942587609566	0.796971520847067	1.02432191005326	mpp_yield
1604	22.1	0.573771745631931	0.687721805495778	0.852948834919243	0.589103828508446	0.830518544133255	0.0606123280145128	0.569129920271895	0.713942587609566	0.796971520847067	1.02432191005326	mpp_yield
1605	22.15	0.57442044199019	0.688499331810234	0.853913164040022	0.589769859052994	0.831457513957313	0.0606123280145128	0.569129920271895	0.713942587609566	0.796971520847067	1.02432191005326	mpp_yield
1606	22.2	0.575068406597769	0.689275981049611	0.854876405366055	0.590435138293334	0.832395424592741	0.0606123280145128	0.569129920271895	0.713942587609566	0.796971520847067	1.02432191005326	mpp_yield
1607	22.25	0.575715641925411	0.690051756175339	0.855838562570264	0.591099668766231	0.83333227961587	0.0606123280145128	0.569129920271895	0.713942587609566	0.796971520847067	1.02432191005326	mpp_yield
1608	22.3	0.576362150429987	0.690826660132218	0.856799639304944	0.591763452994208	0.834268082582952	0.0606123280145128	0.569129920271895	0.713942587609566	0.796971520847067	1.02432191005326	mpp_yield
1609	22.35	0.577007934554604	0.691600695848551	0.857759639201932	0.592426493485654	0.835202837030317	0.0606123280145128	0.569129920271895	0.713942587609566	0.796971520847067	1.02432191005326	mpp_yield
1610	22.4	0.577652996728712	0.692373866236274	0.858718565872763	0.593088792734939	0.836136546474523	0.0606123280145128	0.569129920271895	0.713942587609566	0.796971520847067	1.02432191005326	mpp_yield
1611	22.45	0.578297339368211	0.69314617419108	0.859676422908831	0.59375035322252	0.837069214412522	0.0606123280145128	0.569129920271895	0.713942587609566	0.796971520847067	1.02432191005326	mpp_yield
1612	22.5	0.578940964875559	0.69391762259255	0.86063321388154	0.594411177415051	0.8380008443218	0.0606123280145128	0.569129920271895	0.713942587609566	0.796971520847067	1.02432191005326	mpp_yield
1613	22.55	0.579583875639872	0.694688214304275	0.86158894234247	0.59507126776549	0.838931439660538	0.0606123280145128	0.569129920271895	0.713942587609566	0.796971520847067	1.02432191005326	mpp_yield
1614	22.6	0.580226074037031	0.695457952173982	0.86254361182352	0.595730626713204	0.839861003867757	0.0606123280145128	0.569129920271895	0.713942587609566	0.796971520847067	1.02432191005326	mpp_yield
1615	22.65	0.580867562429783	0.696226839033654	0.863497225837066	0.596389256684078	0.840789540363467	0.0606123280145128	0.569129920271895	0.713942587609566	0.796971520847067	1.02432191005326	mpp_yield
1616	22.7	0.581508343167842	0.696994877699657	0.864449787876113	0.597047160090614	0.841717052548814	0.0606123280145128	0.569129920271895	0.713942587609566	0.796971520847067	1.02432191005326	mpp_yield
1617	22.75	0.582148418587992	0.697762070972853	0.865401301414438	0.597704339332037	0.842643543806227	0.0606123280145128	0.569129920271895	0.713942587609566	0.796971520847067	1.02432191005326	mpp_yield
1618	22.8	0.582787791014183	0.698528421638726	0.866351769906745	0.598360796794398	0.843569017499558	0.0606123280145128	0.569129920271895	0.713942587609566	0.796971520847067	1.02432191005326	mpp_yield
1619	22.85	0.583426462757632	0.699293932467497	0.867301196788807	0.599016534850672	0.84449347697423	0.0606123280145128	0.569129920271895	0.713942587609566	0.796971520847067	1.02432191005326	mpp_yield
1620	22.9	0.584064436116918	0.700058606214238	0.868249585477611	0.599671555860862	0.845416925557371	0.0606123280145128	0.569129920271895	0.713942587609566	0.796971520847067	1.02432191005326	mpp_yield
1621	22.95	0.584701713378082	0.700822445618993	0.869196939371504	0.600325862172093	0.846339366557961	0.0606123280145128	0.569129920271895	0.713942587609566	0.796971520847067	1.02432191005326	mpp_yield
1622	23	0.585338296814719	0.701585453406891	0.870143261850333	0.600979456118715	0.847260803266966	0.0606123280145128	0.569129920271895	0.713942587609566	0.796971520847067	1.02432191005326	mpp_yield
1623	23.05	0.585974188688074	0.702347632288255	0.871088556275586	0.601632340022398	0.848181238957475	0.0606123280145128	0.569129920271895	0.713942587609566	0.796971520847067	1.02432191005326	mpp_yield
1624	23.1	0.586609391247138	0.703108984958721	0.872032825990531	0.602284516192228	0.849100676884839	0.0606123280145128	0.569129920271895	0.713942587609566	0.796971520847067	1.02432191005326	mpp_yield
1625	23.15	0.587243906728737	0.703869514099346	0.872976074320355	0.602935986924803	0.8500191202868	0.0606123280145128	0.569129920271895	0.713942587609566	0.796971520847067	1.02432191005326	mpp_yield
1626	23.2	0.587877737357625	0.704629222376715	0.873918304572301	0.603586754504326	0.850936572383628	0.0606123280145128	0.569129920271895	0.713942587609566	0.796971520847067	1.02432191005326	mpp_yield
1627	23.25	0.588510885346577	0.705388112443058	0.874859520035801	0.604236821202702	0.851853036378254	0.0606123280145128	0.569129920271895	0.713942587609566	0.796971520847067	1.02432191005326	mpp_yield
1628	23.3	0.589143352896477	0.706146186936349	0.875799723982612	0.604886189279624	0.852768515456396	0.0606123280145128	0.569129920271895	0.713942587609566	0.796971520847067	1.02432191005326	mpp_yield
1629	23.35	0.589775142196409	0.706903448480421	0.876738919666947	0.605534860982673	0.853683012786689	0.0606123280145128	0.569129920271895	0.713942587609566	0.796971520847067	1.02432191005326	mpp_yield
1630	23.4	0.590406255423742	0.707659899685065	0.877677110325609	0.606182838547402	0.854596531520818	0.0606123280145128	0.569129920271895	0.713942587609566	0.796971520847067	1.02432191005326	mpp_yield
1631	23.45	0.591036694744224	0.708415543146141	0.87861429917812	0.606830124197427	0.855509074793637	0.0606123280145128	0.569129920271895	0.713942587609566	0.796971520847067	1.02432191005326	mpp_yield
1632	23.5	0.59166646231206	0.709170381445678	0.879550489426847	0.607476720144521	0.856420645723303	0.0606123280145128	0.569129920271895	0.713942587609566	0.796971520847067	1.02432191005326	mpp_yield
1633	23.55	0.592295560270005	0.709924417151976	0.880485684257133	0.608122628588696	0.857331247411391	0.0606123280145128	0.569129920271895	0.713942587609566	0.796971520847067	1.02432191005326	mpp_yield
1634	23.6	0.592923990749447	0.710677652819715	0.881419886837425	0.608767851718292	0.858240882943026	0.0606123280145128	0.569129920271895	0.713942587609566	0.796971520847067	1.02432191005326	mpp_yield
1635	23.65	0.59355175587049	0.711430090990046	0.882353100319394	0.609412391710067	0.859149555387	0.0606123280145128	0.569129920271895	0.713942587609566	0.796971520847067	1.02432191005326	mpp_yield
1636	23.7	0.594178857742038	0.712181734190698	0.883285327838062	0.610056250729279	0.860057267795891	0.0606123280145128	0.569129920271895	0.713942587609566	0.796971520847067	1.02432191005326	mpp_yield
1637	23.75	0.594805298461878	0.712932584936076	0.884216572511927	0.61069943092977	0.860964023206188	0.0606123280145128	0.569129920271895	0.713942587609566	0.796971520847067	1.02432191005326	mpp_yield
1638	23.8	0.595431080116763	0.713682645727358	0.88514683744308	0.611341934454053	0.861869824638408	0.0606123280145128	0.569129920271895	0.713942587609566	0.796971520847067	1.02432191005326	mpp_yield
1639	23.85	0.596056204782491	0.71443191905259	0.88607612571733	0.611983763433397	0.862774675097208	0.0606123280145128	0.569129920271895	0.713942587609566	0.796971520847067	1.02432191005326	mpp_yield
1640	23.9	0.596680674523985	0.715180407386788	0.88700444040432	0.612624919987903	0.86367857757151	0.0606123280145128	0.569129920271895	0.713942587609566	0.796971520847067	1.02432191005326	mpp_yield
1641	23.95	0.597304491395376	0.715928113192028	0.887931784557647	0.61326540622659	0.864581535034608	0.0606123280145128	0.569129920271895	0.713942587609566	0.796971520847067	1.02432191005326	mpp_yield
1642	24	0.597927657440078	0.716675038917544	0.888858161214979	0.613905224247476	0.865483550444289	0.0606123280145128	0.569129920271895	0.713942587609566	0.796971520847067	1.02432191005326	mpp_yield
1643	24.05	0.59855017469087	0.717421186999819	0.889783573398172	0.614544376137658	0.866384626742942	0.0606123280145128	0.569129920271895	0.713942587609566	0.796971520847067	1.02432191005326	mpp_yield
1644	24.1	0.599172045169968	0.718166559862679	0.890708024113383	0.615182863973391	0.867284766857668	0.0606123280145128	0.569129920271895	0.713942587609566	0.796971520847067	1.02432191005326	mpp_yield
1645	24.15	0.599793270889107	0.718911159917385	0.891631516351185	0.615820689820165	0.868183973700398	0.0606123280145128	0.569129920271895	0.713942587609566	0.796971520847067	1.02432191005326	mpp_yield
1646	24.2	0.600413853849613	0.719654989562725	0.892554053086681	0.616457855732785	0.869082250167996	0.0606123280145128	0.569129920271895	0.713942587609566	0.796971520847067	1.02432191005326	mpp_yield
1647	24.25	0.601033796042482	0.720398051185101	0.893475637279611	0.61709436375545	0.869979599142371	0.0606123280145128	0.569129920271895	0.713942587609566	0.796971520847067	1.02432191005326	mpp_yield
1648	24.3	0.601653099448451	0.721140347158621	0.894396271874472	0.617730215921824	0.870876023490585	0.0606123280145128	0.569129920271895	0.713942587609566	0.796971520847067	1.02432191005326	mpp_yield
1649	24.35	0.602271766038072	0.721881879845188	0.895315959800618	0.618365414255117	0.871771526064959	0.0606123280145128	0.569129920271895	0.713942587609566	0.796971520847067	1.02432191005326	mpp_yield
1650	24.4	0.60288979777179	0.722622651594584	0.896234703972374	0.618999960768159	0.872666109703179	0.0606123280145128	0.569129920271895	0.713942587609566	0.796971520847067	1.02432191005326	mpp_yield
1651	24.45	0.603507196600008	0.723362664744562	0.897152507289143	0.619633857463472	0.873559777228401	0.0606123280145128	0.569129920271895	0.713942587609566	0.796971520847067	1.02432191005326	mpp_yield
1652	24.5	0.604123964463165	0.724101921620927	0.898069372635512	0.620267106333346	0.874452531449356	0.0606123280145128	0.569129920271895	0.713942587609566	0.796971520847067	1.02432191005326	mpp_yield
1653	24.55	0.604740103291805	0.724840424537625	0.898985302881359	0.620899709359911	0.875344375160451	0.0606123280145128	0.569129920271895	0.713942587609566	0.796971520847067	1.02432191005326	mpp_yield
1654	24.6	0.605355615006646	0.725578175796826	0.899900300881956	0.621531668515211	0.876235311141873	0.0606123280145128	0.569129920271895	0.713942587609566	0.796971520847067	1.02432191005326	mpp_yield
1655	24.65	0.605970501518651	0.726315177689008	0.900814369478075	0.622162985761273	0.877125342159687	0.0606123280145128	0.569129920271895	0.713942587609566	0.796971520847067	1.02432191005326	mpp_yield
1656	24.7	0.606584764729099	0.72705143249304	0.901727511496089	0.622793663050181	0.878014470965941	0.0606123280145128	0.569129920271895	0.713942587609566	0.796971520847067	1.02432191005326	mpp_yield
1657	24.75	0.607198406529652	0.727786942476263	0.902639729748074	0.623423702324143	0.878902700298762	0.0606123280145128	0.569129920271895	0.713942587609566	0.796971520847067	1.02432191005326	mpp_yield
1658	24.8	0.60781142880242	0.728521709894573	0.903551027031912	0.624053105515566	0.879790032882453	0.0606123280145128	0.569129920271895	0.713942587609566	0.796971520847067	1.02432191005326	mpp_yield
1659	24.85	0.608423833420035	0.729255736992502	0.904461406131389	0.624681874547118	0.880676471427596	0.0606123280145128	0.569129920271895	0.713942587609566	0.796971520847067	1.02432191005326	mpp_yield
1660	24.9	0.609035622245712	0.729989026003298	0.905370869816296	0.625310011331805	0.881562018631143	0.0606123280145128	0.569129920271895	0.713942587609566	0.796971520847067	1.02432191005326	mpp_yield
1661	24.95	0.609646797133318	0.730721579149	0.906279420842526	0.625937517773029	0.882446677176513	0.0606123280145128	0.569129920271895	0.713942587609566	0.796971520847067	1.02432191005326	mpp_yield
1662	25	0.610257359927436	0.731453398640525	0.90718706195217	0.626564395764666	0.883330449733689	0.0606123280145128	0.569129920271895	0.713942587609566	0.796971520847067	1.02432191005326	mpp_yield
1663	25.05	0.610867312463431	0.732184486677736	0.908093795873618	0.627190647191124	0.884213338959312	0.0606123280145128	0.569129920271895	0.713942587609566	0.796971520847067	1.02432191005326	mpp_yield
1664	25.1	0.611476656567515	0.732914845449528	0.908999625321652	0.627816273927414	0.88509534749677	0.0606123280145128	0.569129920271895	0.713942587609566	0.796971520847067	1.02432191005326	mpp_yield
1665	25.15	0.612085394056808	0.733644477133898	0.909904552997539	0.628441277839212	0.885976477976296	0.0606123280145128	0.569129920271895	0.713942587609566	0.796971520847067	1.02432191005326	mpp_yield
1666	25.2	0.612693526739404	0.734373383898025	0.910808581589127	0.629065660782927	0.886856733015055	0.0606123280145128	0.569129920271895	0.713942587609566	0.796971520847067	1.02432191005326	mpp_yield
1667	25.25	0.613301056414433	0.735101567898343	0.91171171377094	0.629689424605766	0.887736115217236	0.0606123280145128	0.569129920271895	0.713942587609566	0.796971520847067	1.02432191005326	mpp_yield
1668	25.3	0.613907984872123	0.735829031280615	0.912613952204267	0.630312571145793	0.888614627174144	0.0606123280145128	0.569129920271895	0.713942587609566	0.796971520847067	1.02432191005326	mpp_yield
1669	25.35	0.614514313893861	0.736555776180007	0.913515299537253	0.630935102231997	0.889492271464287	0.0606123280145128	0.569129920271895	0.713942587609566	0.796971520847067	1.02432191005326	mpp_yield
1670	25.4	0.615120045252253	0.737281804721165	0.914415758404996	0.631557019684352	0.890369050653463	0.0606123280145128	0.569129920271895	0.713942587609566	0.796971520847067	1.02432191005326	mpp_yield
1671	25.45	0.615725180711188	0.738007119018282	0.915315331429629	0.632178325313879	0.891244967294853	0.0606123280145128	0.569129920271895	0.713942587609566	0.796971520847067	1.02432191005326	mpp_yield
1672	25.5	0.616329722025894	0.73873172117517	0.916214021220412	0.63279902092271	0.892120023929099	0.0606123280145128	0.569129920271895	0.713942587609566	0.796971520847067	1.02432191005326	mpp_yield
1673	25.55	0.616933670943001	0.739455613285338	0.917111830373824	0.633419108304146	0.892994223084399	0.0606123280145128	0.569129920271895	0.713942587609566	0.796971520847067	1.02432191005326	mpp_yield
1674	25.6	0.617537029200597	0.740178797432054	0.918008761473643	0.634038589242721	0.893867567276587	0.0606123280145128	0.569129920271895	0.713942587609566	0.796971520847067	1.02432191005326	mpp_yield
1675	25.65	0.618139798528286	0.740901275688419	0.918904817091041	0.634657465514257	0.894740059009217	0.0606123280145128	0.569129920271895	0.713942587609566	0.796971520847067	1.02432191005326	mpp_yield
1676	25.7	0.618741980647249	0.741623050117438	0.919799999784663	0.635275738885926	0.89561170077365	0.0606123280145128	0.569129920271895	0.713942587609566	0.796971520847067	1.02432191005326	mpp_yield
1677	25.75	0.6193435772703	0.742344122772086	0.920694312100717	0.635893411116312	0.896482495049136	0.0606123280145128	0.569129920271895	0.713942587609566	0.796971520847067	1.02432191005326	mpp_yield
1678	25.8	0.619944590101941	0.743064495695376	0.921587756573057	0.636510483955465	0.897352444302893	0.0606123280145128	0.569129920271895	0.713942587609566	0.796971520847067	1.02432191005326	mpp_yield
1679	25.85	0.62054502083842	0.743784170920428	0.922480335723264	0.637126959144957	0.898221550990195	0.0606123280145128	0.569129920271895	0.713942587609566	0.796971520847067	1.02432191005326	mpp_yield
1680	25.9	0.621144871167786	0.744503150470537	0.923372052060735	0.637742838417947	0.899089817554444	0.0606123280145128	0.569129920271895	0.713942587609566	0.796971520847067	1.02432191005326	mpp_yield
1681	25.95	0.621744142769948	0.745221436359234	0.92426290808276	0.638358123499231	0.899957246427261	0.0606123280145128	0.569129920271895	0.713942587609566	0.796971520847067	1.02432191005326	mpp_yield
1682	26	0.622342837316722	0.745939030590359	0.925152906274604	0.638972816105301	0.900823840028555	0.0606123280145128	0.569129920271895	0.713942587609566	0.796971520847067	1.02432191005326	mpp_yield
1683	26.05	0.622940956471895	0.746655935158123	0.926042049109593	0.639586917944402	0.901689600766608	0.0606123280145128	0.569129920271895	0.713942587609566	0.796971520847067	1.02432191005326	mpp_yield
1684	26.1	0.623538501891271	0.747372152047169	0.926930339049187	0.640200430716583	0.902554531038152	0.0606123280145128	0.569129920271895	0.713942587609566	0.796971520847067	1.02432191005326	mpp_yield
1685	26.15	0.624135475222729	0.748087683232642	0.927817778543065	0.640813356113759	0.903418633228445	0.0606123280145128	0.569129920271895	0.713942587609566	0.796971520847067	1.02432191005326	mpp_yield
1686	26.2	0.624731878106275	0.748802530680251	0.9287043700292	0.641425695819756	0.904281909711349	0.0606123280145128	0.569129920271895	0.713942587609566	0.796971520847067	1.02432191005326	mpp_yield
1687	26.25	0.625327712174092	0.749516696346328	0.929590115933942	0.642037451510376	0.905144362849406	0.0606123280145128	0.569129920271895	0.713942587609566	0.796971520847067	1.02432191005326	mpp_yield
1688	26.3	0.625922979050598	0.750230182177896	0.930475018672091	0.642648624853441	0.906005994993914	0.0606123280145128	0.569129920271895	0.713942587609566	0.796971520847067	1.02432191005326	mpp_yield
1689	26.35	0.626517680352491	0.750942990112728	0.931359080646973	0.64325921750885	0.906866808484997	0.0606123280145128	0.569129920271895	0.713942587609566	0.796971520847067	1.02432191005326	mpp_yield
1690	26.4	0.627111817688806	0.751655122079408	0.932242304250521	0.643869231128634	0.907726805651689	0.0606123280145128	0.569129920271895	0.713942587609566	0.796971520847067	1.02432191005326	mpp_yield
1691	26.45	0.627705392660959	0.752366579997394	0.933124691863348	0.644478667357003	0.908585988811996	0.0606123280145128	0.569129920271895	0.713942587609566	0.796971520847067	1.02432191005326	mpp_yield
1692	26.5	0.628298406862806	0.753077365777077	0.93400624585482	0.645087527830401	0.909444360272978	0.0606123280145128	0.569129920271895	0.713942587609566	0.796971520847067	1.02432191005326	mpp_yield
1693	26.55	0.628890861880686	0.753787481319839	0.934886968583134	0.645695814177557	0.910301922330816	0.0606123280145128	0.569129920271895	0.713942587609566	0.796971520847067	1.02432191005326	mpp_yield
1694	26.6	0.629482759293472	0.754496928518117	0.935766862395388	0.646303528019535	0.911158677270887	0.0606123280145128	0.569129920271895	0.713942587609566	0.796971520847067	1.02432191005326	mpp_yield
1695	26.65	0.630074100672622	0.755205709255457	0.936645929627656	0.646910670969785	0.912014627367832	0.0606123280145128	0.569129920271895	0.713942587609566	0.796971520847067	1.02432191005326	mpp_yield
1696	26.7	0.630664887582229	0.755913825406576	0.93752417260506	0.647517244634193	0.912869774885629	0.0606123280145128	0.569129920271895	0.713942587609566	0.796971520847067	1.02432191005326	mpp_yield
1697	26.75	0.631255121579062	0.756621278837417	0.938401593641842	0.64812325061113	0.913724122077661	0.0606123280145128	0.569129920271895	0.713942587609566	0.796971520847067	1.02432191005326	mpp_yield
1698	26.8	0.631844804212623	0.75732807140521	0.939278195041435	0.648728690491501	0.914577671186787	0.0606123280145128	0.569129920271895	0.713942587609566	0.796971520847067	1.02432191005326	mpp_yield
1699	26.85	0.632433937025187	0.758034204958523	0.940153979096532	0.649333565858794	0.915430424445408	0.0606123280145128	0.569129920271895	0.713942587609566	0.796971520847067	1.02432191005326	mpp_yield
1700	26.9	0.633022521551856	0.758739681337325	0.941028948089159	0.649937878289131	0.916282384075539	0.0606123280145128	0.569129920271895	0.713942587609566	0.796971520847067	1.02432191005326	mpp_yield
1701	26.95	0.633610559320598	0.759444502373038	0.941903104290742	0.65054162935131	0.917133552288873	0.0606123280145128	0.569129920271895	0.713942587609566	0.796971520847067	1.02432191005326	mpp_yield
1702	27	0.6341980518523	0.760148669888593	0.942776449962176	0.651144820606858	0.91798393128685	0.0606123280145128	0.569129920271895	0.713942587609566	0.796971520847067	1.02432191005326	mpp_yield
1703	27.05	0.634785000660809	0.760852185698485	0.943648987353894	0.651747453610075	0.918833523260723	0.0606123280145128	0.569129920271895	0.713942587609566	0.796971520847067	1.02432191005326	mpp_yield
1704	27.1	0.635371407252982	0.76155505160883	0.944520718705935	0.652349529908083	0.919682330391623	0.0606123280145128	0.569129920271895	0.713942587609566	0.796971520847067	1.02432191005326	mpp_yield
1705	27.15	0.635957273128727	0.762257269417415	0.945391646248011	0.65295105104087	0.920530354850626	0.0606123280145128	0.569129920271895	0.713942587609566	0.796971520847067	1.02432191005326	mpp_yield
1706	27.2	0.636542599781049	0.762958840913754	0.94626177219957	0.653552018541337	0.921377598798817	0.0606123280145128	0.569129920271895	0.713942587609566	0.796971520847067	1.02432191005326	mpp_yield
1707	27.25	0.637127388696098	0.763659767879141	0.947131098769868	0.654152433935345	0.922224064387352	0.0606123280145128	0.569129920271895	0.713942587609566	0.796971520847067	1.02432191005326	mpp_yield
1708	27.3	0.637711641353206	0.764360052086705	0.94799962815803	0.654752298741758	0.923069753757526	0.0606123280145128	0.569129920271895	0.713942587609566	0.796971520847067	1.02432191005326	mpp_yield
1709	27.35	0.638295359224937	0.765059695301455	0.948867362553118	0.655351614472487	0.923914669040834	0.0606123280145128	0.569129920271895	0.713942587609566	0.796971520847067	1.02432191005326	mpp_yield
1710	27.4	0.638878543777127	0.765758699280342	0.949734304134192	0.65595038263254	0.924758812359032	0.0606123280145128	0.569129920271895	0.713942587609566	0.796971520847067	1.02432191005326	mpp_yield
1711	27.45	0.639461196468928	0.766457065772302	0.950600455070375	0.656548604720058	0.925602185824202	0.0606123280145128	0.569129920271895	0.713942587609566	0.796971520847067	1.02432191005326	mpp_yield
1712	27.5	0.640043318752852	0.767154796518311	0.951465817520919	0.657146282226367	0.926444791538813	0.0606123280145128	0.569129920271895	0.713942587609566	0.796971520847067	1.02432191005326	mpp_yield
1713	27.55	0.640624912074808	0.767851893251438	0.952330393635265	0.657743416636013	0.92728663159578	0.0606123280145128	0.569129920271895	0.713942587609566	0.796971520847067	1.02432191005326	mpp_yield
1714	27.6	0.641205977874151	0.768548357696887	0.953194185553104	0.658340009426812	0.928127708078528	0.0606123280145128	0.569129920271895	0.713942587609566	0.796971520847067	1.02432191005326	mpp_yield
1715	27.65	0.64178651758372	0.769244191572058	0.954057195404443	0.658936062069891	0.92896802306105	0.0606123280145128	0.569129920271895	0.713942587609566	0.796971520847067	1.02432191005326	mpp_yield
1716	27.7	0.642366532629876	0.769939396586585	0.954919425309664	0.659531576029727	0.929807578607966	0.0606123280145128	0.569129920271895	0.713942587609566	0.796971520847067	1.02432191005326	mpp_yield
1717	27.75	0.642946024432549	0.770633974442393	0.955780877379583	0.660126552764192	0.930646376774584	0.0606123280145128	0.569129920271895	0.713942587609566	0.796971520847067	1.02432191005326	mpp_yield
1718	27.8	0.643524994405277	0.771327926833746	0.956641553715514	0.660720993724594	0.93148441960696	0.0606123280145128	0.569129920271895	0.713942587609566	0.796971520847067	1.02432191005326	mpp_yield
1719	27.85	0.644103443955241	0.77202125544729	0.957501456409325	0.661314900355719	0.932321709141951	0.0606123280145128	0.569129920271895	0.713942587609566	0.796971520847067	1.02432191005326	mpp_yield
1720	27.9	0.644681374483313	0.772713961962107	0.958360587543502	0.661908274095871	0.933158247407277	0.0606123280145128	0.569129920271895	0.713942587609566	0.796971520847067	1.02432191005326	mpp_yield
1721	27.95	0.645258787384089	0.773406048049756	0.959218949191201	0.662501116376912	0.93399403642158	0.0606123280145128	0.569129920271895	0.713942587609566	0.796971520847067	1.02432191005326	mpp_yield
1722	28	0.645835684045932	0.774097515374328	0.960076543416315	0.663093428624304	0.934829078194473	0.0606123280145128	0.569129920271895	0.713942587609566	0.796971520847067	1.02432191005326	mpp_yield
1723	28.05	0.646412065851008	0.774788365592484	0.960933372273524	0.663685212257147	0.935663374726607	0.0606123280145128	0.569129920271895	0.713942587609566	0.796971520847067	1.02432191005326	mpp_yield
1724	28.1	0.646987934175328	0.77547860035351	0.961789437808356	0.664276468688222	0.936496928009716	0.0606123280145128	0.569129920271895	0.713942587609566	0.796971520847067	1.02432191005326	mpp_yield
1725	28.15	0.647563290388785	0.776168221299355	0.962644742057245	0.664867199324026	0.937329740026683	0.0606123280145128	0.569129920271895	0.713942587609566	0.796971520847067	1.02432191005326	mpp_yield
1726	28.2	0.64813813585519	0.776857230064682	0.963499287047586	0.665457405564814	0.938161812751586	0.0606123280145128	0.569129920271895	0.713942587609566	0.796971520847067	1.02432191005326	mpp_yield
1727	28.25	0.648712471932313	0.77754562827691	0.964353074797791	0.666047088804638	0.938993148149759	0.0606123280145128	0.569129920271895	0.713942587609566	0.796971520847067	1.02432191005326	mpp_yield
1728	28.3	0.649286299971918	0.778233417556263	0.965206107317344	0.666636250431383	0.939823748177843	0.0606123280145128	0.569129920271895	0.713942587609566	0.796971520847067	1.02432191005326	mpp_yield
1729	28.35	0.649859621319801	0.778920599515808	0.966058386606859	0.667224891826806	0.940653614783839	0.0606123280145128	0.569129920271895	0.713942587609566	0.796971520847067	1.02432191005326	mpp_yield
1730	28.4	0.650432437315826	0.779607175761506	0.966909914658131	0.667813014366577	0.941482749907164	0.0606123280145128	0.569129920271895	0.713942587609566	0.796971520847067	1.02432191005326	mpp_yield
1731	28.45	0.651004749293964	0.78029314789225	0.967760693454193	0.668400619420309	0.942311155478704	0.0606123280145128	0.569129920271895	0.713942587609566	0.796971520847067	1.02432191005326	mpp_yield
1732	28.5	0.651576558582327	0.780978517499914	0.96861072496937	0.668987708351606	0.943138833420861	0.0606123280145128	0.569129920271895	0.713942587609566	0.796971520847067	1.02432191005326	mpp_yield
1733	28.55	0.652147866503203	0.781663286169389	0.969460011169328	0.669574282518089	0.943965785647614	0.0606123280145128	0.569129920271895	0.713942587609566	0.796971520847067	1.02432191005326	mpp_yield
1734	28.6	0.652718674373095	0.782347455478634	0.970308554011136	0.670160343271439	0.944792014064561	0.0606123280145128	0.569129920271895	0.713942587609566	0.796971520847067	1.02432191005326	mpp_yield
1735	28.65	0.653288983502754	0.783031026998713	0.971156355443308	0.670745891957433	0.945617520568979	0.0606123280145128	0.569129920271895	0.713942587609566	0.796971520847067	1.02432191005326	mpp_yield
1736	28.7	0.653858795197215	0.783714002293837	0.972003417405862	0.671330929915979	0.946442307049868	0.0606123280145128	0.569129920271895	0.713942587609566	0.796971520847067	1.02432191005326	mpp_yield
1737	28.75	0.65442811075583	0.784396382921409	0.972849741830372	0.671915458481149	0.947266375388006	0.0606123280145128	0.569129920271895	0.713942587609566	0.796971520847067	1.02432191005326	mpp_yield
1738	28.8	0.654996931472305	0.785078170432064	0.973695330640015	0.67249947898122	0.948089727455996	0.0606123280145128	0.569129920271895	0.713942587609566	0.796971520847067	1.02432191005326	mpp_yield
1739	28.85	0.655565258634735	0.785759366369706	0.974540185749626	0.673082992738706	0.948912365118317	0.0606123280145128	0.569129920271895	0.713942587609566	0.796971520847067	1.02432191005326	mpp_yield
1740	28.9	0.656133093525634	0.786439972271557	0.975384309065746	0.673666001070391	0.949734290231373	0.0606123280145128	0.569129920271895	0.713942587609566	0.796971520847067	1.02432191005326	mpp_yield
1741	28.95	0.656700437421972	0.787119989668191	0.976227702486673	0.67424850528737	0.950555504643545	0.0606123280145128	0.569129920271895	0.713942587609566	0.796971520847067	1.02432191005326	mpp_yield
1742	29	0.657267291595208	0.787799420083576	0.977070367902515	0.674830506695075	0.951376010195232	0.0606123280145128	0.569129920271895	0.713942587609566	0.796971520847067	1.02432191005326	mpp_yield
1743	29.05	0.657833657311323	0.788478265035114	0.977912307195232	0.675412006593318	0.952195808718906	0.0606123280145128	0.569129920271895	0.713942587609566	0.796971520847067	1.02432191005326	mpp_yield
1744	29.1	0.658399535830853	0.789156526033682	0.978753522238694	0.675993006276316	0.953014902039157	0.0606123280145128	0.569129920271895	0.713942587609566	0.796971520847067	1.02432191005326	mpp_yield
1745	29.15	0.658964928408921	0.789834204583668	0.979594014898721	0.676573507032733	0.953833291972742	0.0606123280145128	0.569129920271895	0.713942587609566	0.796971520847067	1.02432191005326	mpp_yield
1746	29.2	0.65952983629527	0.790511302183011	0.980433787033139	0.677153510145707	0.954650980328628	0.0606123280145128	0.569129920271895	0.713942587609566	0.796971520847067	1.02432191005326	mpp_yield
1747	29.25	0.660094260734296	0.791187820323244	0.981272840491823	0.677733016892885	0.955467968908045	0.0606123280145128	0.569129920271895	0.713942587609566	0.796971520847067	1.02432191005326	mpp_yield
1748	29.3	0.660658202965079	0.791863760489525	0.982111177116744	0.678312028546458	0.956284259504525	0.0606123280145128	0.569129920271895	0.713942587609566	0.796971520847067	1.02432191005326	mpp_yield
1749	29.35	0.661221664221416	0.79253912416068	0.982948798742022	0.678890546373192	0.957099853903955	0.0606123280145128	0.569129920271895	0.713942587609566	0.796971520847067	1.02432191005326	mpp_yield
1750	29.4	0.66178464573185	0.793213912809239	0.983785707193965	0.679468571634458	0.957914753884616	0.0606123280145128	0.569129920271895	0.713942587609566	0.796971520847067	1.02432191005326	mpp_yield
1751	29.45	0.662347148719704	0.793888127901475	0.984621904291123	0.680046105586269	0.958728961217235	0.0606123280145128	0.569129920271895	0.713942587609566	0.796971520847067	1.02432191005326	mpp_yield
1752	29.5	0.66290917440311	0.794561770897439	0.985457391844327	0.680623149479307	0.959542477665023	0.0606123280145128	0.569129920271895	0.713942587609566	0.796971520847067	1.02432191005326	mpp_yield
1753	29.55	0.663470723995041	0.795234843250998	0.986292171656741	0.681199704558957	0.960355304983726	0.0606123280145128	0.569129920271895	0.713942587609566	0.796971520847067	1.02432191005326	mpp_yield
1754	29.6	0.664031798703342	0.795907346409872	0.987126245523903	0.68177577206534	0.961167444921663	0.0606123280145128	0.569129920271895	0.713942587609566	0.796971520847067	1.02432191005326	mpp_yield
1755	29.65	0.664592399730757	0.796579281815671	0.987959615233773	0.68235135323334	0.961978899219776	0.0606123280145128	0.569129920271895	0.713942587609566	0.796971520847067	1.02432191005326	mpp_yield
1756	29.7	0.665152528274965	0.797250650903927	0.988792282566774	0.682926449292638	0.962789669611668	0.0606123280145128	0.569129920271895	0.713942587609566	0.796971520847067	1.02432191005326	mpp_yield
1757	29.75	0.665712185528603	0.797921455104136	0.989624249295842	0.683501061467742	0.963599757823651	0.0606123280145128	0.569129920271895	0.713942587609566	0.796971520847067	1.02432191005326	mpp_yield
1758	29.8	0.666271372679301	0.798591695839787	0.990455517186464	0.684075190978017	0.964409165574785	0.0606123280145128	0.569129920271895	0.713942587609566	0.796971520847067	1.02432191005326	mpp_yield
1759	29.85	0.666830090909709	0.799261374528403	0.991286087996725	0.684648839037714	0.965217894576922	0.0606123280145128	0.569129920271895	0.713942587609566	0.796971520847067	1.02432191005326	mpp_yield
1760	29.9	0.667388341397527	0.799930492581573	0.992115963477354	0.685222006856004	0.96602594653475	0.0606123280145128	0.569129920271895	0.713942587609566	0.796971520847067	1.02432191005326	mpp_yield
1761	29.95	0.667946125315533	0.800599051404986	0.99294514537176	0.685794695637003	0.966833323145832	0.0606123280145128	0.569129920271895	0.713942587609566	0.796971520847067	1.02432191005326	mpp_yield
1762	30	0.668503443831612	0.801267052398468	0.99377363541608	0.686366906579804	0.96764002610065	0.0606123280145128	0.569129920271895	0.713942587609566	0.796971520847067	1.02432191005326	mpp_yield
1763	30.05	0.669060298108785	0.801934496956014	0.994601435339221	0.686938640878506	0.968446057082644	0.0606123280145128	0.569129920271895	0.713942587609566	0.796971520847067	1.02432191005326	mpp_yield
1764	30.1	0.669616689305238	0.802601386465822	0.995428546862901	0.687509899722244	0.969251417768255	0.0606123280145128	0.569129920271895	0.713942587609566	0.796971520847067	1.02432191005326	mpp_yield
1765	30.15	0.670172618574348	0.80326772231033	0.996254971701689	0.688080684295214	0.970056109826966	0.0606123280145128	0.569129920271895	0.713942587609566	0.796971520847067	1.02432191005326	mpp_yield
1766	30.2	0.670728087064713	0.803933505866245	0.997080711563051	0.688650995776706	0.970860134921339	0.0606123280145128	0.569129920271895	0.713942587609566	0.796971520847067	1.02432191005326	mpp_yield
1767	30.25	0.671283095920179	0.804598738504577	0.997905768147387	0.689220835341133	0.971663494707058	0.0606123280145128	0.569129920271895	0.713942587609566	0.796971520847067	1.02432191005326	mpp_yield
1768	30.3	0.671837646279867	0.805263421590676	0.998730143148074	0.689790204158053	0.97246619083297	0.0606123280145128	0.569129920271895	0.713942587609566	0.796971520847067	1.02432191005326	mpp_yield
1769	30.35	0.6723917392782	0.805927556484259	0.999553838251507	0.690359103392205	0.973268224941121	0.0606123280145128	0.569129920271895	0.713942587609566	0.796971520847067	1.02432191005326	mpp_yield
1770	30.4	0.672945376044932	0.806591144539446	1.00037685513714	0.690927534203529	0.974069598666797	0.0606123280145128	0.569129920271895	0.713942587609566	0.796971520847067	1.02432191005326	mpp_yield
1771	30.45	0.673498557705171	0.807254187104792	1.00119919547751	0.691495497747201	0.974870313638562	0.0606123280145128	0.569129920271895	0.713942587609566	0.796971520847067	1.02432191005326	mpp_yield
1772	30.5	0.674051285379412	0.807916685523319	1.00202086093831	0.692062995173654	0.975670371478298	0.0606123280145128	0.569129920271895	0.713942587609566	0.796971520847067	1.02432191005326	mpp_yield
1773	30.55	0.674603560183556	0.808578641132543	1.00284185317841	0.69263002762861	0.976469773801245	0.0606123280145128	0.569129920271895	0.713942587609566	0.796971520847067	1.02432191005326	mpp_yield
1774	30.6	0.675155383228942	0.809240055264515	1.00366217384987	0.693196596253104	0.977268522216032	0.0606123280145128	0.569129920271895	0.713942587609566	0.796971520847067	1.02432191005326	mpp_yield
1775	30.65	0.675706755622371	0.809900929245844	1.00448182459804	0.693762702183512	0.978066618324724	0.0606123280145128	0.569129920271895	0.713942587609566	0.796971520847067	1.02432191005326	mpp_yield
1776	30.7	0.676257678466131	0.81056126439773	1.00530080706152	0.694328346551578	0.978864063722851	0.0606123280145128	0.569129920271895	0.713942587609566	0.796971520847067	1.02432191005326	mpp_yield
1777	30.75	0.676808152858026	0.811221062035998	1.00611912287228	0.694893530484439	0.979660859999453	0.0606123280145128	0.569129920271895	0.713942587609566	0.796971520847067	1.02432191005326	mpp_yield
1778	30.8	0.677358179891396	0.811880323471125	1.00693677365565	0.695458255104652	0.98045700873711	0.0606123280145128	0.569129920271895	0.713942587609566	0.796971520847067	1.02432191005326	mpp_yield
1779	30.85	0.677907760655146	0.812539050008271	1.00775376103034	0.696022521530221	0.981252511511983	0.0606123280145128	0.569129920271895	0.713942587609566	0.796971520847067	1.02432191005326	mpp_yield
1780	30.9	0.678456896233774	0.813197242947312	1.00857008660853	0.696586330874621	0.98204736989385	0.0606123280145128	0.569129920271895	0.713942587609566	0.796971520847067	1.02432191005326	mpp_yield
1781	30.95	0.67900558770739	0.813854903582865	1.00938575199588	0.697149684246825	0.98284158544614	0.0606123280145128	0.569129920271895	0.713942587609566	0.796971520847067	1.02432191005326	mpp_yield
1782	31	0.679553836151742	0.814512033204323	1.01020075879155	0.697712582751327	0.98363515972597	0.0606123280145128	0.569129920271895	0.713942587609566	0.796971520847067	1.02432191005326	mpp_yield
1783	31.05	0.680101642638246	0.81516863309588	1.01101510858828	0.698275027488172	0.984428094284183	0.0606123280145128	0.569129920271895	0.713942587609566	0.796971520847067	1.02432191005326	mpp_yield
1784	31.1	0.680649008234003	0.815824704536564	1.01182880297238	0.698837019552977	0.985220390665379	0.0606123280145128	0.569129920271895	0.713942587609566	0.796971520847067	1.02432191005326	mpp_yield
1785	31.15	0.681195934001828	0.816480248800261	1.01264184352379	0.699398560036956	0.986012050407953	0.0606123280145128	0.569129920271895	0.713942587609566	0.796971520847067	1.02432191005326	mpp_yield
1786	31.2	0.681742421000273	0.817135267155752	1.01345423181613	0.699959650026948	0.986803075044129	0.0606123280145128	0.569129920271895	0.713942587609566	0.796971520847067	1.02432191005326	mpp_yield
1787	31.25	0.682288470283651	0.817789760866733	1.01426596941668	0.700520290605438	0.987593466099995	0.0606123280145128	0.569129920271895	0.713942587609566	0.796971520847067	1.02432191005326	mpp_yield
1788	31.3	0.682834082902059	0.818443731191848	1.0150770578865	0.701080482850583	0.988383225095538	0.0606123280145128	0.569129920271895	0.713942587609566	0.796971520847067	1.02432191005326	mpp_yield
1789	31.35	0.683379259901402	0.819097179384717	1.01588749878038	0.701640227836237	0.989172353544674	0.0606123280145128	0.569129920271895	0.713942587609566	0.796971520847067	1.02432191005326	mpp_yield
1790	31.4	0.683924002323415	0.819750106693964	1.01669729364694	0.702199526631973	0.989960852955289	0.0606123280145128	0.569129920271895	0.713942587609566	0.796971520847067	1.02432191005326	mpp_yield
1791	31.45	0.68446831120569	0.820402514363242	1.01750644402861	0.702758380303107	0.990748724829266	0.0606123280145128	0.569129920271895	0.713942587609566	0.796971520847067	1.02432191005326	mpp_yield
1792	31.5	0.685012187581696	0.821054403631267	1.01831495146173	0.703316789910725	0.991535970662522	0.0606123280145128	0.569129920271895	0.713942587609566	0.796971520847067	1.02432191005326	mpp_yield
1793	31.55	0.685555632480802	0.821705775731838	1.0191228174765	0.703874756511701	0.99232259194504	0.0606123280145128	0.569129920271895	0.713942587609566	0.796971520847067	1.02432191005326	mpp_yield
1794	31.6	0.6860986469283	0.822356631893868	1.0199300435971	0.704432281158726	0.993108590160903	0.0606123280145128	0.569129920271895	0.713942587609566	0.796971520847067	1.02432191005326	mpp_yield
1795	31.65	0.686641231945428	0.823006973341412	1.02073663134167	0.704989364900327	0.993893966788324	0.0606123280145128	0.569129920271895	0.713942587609566	0.796971520847067	1.02432191005326	mpp_yield
1796	31.7	0.687183388549393	0.823656801293693	1.02154258222234	0.705546008780891	0.994678723299681	0.0606123280145128	0.569129920271895	0.713942587609566	0.796971520847067	1.02432191005326	mpp_yield
1797	31.75	0.687725117753392	0.824306116965126	1.0223478977453	0.706102213840691	0.995462861161549	0.0606123280145128	0.569129920271895	0.713942587609566	0.796971520847067	1.02432191005326	mpp_yield
1798	31.8	0.688266420566635	0.824954921565348	1.0231525794108	0.706657981115904	0.99624638183473	0.0606123280145128	0.569129920271895	0.713942587609566	0.796971520847067	1.02432191005326	mpp_yield
1799	31.85	0.688807297994366	0.825603216299243	1.02395662871321	0.707213311638635	0.997029286774287	0.0606123280145128	0.569129920271895	0.713942587609566	0.796971520847067	1.02432191005326	mpp_yield
1800	31.9	0.689347751037886	0.826251002366968	1.02476004714102	0.707768206436942	0.997811577429575	0.0606123280145128	0.569129920271895	0.713942587609566	0.796971520847067	1.02432191005326	mpp_yield
1801	31.95	0.689887780694572	0.82689828096398	1.02556283617691	0.708322666534853	0.998593255244271	0.0606123280145128	0.569129920271895	0.713942587609566	0.796971520847067	1.02432191005326	mpp_yield
1802	32	0.690427387957903	0.827545053281059	1.02636499729773	0.708876692952396	0.999374321656407	0.0606123280145128	0.569129920271895	0.713942587609566	0.796971520847067	1.02432191005326	mpp_yield
1803	32.05	0.690966573817478	0.828191320504337	1.02716653197459	0.709430286705611	1.0001547780984	0.0606123280145128	0.569129920271895	0.713942587609566	0.796971520847067	1.02432191005326	mpp_yield
1804	32.1	0.691505339259037	0.828837083815319	1.02796744167287	0.709983448806579	1.00093462599708	0.0606123280145128	0.569129920271895	0.713942587609566	0.796971520847067	1.02432191005326	mpp_yield
1805	32.15	0.692043685264483	0.829482344390915	1.02876772785221	0.710536180263444	1.00171386677372	0.0606123280145128	0.569129920271895	0.713942587609566	0.796971520847067	1.02432191005326	mpp_yield
1806	32.2	0.692581612811904	0.830127103403457	1.02956739196662	0.711088482080426	1.00249250184409	0.0606123280145128	0.569129920271895	0.713942587609566	0.796971520847067	1.02432191005326	mpp_yield
1807	32.25	0.693119122875591	0.83077136202073	1.03036643546444	0.711640355257854	1.00327053261843	0.0606123280145128	0.569129920271895	0.713942587609566	0.796971520847067	1.02432191005326	mpp_yield
1808	32.3	0.693656216426062	0.831415121405994	1.03116485978841	0.712191800792177	1.00404796050155	0.0606123280145128	0.569129920271895	0.713942587609566	0.796971520847067	1.02432191005326	mpp_yield
1809	32.35	0.69419289443008	0.83205838271801	1.03196266637568	0.712742819675992	1.00482478689281	0.0606123280145128	0.569129920271895	0.713942587609566	0.796971520847067	1.02432191005326	mpp_yield
1810	32.4	0.694729157850671	0.83270114711106	1.03275985665785	0.713293412898061	1.00560101318616	0.0606123280145128	0.569129920271895	0.713942587609566	0.796971520847067	1.02432191005326	mpp_yield
1811	32.45	0.695265007647152	0.833343415734978	1.03355643206101	0.713843581443333	1.00637664077019	0.0606123280145128	0.569129920271895	0.713942587609566	0.796971520847067	1.02432191005326	mpp_yield
1812	32.5	0.695800444775142	0.833985189735169	1.03435239400575	0.714393326292963	1.00715167102812	0.0606123280145128	0.569129920271895	0.713942587609566	0.796971520847067	1.02432191005326	mpp_yield
1813	32.55	0.696335470186588	0.834626470252635	1.03514774390721	0.714942648424336	1.00792610533788	0.0606123280145128	0.569129920271895	0.713942587609566	0.796971520847067	1.02432191005326	mpp_yield
1814	32.6	0.696870084829782	0.835267258423996	1.03594248317507	0.715491548811084	1.00869994507209	0.0606123280145128	0.569129920271895	0.713942587609566	0.796971520847067	1.02432191005326	mpp_yield
1815	32.65	0.697404289649382	0.835907555381517	1.03673661321363	0.716040028423107	1.00947319159812	0.0606123280145128	0.569129920271895	0.713942587609566	0.796971520847067	1.02432191005326	mpp_yield
1816	32.7	0.697938085586429	0.83654736225313	1.03753013542182	0.716588088226593	1.0102458462781	0.0606123280145128	0.569129920271895	0.713942587609566	0.796971520847067	1.02432191005326	mpp_yield
1817	32.75	0.698471473578371	0.837186680162456	1.03832305119321	0.717135729184039	1.01101791046895	0.0606123280145128	0.569129920271895	0.713942587609566	0.796971520847067	1.02432191005326	mpp_yield
1818	32.8	0.699004454559077	0.83782551022883	1.03911536191605	0.717682952254269	1.01178938552243	0.0606123280145128	0.569129920271895	0.713942587609566	0.796971520847067	1.02432191005326	mpp_yield
1819	32.85	0.699537029458858	0.838463853567323	1.03990706897331	0.718229758392454	1.01256027278514	0.0606123280145128	0.569129920271895	0.713942587609566	0.796971520847067	1.02432191005326	mpp_yield
1820	32.9	0.700069199204489	0.839101711288763	1.04069817374271	0.718776148550133	1.01333057359855	0.0606123280145128	0.569129920271895	0.713942587609566	0.796971520847067	1.02432191005326	mpp_yield
1821	32.95	0.700600964719223	0.839739084499761	1.04148867759672	0.71932212367523	1.01410028929905	0.0606123280145128	0.569129920271895	0.713942587609566	0.796971520847067	1.02432191005326	mpp_yield
1822	33	0.701132326922812	0.84037597430273	1.0422785819026	0.719867684712075	1.01486942121796	0.0606123280145128	0.569129920271895	0.713942587609566	0.796971520847067	1.02432191005326	mpp_yield
1823	33.05	0.701663286731527	0.841012381795909	1.04306788802247	0.720412832601421	1.01563797068154	0.0606123280145128	0.569129920271895	0.713942587609566	0.796971520847067	1.02432191005326	mpp_yield
1824	33.1	0.702193845058172	0.841648308073386	1.04385659731325	0.720957568280466	1.01640593901107	0.0606123280145128	0.569129920271895	0.713942587609566	0.796971520847067	1.02432191005326	mpp_yield
1825	33.15	0.702724002812107	0.842283754225118	1.04464471112677	0.721501892682869	1.01717332752281	0.0606123280145128	0.569129920271895	0.713942587609566	0.796971520847067	1.02432191005326	mpp_yield
1826	33.2	0.703253760899266	0.842918721336953	1.04543223080977	0.722045806738771	1.01794013752808	0.0606123280145128	0.569129920271895	0.713942587609566	0.796971520847067	1.02432191005326	mpp_yield
1827	33.25	0.70378312022217	0.843553210490654	1.04621915770389	0.72258931137481	1.01870637033325	0.0606123280145128	0.569129920271895	0.713942587609566	0.796971520847067	1.02432191005326	mpp_yield
1828	33.3	0.70431208167995	0.844187222763917	1.04700549314575	0.723132407514144	1.01947202723978	0.0606123280145128	0.569129920271895	0.713942587609566	0.796971520847067	1.02432191005326	mpp_yield
1829	33.35	0.704840646168363	0.844820759230395	1.04779123846696	0.723675096076466	1.02023710954427	0.0606123280145128	0.569129920271895	0.713942587609566	0.796971520847067	1.02432191005326	mpp_yield
1830	33.4	0.70536881457981	0.845453820959718	1.04857639499413	0.724217377978022	1.02100161853843	0.0606123280145128	0.569129920271895	0.713942587609566	0.796971520847067	1.02432191005326	mpp_yield
1831	33.45	0.705896587803354	0.846086409017514	1.04936096404889	0.724759254131634	1.02176555550917	0.0606123280145128	0.569129920271895	0.713942587609566	0.796971520847067	1.02432191005326	mpp_yield
1832	33.5	0.706423966724735	0.846718524465432	1.05014494694798	0.725300725446708	1.02252892173855	0.0606123280145128	0.569129920271895	0.713942587609566	0.796971520847067	1.02432191005326	mpp_yield
1833	33.55	0.706950952226391	0.847350168361158	1.05092834500318	0.725841792829265	1.0232917185039	0.0606123280145128	0.569129920271895	0.713942587609566	0.796971520847067	1.02432191005326	mpp_yield
1834	33.6	0.707477545187472	0.847981341758443	1.05171115952141	0.726382457181946	1.02405394707775	0.0606123280145128	0.569129920271895	0.713942587609566	0.796971520847067	1.02432191005326	mpp_yield
1835	33.65	0.708003746483861	0.848612045707115	1.05249339180472	0.726922719404038	1.02481560872792	0.0606123280145128	0.569129920271895	0.713942587609566	0.796971520847067	1.02432191005326	mpp_yield
1836	33.7	0.708529556988185	0.849242281253106	1.05327504315034	0.727462580391487	1.02557670471751	0.0606123280145128	0.569129920271895	0.713942587609566	0.796971520847067	1.02432191005326	mpp_yield
1837	33.75	0.709054977569839	0.84987204943847	1.05405611485068	0.72800204103692	1.02633723630495	0.0606123280145128	0.569129920271895	0.713942587609566	0.796971520847067	1.02432191005326	mpp_yield
1838	33.8	0.709580009094998	0.850501351301402	1.05483660819335	0.728541102229655	1.027097204744	0.0606123280145128	0.569129920271895	0.713942587609566	0.796971520847067	1.02432191005326	mpp_yield
1839	33.85	0.710104652426632	0.851130187876259	1.05561652446123	0.729079764855726	1.02785661128378	0.0606123280145128	0.569129920271895	0.713942587609566	0.796971520847067	1.02432191005326	mpp_yield
1840	33.9	0.71062890842453	0.851758560193581	1.05639586493243	0.729618029797894	1.02861545716883	0.0606123280145128	0.569129920271895	0.713942587609566	0.796971520847067	1.02432191005326	mpp_yield
1841	33.95	0.711152777945309	0.852386469280107	1.05717463088039	0.730155897935667	1.02937374363906	0.0606123280145128	0.569129920271895	0.713942587609566	0.796971520847067	1.02432191005326	mpp_yield
1842	34	0.711676261842435	0.853013916158801	1.05795282357383	0.730693370145316	1.03013147192984	0.0606123280145128	0.569129920271895	0.713942587609566	0.796971520847067	1.02432191005326	mpp_yield
1843	34.05	0.712199360966234	0.853640901848862	1.05873044427682	0.731230447299892	1.03088864327201	0.0606123280145128	0.569129920271895	0.713942587609566	0.796971520847067	1.02432191005326	mpp_yield
1844	34.1	0.712722076163917	0.854267427365754	1.05950749424878	0.731767130269241	1.03164525889186	0.0606123280145128	0.569129920271895	0.713942587609566	0.796971520847067	1.02432191005326	mpp_yield
1845	34.15	0.713244408279585	0.854893493721218	1.06028397474454	0.732303419920022	1.03240132001122	0.0606123280145128	0.569129920271895	0.713942587609566	0.796971520847067	1.02432191005326	mpp_yield
1846	34.2	0.713766358154254	0.855519101923292	1.06105988701431	0.732839317115723	1.03315682784743	0.0606123280145128	0.569129920271895	0.713942587609566	0.796971520847067	1.02432191005326	mpp_yield
1847	34.25	0.714287926625865	0.856144252976332	1.06183523230376	0.733374822716679	1.03391178361338	0.0606123280145128	0.569129920271895	0.713942587609566	0.796971520847067	1.02432191005326	mpp_yield
1848	34.3	0.714809114529305	0.85676894788103	1.06261001185398	0.733909937580082	1.03466618851756	0.0606123280145128	0.569129920271895	0.713942587609566	0.796971520847067	1.02432191005326	mpp_yield
1849	34.35	0.715329922696416	0.857393187634432	1.06338422690158	0.734444662560005	1.03542004376404	0.0606123280145128	0.569129920271895	0.713942587609566	0.796971520847067	1.02432191005326	mpp_yield
1850	34.4	0.715850351956015	0.858016973229958	1.06415787867863	0.734978998507413	1.03617335055249	0.0606123280145128	0.569129920271895	0.713942587609566	0.796971520847067	1.02432191005326	mpp_yield
1851	34.45	0.716370403133911	0.858640305657417	1.06493096841277	0.735512946270179	1.03692611007826	0.0606123280145128	0.569129920271895	0.713942587609566	0.796971520847067	1.02432191005326	mpp_yield
1852	34.5	0.716890077052914	0.859263185903032	1.06570349732714	0.736046506693102	1.03767832353233	0.0606123280145128	0.569129920271895	0.713942587609566	0.796971520847067	1.02432191005326	mpp_yield
1853	34.55	0.717409374532857	0.85988561494945	1.06647546664049	0.736579680617921	1.03842999210141	0.0606123280145128	0.569129920271895	0.713942587609566	0.796971520847067	1.02432191005326	mpp_yield
1854	34.6	0.717928296390605	0.860507593775767	1.06724687756714	0.73711246888333	1.03918111696787	0.0606123280145128	0.569129920271895	0.713942587609566	0.796971520847067	1.02432191005326	mpp_yield
1855	34.65	0.718446843440075	0.86112912335754	1.06801773131702	0.737644872324995	1.03993169930983	0.0606123280145128	0.569129920271895	0.713942587609566	0.796971520847067	1.02432191005326	mpp_yield
1856	34.7	0.718965016492248	0.861750204666811	1.06878802909571	0.738176891775568	1.04068174030118	0.0606123280145128	0.569129920271895	0.713942587609566	0.796971520847067	1.02432191005326	mpp_yield
1857	34.75	0.719482816355185	0.86237083867212	1.06955777210445	0.738708528064702	1.04143124111155	0.0606123280145128	0.569129920271895	0.713942587609566	0.796971520847067	1.02432191005326	mpp_yield
1858	34.8	0.720000243834043	0.862991026338526	1.07032696154016	0.739239782019067	1.04218020290639	0.0606123280145128	0.569129920271895	0.713942587609566	0.796971520847067	1.02432191005326	mpp_yield
1859	34.85	0.720517299731083	0.863610768627619	1.07109559859544	0.739770654462367	1.04292862684694	0.0606123280145128	0.569129920271895	0.713942587609566	0.796971520847067	1.02432191005326	mpp_yield
1860	34.9	0.721033984845696	0.864230066497546	1.07186368445865	0.740301146215348	1.04367651409031	0.0606123280145128	0.569129920271895	0.713942587609566	0.796971520847067	1.02432191005326	mpp_yield
1861	34.95	0.721550299974405	0.86484892090302	1.07263122031387	0.740831258095822	1.04442386578944	0.0606123280145128	0.569129920271895	0.713942587609566	0.796971520847067	1.02432191005326	mpp_yield
1862	35	0.72206624591089	0.865467332795342	1.07339820734095	0.741360990918674	1.04517068309315	0.0606123280145128	0.569129920271895	0.713942587609566	0.796971520847067	1.02432191005326	mpp_yield
1863	35.05	0.722581823445994	0.866085303122417	1.07416464671554	0.741890345495881	1.04591696714618	0.0606123280145128	0.569129920271895	0.713942587609566	0.796971520847067	1.02432191005326	mpp_yield
1864	35.1	0.723097033367741	0.86670283282877	1.07493053960908	0.742419322636526	1.04666271908916	0.0606123280145128	0.569129920271895	0.713942587609566	0.796971520847067	1.02432191005326	mpp_yield
1865	35.15	0.723611876461352	0.867319922855564	1.07569588718885	0.74294792314681	1.04740794005868	0.0606123280145128	0.569129920271895	0.713942587609566	0.796971520847067	1.02432191005326	mpp_yield
1866	35.2	0.724126353509255	0.867936574140614	1.07646069061799	0.743476147830068	1.04815263118728	0.0606123280145128	0.569129920271895	0.713942587609566	0.796971520847067	1.02432191005326	mpp_yield
1867	35.25	0.7246404652911	0.868552787618411	1.07722495105549	0.744003997486786	1.04889679360349	0.0606123280145128	0.569129920271895	0.713942587609566	0.796971520847067	1.02432191005326	mpp_yield
1868	35.3	0.725154212583774	0.869168564220127	1.07798866965625	0.744531472914609	1.04964042843182	0.0606123280145128	0.569129920271895	0.713942587609566	0.796971520847067	1.02432191005326	mpp_yield
1869	35.35	0.725667596161413	0.869783904873643	1.07875184757107	0.745058574908361	1.05038353679282	0.0606123280145128	0.569129920271895	0.713942587609566	0.796971520847067	1.02432191005326	mpp_yield
1870	35.4	0.726180616795419	0.870398810503558	1.07951448594669	0.745585304260054	1.05112611980306	0.0606123280145128	0.569129920271895	0.713942587609566	0.796971520847067	1.02432191005326	mpp_yield
1871	35.45	0.726693275254468	0.871013282031207	1.0802765859258	0.746111661758907	1.05186817857519	0.0606123280145128	0.569129920271895	0.713942587609566	0.796971520847067	1.02432191005326	mpp_yield
1872	35.5	0.727205572304529	0.871627320374677	1.08103814864705	0.746637648191354	1.05260971421793	0.0606123280145128	0.569129920271895	0.713942587609566	0.796971520847067	1.02432191005326	mpp_yield
1873	35.55	0.727717508708873	0.872240926448825	1.08179917524511	0.747163264341065	1.05335072783608	0.0606123280145128	0.569129920271895	0.713942587609566	0.796971520847067	1.02432191005326	mpp_yield
1874	35.6	0.728229085228089	0.872854101165292	1.08255966685062	0.747688510988952	1.05409122053058	0.0606123280145128	0.569129920271895	0.713942587609566	0.796971520847067	1.02432191005326	mpp_yield
1875	35.65	0.728740302620097	0.873466845432519	1.08331962459031	0.748213388913187	1.0548311933985	0.0606123280145128	0.569129920271895	0.713942587609566	0.796971520847067	1.02432191005326	mpp_yield
1876	35.7	0.72925116164016	0.874079160155762	1.0840790495869	0.748737898889215	1.05557064753306	0.0606123280145128	0.569129920271895	0.713942587609566	0.796971520847067	1.02432191005326	mpp_yield
1877	35.75	0.729761663040896	0.874691046237108	1.08483794295921	0.749262041689766	1.05630958402365	0.0606123280145128	0.569129920271895	0.713942587609566	0.796971520847067	1.02432191005326	mpp_yield
1878	35.8	0.730271807572294	0.875302504575494	1.08559630582216	0.749785818084869	1.05704800395586	0.0606123280145128	0.569129920271895	0.713942587609566	0.796971520847067	1.02432191005326	mpp_yield
1879	35.85	0.730781595981724	0.875913536066716	1.08635413928676	0.750309228841866	1.05778590841149	0.0606123280145128	0.569129920271895	0.713942587609566	0.796971520847067	1.02432191005326	mpp_yield
1880	35.9	0.731291029013954	0.87652414160345	1.08711144446014	0.750832274725425	1.05852329846857	0.0606123280145128	0.569129920271895	0.713942587609566	0.796971520847067	1.02432191005326	mpp_yield
1881	35.95	0.731800107411155	0.877134322075262	1.08786822244561	0.75135495649755	1.05926017520136	0.0606123280145128	0.569129920271895	0.713942587609566	0.796971520847067	1.02432191005326	mpp_yield
1882	36	0.732308831912923	0.87774407836863	1.0886244743426	0.7518772749176	1.05999653968043	0.0606123280145128	0.569129920271895	0.713942587609566	0.796971520847067	1.02432191005326	mpp_yield
1883	36.05	0.732817203256283	0.878353411366951	1.08938020124677	0.752399230742294	1.06073239297258	0.0606123280145128	0.569129920271895	0.713942587609566	0.796971520847067	1.02432191005326	mpp_yield
1884	36.1	0.733325222175709	0.878962321950564	1.09013540424995	0.752920824725731	1.06146773614095	0.0606123280145128	0.569129920271895	0.713942587609566	0.796971520847067	1.02432191005326	mpp_yield
1885	36.15	0.733832889403128	0.879570810996756	1.0908900844402	0.7534420576194	1.06220257024498	0.0606123280145128	0.569129920271895	0.713942587609566	0.796971520847067	1.02432191005326	mpp_yield
1886	36.2	0.734340205667941	0.880178879379787	1.09164424290182	0.75396293017219	1.06293689634046	0.0606123280145128	0.569129920271895	0.713942587609566	0.796971520847067	1.02432191005326	mpp_yield
1887	36.25	0.734847171697031	0.880786527970894	1.09239788071538	0.754483443130408	1.06367071547954	0.0606123280145128	0.569129920271895	0.713942587609566	0.796971520847067	1.02432191005326	mpp_yield
1888	36.3	0.735353788214773	0.881393757638315	1.09315099895769	0.755003597237785	1.06440402871072	0.0606123280145128	0.569129920271895	0.713942587609566	0.796971520847067	1.02432191005326	mpp_yield
1889	36.35	0.73586005594305	0.882000569247296	1.09390359870189	0.755523393235494	1.0651368370789	0.0606123280145128	0.569129920271895	0.713942587609566	0.796971520847067	1.02432191005326	mpp_yield
1890	36.4	0.736365975601263	0.88260696366011	1.09465568101741	0.75604283186216	1.06586914162542	0.0606123280145128	0.569129920271895	0.713942587609566	0.796971520847067	1.02432191005326	mpp_yield
1891	36.45	0.736871547906344	0.883212941736071	1.09540724697002	0.756561913853873	1.066600943388	0.0606123280145128	0.569129920271895	0.713942587609566	0.796971520847067	1.02432191005326	mpp_yield
1892	36.5	0.737376773572766	0.883818504331546	1.09615829762183	0.757080639944197	1.06733224340081	0.0606123280145128	0.569129920271895	0.713942587609566	0.796971520847067	1.02432191005326	mpp_yield
1893	36.55	0.737881653312557	0.884423652299969	1.09690883403131	0.757599010864187	1.06806304269452	0.0606123280145128	0.569129920271895	0.713942587609566	0.796971520847067	1.02432191005326	mpp_yield
1894	36.6	0.738386187835312	0.885028386491858	1.09765885725332	0.758117027342398	1.06879334229622	0.0606123280145128	0.569129920271895	0.713942587609566	0.796971520847067	1.02432191005326	mpp_yield
1895	36.65	0.7388903778482	0.885632707754827	1.09840836833913	0.758634690104898	1.06952314322953	0.0606123280145128	0.569129920271895	0.713942587609566	0.796971520847067	1.02432191005326	mpp_yield
1896	36.7	0.739394224055981	0.8862366169336	1.09915736833638	0.759151999875278	1.07025244651457	0.0606123280145128	0.569129920271895	0.713942587609566	0.796971520847067	1.02432191005326	mpp_yield
1897	36.75	0.739897727161016	0.886840114870025	1.09990585828921	0.759668957374667	1.07098125316799	0.0606123280145128	0.569129920271895	0.713942587609566	0.796971520847067	1.02432191005326	mpp_yield
1898	36.8	0.740400887863277	0.887443202403086	1.10065383923814	0.760185563321742	1.07170956420298	0.0606123280145128	0.569129920271895	0.713942587609566	0.796971520847067	1.02432191005326	mpp_yield
1899	36.85	0.740903706860359	0.88804588036892	1.10140131222021	0.760701818432738	1.07243738062928	0.0606123280145128	0.569129920271895	0.713942587609566	0.796971520847067	1.02432191005326	mpp_yield
1900	36.9	0.741406184847491	0.888648149600828	1.10214827826892	0.761217723421462	1.07316470345322	0.0606123280145128	0.569129920271895	0.713942587609566	0.796971520847067	1.02432191005326	mpp_yield
1901	36.95	0.741908322517548	0.889250010929289	1.10289473841428	0.761733278999305	1.07389153367772	0.0606123280145128	0.569129920271895	0.713942587609566	0.796971520847067	1.02432191005326	mpp_yield
1902	37	0.742410120561064	0.889851465181974	1.1036406936828	0.762248485875251	1.07461787230231	0.0606123280145128	0.569129920271895	0.713942587609566	0.796971520847067	1.02432191005326	mpp_yield
1903	37.05	0.742911579666238	0.890452513183759	1.10438614509754	0.76276334475589	1.07534372032314	0.0606123280145128	0.569129920271895	0.713942587609566	0.796971520847067	1.02432191005326	mpp_yield
1904	37.1	0.743412700518949	0.891053155756736	1.10513109367809	0.763277856345429	1.07606907873299	0.0606123280145128	0.569129920271895	0.713942587609566	0.796971520847067	1.02432191005326	mpp_yield
1905	37.15	0.743913483802766	0.89165339372023	1.10587554044064	0.763792021345702	1.07679394852131	0.0606123280145128	0.569129920271895	0.713942587609566	0.796971520847067	1.02432191005326	mpp_yield
1906	37.2	0.744413930198958	0.892253227890809	1.10661948639794	0.764305840456183	1.07751833067422	0.0606123280145128	0.569129920271895	0.713942587609566	0.796971520847067	1.02432191005326	mpp_yield
1907	37.25	0.744914040386507	0.8928526590823	1.10736293255932	0.764819314373998	1.07824222617453	0.0606123280145128	0.569129920271895	0.713942587609566	0.796971520847067	1.02432191005326	mpp_yield
1908	37.3	0.745413815042116	0.893451688105798	1.10810587993076	0.765332443793932	1.07896563600175	0.0606123280145128	0.569129920271895	0.713942587609566	0.796971520847067	1.02432191005326	mpp_yield
1909	37.35	0.745913254840221	0.89405031576968	1.10884832951485	0.765845229408444	1.07968856113211	0.0606123280145128	0.569129920271895	0.713942587609566	0.796971520847067	1.02432191005326	mpp_yield
1910	37.4	0.746412360453003	0.894648542879622	1.10959028231083	0.766357671907675	1.08041100253856	0.0606123280145128	0.569129920271895	0.713942587609566	0.796971520847067	1.02432191005326	mpp_yield
1911	37.45	0.746911132550396	0.895246370238604	1.11033173931459	0.766869771979462	1.08113296119082	0.0606123280145128	0.569129920271895	0.713942587609566	0.796971520847067	1.02432191005326	mpp_yield
1912	37.5	0.747409571800098	0.89584379864693	1.11107270151872	0.767381530309345	1.08185443805536	0.0606123280145128	0.569129920271895	0.713942587609566	0.796971520847067	1.02432191005326	mpp_yield
1913	37.55	0.747907678867584	0.896440828902236	1.11181316991249	0.76789294758058	1.08257543409544	0.0606123280145128	0.569129920271895	0.713942587609566	0.796971520847067	1.02432191005326	mpp_yield
1914	37.6	0.748405454416113	0.897037461799502	1.11255314548187	0.768404024474151	1.08329595027111	0.0606123280145128	0.569129920271895	0.713942587609566	0.796971520847067	1.02432191005326	mpp_yield
1915	37.65	0.74890289910674	0.897633698131069	1.11329262920957	0.768914761668777	1.08401598753923	0.0606123280145128	0.569129920271895	0.713942587609566	0.796971520847067	1.02432191005326	mpp_yield
1916	37.7	0.749400013598326	0.898229538686645	1.11403162207502	0.769425159840924	1.08473554685347	0.0606123280145128	0.569129920271895	0.713942587609566	0.796971520847067	1.02432191005326	mpp_yield
1917	37.75	0.749896798547548	0.898824984253325	1.11477012505442	0.769935219664818	1.08545462916437	0.0606123280145128	0.569129920271895	0.713942587609566	0.796971520847067	1.02432191005326	mpp_yield
1918	37.8	0.750393254608911	0.899420035615593	1.11550813912073	0.770444941812451	1.08617323541929	0.0606123280145128	0.569129920271895	0.713942587609566	0.796971520847067	1.02432191005326	mpp_yield
1919	37.85	0.750889382434753	0.900014693555344	1.1162456652437	0.770954326953595	1.08689136656248	0.0606123280145128	0.569129920271895	0.713942587609566	0.796971520847067	1.02432191005326	mpp_yield
1920	37.9	0.751385182675261	0.90060895885189	1.11698270438986	0.771463375755811	1.08760902353507	0.0606123280145128	0.569129920271895	0.713942587609566	0.796971520847067	1.02432191005326	mpp_yield
1921	37.95	0.751880655978478	0.901202832281974	1.11771925752258	0.771972088884456	1.08832620727508	0.0606123280145128	0.569129920271895	0.713942587609566	0.796971520847067	1.02432191005326	mpp_yield
1922	38	0.752375802990313	0.90179631461978	1.11845532560205	0.772480467002701	1.08904291871745	0.0606123280145128	0.569129920271895	0.713942587609566	0.796971520847067	1.02432191005326	mpp_yield
1923	38.05	0.75287062435455	0.902389406636948	1.11919090958528	0.772988510771532	1.08975915879403	0.0606123280145128	0.569129920271895	0.713942587609566	0.796971520847067	1.02432191005326	mpp_yield
1924	38.1	0.753365120712859	0.902982109102582	1.11992601042617	0.773496220849766	1.09047492843363	0.0606123280145128	0.569129920271895	0.713942587609566	0.796971520847067	1.02432191005326	mpp_yield
1925	38.15	0.753859292704807	0.903574422783267	1.12066062907547	0.77400359789406	1.09119022856199	0.0606123280145128	0.569129920271895	0.713942587609566	0.796971520847067	1.02432191005326	mpp_yield
1926	38.2	0.754353140967865	0.904166348443072	1.12139476648082	0.77451064255892	1.09190506010185	0.0606123280145128	0.569129920271895	0.713942587609566	0.796971520847067	1.02432191005326	mpp_yield
1927	38.25	0.754846666137418	0.904757886843571	1.12212842358676	0.775017355496708	1.09261942397291	0.0606123280145128	0.569129920271895	0.713942587609566	0.796971520847067	1.02432191005326	mpp_yield
1928	38.3	0.755339868846776	0.905349038743848	1.12286160133476	0.775523737357658	1.09333332109185	0.0606123280145128	0.569129920271895	0.713942587609566	0.796971520847067	1.02432191005326	mpp_yield
1929	38.35	0.755832749727184	0.905939804900511	1.12359430066319	0.776029788789883	1.0940467523724	0.0606123280145128	0.569129920271895	0.713942587609566	0.796971520847067	1.02432191005326	mpp_yield
1930	38.4	0.756325309407829	0.906530186067702	1.12432652250739	0.776535510439381	1.09475971872528	0.0606123280145128	0.569129920271895	0.713942587609566	0.796971520847067	1.02432191005326	mpp_yield
1931	38.45	0.756817548515849	0.907120182997108	1.12505826779963	0.777040902950051	1.09547222105825	0.0606123280145128	0.569129920271895	0.713942587609566	0.796971520847067	1.02432191005326	mpp_yield
1932	38.5	0.757309467676346	0.907709796437976	1.12578953746917	0.777545966963696	1.09618426027614	0.0606123280145128	0.569129920271895	0.713942587609566	0.796971520847067	1.02432191005326	mpp_yield
1933	38.55	0.757801067512392	0.90829902713712	1.12652033244225	0.778050703120041	1.09689583728083	0.0606123280145128	0.569129920271895	0.713942587609566	0.796971520847067	1.02432191005326	mpp_yield
1934	38.6	0.758292348645041	0.908887875838931	1.1272506536421	0.778555112056731	1.09760695297126	0.0606123280145128	0.569129920271895	0.713942587609566	0.796971520847067	1.02432191005326	mpp_yield
1935	38.65	0.758783311693334	0.909476343285393	1.12798050198897	0.779059194409353	1.0983176082435	0.0606123280145128	0.569129920271895	0.713942587609566	0.796971520847067	1.02432191005326	mpp_yield
1936	38.7	0.759273957274313	0.910064430216089	1.12870987840013	0.779562950811433	1.09902780399068	0.0606123280145128	0.569129920271895	0.713942587609566	0.796971520847067	1.02432191005326	mpp_yield
1937	38.75	0.759764286003025	0.910652137368216	1.12943878378989	0.780066381894457	1.09973754110307	0.0606123280145128	0.569129920271895	0.713942587609566	0.796971520847067	1.02432191005326	mpp_yield
1938	38.8	0.760254298492536	0.911239465476593	1.13016721906961	0.780569488287871	1.10044682046806	0.0606123280145128	0.569129920271895	0.713942587609566	0.796971520847067	1.02432191005326	mpp_yield
1939	38.85	0.760743995353935	0.91182641527367	1.13089518514771	0.781072270619095	1.10115564297021	0.0606123280145128	0.569129920271895	0.713942587609566	0.796971520847067	1.02432191005326	mpp_yield
1940	38.9	0.76123337719635	0.912412987489545	1.13162268292971	0.781574729513531	1.10186400949118	0.0606123280145128	0.569129920271895	0.713942587609566	0.796971520847067	1.02432191005326	mpp_yield
1941	38.95	0.761722444626946	0.912999182851969	1.13234971331818	0.782076865594571	1.10257192090985	0.0606123280145128	0.569129920271895	0.713942587609566	0.796971520847067	1.02432191005326	mpp_yield
1942	39	0.762211198250946	0.913585002086357	1.13307627721284	0.782578679483609	1.10327937810225	0.0606123280145128	0.569129920271895	0.713942587609566	0.796971520847067	1.02432191005326	mpp_yield
1943	39.05	0.762699638671629	0.914170445915801	1.13380237551051	0.783080171800045	1.10398638194162	0.0606123280145128	0.569129920271895	0.713942587609566	0.796971520847067	1.02432191005326	mpp_yield
1944	39.1	0.763187766490347	0.914755515061079	1.13452800910511	0.783581343161301	1.10469293329839	0.0606123280145128	0.569129920271895	0.713942587609566	0.796971520847067	1.02432191005326	mpp_yield
1945	39.15	0.763675582306529	0.915340210240665	1.13525317888776	0.784082194182822	1.10539903304022	0.0606123280145128	0.569129920271895	0.713942587609566	0.796971520847067	1.02432191005326	mpp_yield
1946	39.2	0.76416308671769	0.915924532170741	1.13597788574668	0.78458272547809	1.10610468203199	0.0606123280145128	0.569129920271895	0.713942587609566	0.796971520847067	1.02432191005326	mpp_yield
1947	39.25	0.76465028031944	0.916508481565204	1.13670213056731	0.785082937658632	1.10680988113585	0.0606123280145128	0.569129920271895	0.713942587609566	0.796971520847067	1.02432191005326	mpp_yield
1948	39.3	0.765137163705495	0.91709205913568	1.13742591423222	0.785582831334028	1.10751463121117	0.0606123280145128	0.569129920271895	0.713942587609566	0.796971520847067	1.02432191005326	mpp_yield
1949	39.35	0.765623737467681	0.917675265591531	1.13814923762121	0.786082407111918	1.1082189331146	0.0606123280145128	0.569129920271895	0.713942587609566	0.796971520847067	1.02432191005326	mpp_yield
1950	39.4	0.766110002195946	0.918258101639867	1.13887210161128	0.786581665598015	1.10892278770008	0.0606123280145128	0.569129920271895	0.713942587609566	0.796971520847067	1.02432191005326	mpp_yield
1951	39.45	0.766595958478365	0.918840567985555	1.13959450707664	0.787080607396109	1.10962619581883	0.0606123280145128	0.569129920271895	0.713942587609566	0.796971520847067	1.02432191005326	mpp_yield
1952	39.5	0.767081606901153	0.91942266533123	1.14031645488872	0.787579233108078	1.11032915831938	0.0606123280145128	0.569129920271895	0.713942587609566	0.796971520847067	1.02432191005326	mpp_yield
1953	39.55	0.767566948048667	0.920004394377304	1.14103794591623	0.788077543333895	1.11103167604757	0.0606123280145128	0.569129920271895	0.713942587609566	0.796971520847067	1.02432191005326	mpp_yield
1954	39.6	0.768051982503422	0.920585755821974	1.1417589810251	0.78857553867164	1.11173374984658	0.0606123280145128	0.569129920271895	0.713942587609566	0.796971520847067	1.02432191005326	mpp_yield
1955	39.65	0.768536710846091	0.921166750361236	1.14247956107855	0.789073219717503	1.1124353805569	0.0606123280145128	0.569129920271895	0.713942587609566	0.796971520847067	1.02432191005326	mpp_yield
1956	39.7	0.769021133655519	0.921747378688893	1.14319968693705	0.789570587065797	1.11313656901641	0.0606123280145128	0.569129920271895	0.713942587609566	0.796971520847067	1.02432191005326	mpp_yield
1957	39.75	0.769505251508728	0.922327641496562	1.1439193594584	0.790067641308962	1.11383731606033	0.0606123280145128	0.569129920271895	0.713942587609566	0.796971520847067	1.02432191005326	mpp_yield
1958	39.8	0.769989064980927	0.922907539473688	1.14463857949768	0.790564383037578	1.11453762252126	0.0606123280145128	0.569129920271895	0.713942587609566	0.796971520847067	1.02432191005326	mpp_yield
1959	39.85	0.770472574645518	0.923487073307549	1.14535734790729	0.79106081284037	1.11523748922918	0.0606123280145128	0.569129920271895	0.713942587609566	0.796971520847067	1.02432191005326	mpp_yield
1960	39.9	0.770955781074105	0.92406624368327	1.14607566553695	0.791556931304216	1.11593691701146	0.0606123280145128	0.569129920271895	0.713942587609566	0.796971520847067	1.02432191005326	mpp_yield
1961	39.95	0.771438684836504	0.924645051283828	1.14679353323373	0.792052739014156	1.11663590669291	0.0606123280145128	0.569129920271895	0.713942587609566	0.796971520847067	1.02432191005326	mpp_yield
1962	40	0.771921286500746	0.925223496790067	1.14751095184205	0.792548236553401	1.11733445909573	0.0606123280145128	0.569129920271895	0.713942587609566	0.796971520847067	1.02432191005326	mpp_yield
1963	40.05	0.772403586633088	0.925801580880701	1.14822792220369	0.793043424503341	1.11803257503957	0.0606123280145128	0.569129920271895	0.713942587609566	0.796971520847067	1.02432191005326	mpp_yield
1964	40.1	0.77288558579802	0.926379304232327	1.14894444515779	0.793538303443549	1.1187302553415	0.0606123280145128	0.569129920271895	0.713942587609566	0.796971520847067	1.02432191005326	mpp_yield
1965	40.15	0.773367284558275	0.926956667519435	1.1496605215409	0.794032873951794	1.11942750081607	0.0606123280145128	0.569129920271895	0.713942587609566	0.796971520847067	1.02432191005326	mpp_yield
1966	40.2	0.773848683474832	0.927533671414414	1.15037615218695	0.794527136604047	1.12012431227528	0.0606123280145128	0.569129920271895	0.713942587609566	0.796971520847067	1.02432191005326	mpp_yield
1967	40.25	0.774329783106928	0.928110316587563	1.15109133792727	0.795021091974487	1.12082069052861	0.0606123280145128	0.569129920271895	0.713942587609566	0.796971520847067	1.02432191005326	mpp_yield
1968	40.3	0.774810584012063	0.928686603707102	1.15180607959063	0.795514740635512	1.12151663638302	0.0606123280145128	0.569129920271895	0.713942587609566	0.796971520847067	1.02432191005326	mpp_yield
1969	40.35	0.775291086746007	0.929262533439177	1.15252037800322	0.796008083157744	1.12221215064297	0.0606123280145128	0.569129920271895	0.713942587609566	0.796971520847067	1.02432191005326	mpp_yield
1970	40.4	0.775771291862812	0.929838106447872	1.15323423398867	0.796501120110038	1.12290723411045	0.0606123280145128	0.569129920271895	0.713942587609566	0.796971520847067	1.02432191005326	mpp_yield
1971	40.45	0.776251199914813	0.930413323395215	1.15394764836806	0.796993852059491	1.12360188758494	0.0606123280145128	0.569129920271895	0.713942587609566	0.796971520847067	1.02432191005326	mpp_yield
1972	40.5	0.776730811452641	0.930988184941192	1.15466062195994	0.797486279571445	1.12429611186346	0.0606123280145128	0.569129920271895	0.713942587609566	0.796971520847067	1.02432191005326	mpp_yield
1973	40.55	0.777210127025227	0.93156269174375	1.15537315558034	0.797978403209501	1.12498990774057	0.0606123280145128	0.569129920271895	0.713942587609566	0.796971520847067	1.02432191005326	mpp_yield
1974	40.6	0.777689147179811	0.932136844458809	1.15608525004275	0.798470223535521	1.1256832760084	0.0606123280145128	0.569129920271895	0.713942587609566	0.796971520847067	1.02432191005326	mpp_yield
1975	40.65	0.778167872461947	0.932710643740271	1.15679690615819	0.798961741109638	1.12637621745661	0.0606123280145128	0.569129920271895	0.713942587609566	0.796971520847067	1.02432191005326	mpp_yield
1976	40.7	0.778646303415513	0.933284090240028	1.15750812473516	0.799452956490264	1.12706873287245	0.0606123280145128	0.569129920271895	0.713942587609566	0.796971520847067	1.02432191005326	mpp_yield
1977	40.75	0.779124440582719	0.933857184607969	1.15821890657969	0.799943870234096	1.12776082304075	0.0606123280145128	0.569129920271895	0.713942587609566	0.796971520847067	1.02432191005326	mpp_yield
1978	40.8	0.779602284504109	0.934429927491991	1.15892925249534	0.800434482896123	1.12845248874395	0.0606123280145128	0.569129920271895	0.713942587609566	0.796971520847067	1.02432191005326	mpp_yield
1979	40.85	0.780079835718574	0.935002319538007	1.1596391632832	0.800924795029636	1.12914373076206	0.0606123280145128	0.569129920271895	0.713942587609566	0.796971520847067	1.02432191005326	mpp_yield
1980	40.9	0.780557094763354	0.935574361389953	1.16034863974191	0.801414807186231	1.12983454987273	0.0606123280145128	0.569129920271895	0.713942587609566	0.796971520847067	1.02432191005326	mpp_yield
1981	40.95	0.781034062174051	0.936146053689799	1.16105768266768	0.801904519915821	1.13052494685123	0.0606123280145128	0.569129920271895	0.713942587609566	0.796971520847067	1.02432191005326	mpp_yield
1982	41	0.781510738484629	0.936717397077555	1.16176629285429	0.80239393376664	1.13121492247045	0.0606123280145128	0.569129920271895	0.713942587609566	0.796971520847067	1.02432191005326	mpp_yield
1983	41.05	0.781987124227427	0.93728839219128	1.16247447109308	0.802883049285252	1.13190447750094	0.0606123280145128	0.569129920271895	0.713942587609566	0.796971520847067	1.02432191005326	mpp_yield
1984	41.1	0.782463219933163	0.937859039667093	1.16318221817301	0.803371867016554	1.1325936127109	0.0606123280145128	0.569129920271895	0.713942587609566	0.796971520847067	1.02432191005326	mpp_yield
1985	41.15	0.78293902613094	0.938429340139175	1.16388953488062	0.80386038750379	1.13328232886619	0.0606123280145128	0.569129920271895	0.713942587609566	0.796971520847067	1.02432191005326	mpp_yield
1986	41.2	0.783414543348255	0.938999294239784	1.16459642200008	0.804348611288553	1.13397062673036	0.0606123280145128	0.569129920271895	0.713942587609566	0.796971520847067	1.02432191005326	mpp_yield
1987	41.25	0.783889772111007	0.93956890259926	1.16530288031315	0.804836538910792	1.13465850706461	0.0606123280145128	0.569129920271895	0.713942587609566	0.796971520847067	1.02432191005326	mpp_yield
1988	41.3	0.784364712943499	0.940138165846033	1.16600891059926	0.805324170908823	1.13534597062787	0.0606123280145128	0.569129920271895	0.713942587609566	0.796971520847067	1.02432191005326	mpp_yield
1989	41.35	0.784839366368449	0.940707084606632	1.16671451363546	0.805811507819331	1.13603301817676	0.0606123280145128	0.569129920271895	0.713942587609566	0.796971520847067	1.02432191005326	mpp_yield
1990	41.4	0.785313732906996	0.941275659505691	1.16741969019645	0.806298550177379	1.13671965046561	0.0606123280145128	0.569129920271895	0.713942587609566	0.796971520847067	1.02432191005326	mpp_yield
1991	41.45	0.785787813078703	0.941843891165962	1.1681244410546	0.806785298516416	1.13740586824647	0.0606123280145128	0.569129920271895	0.713942587609566	0.796971520847067	1.02432191005326	mpp_yield
1992	41.5	0.786261607401571	0.942411780208315	1.16882876697995	0.807271753368283	1.13809167226914	0.0606123280145128	0.569129920271895	0.713942587609566	0.796971520847067	1.02432191005326	mpp_yield
1993	41.55	0.786735116392038	0.942979327251754	1.16953266874021	0.80775791526322	1.13877706328114	0.0606123280145128	0.569129920271895	0.713942587609566	0.796971520847067	1.02432191005326	mpp_yield
1994	41.6	0.78720834056499	0.943546532913421	1.17023614710081	0.808243784729869	1.13946204202776	0.0606123280145128	0.569129920271895	0.713942587609566	0.796971520847067	1.02432191005326	mpp_yield
1995	41.65	0.787681280433766	0.944113397808601	1.17093920282485	0.808729362295288	1.14014660925204	0.0606123280145128	0.569129920271895	0.713942587609566	0.796971520847067	1.02432191005326	mpp_yield
1996	41.7	0.788153936510164	0.944679922550738	1.17164183667316	0.809214648484951	1.14083076569479	0.0606123280145128	0.569129920271895	0.713942587609566	0.796971520847067	1.02432191005326	mpp_yield
1997	41.75	0.78862630930445	0.945246107751433	1.17234404940427	0.809699643822759	1.14151451209462	0.0606123280145128	0.569129920271895	0.713942587609566	0.796971520847067	1.02432191005326	mpp_yield
1998	41.8	0.789098399325363	0.945811954020459	1.17304584177446	0.810184348831044	1.14219784918791	0.0606123280145128	0.569129920271895	0.713942587609566	0.796971520847067	1.02432191005326	mpp_yield
1999	41.85	0.789570207080118	0.946377461965766	1.17374721453773	0.810668764030576	1.14288077770883	0.0606123280145128	0.569129920271895	0.713942587609566	0.796971520847067	1.02432191005326	mpp_yield
[truncated: 5,087 more rows]
