# Supplementary material for: Plant diversity effects on forage quality, yield and revenues of semi-natural grasslands
Source: Nat Commun. 2020 Feb 7;11:768. doi: 10.1038/s41467-020-14541-4 (PMC7005841; doi:10.1038/s41467-020-14541-4)
Supplement: Supplementary file 8 — Source Data [file 41467_2020_14541_MOESM8_ESM.zip › Source Data/figure_3.txt]

Note that the Figure 6 is based on Supplementary Table 4 to Supplementary Table 9.
