# Supplementary material for: Plant diversity effects on forage quality, yield and revenues of semi-natural grasslands
Source: Nat Commun. 2020 Feb 7;11:768. doi: 10.1038/s41467-020-14541-4 (PMC7005841; doi:10.1038/s41467-020-14541-4)
Supplement: Supplementary file 8 — Source Data [file 41467_2020_14541_MOESM8_ESM.zip › Source Data/figure_4.csv]

	SR	DE_SRxT1_coef	DE_SRxT2_coef	DE_SRxT3_coef	DE_SRxT4_coef	DE_SRxT5_coef	inter_T1	inter_T2	inter_T3	inter_T4	inter_T5	variable
1	1	92.6573551430222	100.089255699539	128.283605426834	74.2491935928635	81.6698005632405	33.8314448569778	332.269544300461	391.360894573166	356.541006407136	524.235099436759	bm_yield
2	1.05	94.9455356254582	102.560967535472	131.451578888856	76.0827831158275	83.6866425437265	33.8314448569778	332.269544300461	391.360894573166	356.541006407136	524.235099436759	bm_yield
3	1.1	97.1798539220458	104.974496984442	134.544980446832	77.8732112096938	85.6560094590183	33.8314448569778	332.269544300461	391.360894573166	356.541006407136	524.235099436759	bm_yield
4	1.15	99.3639435681534	107.333769021967	137.568840710765	79.6233895383078	87.5811039702366	33.8314448569778	332.269544300461	391.360894573166	356.541006407136	524.235099436759	bm_yield
5	1.2	101.501047061201	109.64228622108	140.527648900738	81.3359164147588	89.4647840708699	33.8314448569778	332.269544300461	391.360894573166	356.541006407136	524.235099436759	bm_yield
6	1.25	103.594072357569	111.903189780764	143.425431066581	83.0131220740923	91.3096128841282	33.8314448569778	332.269544300461	391.360894573166	356.541006407136	524.235099436759	bm_yield
7	1.3	105.645639288757	114.119309665079	146.265814350791	84.6571058680114	93.1178995749545	33.8314448569778	332.269544300461	391.360894573166	356.541006407136	524.235099436759	bm_yield
8	1.35	107.658118011765	116.293206137583	149.052080222872	86.2697670763473	94.8917332408535	33.8314448569778	332.269544300461	391.360894573166	356.541006407136	524.235099436759	bm_yield
9	1.4	109.633661103423	118.427204429907	151.787208913764	87.8528306252379	96.6330112003929	33.8314448569778	332.269544300461	391.360894573166	356.541006407136	524.235099436759	bm_yield
10	1.45	111.574230537545	120.523423882693	154.47391676557	89.4078687047525	98.3434627713365	33.8314448569778	332.269544300461	391.360894573166	356.541006407136	524.235099436759	bm_yield
11	1.5	113.481620508126	122.583802599412	157.114687830137	90.9363190578208	100.024669387403	33.8314448569778	332.269544300461	391.360894573166	356.541006407136	524.235099436759	bm_yield
12	1.55	115.357476854581	124.610118429669	159.711800763209	92.4395005462779	101.678081720011	33.8314448569778	332.269544300461	391.360894573166	356.541006407136	524.235099436759	bm_yield
13	1.6	117.203313687627	126.604006928614	162.267351842853	93.9186264736918	103.305034332617	33.8314448569778	332.269544300461	391.360894573166	356.541006407136	524.235099436759	bm_yield
14	1.65	119.020527693609	128.566976808607	164.783274773739	95.3748160478665	104.906758288802	33.8314448569778	332.269544300461	391.360894573166	356.541006407136	524.235099436759	bm_yield
15	1.7	120.810410501621	130.500423298276	167.261357809337	96.8091042909906	106.48439205286	33.8314448569778	332.269544300461	391.360894573166	356.541006407136	524.235099436759	bm_yield
16	1.75	122.574159424714	132.405639745268	169.70325862307	98.2224506469036	108.038990957289	33.8314448569778	332.269544300461	391.360894573166	356.541006407136	524.235099436759	bm_yield
17	1.8	124.312886829082	134.283827736917	172.110517279897	99.6157464889108	109.571535460954	33.8314448569778	332.269544300461	391.360894573166	356.541006407136	524.235099436759	bm_yield
18	1.85	126.027628339524	136.136105963856	174.484567596734	100.989821695072	111.082938381522	33.8314448569778	332.269544300461	391.360894573166	356.541006407136	524.235099436759	bm_yield
19	1.9	127.719350053116	137.963518012287	176.826747129739	102.345450428742	112.574051253719	33.8314448569778	332.269544300461	391.360894573166	356.541006407136	524.235099436759	bm_yield
20	1.95	129.388954903791	139.767039239054	179.138305986045	103.683356238702	114.045669939183	33.8314448569778	332.269544300461	391.360894573166	356.541006407136	524.235099436759	bm_yield
21	2	131.037288296882	141.547582858117	181.420414624748	105.004216574293	115.498539592841	33.8314448569778	332.269544300461	391.360894573166	356.541006407136	524.235099436759	bm_yield
22	2.05	132.665143113424	143.306005346252	183.674170785336	106.308666795518	116.933359073794	33.8314448569778	332.269544300461	391.360894573166	356.541006407136	524.235099436759	bm_yield
23	2.1	134.273264168301	145.043111258771	185.900605659977	107.597303745494	118.350784874807	33.8314448569778	332.269544300461	391.360894573166	356.541006407136	524.235099436759	bm_yield
24	2.15	135.86235219337	146.759657532132	188.100689408124	108.870688942248	119.751434633097	33.8314448569778	332.269544300461	391.360894573166	356.541006407136	524.235099436759	bm_yield
25	2.2	137.433067405993	148.456357338691	190.275336097133	110.129351438293	121.135890275702	33.8314448569778	332.269544300461	391.360894573166	356.541006407136	524.235099436759	bm_yield
26	2.25	138.986032714533	150.133883549309	192.425408140251	111.373790389295	122.504700844861	33.8314448569778	332.269544300461	391.360894573166	356.541006407136	524.235099436759	bm_yield
27	2.3	140.521836604957	151.792871851487	194.551720293108	112.604477367191	123.858385042317	33.8314448569778	332.269544300461	391.360894573166	356.541006407136	524.235099436759	bm_yield
28	2.35	142.041035746489	153.433923564009	196.655043261222	113.821858448181	125.197433525982	33.8314448569778	332.269544300461	391.360894573166	356.541006407136	524.235099436759	bm_yield
29	2.4	143.54415734902	155.057608183445	198.736106963829	115.026356101796	126.522310987805	33.8314448569778	332.269544300461	391.360894573166	356.541006407136	524.235099436759	bm_yield
30	2.45	145.031701300596	156.66446569307	200.795603493213	116.218370903729	127.833458037779	33.8314448569778	332.269544300461	391.360894573166	356.541006407136	524.235099436759	bm_yield
31	2.5	146.504142109533	158.255008660767	202.834189803566	117.398283092115	129.131292915771	33.8314448569778	332.269544300461	391.360894573166	356.541006407136	524.235099436759	bm_yield
32	2.55	147.961930672573	159.829724148995	204.852490158979	118.566453984404	130.416213049991	33.8314448569778	332.269544300461	391.360894573166	356.541006407136	524.235099436759	bm_yield
33	2.6	149.405495887736	161.389075457009	206.851098366433	119.723227269797	131.688596478597	33.8314448569778	332.269544300461	391.360894573166	356.541006407136	524.235099436759	bm_yield
34	2.65	150.835246128236	162.933503712995	208.830579816428	120.86893019033	132.948803148823	33.8314448569778	332.269544300461	391.360894573166	356.541006407136	524.235099436759	bm_yield
35	2.7	152.251570591802	164.463429331621	210.791473351108	122.003874622138	134.197176106305	33.8314448569778	332.269544300461	391.360894573166	356.541006407136	524.235099436759	bm_yield
36	2.75	153.654840538056	165.979253350656	212.734292977404	123.128358066994	135.434042585712	33.8314448569778	332.269544300461	391.360894573166	356.541006407136	524.235099436759	bm_yield
37	2.8	155.045410425076	167.481358658705	214.659529440604	124.242664563078	136.659715012547	33.8314448569778	332.269544300461	391.360894573166	356.541006407136	524.235099436759	bm_yield
38	2.85	156.42361895502	168.97011112469	216.567651672005	125.347065522863	137.874491924767	33.8314448569778	332.269544300461	391.360894573166	356.541006407136	524.235099436759	bm_yield
39	2.9	157.789790037538	170.445860638546	218.459108122761	126.441820505134	139.078658821958	33.8314448569778	332.269544300461	391.360894573166	356.541006407136	524.235099436759	bm_yield
40	2.95	159.144233678746	171.90894207149	220.334327994658	127.527177927342	140.27248894889	33.8314448569778	332.269544300461	391.360894573166	356.541006407136	524.235099436759	bm_yield
41	3	160.487246802668	173.359676163355	222.193722377395	128.603375723857	141.45624401955	33.8314448569778	332.269544300461	391.360894573166	356.541006407136	524.235099436759	bm_yield
42	3.05	161.81911401131	174.798370343627	224.037685300907	129.670641955036	142.630174887085	33.8314448569778	332.269544300461	391.360894573166	356.541006407136	524.235099436759	bm_yield
43	3.1	163.140108288889	176.225319492155	225.866594710359	130.729195371541	143.794522164519	33.8314448569778	332.269544300461	391.360894573166	356.541006407136	524.235099436759	bm_yield
44	3.15	164.450491655134	177.64080664486	227.680813370646	131.779245937857	144.949516800589	33.8314448569778	332.269544300461	391.360894573166	356.541006407136	524.235099436759	bm_yield
45	3.2	165.75051577211	179.045103649223	229.48068970653	132.820995318548	146.095380614605	33.8314448569778	332.269544300461	391.360894573166	356.541006407136	524.235099436759	bm_yield
46	3.25	167.040422508522	180.438471773858	231.26655858392	133.854637330461	147.232326793841	33.8314448569778	332.269544300461	391.360894573166	356.541006407136	524.235099436759	bm_yield
47	3.3	168.320444465105	181.821162276039	233.038742037274	134.880358363732	148.36056035662	33.8314448569778	332.269544300461	391.360894573166	356.541006407136	524.235099436759	bm_yield
48	3.35	169.590805464316	183.193416930669	234.797549947568	135.898337774192	149.48027858394	33.8314448569778	332.269544300461	391.360894573166	356.541006407136	524.235099436759	bm_yield
49	3.4	170.851721007254	184.555468523852	236.543280674903	136.90874824951	150.591671422208	33.8314448569778	332.269544300461	391.360894573166	356.541006407136	524.235099436759	bm_yield
50	3.45	172.103398700448	185.907541313909	238.276221649395	137.911756151197	151.694921859422	33.8314448569778	332.269544300461	391.360894573166	356.541006407136	524.235099436759	bm_yield
51	3.5	173.346038654913	187.249851462444	239.996649923654	138.907521834373	152.790206276902	33.8314448569778	332.269544300461	391.360894573166	356.541006407136	524.235099436759	bm_yield
52	3.55	174.579833859629	188.582607437779	241.704832689879	139.896199947055	153.877694778484	33.8314448569778	332.269544300461	391.360894573166	356.541006407136	524.235099436759	bm_yield
53	3.6	175.80497053144	189.90601039292	243.40102776428	140.877939710538	154.957551498925	33.8314448569778	332.269544300461	391.360894573166	356.541006407136	524.235099436759	bm_yield
54	3.65	177.021628443152	191.220254519965	245.08548404133	141.852885182309	156.029934893097	33.8314448569778	332.269544300461	391.360894573166	356.541006407136	524.235099436759	bm_yield
55	3.7	178.229981231471	192.525527382747	246.758441920106	142.821175502812	157.094998007403	33.8314448569778	332.269544300461	391.360894573166	356.541006407136	524.235099436759	bm_yield
56	3.75	179.430196686276	193.822010229306	248.420133704786	143.782945127245	158.152888734756	33.8314448569778	332.269544300461	391.360894573166	356.541006407136	524.235099436759	bm_yield
57	3.8	180.622437022593	195.109878285682	250.070783981194	144.73832404351	159.203750054294	33.8314448569778	332.269544300461	391.360894573166	356.541006407136	524.235099436759	bm_yield
58	3.85	181.806859136518	196.389301032357	251.710609971122	145.687437977279	160.247720256957	33.8314448569778	332.269544300461	391.360894573166	356.541006407136	524.235099436759	bm_yield
59	3.9	182.983614846222	197.660442464602	253.339821866007	146.630408585133	161.284933157918	33.8314448569778	332.269544300461	391.360894573166	356.541006407136	524.235099436759	bm_yield
60	3.95	184.152851119106	198.923461337839	254.958623141413	147.567353636577	162.315518296791	33.8314448569778	332.269544300461	391.360894573166	356.541006407136	524.235099436759	bm_yield
61	4	185.314710286044	200.178511399079	256.567210853668	148.498387185727	163.339601126481	33.8314448569778	332.269544300461	391.360894573166	356.541006407136	524.235099436759	bm_yield
62	4.05	186.469330243624	201.425741605375	258.165775919846	149.423619733366	164.357303191431	33.8314448569778	332.269544300461	391.360894573166	356.541006407136	524.235099436759	bm_yield
63	4.1	187.616844645172	202.66529633018	259.754503382254	150.343158380025	165.368742296003	33.8314448569778	332.269544300461	391.360894573166	356.541006407136	524.235099436759	bm_yield
64	4.15	188.75738308134	203.897315558406	261.333572658445	151.257106970683	166.374032663646	33.8314448569778	332.269544300461	391.360894573166	356.541006407136	524.235099436759	bm_yield
65	4.2	189.891071250916	205.121935070944	262.903157777711	152.165566231655	167.373285087453	33.8314448569778	332.269544300461	391.360894573166	356.541006407136	524.235099436759	bm_yield
66	4.25	191.018031122524	206.339286619328	264.463427604948	153.068633900155	168.366607072685	33.8314448569778	332.269544300461	391.360894573166	356.541006407136	524.235099436759	bm_yield
67	4.3	192.138381087774	207.549498091172	266.014546052698	153.966404847029	169.354102971761	33.8314448569778	332.269544300461	391.360894573166	356.541006407136	524.235099436759	bm_yield
68	4.35	193.252236106431	208.752693666984	267.556672282132	154.858971193079	170.335874112213	33.8314448569778	332.269544300461	391.360894573166	356.541006407136	524.235099436759	bm_yield
69	4.4	194.359707844092	209.948993968883	269.089960893664	155.746422419388	171.312018918037	33.8314448569778	332.269544300461	391.360894573166	356.541006407136	524.235099436759	bm_yield
70	4.45	195.460904802842	211.138516201736	270.614562107842	156.62884547202	172.282633024852	33.8314448569778	332.269544300461	391.360894573166	356.541006407136	524.235099436759	bm_yield
71	4.5	196.555932445324	212.321374287176	272.130621937121	157.50632486144	173.247809389261	33.8314448569778	332.269544300461	391.360894573166	356.541006407136	524.235099436759	bm_yield
72	4.55	197.644893312617	213.497678990942	273.638282349071	158.378942756974	174.207638392751	33.8314448569778	332.269544300461	391.360894573166	356.541006407136	524.235099436759	bm_yield
73	4.6	198.727887136307	214.667538043934	275.13768142153	159.246779076616	175.162207940473	33.8314448569778	332.269544300461	391.360894573166	356.541006407136	524.235099436759	bm_yield
74	4.65	199.805010945085	215.831056257361	276.628953490195	160.109911572444	176.111603555199	33.8314448569778	332.269544300461	391.360894573166	356.541006407136	524.235099436759	bm_yield
75	4.7	200.876359166206	216.988335632339	278.112229289088	160.968415911928	177.055908466748	33.8314448569778	332.269544300461	391.360894573166	356.541006407136	524.235099436759	bm_yield
76	4.75	201.942023722096	218.139475464247	279.587636084308	161.82236575534	177.995203697143	33.8314448569778	332.269544300461	391.360894573166	356.541006407136	524.235099436759	bm_yield
77	4.8	203.002094122402	219.284572442161	281.055297801477	162.671832829518	178.92956814174	33.8314448569778	332.269544300461	391.360894573166	356.541006407136	524.235099436759	bm_yield
78	4.85	204.056657551734	220.42372074363	282.515335147213	163.516886998175	179.859078646566	33.8314448569778	332.269544300461	391.360894573166	356.541006407136	524.235099436759	bm_yield
79	4.9	205.105798953347	221.557012125074	283.967865724993	164.357596328961	180.78381008208	33.8314448569778	332.269544300461	391.360894573166	356.541006407136	524.235099436759	bm_yield
80	4.95	206.14960110899	222.684536008036	285.413004145699	165.19402715744	181.703835413553	33.8314448569778	332.269544300461	391.360894573166	356.541006407136	524.235099436759	bm_yield
81	5	207.188144715137	223.806379561528	286.850862133162	166.026244148185	182.619225768256	33.8314448569778	332.269544300461	391.360894573166	356.541006407136	524.235099436759	bm_yield
82	5.05	208.221508455793	224.922627780673	288.281548624957	166.854310353111	183.530050499637	33.8314448569778	332.269544300461	391.360894573166	356.541006407136	524.235099436759	bm_yield
83	5.1	209.249769072061	226.033363561859	289.705169868729	167.67828726723	184.436377248636	33.8314448569778	332.269544300461	391.360894573166	356.541006407136	524.235099436759	bm_yield
84	5.15	210.273001428656	227.138667774582	291.121829514268	168.498234881945	185.338272002313	33.8314448569778	332.269544300461	391.360894573166	356.541006407136	524.235099436759	bm_yield
85	5.2	211.291278577514	228.238619330157	292.531628701581	169.314211736023	186.235799149909	33.8314448569778	332.269544300461	391.360894573166	356.541006407136	524.235099436759	bm_yield
86	5.25	212.304671818653	229.333295247465	293.934666145158	170.126274964364	187.129021536498	33.8314448569778	332.269544300461	391.360894573166	356.541006407136	524.235099436759	bm_yield
87	5.3	213.313250758435	230.422770715885	295.331038214629	170.934480344692	188.018000514337	33.8314448569778	332.269544300461	391.360894573166	356.541006407136	524.235099436759	bm_yield
88	5.35	214.317083365363	231.507119155566	296.720839012018	171.738882342262	188.902795992042	33.8314448569778	332.269544300461	391.360894573166	356.541006407136	524.235099436759	bm_yield
89	5.4	215.316236023531	232.586412275167	298.104160445743	172.539534152695	189.783466481707	33.8314448569778	332.269544300461	391.360894573166	356.541006407136	524.235099436759	bm_yield
90	5.45	216.310773583855	233.660720127193	299.481092301545	173.336487743026	190.660069144053	33.8314448569778	332.269544300461	391.360894573166	356.541006407136	524.235099436759	bm_yield
91	5.5	217.300759413194	234.730111161058	300.851722310497	174.129793891074	191.53265983173	33.8314448569778	332.269544300461	391.360894573166	356.541006407136	524.235099436759	bm_yield
92	5.55	218.286255441463	235.79465227398	302.216136214229	174.919502223187	192.401293130839	33.8314448569778	332.269544300461	391.360894573166	356.541006407136	524.235099436759	bm_yield
93	5.6	219.267322206846	236.854408859813	303.574417827529	175.705661250476	193.266022400786	33.8314448569778	332.269544300461	391.360894573166	356.541006407136	524.235099436759	bm_yield
94	5.65	220.244018899188	237.909444855928	304.926649098416	176.488318403589	194.126899812527	33.8314448569778	332.269544300461	391.360894573166	356.541006407136	524.235099436759	bm_yield
95	5.7	221.216403401671	238.959822788226	306.272910165842	177.267520066102	194.983976385305	33.8314448569778	332.269544300461	391.360894573166	356.541006407136	524.235099436759	bm_yield
96	5.75	222.184532330844	240.005603814379	307.613279415111	178.043311606602	195.837302021926	33.8314448569778	332.269544300461	391.360894573166	356.541006407136	524.235099436759	bm_yield
97	5.8	223.14846107509	241.046847765386	308.947833531139	178.815737409505	196.686925542673	33.8314448569778	332.269544300461	391.360894573166	356.541006407136	524.235099436759	bm_yield
98	5.85	224.108243831604	242.083613185514	310.27664754965	179.584840904695	197.532894717895	33.8314448569778	332.269544300461	391.360894573166	356.541006407136	524.235099436759	bm_yield
99	5.9	225.063933641956	243.115957370712	311.599794906408	180.350664596014	198.37525629935	33.8314448569778	332.269544300461	391.360894573166	356.541006407136	524.235099436759	bm_yield
100	5.95	226.015582426292	244.14393640556	312.917347484572	181.113250088677	199.214056050357	33.8314448569778	332.269544300461	391.360894573166	356.541006407136	524.235099436759	bm_yield
101	6	226.963241016251	245.167605198824	314.229375660275	181.872638115642	200.049338774805	33.8314448569778	332.269544300461	391.360894573166	356.541006407136	524.235099436759	bm_yield
102	6.05	227.906959186651	246.187017517681	315.535948346478	182.628868563003	200.881148345082	33.8314448569778	332.269544300461	391.360894573166	356.541006407136	524.235099436759	bm_yield
103	6.1	228.846785685993	247.202226020672	316.837133035219	183.381980494437	201.709527728962	33.8314448569778	332.269544300461	391.360894573166	356.541006407136	524.235099436759	bm_yield
104	6.15	229.782768265847	248.213282289445	318.132995838285	184.132012174748	202.534519015507	33.8314448569778	332.269544300461	391.360894573166	356.541006407136	524.235099436759	bm_yield
105	6.2	230.714953709162	249.220236859337	319.423601526417	184.879001092556	203.356163440022	33.8314448569778	332.269544300461	391.360894573166	356.541006407136	524.235099436759	bm_yield
106	6.25	231.643387857556	250.223139248848	320.709013567085	185.622983982159	204.174501408101	33.8314448569778	332.269544300461	391.360894573166	356.541006407136	524.235099436759	bm_yield
107	6.3	232.568115637615	251.222037988057	321.989294160906	186.363996844617	204.98957251882	33.8314448569778	332.269544300461	391.360894573166	356.541006407136	524.235099436759	bm_yield
108	6.35	233.489181086268	252.216980646025	323.264504276767	187.102074968077	205.801415587091	33.8314448569778	332.269544300461	391.360894573166	356.541006407136	524.235099436759	bm_yield
109	6.4	234.406627375253	253.208013857227	324.534703685706	187.837252947384	206.610068665234	33.8314448569778	332.269544300461	391.360894573166	356.541006407136	524.235099436759	bm_yield
110	6.45	235.320496834734	254.195183347061	325.799950993604	188.569564703	207.415569063787	33.8314448569778	332.269544300461	391.360894573166	356.541006407136	524.235099436759	bm_yield
111	6.5	236.230830976084	255.178533956464	327.060303672732	189.29904349927	208.217953371597	33.8314448569778	332.269544300461	391.360894573166	356.541006407136	524.235099436759	bm_yield
112	6.55	237.137670513894	256.158109665681	328.315818092222	190.025721962049	209.017257475211	33.8314448569778	332.269544300461	391.360894573166	356.541006407136	524.235099436759	bm_yield
113	6.6	238.041055387219	257.133953617213	329.566549547478	190.749632095733	209.813516577604	33.8314448569778	332.269544300461	391.360894573166	356.541006407136	524.235099436759	bm_yield
114	6.65	238.941024780103	258.106108137997	330.812552288597	191.470805299704	210.606765216273	33.8314448569778	332.269544300461	391.360894573166	356.541006407136	524.235099436759	bm_yield
115	6.7	239.837617141413	259.074614760821	332.053879547825	192.189272384222	211.397037280716	33.8314448569778	332.269544300461	391.360894573166	356.541006407136	524.235099436759	bm_yield
116	6.75	240.730870204002	260.039514245032	333.290583566093	192.905063585786	212.184366029325	33.8314448569778	332.269544300461	391.360894573166	356.541006407136	524.235099436759	bm_yield
117	6.8	241.620821003243	261.000846596552	334.522715618674	193.618208581981	212.968784105719	33.8314448569778	332.269544300461	391.360894573166	356.541006407136	524.235099436759	bm_yield
118	6.85	242.507505894943	261.95865108723	335.750326039987	194.328736505837	213.75032355454	33.8314448569778	332.269544300461	391.360894573166	356.541006407136	524.235099436759	bm_yield
119	6.9	243.390960572678	262.912966273567	336.973464247592	195.036675959714	214.529015836722	33.8314448569778	332.269544300461	391.360894573166	356.541006407136	524.235099436759	bm_yield
120	6.95	244.271220084553	263.86383001482	338.1921787654	195.74205502874	215.304891844274	33.8314448569778	332.269544300461	391.360894573166	356.541006407136	524.235099436759	bm_yield
121	7	245.148318849428	264.811279490535	339.406517246139	196.444901293807	216.077981914577	33.8314448569778	332.269544300461	391.360894573166	356.541006407136	524.235099436759	bm_yield
122	7.05	246.022290672626	265.755351217504	340.616526493092	197.145241844162	216.848315844229	33.8314448569778	332.269544300461	391.360894573166	356.541006407136	524.235099436759	bm_yield
123	7.1	246.893168761128	266.696081066189	341.822252481146	197.843103289583	217.615922902439	33.8314448569778	332.269544300461	391.360894573166	356.541006407136	524.235099436759	bm_yield
124	7.15	247.760985738304	267.633504276627	343.023740377178	198.53851177218	218.380831844011	33.8314448569778	332.269544300461	391.360894573166	356.541006407136	524.235099436759	bm_yield
125	7.2	248.625773658165	268.567655473834	344.221034559794	199.231492977822	219.143070921908	33.8314448569778	332.269544300461	391.360894573166	356.541006407136	524.235099436759	bm_yield
126	7.25	249.487564019183	269.498568682723	345.414178638458	199.922072147203	219.902667899428	33.8314448569778	332.269544300461	391.360894573166	356.541006407136	524.235099436759	bm_yield
127	7.3	250.346387777677	270.42627734257	346.603215472024	200.610274086575	220.659650062009	33.8314448569778	332.269544300461	391.360894573166	356.541006407136	524.235099436759	bm_yield
128	7.35	251.202275360786	271.350814321028	347.7881871867	201.296123178144	221.414044228658	33.8314448569778	332.269544300461	391.360894573166	356.541006407136	524.235099436759	bm_yield
129	7.4	252.055256679049	272.272211927713	348.969135193468	201.979643390144	222.165876763044	33.8314448569778	332.269544300461	391.360894573166	356.541006407136	524.235099436759	bm_yield
130	7.45	252.905361138601	273.19050192738	350.14610020496	202.66085828662	222.915173584245	33.8314448569778	332.269544300461	391.360894573166	356.541006407136	524.235099436759	bm_yield
131	7.5	253.752617653003	274.105715552701	351.319122251846	203.339791036897	223.661960177175	33.8314448569778	332.269544300461	391.360894573166	356.541006407136	524.235099436759	bm_yield
132	7.55	254.597054654715	275.017883516659	352.488240698712	204.016464424782	224.406261602697	33.8314448569778	332.269544300461	391.360894573166	356.541006407136	524.235099436759	bm_yield
133	7.6	255.438700106231	275.927036024575	353.653494259477	204.690900857483	225.148102507438	33.8314448569778	332.269544300461	391.360894573166	356.541006407136	524.235099436759	bm_yield
134	7.65	256.277581510881	276.833202785778	354.814921012355	205.363122374265	225.887507133312	33.8314448569778	332.269544300461	391.360894573166	356.541006407136	524.235099436759	bm_yield
135	7.7	257.113725923318	277.736413024932	355.972558414366	206.033150654857	226.624499326759	33.8314448569778	332.269544300461	391.360894573166	356.541006407136	524.235099436759	bm_yield
136	7.75	257.947159959702	278.636695493038	357.126443315437	206.701007027606	227.359102547723	33.8314448569778	332.269544300461	391.360894573166	356.541006407136	524.235099436759	bm_yield
137	7.8	258.777909807582	279.534078478107	358.27661197209	207.366712477403	228.091339878365	33.8314448569778	332.269544300461	391.360894573166	356.541006407136	524.235099436759	bm_yield
138	7.85	259.606001235499	280.428589815534	359.42310006073	208.030287653374	228.821234031525	33.8314448569778	332.269544300461	391.360894573166	356.541006407136	524.235099436759	bm_yield
139	7.9	260.431459602313	281.320256898172	360.565942690558	208.691752876354	229.54880735894	33.8314448569778	332.269544300461	391.360894573166	356.541006407136	524.235099436759	bm_yield
140	7.95	261.254309866261	282.20910668612	361.70517441612	209.351128146148	230.274081859235	33.8314448569778	332.269544300461	391.360894573166	356.541006407136	524.235099436759	bm_yield
141	8	262.074576593765	283.095165716234	362.840829249495	210.008433148586	230.997079185681	33.8314448569778	332.269544300461	391.360894573166	356.541006407136	524.235099436759	bm_yield
142	8.05	262.89228396799	283.978460111373	363.972940672142	210.663687262384	231.717820653738	33.8314448569778	332.269544300461	391.360894573166	356.541006407136	524.235099436759	bm_yield
143	8.1	263.70745579716	284.85901558938	365.101541646419	211.316909565807	232.436327248388	33.8314448569778	332.269544300461	391.360894573166	356.541006407136	524.235099436759	bm_yield
144	8.15	264.52011552265	285.736857471827	366.226664626782	211.968118843148	233.152619631266	33.8314448569778	332.269544300461	391.360894573166	356.541006407136	524.235099436759	bm_yield
145	8.2	265.330286226848	286.612010692503	367.348341570672	212.617333591037	233.866718147589	33.8314448569778	332.269544300461	391.360894573166	356.541006407136	524.235099436759	bm_yield
146	8.25	266.137990640807	287.484499805684	368.466603949107	213.264572024567	234.578642832901	33.8314448569778	332.269544300461	391.360894573166	356.541006407136	524.235099436759	bm_yield
147	8.3	266.943251151684	288.354348994165	369.581482756988	213.909852083258	235.288413419632	33.8314448569778	332.269544300461	391.360894573166	356.541006407136	524.235099436759	bm_yield
148	8.35	267.746089809984	289.221582077086	370.693008523116	214.553191436858	235.996049343479	33.8314448569778	332.269544300461	391.360894573166	356.541006407136	524.235099436759	bm_yield
149	8.4	268.546528336602	290.086222517543	371.801211319953	215.194607490988	236.701569749614	33.8314448569778	332.269544300461	391.360894573166	356.541006407136	524.235099436759	bm_yield
150	8.45	269.344588129679	290.948293429987	372.906120773111	215.83411739264	237.404993498733	33.8314448569778	332.269544300461	391.360894573166	356.541006407136	524.235099436759	bm_yield
151	8.5	270.14029027128	291.807817587442	374.007766070593	216.471738035522	238.106339172932	33.8314448569778	332.269544300461	391.360894573166	356.541006407136	524.235099436759	bm_yield
152	8.55	270.933655533889	292.664817428522	375.106175971791	217.107486065264	238.80562508144	33.8314448569778	332.269544300461	391.360894573166	356.541006407136	524.235099436759	bm_yield
153	8.6	271.72470438674	293.519315064264	376.201378816248	217.741377884495	239.502869266194	33.8314448569778	332.269544300461	391.360894573166	356.541006407136	524.235099436759	bm_yield
154	8.65	272.513457001973	294.371332284785	377.293402532182	218.373429657772	240.198089507268	33.8314448569778	332.269544300461	391.360894573166	356.541006407136	524.235099436759	bm_yield
155	8.7	273.299933260642	295.220890565765	378.382274644805	219.003657316396	240.891303328168	33.8314448569778	332.269544300461	391.360894573166	356.541006407136	524.235099436759	bm_yield
156	8.75	274.084152758557	296.068011074766	379.468022284411	219.632076563095	241.582528000982	33.8314448569778	332.269544300461	391.360894573166	356.541006407136	524.235099436759	bm_yield
157	8.8	274.866134811987	296.912714677382	380.550672194266	220.258702876587	242.271780551403	33.8314448569778	332.269544300461	391.360894573166	356.541006407136	524.235099436759	bm_yield
158	8.85	275.645898463203	297.755021943236	381.630250738294	220.883551516033	242.959077763621	33.8314448569778	332.269544300461	391.360894573166	356.541006407136	524.235099436759	bm_yield
159	8.9	276.423462485896	298.594953151826	382.706783908567	221.50663752537	243.644436185092	33.8314448569778	332.269544300461	391.360894573166	356.541006407136	524.235099436759	bm_yield
160	8.95	277.198845390446	299.432528298222	383.780297332606	222.127975737536	244.327872131186	33.8314448569778	332.269544300461	391.360894573166	356.541006407136	524.235099436759	bm_yield
161	9	277.972065429067	300.267767098618	384.850816280502	222.747580778591	245.009401689721	33.8314448569778	332.269544300461	391.360894573166	356.541006407136	524.235099436759	bm_yield
162	9.05	278.743140600816	301.100688995748	385.918365671853	223.365467071735	245.68904072538	33.8314448569778	332.269544300461	391.360894573166	356.541006407136	524.235099436759	bm_yield
163	9.1	279.512088656486	301.931313164168	386.982970082534	223.981648841225	246.366804884017	33.8314448569778	332.269544300461	391.360894573166	356.541006407136	524.235099436759	bm_yield
164	9.15	280.27892710337	302.759658515402	388.044653751299	224.596140116195	247.042709596865	33.8314448569778	332.269544300461	391.360894573166	356.541006407136	524.235099436759	bm_yield
165	9.2	281.043673209915	303.585743702973	389.103440586216	225.208954734382	247.716770084634	33.8314448569778	332.269544300461	391.360894573166	356.541006407136	524.235099436759	bm_yield
166	9.25	281.806344010255	304.409587127298	390.159354170954	225.820106345764	248.389001361504	33.8314448569778	332.269544300461	391.360894573166	356.541006407136	524.235099436759	bm_yield
167	9.3	282.566956308644	305.23120694047	391.21241777091	226.429608416108	249.059418239036	33.8314448569778	332.269544300461	391.360894573166	356.541006407136	524.235099436759	bm_yield
168	9.35	283.325526683771	306.050621050931	392.26265433919	227.037474230426	249.728035329975	33.8314448569778	332.269544300461	391.360894573166	356.541006407136	524.235099436759	bm_yield
169	9.4	284.082071492978	306.867847128019	393.310086522444	227.643716896362	250.394867051965	33.8314448569778	332.269544300461	391.360894573166	356.541006407136	524.235099436759	bm_yield
170	9.45	284.836606876375	307.682902606416	394.354736666567	228.248349347483	251.059927631179	33.8314448569778	332.269544300461	391.360894573166	356.541006407136	524.235099436759	bm_yield
171	9.5	285.589148760858	308.495804690491	395.396626822262	228.851384346501	251.723231105862	33.8314448569778	332.269544300461	391.360894573166	356.541006407136	524.235099436759	bm_yield
172	9.55	286.339712864032	309.306570358533	396.435778750466	229.452834488418	252.384791329781	33.8314448569778	332.269544300461	391.360894573166	356.541006407136	524.235099436759	bm_yield
173	9.6	287.088314698041	310.115216366889	397.472213927658	230.052712203593	253.044621975609	33.8314448569778	332.269544300461	391.360894573166	356.541006407136	524.235099436759	bm_yield
174	9.65	287.834969573307	310.921759254007	398.505953551034	230.651029760737	253.702736538219	33.8314448569778	332.269544300461	391.360894573166	356.541006407136	524.235099436759	bm_yield
175	9.7	288.579692602185	311.726215344381	399.537018543569	231.247799269848	254.359148337902	33.8314448569778	332.269544300461	391.360894573166	356.541006407136	524.235099436759	bm_yield
176	9.75	289.322498702532	312.528600752404	400.565429558955	231.843032685064	255.013870523517	33.8314448569778	332.269544300461	391.360894573166	356.541006407136	524.235099436759	bm_yield
177	9.8	290.063402601192	313.328931386139	401.591206986427	232.436741807459	255.666916075559	33.8314448569778	332.269544300461	391.360894573166	356.541006407136	524.235099436759	bm_yield
178	9.85	290.802418837407	314.127222950996	402.614370955485	233.028938287773	256.318297809167	33.8314448569778	332.269544300461	391.360894573166	356.541006407136	524.235099436759	bm_yield
179	9.9	291.539561766137	314.923490953325	403.634941340496	233.619633629081	256.968028377055	33.8314448569778	332.269544300461	391.360894573166	356.541006407136	524.235099436759	bm_yield
180	9.95	292.274845561325	315.717750703937	404.652937765206	234.208839189399	257.616120272379	33.8314448569778	332.269544300461	391.360894573166	356.541006407136	524.235099436759	bm_yield
181	10	293.008284219067	316.510017321534	405.668379607133	234.796566184229	258.262585831542	33.8314448569778	332.269544300461	391.360894573166	356.541006407136	524.235099436759	bm_yield
182	10.05	293.739891560725	317.300305736068	406.681286001879	235.382825689057	258.907437236934	33.8314448569778	332.269544300461	391.360894573166	356.541006407136	524.235099436759	bm_yield
183	10.1	294.469681235966	318.088630692023	407.691675847334	235.967628641779	259.550686519606	33.8314448569778	332.269544300461	391.360894573166	356.541006407136	524.235099436759	bm_yield
184	10.15	295.197666725732	318.875006751628	408.699567807788	236.55098584509	260.192345561895	33.8314448569778	332.269544300461	391.360894573166	356.541006407136	524.235099436759	bm_yield
185	10.2	295.923861345147	319.65944829799	409.704980317958	237.132907968808	260.832426099982	33.8314448569778	332.269544300461	391.360894573166	356.541006407136	524.235099436759	bm_yield
186	10.25	296.648278246354	320.441969538167	410.707931586917	237.713405552154	261.470939726396	33.8314448569778	332.269544300461	391.360894573166	356.541006407136	524.235099436759	bm_yield
187	10.3	297.370930421303	321.222584506171	411.708439601946	238.292489005974	262.107897892465	33.8314448569778	332.269544300461	391.360894573166	356.541006407136	524.235099436759	bm_yield
188	10.35	298.09183070446	322.001307065901	412.706522132295	238.870168614923	262.74331191071	33.8314448569778	332.269544300461	391.360894573166	356.541006407136	524.235099436759	bm_yield
189	10.4	298.810991775473	322.778150914018	413.702196732867	239.446454539593	263.377192957193	33.8314448569778	332.269544300461	391.360894573166	356.541006407136	524.235099436759	bm_yield
190	10.45	299.528426161769	323.553129582758	414.695480747819	240.021356818599	264.009552073808	33.8314448569778	332.269544300461	391.360894573166	356.541006407136	524.235099436759	bm_yield
191	10.5	300.244146241108	324.326256442678	415.68639131409	240.594885370617	264.640400170523	33.8314448569778	332.269544300461	391.360894573166	356.541006407136	524.235099436759	bm_yield
192	10.55	300.958164244063	325.097544705348	416.674945364844	241.167049996387	265.269748027581	33.8314448569778	332.269544300461	391.360894573166	356.541006407136	524.235099436759	bm_yield
193	10.6	301.670492256471	325.86700742599	417.661159632855	241.73786038066	265.897606297647	33.8314448569778	332.269544300461	391.360894573166	356.541006407136	524.235099436759	bm_yield
194	10.65	302.38114222181	326.63465750605	418.645050653805	242.307326094114	266.52398550791	33.8314448569778	332.269544300461	391.360894573166	356.541006407136	524.235099436759	bm_yield
195	10.7	303.090125943541	327.400507695726	419.62663476952	242.875456595224	267.148896062144	33.8314448569778	332.269544300461	391.360894573166	356.541006407136	524.235099436759	bm_yield
196	10.75	303.797455087393	328.164570596436	420.60592813114	243.4422612321	267.772348242727	33.8314448569778	332.269544300461	391.360894573166	356.541006407136	524.235099436759	bm_yield
197	10.8	304.503141183604	328.926858663241	421.582946702215	244.007749244276	268.39435221261	33.8314448569778	332.269544300461	391.360894573166	356.541006407136	524.235099436759	bm_yield
198	10.85	305.207195629111	329.68738420721	422.557706261746	244.571929764471	269.014918017251	33.8314448569778	332.269544300461	391.360894573166	356.541006407136	524.235099436759	bm_yield
199	10.9	305.909629689704	330.44615939774	423.530222407154	245.134811820306	269.634055586512	33.8314448569778	332.269544300461	391.360894573166	356.541006407136	524.235099436759	bm_yield
200	10.95	306.61045450212	331.203196264832	424.500510557195	245.696404335994	270.251774736508	33.8314448569778	332.269544300461	391.360894573166	356.541006407136	524.235099436759	bm_yield
201	11	307.309681076112	331.958506701313	425.468585954809	246.256716133988	270.868085171425	33.8314448569778	332.269544300461	391.360894573166	356.541006407136	524.235099436759	bm_yield
202	11.05	308.007320296461	332.712102465014	426.434463669917	246.8157559366	271.482996485298	33.8314448569778	332.269544300461	391.360894573166	356.541006407136	524.235099436759	bm_yield
203	11.1	308.703382924955	333.46399518091	427.398158602158	247.373532367581	272.096518163754	33.8314448569778	332.269544300461	391.360894573166	356.541006407136	524.235099436759	bm_yield
204	11.15	309.397879602328	334.214196343211	428.359685483567	247.930053953679	272.70865958572	33.8314448569778	332.269544300461	391.360894573166	356.541006407136	524.235099436759	bm_yield
205	11.2	310.090820850153	334.96271731741	429.319058881208	248.485329126156	273.319430025094	33.8314448569778	332.269544300461	391.360894573166	356.541006407136	524.235099436759	bm_yield
206	11.25	310.782217072706	335.709569342292	430.276293199743	249.039366222277	273.928838652385	33.8314448569778	332.269544300461	391.360894573166	356.541006407136	524.235099436759	bm_yield
207	11.3	311.472078558788	336.454763531907	431.231402683961	249.592173486776	274.536894536319	33.8314448569778	332.269544300461	391.360894573166	356.541006407136	524.235099436759	bm_yield
208	11.35	312.160415483509	337.198310877496	432.184401421248	250.143759073283	275.143606645417	33.8314448569778	332.269544300461	391.360894573166	356.541006407136	524.235099436759	bm_yield
209	11.4	312.847237910041	337.94022224938	433.13530334401	250.694131045727	275.748983849533	33.8314448569778	332.269544300461	391.360894573166	356.541006407136	524.235099436759	bm_yield
210	11.45	313.532555791335	338.680508398823	434.084122232054	251.243297379714	276.35303492137	33.8314448569778	332.269544300461	391.360894573166	356.541006407136	524.235099436759	bm_yield
211	11.5	314.216378971803	339.419179959839	435.030871714914	251.791265963875	276.955768537963	33.8314448569778	332.269544300461	391.360894573166	356.541006407136	524.235099436759	bm_yield
212	11.55	314.898717188966	340.156247450982	435.975565274137	252.338044601187	277.557193282134	33.8314448569778	332.269544300461	391.360894573166	356.541006407136	524.235099436759	bm_yield
213	11.6	315.579580075077	340.891721277091	436.918216245522	252.883641010268	278.157317643915	33.8314448569778	332.269544300461	391.360894573166	356.541006407136	524.235099436759	bm_yield
214	11.65	316.258977158699	341.625611731004	437.858837821317	253.428062826652	278.75615002195	33.8314448569778	332.269544300461	391.360894573166	356.541006407136	524.235099436759	bm_yield
215	11.7	316.936917866271	342.357928995236	438.797443052372	253.971317604034	279.353698724864	33.8314448569778	332.269544300461	391.360894573166	356.541006407136	524.235099436759	bm_yield
216	11.75	317.613411523627	343.088683143632	439.734044850254	254.513412815491	279.949971972608	33.8314448569778	332.269544300461	391.360894573166	356.541006407136	524.235099436759	bm_yield
217	11.8	318.288467357493	343.81788414298	440.668655989316	255.054355854685	280.54497789778	33.8314448569778	332.269544300461	391.360894573166	356.541006407136	524.235099436759	bm_yield
218	11.85	318.962094496959	344.5455418546	441.601289108734	255.594154037035	281.138724546918	33.8314448569778	332.269544300461	391.360894573166	356.541006407136	524.235099436759	bm_yield
219	11.9	319.634301974916	345.271666035898	442.531956714497	256.132814600877	281.731219881769	33.8314448569778	332.269544300461	391.360894573166	356.541006407136	524.235099436759	bm_yield
220	11.95	320.305098729472	345.996266341891	443.460671181365	256.670344708591	282.322471780536	33.8314448569778	332.269544300461	391.360894573166	356.541006407136	524.235099436759	bm_yield
221	12	320.974493605336	346.71935232671	444.387444754791	257.206751447714	282.9124880391	33.8314448569778	332.269544300461	391.360894573166	356.541006407136	524.235099436759	bm_yield
222	12.05	321.64249535518	347.440933445064	445.312289552801	257.742041832034	283.501276372216	33.8314448569778	332.269544300461	391.360894573166	356.541006407136	524.235099436759	bm_yield
223	12.1	322.309112640974	348.161019053687	446.235217567846	258.276222802652	284.088844414697	33.8314448569778	332.269544300461	391.360894573166	356.541006407136	524.235099436759	bm_yield
224	12.15	322.974354035296	348.87961841275	447.156240668615	258.809301229042	284.67519972256	33.8314448569778	332.269544300461	391.360894573166	356.541006407136	524.235099436759	bm_yield
225	12.2	323.638228022621	349.596740687253	448.075370601815	259.341283910072	285.26034977417	33.8314448569778	332.269544300461	391.360894573166	356.541006407136	524.235099436759	bm_yield
226	12.25	324.300743000578	350.312394948388	448.992618993919	259.872177575022	285.844301971342	33.8314448569778	332.269544300461	391.360894573166	356.541006407136	524.235099436759	bm_yield
227	12.3	324.961907281195	351.026590174875	449.907997352886	260.401988884577	286.427063640442	33.8314448569778	332.269544300461	391.360894573166	356.541006407136	524.235099436759	bm_yield
228	12.35	325.621729092112	351.739335254282	450.821517069837	260.930724431798	287.008642033454	33.8314448569778	332.269544300461	391.360894573166	356.541006407136	524.235099436759	bm_yield
229	12.4	326.280216577778	352.45063898431	451.733189420719	261.458390743083	287.589044329038	33.8314448569778	332.269544300461	391.360894573166	356.541006407136	524.235099436759	bm_yield
230	12.45	326.937377800622	353.160510074063	452.64302556792	261.984994279104	288.168277633558	33.8314448569778	332.269544300461	391.360894573166	356.541006407136	524.235099436759	bm_yield
231	12.5	327.593220742206	353.868957145293	453.551036561869	262.510541435733	288.746348982101	33.8314448569778	332.269544300461	391.360894573166	356.541006407136	524.235099436759	bm_yield
232	12.55	328.247753304355	354.575988733616	454.457233342601	263.035038544946	289.323265339474	33.8314448569778	332.269544300461	391.360894573166	356.541006407136	524.235099436759	bm_yield
233	12.6	328.900983310269	355.28161328972	455.361626741293	263.558491875714	289.899033601179	33.8314448569778	332.269544300461	391.360894573166	356.541006407136	524.235099436759	bm_yield
234	12.65	329.552918505612	355.985839180536	456.264227481776	264.080907634876	290.473660594381	33.8314448569778	332.269544300461	391.360894573166	356.541006407136	524.235099436759	bm_yield
235	12.7	330.203566559587	356.688674690401	457.165046182019	264.602291968002	291.047153078846	33.8314448569778	332.269544300461	391.360894573166	356.541006407136	524.235099436759	bm_yield
236	12.75	330.852935065985	357.390128022192	458.064093355584	265.122650960229	291.619517747875	33.8314448569778	332.269544300461	391.360894573166	356.541006407136	524.235099436759	bm_yield
237	12.8	331.50103154422	358.090207298445	458.961379413059	265.641990637095	292.19076122921	33.8314448569778	332.269544300461	391.360894573166	356.541006407136	524.235099436759	bm_yield
238	12.85	332.147863440346	358.78892056245	459.856914663467	266.160316965355	292.760890085932	33.8314448569778	332.269544300461	391.360894573166	356.541006407136	524.235099436759	bm_yield
239	12.9	332.793438128055	359.48627577933	460.750709315644	266.677635853773	293.329910817341	33.8314448569778	332.269544300461	391.360894573166	356.541006407136	524.235099436759	bm_yield
240	12.95	333.437762909657	360.182280837101	461.642773479597	267.193953153916	293.897829859819	33.8314448569778	332.269544300461	391.360894573166	356.541006407136	524.235099436759	bm_yield
241	13	334.080845017044	360.876943547715	462.533117167841	267.709274660922	294.464653587681	33.8314448569778	332.269544300461	391.360894573166	356.541006407136	524.235099436759	bm_yield
242	13.05	334.722691612635	361.570271648079	463.421750296709	268.223606114258	295.030388314009	33.8314448569778	332.269544300461	391.360894573166	356.541006407136	524.235099436759	bm_yield
243	13.1	335.363309790311	362.26227280106	464.308682687639	268.736953198469	295.595040291472	33.8314448569778	332.269544300461	391.360894573166	356.541006407136	524.235099436759	bm_yield
244	13.15	336.002706576326	362.95295459648	465.193924068442	269.249321543909	296.158615713133	33.8314448569778	332.269544300461	391.360894573166	356.541006407136	524.235099436759	bm_yield
245	13.2	336.64088893021	363.642324552078	466.077484074549	269.760716727464	296.72112071324	33.8314448569778	332.269544300461	391.360894573166	356.541006407136	524.235099436759	bm_yield
246	13.25	337.277863745647	364.330390114471	466.959372250228	270.271144273255	297.282561368007	33.8314448569778	332.269544300461	391.360894573166	356.541006407136	524.235099436759	bm_yield
247	13.3	337.913637851348	365.017158660093	467.839598049793	270.780609653339	297.84294369638	33.8314448569778	332.269544300461	391.360894573166	356.541006407136	524.235099436759	bm_yield
248	13.35	338.548218011906	365.702637496111	468.718170838786	271.289118288393	298.402273660787	33.8314448569778	332.269544300461	391.360894573166	356.541006407136	524.235099436759	bm_yield
249	13.4	339.181610928632	366.386833861339	469.595099895136	271.796675548383	298.96055716788	33.8314448569778	332.269544300461	391.360894573166	356.541006407136	524.235099436759	bm_yield
250	13.45	339.813823240384	367.069754927126	470.470394410305	272.303286753231	299.517800069263	33.8314448569778	332.269544300461	391.360894573166	356.541006407136	524.235099436759	bm_yield
251	13.5	340.444861524377	367.751407798236	471.344063490412	272.808957173462	300.074008162208	33.8314448569778	332.269544300461	391.360894573166	356.541006407136	524.235099436759	bm_yield
252	13.55	341.074732296981	368.431799513708	472.216116157336	273.313692030845	300.629187190357	33.8314448569778	332.269544300461	391.360894573166	356.541006407136	524.235099436759	bm_yield
253	13.6	341.703442014508	369.110937047703	473.086561349807	273.817496499021	301.183342844416	33.8314448569778	332.269544300461	391.360894573166	356.541006407136	524.235099436759	bm_yield
254	13.65	342.330997073982	369.788827310342	473.955407924469	274.320375704122	301.736480762832	33.8314448569778	332.269544300461	391.360894573166	356.541006407136	524.235099436759	bm_yield
255	13.7	342.957403813902	370.465477148522	474.822664656938	274.822334725383	302.288606532467	33.8314448569778	332.269544300461	391.360894573166	356.541006407136	524.235099436759	bm_yield
256	13.75	343.582668514983	371.140893346727	475.688340242832	275.323378595734	302.839725689254	33.8314448569778	332.269544300461	391.360894573166	356.541006407136	524.235099436759	bm_yield
257	13.8	344.206797400897	371.815082627818	476.552443298789	275.823512302395	303.389843718844	33.8314448569778	332.269544300461	391.360894573166	356.541006407136	524.235099436759	bm_yield
258	13.85	344.82979663899	372.488051653816	477.414982363469	276.322740787451	303.938966057244	33.8314448569778	332.269544300461	391.360894573166	356.541006407136	524.235099436759	bm_yield
259	13.9	345.451672340998	373.159807026668	478.275965898535	276.821068948424	304.487098091444	33.8314448569778	332.269544300461	391.360894573166	356.541006407136	524.235099436759	bm_yield
260	13.95	346.072430563743	373.830355289006	479.135402289626	277.318501638834	305.034245160032	33.8314448569778	332.269544300461	391.360894573166	356.541006407136	524.235099436759	bm_yield
261	14	346.692077309825	374.499702924887	479.993299847308	277.815043668746	305.580412553803	33.8314448569778	332.269544300461	391.360894573166	356.541006407136	524.235099436759	bm_yield
262	14.05	347.310618528295	375.167856360527	480.849666808008	278.31069980532	306.125605516354	33.8314448569778	332.269544300461	391.360894573166	356.541006407136	524.235099436759	bm_yield
263	14.1	347.928060115323	375.834821965019	481.704511334945	278.805474773338	306.669829244673	33.8314448569778	332.269544300461	391.360894573166	356.541006407136	524.235099436759	bm_yield
264	14.15	348.544407914855	376.500606051042	482.557841519028	279.299373255734	307.213088889713	33.8314448569778	332.269544300461	391.360894573166	356.541006407136	524.235099436759	bm_yield
265	14.2	349.159667719257	377.165214875559	483.409665379757	279.79239989411	307.755389556967	33.8314448569778	332.269544300461	391.360894573166	356.541006407136	524.235099436759	bm_yield
266	14.25	349.77384526995	377.828654640501	484.259990866099	280.284559289243	308.296736307024	33.8314448569778	332.269544300461	391.360894573166	356.541006407136	524.235099436759	bm_yield
267	14.3	350.386946258036	378.490931493444	485.108825857353	280.775856001588	308.837134156119	33.8314448569778	332.269544300461	391.360894573166	356.541006407136	524.235099436759	bm_yield
268	14.35	350.998976324913	379.152051528275	485.956178164004	281.266294551772	309.376588076678	33.8314448569778	332.269544300461	391.360894573166	356.541006407136	524.235099436759	bm_yield
269	14.4	351.60994106288	379.812020785841	486.802055528559	281.755879421075	309.915102997851	33.8314448569778	332.269544300461	391.360894573166	356.541006407136	524.235099436759	bm_yield
270	14.45	352.219846015734	380.470845254598	487.646465626375	282.244615051914	310.452683806036	33.8314448569778	332.269544300461	391.360894573166	356.541006407136	524.235099436759	bm_yield
271	14.5	352.828696679355	381.128530871244	488.48941606647	282.732505848306	310.989335345398	33.8314448569778	332.269544300461	391.360894573166	356.541006407136	524.235099436759	bm_yield
272	14.55	353.436498502287	381.785083521341	489.330914392323	283.219556176338	311.525062418378	33.8314448569778	332.269544300461	391.360894573166	356.541006407136	524.235099436759	bm_yield
273	14.6	354.043256886305	382.440509039931	490.17096808266	283.705770364619	312.059869786194	33.8314448569778	332.269544300461	391.360894573166	356.541006407136	524.235099436759	bm_yield
274	14.65	354.648977186974	383.094813212142	491.009584552234	284.191152704727	312.593762169334	33.8314448569778	332.269544300461	391.360894573166	356.541006407136	524.235099436759	bm_yield
275	14.7	355.253664714204	383.748001773781	491.846771152584	284.675707451656	313.126744248045	33.8314448569778	332.269544300461	391.360894573166	356.541006407136	524.235099436759	bm_yield
276	14.75	355.857324732788	384.400080411925	492.682535172791	285.159438824248	313.658820662806	33.8314448569778	332.269544300461	391.360894573166	356.541006407136	524.235099436759	bm_yield
277	14.8	356.459962462942	385.051054765493	493.516883840212	285.642351005623	314.189996014807	33.8314448569778	332.269544300461	391.360894573166	356.541006407136	524.235099436759	bm_yield
278	14.85	357.061583080828	385.70093042582	494.349824321218	286.124448143599	314.720274866406	33.8314448569778	332.269544300461	391.360894573166	356.541006407136	524.235099436759	bm_yield
279	14.9	357.662191719075	386.349712937214	495.181363721904	286.60573435111	315.249661741592	33.8314448569778	332.269544300461	391.360894573166	356.541006407136	524.235099436759	bm_yield
280	14.95	358.261793467287	386.99740779751	496.011509088801	287.086213706612	315.778161126431	33.8314448569778	332.269544300461	391.360894573166	356.541006407136	524.235099436759	bm_yield
281	15	358.860393372551	387.644020458612	496.840267409572	287.565890254491	316.305777469512	33.8314448569778	332.269544300461	391.360894573166	356.541006407136	524.235099436759	bm_yield
282	15.05	359.457996439928	388.289556327029	497.667645613697	288.044768005457	316.832515182382	33.8314448569778	332.269544300461	391.360894573166	356.541006407136	524.235099436759	bm_yield
283	15.1	360.054607632943	388.934020764403	498.49365057315	288.522850936935	317.358378639979	33.8314448569778	332.269544300461	391.360894573166	356.541006407136	524.235099436759	bm_yield
284	15.15	360.650231874065	389.577419088029	499.318289103064	289.000142993453	317.883372181053	33.8314448569778	332.269544300461	391.360894573166	356.541006407136	524.235099436759	bm_yield
285	15.2	361.244874045186	390.219756571363	500.141567962389	289.476648087019	318.407500108587	33.8314448569778	332.269544300461	391.360894573166	356.541006407136	524.235099436759	bm_yield
286	15.25	361.838538988078	390.861038444533	500.963493854534	289.952370097496	318.930766690205	33.8314448569778	332.269544300461	391.360894573166	356.541006407136	524.235099436759	bm_yield
287	15.3	362.431231504864	391.501269894828	501.784073428011	290.427312872972	319.453176158579	33.8314448569778	332.269544300461	391.360894573166	356.541006407136	524.235099436759	bm_yield
288	15.35	363.022956358461	392.140456067194	502.603313277054	290.901480230119	319.974732711828	33.8314448569778	332.269544300461	391.360894573166	356.541006407136	524.235099436759	bm_yield
289	15.4	363.613718273035	392.778602064715	503.421219942245	291.374875954558	320.495440513914	33.8314448569778	332.269544300461	391.360894573166	356.541006407136	524.235099436759	bm_yield
290	15.45	364.203521934436	393.415712949084	504.237799911117	291.847503801204	321.015303695026	33.8314448569778	332.269544300461	391.360894573166	356.541006407136	524.235099436759	bm_yield
291	15.5	364.792371990633	394.051793741077	505.053059618758	292.319367494617	321.534326351965	33.8314448569778	332.269544300461	391.360894573166	356.541006407136	524.235099436759	bm_yield
292	15.55	365.380273052141	394.686849421012	505.867005448403	292.790470729347	322.052512548519	33.8314448569778	332.269544300461	391.360894573166	356.541006407136	524.235099436759	bm_yield
293	15.6	365.967229692444	395.320884929204	506.679643732013	293.260817170266	322.569866315835	33.8314448569778	332.269544300461	391.360894573166	356.541006407136	524.235099436759	bm_yield
294	15.65	366.553246448408	395.953905166414	507.490980750855	293.730410452904	323.086391652787	33.8314448569778	332.269544300461	391.360894573166	356.541006407136	524.235099436759	bm_yield
295	15.7	367.13832782069	396.58591499429	508.301022736066	294.199254183778	323.602092526331	33.8314448569778	332.269544300461	391.360894573166	356.541006407136	524.235099436759	bm_yield
296	15.75	367.722478274143	397.216919235803	509.109775869209	294.667351940711	324.116972871866	33.8314448569778	332.269544300461	391.360894573166	356.541006407136	524.235099436759	bm_yield
297	15.8	368.305702238212	397.846922675678	509.917246282827	295.134707273154	324.631036593582	33.8314448569778	332.269544300461	391.360894573166	356.541006407136	524.235099436759	bm_yield
298	15.85	368.888004107327	398.475930060814	510.723440060985	295.601323702499	325.144287564807	33.8314448569778	332.269544300461	391.360894573166	356.541006407136	524.235099436759	bm_yield
299	15.9	369.469388241289	399.103946100706	511.528363239803	296.06720472239	325.656729628343	33.8314448569778	332.269544300461	391.360894573166	356.541006407136	524.235099436759	bm_yield
300	15.95	370.04985896565	399.730975467851	512.332021807985	296.532353799023	326.168366596808	33.8314448569778	332.269544300461	391.360894573166	356.541006407136	524.235099436759	bm_yield
301	16	370.629420572089	400.357022798157	513.134421707337	296.996774371454	326.679202252962	33.8314448569778	332.269544300461	391.360894573166	356.541006407136	524.235099436759	bm_yield
302	16.05	371.208077318783	400.982092691343	513.935568833281	297.460469851891	327.189240350036	33.8314448569778	332.269544300461	391.360894573166	356.541006407136	524.235099436759	bm_yield
303	16.1	371.78583343077	401.60618971133	514.735469035361	297.923443625988	327.698484612052	33.8314448569778	332.269544300461	391.360894573166	356.541006407136	524.235099436759	bm_yield
304	16.15	372.362693100312	402.229318386635	515.53412811774	298.385699053133	328.206938734143	33.8314448569778	332.269544300461	391.360894573166	356.541006407136	524.235099436759	bm_yield
305	16.2	372.938660487247	402.851483210751	516.331551839692	298.847239466732	328.714606382861	33.8314448569778	332.269544300461	391.360894573166	356.541006407136	524.235099436759	bm_yield
306	16.25	373.513739719341	403.472688642523	517.127745916084	299.308068174491	329.221491196491	33.8314448569778	332.269544300461	391.360894573166	356.541006407136	524.235099436759	bm_yield
307	16.3	374.08793489263	404.092939106526	517.922716017858	299.768188458691	329.727596785352	33.8314448569778	332.269544300461	391.360894573166	356.541006407136	524.235099436759	bm_yield
308	16.35	374.661250071765	404.71223899343	518.716467772501	300.227603576462	330.232926732095	33.8314448569778	332.269544300461	391.360894573166	356.541006407136	524.235099436759	bm_yield
309	16.4	375.233689290344	405.330592660361	519.509006764508	300.686316760049	330.737484592006	33.8314448569778	332.269544300461	391.360894573166	356.541006407136	524.235099436759	bm_yield
310	16.45	375.805256551245	405.948004431262	520.300338535841	301.144331217083	331.24127389329	33.8314448569778	332.269544300461	391.360894573166	356.541006407136	524.235099436759	bm_yield
311	16.5	376.375955826953	406.564478597243	521.090468586383	301.601650130837	331.744298137363	33.8314448569778	332.269544300461	391.360894573166	356.541006407136	524.235099436759	bm_yield
312	16.55	376.945791059878	407.180019416931	521.879402374382	302.058276660487	332.246560799135	33.8314448569778	332.269544300461	391.360894573166	356.541006407136	524.235099436759	bm_yield
313	16.6	377.514766162679	407.794631116812	522.66714531689	302.514213941366	332.748065327291	33.8314448569778	332.269544300461	391.360894573166	356.541006407136	524.235099436759	bm_yield
314	16.65	378.082885018573	408.408317891569	523.453702790202	302.969465085217	333.248815144566	33.8314448569778	332.269544300461	391.360894573166	356.541006407136	524.235099436759	bm_yield
315	16.7	378.650151481645	409.021083904419	524.239080130276	303.424033180435	333.748813648018	33.8314448569778	332.269544300461	391.360894573166	356.541006407136	524.235099436759	bm_yield
316	16.75	379.216569377153	409.632933287437	525.023282633164	303.87792129232	334.248064209295	33.8314448569778	332.269544300461	391.360894573166	356.541006407136	524.235099436759	bm_yield
317	16.8	379.782142501833	410.243870141888	525.806315555423	304.33113246331	334.746570174906	33.8314448569778	332.269544300461	391.360894573166	356.541006407136	524.235099436759	bm_yield
318	16.85	380.346874624188	410.853898538542	526.588184114526	304.783669713225	335.244334866475	33.8314448569778	332.269544300461	391.360894573166	356.541006407136	524.235099436759	bm_yield
319	16.9	380.910769484787	411.463022517994	527.368893489272	305.235536039498	335.741361581005	33.8314448569778	332.269544300461	391.360894573166	356.541006407136	524.235099436759	bm_yield
320	16.95	381.473830796553	412.071246090974	528.148448820183	305.686734417409	336.237653591131	33.8314448569778	332.269544300461	391.360894573166	356.541006407136	524.235099436759	bm_yield
321	17	382.036062245048	412.678573238655	528.926855209896	306.13726780031	336.733214145369	33.8314448569778	332.269544300461	391.360894573166	356.541006407136	524.235099436759	bm_yield
322	17.05	382.597467488753	413.285007912961	529.704117723561	306.587139119857	337.22804646837	33.8314448569778	332.269544300461	391.360894573166	356.541006407136	524.235099436759	bm_yield
323	17.1	383.158050159347	413.890554036862	530.480241389216	307.036351286225	337.722153761158	33.8314448569778	332.269544300461	391.360894573166	356.541006407136	524.235099436759	bm_yield
324	17.15	383.717813861981	414.495215504673	531.255231198175	307.484907188333	338.215539201375	33.8314448569778	332.269544300461	391.360894573166	356.541006407136	524.235099436759	bm_yield
325	17.2	384.276762175548	415.098996182344	532.029092105396	307.932809694058	338.708205943521	33.8314448569778	332.269544300461	391.360894573166	356.541006407136	524.235099436759	bm_yield
326	17.25	384.834898652952	415.701899907751	532.801829029853	308.380061650452	339.200157119187	33.8314448569778	332.269544300461	391.360894573166	356.541006407136	524.235099436759	bm_yield
327	17.3	385.392226821368	416.30393049098	533.573446854904	308.826665883949	339.691395837285	33.8314448569778	332.269544300461	391.360894573166	356.541006407136	524.235099436759	bm_yield
328	17.35	385.948750182505	416.905091714604	534.343950428643	309.272625200575	340.181925184283	33.8314448569778	332.269544300461	391.360894573166	356.541006407136	524.235099436759	bm_yield
329	17.4	386.504472212861	417.505387333969	535.113344564265	309.717942386157	340.671748224426	33.8314448569778	332.269544300461	391.360894573166	356.541006407136	524.235099436759	bm_yield
330	17.45	387.059396363979	418.104821077456	535.881634040409	310.162620206521	341.160867999964	33.8314448569778	332.269544300461	391.360894573166	356.541006407136	524.235099436759	bm_yield
331	17.5	387.613526062691	418.703396646762	536.64882360151	310.606661407695	341.649287531367	33.8314448569778	332.269544300461	391.360894573166	356.541006407136	524.235099436759	bm_yield
332	17.55	388.166864711373	419.301117717161	537.414917958136	311.050068716105	342.137009817548	33.8314448569778	332.269544300461	391.360894573166	356.541006407136	524.235099436759	bm_yield
333	17.6	388.719415688183	419.897987937766	538.179921787328	311.492844838775	342.624037836073	33.8314448569778	332.269544300461	391.360894573166	356.541006407136	524.235099436759	bm_yield
334	17.65	389.271182347303	420.494010931796	538.943839732936	311.934992463514	343.110374543377	33.8314448569778	332.269544300461	391.360894573166	356.541006407136	524.235099436759	bm_yield
335	17.7	389.822168019178	421.089190296822	539.70667640594	312.376514259111	343.596022874973	33.8314448569778	332.269544300461	391.360894573166	356.541006407136	524.235099436759	bm_yield
336	17.75	390.372376010749	421.683529605032	540.468436384782	312.817412875517	344.080985745654	33.8314448569778	332.269544300461	391.360894573166	356.541006407136	524.235099436759	bm_yield
337	17.8	390.921809605684	422.277032403471	541.229124215684	313.257690944039	344.565266049703	33.8314448569778	332.269544300461	391.360894573166	356.541006407136	524.235099436759	bm_yield
338	17.85	391.470472064609	422.869702214295	541.988744412965	313.697351077517	345.048866661093	33.8314448569778	332.269544300461	391.360894573166	356.541006407136	524.235099436759	bm_yield
339	17.9	392.018366625331	423.461542535011	542.747301459351	314.136395870505	345.531790433683	33.8314448569778	332.269544300461	391.360894573166	356.541006407136	524.235099436759	bm_yield
340	17.95	392.565496503065	424.052556838719	543.504799806287	314.574827899452	346.014040201418	33.8314448569778	332.269544300461	391.360894573166	356.541006407136	524.235099436759	bm_yield
341	18	393.111864890647	424.642748574351	544.261243874243	315.012649722879	346.495618778522	33.8314448569778	332.269544300461	391.360894573166	356.541006407136	524.235099436759	bm_yield
342	18.05	393.657474958761	425.232121166904	545.016638053008	315.449863881551	346.976528959687	33.8314448569778	332.269544300461	391.360894573166	356.541006407136	524.235099436759	bm_yield
343	18.1	394.202329856145	425.82067801767	545.770986701995	315.886472898648	347.456773520268	33.8314448569778	332.269544300461	391.360894573166	356.541006407136	524.235099436759	bm_yield
344	18.15	394.746432709806	426.408422504473	546.524294150529	316.32247927994	347.936355216463	33.8314448569778	332.269544300461	391.360894573166	356.541006407136	524.235099436759	bm_yield
345	18.2	395.289786625234	426.995357981884	547.276564698142	316.757885513948	348.415276785503	33.8314448569778	332.269544300461	391.360894573166	356.541006407136	524.235099436759	bm_yield
346	18.25	395.832394686599	427.581487781454	548.027802614853	317.192694072116	348.893540945831	33.8314448569778	332.269544300461	391.360894573166	356.541006407136	524.235099436759	bm_yield
347	18.3	396.374259956966	428.166815211929	548.778012141458	317.62690740897	349.371150397285	33.8314448569778	332.269544300461	391.360894573166	356.541006407136	524.235099436759	bm_yield
348	18.35	396.915385478489	428.75134355947	549.527197489802	318.060527962283	349.848107821272	33.8314448569778	332.269544300461	391.360894573166	356.541006407136	524.235099436759	bm_yield
349	18.4	397.455774272613	429.335076087867	550.27536284306	318.493558153231	350.324415880947	33.8314448569778	332.269544300461	391.360894573166	356.541006407136	524.235099436759	bm_yield
350	18.45	397.995429340272	429.918016038755	551.022512356007	318.926000386556	350.800077221383	33.8314448569778	332.269544300461	391.360894573166	356.541006407136	524.235099436759	bm_yield
351	18.5	398.534353662081	430.500166631819	551.768650155291	319.357857050715	351.275094469748	33.8314448569778	332.269544300461	391.360894573166	356.541006407136	524.235099436759	bm_yield
352	18.55	399.072550198529	431.081531065004	552.513780339692	319.78913051804	351.749470235468	33.8314448569778	332.269544300461	391.360894573166	356.541006407136	524.235099436759	bm_yield
353	18.6	399.610021890171	431.662112514722	553.257906980391	320.219823144889	352.223207110398	33.8314448569778	332.269544300461	391.360894573166	356.541006407136	524.235099436759	bm_yield
354	18.65	400.14677165781	432.241914136051	554.001034121226	320.649937271791	352.696307668986	33.8314448569778	332.269544300461	391.360894573166	356.541006407136	524.235099436759	bm_yield
355	18.7	400.68280240269	432.820939062935	554.743165778952	321.079475223601	353.168774468438	33.8314448569778	332.269544300461	391.360894573166	356.541006407136	524.235099436759	bm_yield
356	18.75	401.21811700667	433.399190408387	555.484305943488	321.508439309643	353.640610048875	33.8314448569778	332.269544300461	391.360894573166	356.541006407136	524.235099436759	bm_yield
357	18.8	401.752718332412	433.976671264678	556.224458578175	321.936831823856	354.111816933497	33.8314448569778	332.269544300461	391.360894573166	356.541006407136	524.235099436759	bm_yield
358	18.85	402.286609223558	434.55338470353	556.963627620018	322.364655044937	354.582397628738	33.8314448569778	332.269544300461	391.360894573166	356.541006407136	524.235099436759	bm_yield
359	18.9	402.819792504903	435.129333776314	557.70181697993	322.791911236482	355.052354624422	33.8314448569778	332.269544300461	391.360894573166	356.541006407136	524.235099436759	bm_yield
360	18.95	403.352270982571	435.704521514229	558.439030542977	323.218602647126	355.521690393917	33.8314448569778	332.269544300461	391.360894573166	356.541006407136	524.235099436759	bm_yield
361	19	403.884047444193	436.278950928494	559.175272168616	323.64473151068	355.990407394286	33.8314448569778	332.269544300461	391.360894573166	356.541006407136	524.235099436759	bm_yield
362	19.05	404.415124659066	436.852625010531	559.910545690926	324.07030004627	356.45850806644	33.8314448569778	332.269544300461	391.360894573166	356.541006407136	524.235099436759	bm_yield
363	19.1	404.945505378332	437.425546732145	560.644854918848	324.49531045847	356.92599483528	33.8314448569778	332.269544300461	391.360894573166	356.541006407136	524.235099436759	bm_yield
364	19.15	405.475192335139	437.997719045705	561.378203636409	324.919764937436	357.39287010985	33.8314448569778	332.269544300461	391.360894573166	356.541006407136	524.235099436759	bm_yield
365	19.2	406.004188244805	438.569144884322	562.110595602953	325.343665659035	357.859136283479	33.8314448569778	332.269544300461	391.360894573166	356.541006407136	524.235099436759	bm_yield
366	19.25	406.532495804982	439.139827162021	562.842034553366	325.76701478498	358.324795733926	33.8314448569778	332.269544300461	391.360894573166	356.541006407136	524.235099436759	bm_yield
367	19.3	407.060117695818	439.70976877392	563.572524198295	326.189814462955	358.789850823517	33.8314448569778	332.269544300461	391.360894573166	356.541006407136	524.235099436759	bm_yield
368	19.35	407.58705658011	440.278972596396	564.302068224372	326.612066826743	359.254303899291	33.8314448569778	332.269544300461	391.360894573166	356.541006407136	524.235099436759	bm_yield
369	19.4	408.113315103468	440.847441487259	565.030670294426	327.033773996351	359.718157293131	33.8314448569778	332.269544300461	391.360894573166	356.541006407136	524.235099436759	bm_yield
370	19.45	408.638895894466	441.415178285916	565.758334047705	327.454938078136	360.181413321909	33.8314448569778	332.269544300461	391.360894573166	356.541006407136	524.235099436759	bm_yield
371	19.5	409.163801564792	441.982185813536	566.485063100078	327.875561164926	360.644074287614	33.8314448569778	332.269544300461	391.360894573166	356.541006407136	524.235099436759	bm_yield
372	19.55	409.688034709409	442.548466873218	567.210861044255	328.295645336143	361.106142477488	33.8314448569778	332.269544300461	391.360894573166	356.541006407136	524.235099436759	bm_yield
373	19.6	410.211597906694	443.114024250147	567.935731449986	328.715192657921	361.567620164159	33.8314448569778	332.269544300461	391.360894573166	356.541006407136	524.235099436759	bm_yield
374	19.65	410.734493718592	443.678860711759	568.65967786427	329.134205183226	362.028509605771	33.8314448569778	332.269544300461	391.360894573166	356.541006407136	524.235099436759	bm_yield
375	19.7	411.256724690762	444.242979007895	569.382703811559	329.552684951971	362.48881304611	33.8314448569778	332.269544300461	391.360894573166	356.541006407136	524.235099436759	bm_yield
376	19.75	411.778293352719	444.806381870959	570.104812793951	329.970633991137	362.948532714736	33.8314448569778	332.269544300461	391.360894573166	356.541006407136	524.235099436759	bm_yield
377	19.8	412.29920221798	445.369072016073	570.826008291399	330.38805431488	363.407670827105	33.8314448569778	332.269544300461	391.360894573166	356.541006407136	524.235099436759	bm_yield
378	19.85	412.819453784203	445.931052141227	571.546293761894	330.804947924652	363.866229584697	33.8314448569778	332.269544300461	391.360894573166	356.541006407136	524.235099436759	bm_yield
379	19.9	413.339050533328	446.492324927435	572.26567264167	331.221316809307	364.324211175137	33.8314448569778	332.269544300461	391.360894573166	356.541006407136	524.235099436759	bm_yield
380	19.95	413.857994931713	447.052893038878	572.984148345387	331.637162945215	364.781617772315	33.8314448569778	332.269544300461	391.360894573166	356.541006407136	524.235099436759	bm_yield
381	20	414.376289430275	447.612759123056	573.701724266324	332.052488296369	365.238451536513	33.8314448569778	332.269544300461	391.360894573166	356.541006407136	524.235099436759	bm_yield
382	20.05	414.89393646462	448.171925810932	574.418403776567	332.467294814498	365.694714614515	33.8314448569778	332.269544300461	391.360894573166	356.541006407136	524.235099436759	bm_yield
383	20.1	415.41093845518	448.730395717077	575.134190227189	332.881584439166	366.150409139732	33.8314448569778	332.269544300461	391.360894573166	356.541006407136	524.235099436759	bm_yield
384	20.15	415.927297807343	449.28817143981	575.849086948438	333.295359097886	366.605537232317	33.8314448569778	332.269544300461	391.360894573166	356.541006407136	524.235099436759	bm_yield
385	20.2	416.443016911585	449.845255561346	576.563097249915	333.708620706221	367.060100999274	33.8314448569778	332.269544300461	391.360894573166	356.541006407136	524.235099436759	bm_yield
386	20.25	416.9580981436	450.401650647927	577.276224420754	334.121371167886	367.514102534582	33.8314448569778	332.269544300461	391.360894573166	356.541006407136	524.235099436759	bm_yield
387	20.3	417.472543864423	450.957359249965	577.988471729796	334.533612374852	367.967543919299	33.8314448569778	332.269544300461	391.360894573166	356.541006407136	524.235099436759	bm_yield
388	20.35	417.986356420563	451.512383902176	578.69984242577	334.945346207448	368.420427221677	33.8314448569778	332.269544300461	391.360894573166	356.541006407136	524.235099436759	bm_yield
389	20.4	418.499538144122	452.066727123718	579.410339737458	335.35657453446	368.872754497273	33.8314448569778	332.269544300461	391.360894573166	356.541006407136	524.235099436759	bm_yield
390	20.45	419.01209135292	452.620391418322	580.119966873872	335.767299213229	369.324527789053	33.8314448569778	332.269544300461	391.360894573166	356.541006407136	524.235099436759	bm_yield
391	20.5	419.524018350622	453.173379274422	580.828727024419	336.177522089752	369.775749127507	33.8314448569778	332.269544300461	391.360894573166	356.541006407136	524.235099436759	bm_yield
392	20.55	420.035321426851	453.725693165291	581.536623359073	336.587244998775	370.226420530749	33.8314448569778	332.269544300461	391.360894573166	356.541006407136	524.235099436759	bm_yield
393	20.6	420.546002857313	454.277335549164	582.243659028536	336.996469763891	370.676544004626	33.8314448569778	332.269544300461	391.360894573166	356.541006407136	524.235099436759	bm_yield
394	20.65	421.056064903913	454.828308869371	582.949837164402	337.405198197634	371.126121542819	33.8314448569778	332.269544300461	391.360894573166	356.541006407136	524.235099436759	bm_yield
395	20.7	421.565509814872	455.37861555446	583.655160879323	337.813432101573	371.57515512695	33.8314448569778	332.269544300461	391.360894573166	356.541006407136	524.235099436759	bm_yield
396	20.75	422.074339824844	455.928258018322	584.359633267164	338.221173266405	372.023646726682	33.8314448569778	332.269544300461	391.360894573166	356.541006407136	524.235099436759	bm_yield
397	20.8	422.582557155029	456.477238660314	585.063257403163	338.628423472045	372.471598299818	33.8314448569778	332.269544300461	391.360894573166	356.541006407136	524.235099436759	bm_yield
398	20.85	423.090164013285	457.025559865386	585.766036344089	339.03518448772	372.919011792404	33.8314448569778	332.269544300461	391.360894573166	356.541006407136	524.235099436759	bm_yield
399	20.9	423.597162594242	457.573224004196	586.467973128397	339.441458072054	373.365889138825	33.8314448569778	332.269544300461	391.360894573166	356.541006407136	524.235099436759	bm_yield
400	20.95	424.103555079415	458.120233433232	587.169070776378	339.84724597316	373.812232261903	33.8314448569778	332.269544300461	391.360894573166	356.541006407136	524.235099436759	bm_yield
401	21	424.609343637305	458.666590494929	587.869332290315	340.252549928727	374.258043072997	33.8314448569778	332.269544300461	391.360894573166	356.541006407136	524.235099436759	bm_yield
402	21.05	425.114530423518	459.21229751779	588.568760654629	340.657371666108	374.703323472092	33.8314448569778	332.269544300461	391.360894573166	356.541006407136	524.235099436759	bm_yield
403	21.1	425.619117580864	459.757356816497	589.267358836031	341.061712902401	375.148075347899	33.8314448569778	332.269544300461	391.360894573166	356.541006407136	524.235099436759	bm_yield
404	21.15	426.123107239467	460.301770692028	589.965129783665	341.465575344543	375.592300577947	33.8314448569778	332.269544300461	391.360894573166	356.541006407136	524.235099436759	bm_yield
405	21.2	426.626501516869	460.845541431769	590.662076429258	341.868960689383	376.036001028674	33.8314448569778	332.269544300461	391.360894573166	356.541006407136	524.235099436759	bm_yield
406	21.25	427.129302518135	461.388671309629	591.358201687258	342.271870623776	376.47917855552	33.8314448569778	332.269544300461	391.360894573166	356.541006407136	524.235099436759	bm_yield
407	21.3	427.631512335952	461.931162586147	592.053508454982	342.674306824656	376.921835003016	33.8314448569778	332.269544300461	391.360894573166	356.541006407136	524.235099436759	bm_yield
408	21.35	428.133133050735	462.473017508604	592.747999612752	343.076270959123	377.363972204877	33.8314448569778	332.269544300461	391.360894573166	356.541006407136	524.235099436759	bm_yield
409	21.4	428.634166730725	463.014238311133	593.441678024036	343.477764684524	377.805591984085	33.8314448569778	332.269544300461	391.360894573166	356.541006407136	524.235099436759	bm_yield
410	21.45	429.13461543209	463.554827214821	594.134546535589	343.878789648528	378.246696152983	33.8314448569778	332.269544300461	391.360894573166	356.541006407136	524.235099436759	bm_yield
411	21.5	429.634481199022	464.094786427823	594.826607977581	344.27934748921	378.687286513356	33.8314448569778	332.269544300461	391.360894573166	356.541006407136	524.235099436759	bm_yield
412	21.55	430.133766063835	464.634118145462	595.517865163741	344.679439835125	379.127364856522	33.8314448569778	332.269544300461	391.360894573166	356.541006407136	524.235099436759	bm_yield
413	21.6	430.632472047061	465.172824550334	596.208320891486	345.079068305389	379.566932963414	33.8314448569778	332.269544300461	391.360894573166	356.541006407136	524.235099436759	bm_yield
414	21.65	431.130601157547	465.710907812411	596.897977942053	345.478234509752	380.005992604662	33.8314448569778	332.269544300461	391.360894573166	356.541006407136	524.235099436759	bm_yield
415	21.7	431.628155392548	466.248370089145	597.586839080628	345.876940048675	380.444545540683	33.8314448569778	332.269544300461	391.360894573166	356.541006407136	524.235099436759	bm_yield
416	21.75	432.125136737818	466.785213525567	598.274907056482	346.275186513406	380.882593521755	33.8314448569778	332.269544300461	391.360894573166	356.541006407136	524.235099436759	bm_yield
417	21.8	432.62154716771	467.321440254386	598.962184603091	346.672975486053	381.320138288106	33.8314448569778	332.269544300461	391.360894573166	356.541006407136	524.235099436759	bm_yield
418	21.85	433.117388645259	467.85705239609	599.648674438269	347.070308539657	381.75718156999	33.8314448569778	332.269544300461	391.360894573166	356.541006407136	524.235099436759	bm_yield
419	21.9	433.612663122277	468.392052059044	600.334379264288	347.467187238266	382.193725087768	33.8314448569778	332.269544300461	391.360894573166	356.541006407136	524.235099436759	bm_yield
420	21.95	434.107372539442	468.926441339584	601.019301768008	347.863613137005	382.629770551987	33.8314448569778	332.269544300461	391.360894573166	356.541006407136	524.235099436759	bm_yield
421	22	434.601518826388	469.460222322116	601.703444620993	348.259587782148	383.06531966346	33.8314448569778	332.269544300461	391.360894573166	356.541006407136	524.235099436759	bm_yield
422	22.05	435.095103901789	469.993397079209	602.38681047964	348.655112711188	383.500374113338	33.8314448569778	332.269544300461	391.360894573166	356.541006407136	524.235099436759	bm_yield
423	22.1	435.588129673449	470.525967671689	603.069401985293	349.050189452907	383.934935583195	33.8314448569778	332.269544300461	391.360894573166	356.541006407136	524.235099436759	bm_yield
424	22.15	436.080598038388	471.057936148733	603.751221764366	349.444819527447	384.369005745097	33.8314448569778	332.269544300461	391.360894573166	356.541006407136	524.235099436759	bm_yield
425	22.2	436.572510882927	471.58930454796	604.432272428459	349.839004446373	384.802586261678	33.8314448569778	332.269544300461	391.360894573166	356.541006407136	524.235099436759	bm_yield
426	22.25	437.06387008277	472.120074895521	605.112556574474	350.232745712746	385.235678786218	33.8314448569778	332.269544300461	391.360894573166	356.541006407136	524.235099436759	bm_yield
427	22.3	437.55467750309	472.650249206194	605.792076784734	350.626044821186	385.668284962713	33.8314448569778	332.269544300461	391.360894573166	356.541006407136	524.235099436759	bm_yield
428	22.35	438.044934998612	473.179829483466	606.470835627095	351.018903257942	386.100406425948	33.8314448569778	332.269544300461	391.360894573166	356.541006407136	524.235099436759	bm_yield
429	22.4	438.534644413692	473.708817719626	607.148835655057	351.411322500952	386.532044801572	33.8314448569778	332.269544300461	391.360894573166	356.541006407136	524.235099436759	bm_yield
430	22.45	439.0238075824	474.237215895853	607.826079407882	351.803304019913	386.963201706165	33.8314448569778	332.269544300461	391.360894573166	356.541006407136	524.235099436759	bm_yield
431	22.5	439.5124263286	474.765025982301	608.502569410699	352.194849276344	387.393878747313	33.8314448569778	332.269544300461	391.360894573166	356.541006407136	524.235099436759	bm_yield
432	22.55	440.000502466029	475.292249938182	609.178308174616	352.585959723649	387.824077523676	33.8314448569778	332.269544300461	391.360894573166	356.541006407136	524.235099436759	bm_yield
433	22.6	440.488037798376	475.818889711856	609.853298196831	352.976636807177	388.253799625055	33.8314448569778	332.269544300461	391.360894573166	356.541006407136	524.235099436759	bm_yield
434	22.65	440.975034119357	476.344947240913	610.527541960736	353.366881964291	388.683046632464	33.8314448569778	332.269544300461	391.360894573166	356.541006407136	524.235099436759	bm_yield
435	22.7	441.461493212798	476.870424452253	611.201041936026	353.756696624424	389.111820118197	33.8314448569778	332.269544300461	391.360894573166	356.541006407136	524.235099436759	bm_yield
436	22.75	441.947416852705	477.395323262175	611.873800578804	354.146082209142	389.540121645894	33.8314448569778	332.269544300461	391.360894573166	356.541006407136	524.235099436759	bm_yield
437	22.8	442.432806803342	477.919645576452	612.545820331683	354.535040132205	389.967952770609	33.8314448569778	332.269544300461	391.360894573166	356.541006407136	524.235099436759	bm_yield
438	22.85	442.917664819307	478.443393290414	613.217103623896	354.923571799625	390.395315038874	33.8314448569778	332.269544300461	391.360894573166	356.541006407136	524.235099436759	bm_yield
439	22.9	443.401992645605	478.96656828903	613.887652871391	355.311678609729	390.822209988767	33.8314448569778	332.269544300461	391.360894573166	356.541006407136	524.235099436759	bm_yield
440	22.95	443.88579201772	479.489172446985	614.557470476937	355.699361953213	391.248639149973	33.8314448569778	332.269544300461	391.360894573166	356.541006407136	524.235099436759	bm_yield
441	23	444.369064661688	480.011207628758	615.226558830222	356.086623213204	391.674604043852	33.8314448569778	332.269544300461	391.360894573166	356.541006407136	524.235099436759	bm_yield
442	23.05	444.851812294171	480.532675688702	615.894920307955	356.473463765315	392.100106183497	33.8314448569778	332.269544300461	391.360894573166	356.541006407136	524.235099436759	bm_yield
443	23.1	445.334036622526	481.053578471117	616.562557273962	356.859884977705	392.525147073805	33.8314448569778	332.269544300461	391.360894573166	356.541006407136	524.235099436759	bm_yield
444	23.15	445.815739344876	481.573917810331	617.229472079285	357.245888211132	392.949728211528	33.8314448569778	332.269544300461	391.360894573166	356.541006407136	524.235099436759	bm_yield
445	23.2	446.29692215018	482.093695530771	617.895667062278	357.63147481901	393.373851085346	33.8314448569778	332.269544300461	391.360894573166	356.541006407136	524.235099436759	bm_yield
446	23.25	446.7775867183	482.61291344704	618.561144548704	358.016646147466	393.797517175918	33.8314448569778	332.269544300461	391.360894573166	356.541006407136	524.235099436759	bm_yield
447	23.3	447.257734720076	483.131573363991	619.225906851828	358.401403535392	394.220727955951	33.8314448569778	332.269544300461	391.360894573166	356.541006407136	524.235099436759	bm_yield
448	23.35	447.737367817383	483.649677076796	619.88995627251	358.785748314504	394.643484890251	33.8314448569778	332.269544300461	391.360894573166	356.541006407136	524.235099436759	bm_yield
449	23.4	448.216487663209	484.167226371027	620.5532950993	359.16968180939	395.06578943579	33.8314448569778	332.269544300461	391.360894573166	356.541006407136	524.235099436759	bm_yield
450	23.45	448.695095901714	484.68422302272	621.215925608532	359.553205337566	395.487643041759	33.8314448569778	332.269544300461	391.360894573166	356.541006407136	524.235099436759	bm_yield
451	23.5	449.1731941683	485.200668798449	621.877850064408	359.93632020953	395.90904714963	33.8314448569778	332.269544300461	391.360894573166	356.541006407136	524.235099436759	bm_yield
452	23.55	449.650784089674	485.716565455397	622.539070719096	360.319027728813	396.33000319321	33.8314448569778	332.269544300461	391.360894573166	356.541006407136	524.235099436759	bm_yield
453	23.6	450.127867283912	486.231914741424	623.199589812815	360.701329192029	396.750512598701	33.8314448569778	332.269544300461	391.360894573166	356.541006407136	524.235099436759	bm_yield
454	23.65	450.604445360527	486.746718395138	623.859409573925	361.08322588893	397.170576784753	33.8314448569778	332.269544300461	391.360894573166	356.541006407136	524.235099436759	bm_yield
455	23.7	451.080519920528	487.260978145962	624.518532219014	361.464719102453	397.590197162525	33.8314448569778	332.269544300461	391.360894573166	356.541006407136	524.235099436759	bm_yield
456	23.75	451.556092556482	487.774695714204	625.176959952986	361.845810108774	398.009375135734	33.8314448569778	332.269544300461	391.360894573166	356.541006407136	524.235099436759	bm_yield
457	23.8	452.031164852583	488.28787281112	625.834694969145	362.226500177354	398.428112100714	33.8314448569778	332.269544300461	391.360894573166	356.541006407136	524.235099436759	bm_yield
458	23.85	452.505738384707	488.800511138985	626.491739449283	362.60679057099	398.84640944647	33.8314448569778	332.269544300461	391.360894573166	356.541006407136	524.235099436759	bm_yield
459	23.9	452.979814720472	489.312612391156	627.148095563762	362.986682545866	399.26426855473	33.8314448569778	332.269544300461	391.360894573166	356.541006407136	524.235099436759	bm_yield
460	23.95	453.453395419307	489.824178252138	627.803765471599	363.366177351598	399.681690799998	33.8314448569778	332.269544300461	391.360894573166	356.541006407136	524.235099436759	bm_yield
461	24	453.926482032502	490.335210397649	628.458751320549	363.745276231283	400.098677549611	33.8314448569778	332.269544300461	391.360894573166	356.541006407136	524.235099436759	bm_yield
462	24.05	454.399076103274	490.845710494684	629.113055247186	364.123980421548	400.515230163785	33.8314448569778	332.269544300461	391.360894573166	356.541006407136	524.235099436759	bm_yield
463	24.1	454.87117916682	491.355680201578	629.766679376986	364.502291152596	400.931349995671	33.8314448569778	332.269544300461	391.360894573166	356.541006407136	524.235099436759	bm_yield
464	24.15	455.342792750383	491.865121168069	630.419625824403	364.88020964825	401.347038391407	33.8314448569778	332.269544300461	391.360894573166	356.541006407136	524.235099436759	bm_yield
465	24.2	455.813918373302	492.374035035362	631.071896692957	365.257737126006	401.762296690164	33.8314448569778	332.269544300461	391.360894573166	356.541006407136	524.235099436759	bm_yield
466	24.25	456.284557547073	492.882423436187	631.723494075304	365.634874797072	402.177126224201	33.8314448569778	332.269544300461	391.360894573166	356.541006407136	524.235099436759	bm_yield
467	24.3	456.754711775405	493.390287994862	632.374420053323	366.011623866415	402.591528318914	33.8314448569778	332.269544300461	391.360894573166	356.541006407136	524.235099436759	bm_yield
468	24.35	457.224382554276	493.897630327355	633.024676698185	366.387985532808	403.005504292883	33.8314448569778	332.269544300461	391.360894573166	356.541006407136	524.235099436759	bm_yield
469	24.4	457.693571371986	494.404452041344	633.674266070437	366.763960988875	403.419055457924	33.8314448569778	332.269544300461	391.360894573166	356.541006407136	524.235099436759	bm_yield
470	24.45	458.162279709219	494.910754736271	634.323190220074	367.13955142113	403.832183119133	33.8314448569778	332.269544300461	391.360894573166	356.541006407136	524.235099436759	bm_yield
471	24.5	458.630509039089	495.41654000341	634.971451186617	367.514758010026	404.244888574942	33.8314448569778	332.269544300461	391.360894573166	356.541006407136	524.235099436759	bm_yield
472	24.55	459.098260827199	495.921809425916	635.619050999184	367.889581929996	404.657173117157	33.8314448569778	332.269544300461	391.360894573166	356.541006407136	524.235099436759	bm_yield
473	24.6	459.565536531694	496.42656457889	636.26599167657	368.264024349497	405.069038031014	33.8314448569778	332.269544300461	391.360894573166	356.541006407136	524.235099436759	bm_yield
474	24.65	460.032337603313	496.930807029433	636.912275227314	368.63808643105	405.480484595218	33.8314448569778	332.269544300461	391.360894573166	356.541006407136	524.235099436759	bm_yield
475	24.7	460.498665485443	497.434538336702	637.557903649778	369.011769331286	405.891514081996	33.8314448569778	332.269544300461	391.360894573166	356.541006407136	524.235099436759	bm_yield
476	24.75	460.964521614168	497.937760051969	638.202878932213	369.385074200983	406.302127757137	33.8314448569778	332.269544300461	391.360894573166	356.541006407136	524.235099436759	bm_yield
477	24.8	461.429907418325	498.440473718674	638.847203052835	369.758002185112	406.712326880043	33.8314448569778	332.269544300461	391.360894573166	356.541006407136	524.235099436759	bm_yield
478	24.85	461.894824319551	498.942680872484	639.490877979894	370.130554422875	407.12211270377	33.8314448569778	332.269544300461	391.360894573166	356.541006407136	524.235099436759	bm_yield
479	24.9	462.359273732336	499.444383041341	640.133905671744	370.502732047746	407.531486475073	33.8314448569778	332.269544300461	391.360894573166	356.541006407136	524.235099436759	bm_yield
480	24.95	462.823257064075	499.945581745523	640.776288076912	370.874536187514	407.940449434455	33.8314448569778	332.269544300461	391.360894573166	356.541006407136	524.235099436759	bm_yield
481	25	463.286775715111	500.446278497697	641.418027134171	371.245967964318	408.349002816202	33.8314448569778	332.269544300461	391.360894573166	356.541006407136	524.235099436759	bm_yield
482	25.05	463.749831078793	500.946474802966	642.0591247726	371.617028494689	408.757147848437	33.8314448569778	332.269544300461	391.360894573166	356.541006407136	524.235099436759	bm_yield
483	25.1	464.212424541517	501.44617215893	642.699582911661	371.987718889592	409.164885753153	33.8314448569778	332.269544300461	391.360894573166	356.541006407136	524.235099436759	bm_yield
484	25.15	464.674557482781	501.945372055732	643.339403461258	372.35804025446	409.572217746264	33.8314448569778	332.269544300461	391.360894573166	356.541006407136	524.235099436759	bm_yield
485	25.2	465.136231275229	502.444075976115	643.978588321812	372.727993689233	409.979145037641	33.8314448569778	332.269544300461	391.360894573166	356.541006407136	524.235099436759	bm_yield
486	25.25	465.5974472847	502.942285395468	644.617139384316	373.097580288402	410.385668831158	33.8314448569778	332.269544300461	391.360894573166	356.541006407136	524.235099436759	bm_yield
487	25.3	466.058206870272	503.440001781881	645.255058530411	373.466801141039	410.791790324732	33.8314448569778	332.269544300461	391.360894573166	356.541006407136	524.235099436759	bm_yield
488	25.35	466.518511384317	503.937226596195	645.892347632444	373.835657330838	411.197510710365	33.8314448569778	332.269544300461	391.360894573166	356.541006407136	524.235099436759	bm_yield
489	25.4	466.978362172535	504.43396129205	646.529008553533	374.204149936154	411.602831174183	33.8314448569778	332.269544300461	391.360894573166	356.541006407136	524.235099436759	bm_yield
490	25.45	467.437760574013	504.930207315936	647.165043147635	374.572280030035	412.007752896477	33.8314448569778	332.269544300461	391.360894573166	356.541006407136	524.235099436759	bm_yield
491	25.5	467.896707921261	505.425966107241	647.800453259602	374.940048680264	412.412277051747	33.8314448569778	332.269544300461	391.360894573166	356.541006407136	524.235099436759	bm_yield
492	25.55	468.355205540259	505.921239098303	648.435240725248	375.30745694939	412.816404808734	33.8314448569778	332.269544300461	391.360894573166	356.541006407136	524.235099436759	bm_yield
493	25.6	468.813254750507	506.416027714454	649.069407371412	375.674505894767	413.220137330468	33.8314448569778	332.269544300461	391.360894573166	356.541006407136	524.235099436759	bm_yield
494	25.65	469.270856865061	506.91033337407	649.702955016015	376.04119656859	413.6234757743	33.8314448569778	332.269544300461	391.360894573166	356.541006407136	524.235099436759	bm_yield
495	25.7	469.728013190584	507.404157488619	650.335885468123	376.407530017927	414.026421291944	33.8314448569778	332.269544300461	391.360894573166	356.541006407136	524.235099436759	bm_yield
496	25.75	470.184725027386	507.897501462706	650.968200528008	376.773507284756	414.428975029518	33.8314448569778	332.269544300461	391.360894573166	356.541006407136	524.235099436759	bm_yield
497	25.8	470.640993669467	508.390366694123	651.599901987207	377.139129406	414.831138127574	33.8314448569778	332.269544300461	391.360894573166	356.541006407136	524.235099436759	bm_yield
498	25.85	471.096820404563	508.882754573889	652.230991628582	377.50439741356	415.232911721145	33.8314448569778	332.269544300461	391.360894573166	356.541006407136	524.235099436759	bm_yield
499	25.9	471.552206514182	509.374666486304	652.861471226376	377.86931233435	415.634296939777	33.8314448569778	332.269544300461	391.360894573166	356.541006407136	524.235099436759	bm_yield
500	25.95	472.007153273654	509.866103808988	653.491342546276	378.23387519033	416.035294907565	33.8314448569778	332.269544300461	391.360894573166	356.541006407136	524.235099436759	bm_yield
501	26	472.461661952167	510.357067912929	654.120607345464	378.598086998539	416.435906743194	33.8314448569778	332.269544300461	391.360894573166	356.541006407136	524.235099436759	bm_yield
502	26.05	472.91573381281	510.847560162527	654.749267372683	378.961948771131	416.836133559974	33.8314448569778	332.269544300461	391.360894573166	356.541006407136	524.235099436759	bm_yield
503	26.1	473.369370112615	511.337581915637	655.377324368283	379.325461515402	417.235976465873	33.8314448569778	332.269544300461	391.360894573166	356.541006407136	524.235099436759	bm_yield
504	26.15	473.822572102595	511.827134523615	656.004780064289	379.688626233829	417.635436563556	33.8314448569778	332.269544300461	391.360894573166	356.541006407136	524.235099436759	bm_yield
505	26.2	474.275341027787	512.316219331361	656.631636184445	380.051443924098	418.034514950422	33.8314448569778	332.269544300461	391.360894573166	356.541006407136	524.235099436759	bm_yield
506	26.25	474.727678127291	512.80483767736	657.257894444278	380.413915579138	418.433212718632	33.8314448569778	332.269544300461	391.360894573166	356.541006407136	524.235099436759	bm_yield
507	26.3	475.179584634308	513.292990893728	657.883556551151	380.776042187151	418.831530955154	33.8314448569778	332.269544300461	391.360894573166	356.541006407136	524.235099436759	bm_yield
508	26.35	475.631061776183	513.78068030625	658.508624204313	381.137824731645	419.229470741789	33.8314448569778	332.269544300461	391.360894573166	356.541006407136	524.235099436759	bm_yield
509	26.4	476.082110774438	514.267907234427	659.133099094957	381.499264191466	419.627033155208	33.8314448569778	332.269544300461	391.360894573166	356.541006407136	524.235099436759	bm_yield
510	26.45	476.532732844816	514.754672991515	659.756982906273	381.860361540825	420.02421926699	33.8314448569778	332.269544300461	391.360894573166	356.541006407136	524.235099436759	bm_yield
511	26.5	476.982929197318	515.240978884566	660.380277313498	382.221117749332	420.421030143648	33.8314448569778	332.269544300461	391.360894573166	356.541006407136	524.235099436759	bm_yield
512	26.55	477.432701036239	515.72682621447	661.002983983975	382.581533782027	420.81746684667	33.8314448569778	332.269544300461	391.360894573166	356.541006407136	524.235099436759	bm_yield
513	26.6	477.882049560207	516.212216275995	661.625104577195	382.941610599407	421.213530432547	33.8314448569778	332.269544300461	391.360894573166	356.541006407136	524.235099436759	bm_yield
514	26.65	478.330975962219	516.697150357827	662.246640744858	383.301349157458	421.609221952808	33.8314448569778	332.269544300461	391.360894573166	356.541006407136	524.235099436759	bm_yield
515	26.7	478.779481429681	517.181629742611	662.867594130921	383.660750407684	422.004542454052	33.8314448569778	332.269544300461	391.360894573166	356.541006407136	524.235099436759	bm_yield
516	26.75	479.22756714444	517.66565570699	663.487966371644	384.019815297136	422.399492977982	33.8314448569778	332.269544300461	391.360894573166	356.541006407136	524.235099436759	bm_yield
517	26.8	479.675234282826	518.149229521643	664.10775909565	384.378544768443	422.794074561432	33.8314448569778	332.269544300461	391.360894573166	356.541006407136	524.235099436759	bm_yield
518	26.85	480.122484015682	518.632352451326	664.726973923964	384.736939759838	423.188288236407	33.8314448569778	332.269544300461	391.360894573166	356.541006407136	524.235099436759	bm_yield
519	26.9	480.569317508405	519.11502575491	665.345612470073	385.09500120519	423.582135030105	33.8314448569778	332.269544300461	391.360894573166	356.541006407136	524.235099436759	bm_yield
520	26.95	481.015735920977	519.597250685418	665.963676339965	385.452730034027	423.975615964956	33.8314448569778	332.269544300461	391.360894573166	356.541006407136	524.235099436759	bm_yield
521	27	481.461740408004	520.079028490065	666.581167132186	385.810127171572	424.36873205865	33.8314448569778	332.269544300461	391.360894573166	356.541006407136	524.235099436759	bm_yield
522	27.05	481.907332118748	520.560360410293	667.198086437883	386.167193538762	424.761484324165	33.8314448569778	332.269544300461	391.360894573166	356.541006407136	524.235099436759	bm_yield
523	27.1	482.352512197163	521.041247681811	667.814435840854	386.523930052284	425.153873769803	33.8314448569778	332.269544300461	391.360894573166	356.541006407136	524.235099436759	bm_yield
524	27.15	482.797281781929	521.521691534631	668.430216917595	386.880337624598	425.545901399217	33.8314448569778	332.269544300461	391.360894573166	356.541006407136	524.235099436759	bm_yield
525	27.2	483.241642006485	522.001693193104	669.045431237348	387.236417163962	425.937568211438	33.8314448569778	332.269544300461	391.360894573166	356.541006407136	524.235099436759	bm_yield
526	27.25	483.685593999066	522.481253875956	669.660080362145	387.592169574466	426.328875200913	33.8314448569778	332.269544300461	391.360894573166	356.541006407136	524.235099436759	bm_yield
527	27.3	484.12913888273	522.960374796328	670.274165846856	387.947595756052	426.719823357525	33.8314448569778	332.269544300461	391.360894573166	356.541006407136	524.235099436759	bm_yield
528	27.35	484.5722777754	523.439057161806	670.887689239238	388.302696604544	427.11041366663	33.8314448569778	332.269544300461	391.360894573166	356.541006407136	524.235099436759	bm_yield
529	27.4	485.015011789887	523.91730217446	671.500652079974	388.657473011674	427.500647109079	33.8314448569778	332.269544300461	391.360894573166	356.541006407136	524.235099436759	bm_yield
530	27.45	485.457342033931	524.39511103088	672.113055902722	389.011925865108	427.890524661254	33.8314448569778	332.269544300461	391.360894573166	356.541006407136	524.235099436759	bm_yield
531	27.5	485.899269610229	524.872484922208	672.72490223416	389.366056048469	428.280047295091	33.8314448569778	332.269544300461	391.360894573166	356.541006407136	524.235099436759	bm_yield
532	27.55	486.340795616468	525.349425034175	673.336192594031	389.719864441369	428.66921597811	33.8314448569778	332.269544300461	391.360894573166	356.541006407136	524.235099436759	bm_yield
533	27.6	486.781921145356	525.825932547133	673.946928495183	390.073351919429	429.058031673443	33.8314448569778	332.269544300461	391.360894573166	356.541006407136	524.235099436759	bm_yield
534	27.65	487.222647284657	526.302008636094	674.557111443618	390.426519354306	429.446495339864	33.8314448569778	332.269544300461	391.360894573166	356.541006407136	524.235099436759	bm_yield
535	27.7	487.662975117216	526.777654470756	675.16674293853	390.779367613718	429.834607931811	33.8314448569778	332.269544300461	391.360894573166	356.541006407136	524.235099436759	bm_yield
536	27.75	488.102905720995	527.252871215544	675.775824472352	391.131897561471	430.22237039942	33.8314448569778	332.269544300461	391.360894573166	356.541006407136	524.235099436759	bm_yield
537	27.8	488.542440169106	527.727660029641	676.3843575308	391.484110057479	430.609783688547	33.8314448569778	332.269544300461	391.360894573166	356.541006407136	524.235099436759	bm_yield
538	27.85	488.981579529832	528.202022067016	676.992343592908	391.836005957794	430.996848740799	33.8314448569778	332.269544300461	391.360894573166	356.541006407136	524.235099436759	bm_yield
539	27.9	489.420324866667	528.675958476465	677.599784131078	392.187586114624	431.383566493557	33.8314448569778	332.269544300461	391.360894573166	356.541006407136	524.235099436759	bm_yield
540	27.95	489.858677238343	529.149470401637	678.206680611117	392.538851376364	431.769937880005	33.8314448569778	332.269544300461	391.360894573166	356.541006407136	524.235099436759	bm_yield
541	28	490.296637698857	529.62255898107	678.813034492278	392.889802587615	432.155963829154	33.8314448569778	332.269544300461	391.360894573166	356.541006407136	524.235099436759	bm_yield
542	28.05	490.734207297503	530.095225348222	679.418847227305	393.240440589208	432.541645265872	33.8314448569778	332.269544300461	391.360894573166	356.541006407136	524.235099436759	bm_yield
543	28.1	491.171387078904	530.567470631499	680.024120262469	393.59076621823	432.926983110904	33.8314448569778	332.269544300461	391.360894573166	356.541006407136	524.235099436759	bm_yield
544	28.15	491.608178083033	531.039295954292	680.628855037612	393.940780308047	433.311978280905	33.8314448569778	332.269544300461	391.360894573166	356.541006407136	524.235099436759	bm_yield
545	28.2	492.044581345252	531.510702435007	681.233052986183	394.290483688324	433.696631688457	33.8314448569778	332.269544300461	391.360894573166	356.541006407136	524.235099436759	bm_yield
546	28.25	492.480597896332	531.981691187093	681.836715535282	394.639877185051	434.080944242102	33.8314448569778	332.269544300461	391.360894573166	356.541006407136	524.235099436759	bm_yield
547	28.3	492.916228762489	532.452263319073	682.439844105696	394.988961620565	434.464916846363	33.8314448569778	332.269544300461	391.360894573166	356.541006407136	524.235099436759	bm_yield
548	28.35	493.351474965403	532.922419934579	683.042440111939	395.33773781357	434.848550401768	33.8314448569778	332.269544300461	391.360894573166	356.541006407136	524.235099436759	bm_yield
549	28.4	493.786337522257	533.392162132378	683.644504962292	395.686206579167	435.231845804878	33.8314448569778	332.269544300461	391.360894573166	356.541006407136	524.235099436759	bm_yield
550	28.45	494.220817445754	533.8614910064	684.24604005884	396.034368728865	435.614803948308	33.8314448569778	332.269544300461	391.360894573166	356.541006407136	524.235099436759	bm_yield
551	28.5	494.654915744152	534.330407645776	684.847046797508	396.382225070613	435.997425720755	33.8314448569778	332.269544300461	391.360894573166	356.541006407136	524.235099436759	bm_yield
552	28.55	495.088633421289	534.798913134858	685.447526568106	396.729776408816	436.379712007017	33.8314448569778	332.269544300461	391.360894573166	356.541006407136	524.235099436759	bm_yield
553	28.6	495.521971476608	535.267008553255	686.047480754357	397.077023544361	436.761663688022	33.8314448569778	332.269544300461	391.360894573166	356.541006407136	524.235099436759	bm_yield
554	28.65	495.954930905187	535.734694975857	686.646910733941	397.423967274633	437.143281640849	33.8314448569778	332.269544300461	391.360894573166	356.541006407136	524.235099436759	bm_yield
555	28.7	496.387512697765	536.201973472869	687.24581787853	397.770608393541	437.524566738752	33.8314448569778	332.269544300461	391.360894573166	356.541006407136	524.235099436759	bm_yield
556	28.75	496.819717840767	536.668845109834	687.844203553825	398.116947691539	437.905519851183	33.8314448569778	332.269544300461	391.360894573166	356.541006407136	524.235099436759	bm_yield
557	28.8	497.25154731633	537.135310947668	688.442069119589	398.462985955643	438.286141843815	33.8314448569778	332.269544300461	391.360894573166	356.541006407136	524.235099436759	bm_yield
558	28.85	497.683002102331	537.60137204268	689.039415929688	398.808723969457	438.666433578567	33.8314448569778	332.269544300461	391.360894573166	356.541006407136	524.235099436759	bm_yield
559	28.9	498.114083172414	538.067029446608	689.636245332126	399.15416251319	439.046395913622	33.8314448569778	332.269544300461	391.360894573166	356.541006407136	524.235099436759	bm_yield
560	28.95	498.544791496009	538.53228420664	690.232558669074	399.499302363678	439.426029703456	33.8314448569778	332.269544300461	391.360894573166	356.541006407136	524.235099436759	bm_yield
561	29	498.975128038366	538.997137365446	690.828357276916	399.844144294405	439.805335798856	33.8314448569778	332.269544300461	391.360894573166	356.541006407136	524.235099436759	bm_yield
562	29.05	499.405093760576	539.461589961203	691.423642486275	400.188689075522	440.184315046943	33.8314448569778	332.269544300461	391.360894573166	356.541006407136	524.235099436759	bm_yield
563	29.1	499.834689619592	539.925643027625	692.018415622051	400.532937473867	440.562968291195	33.8314448569778	332.269544300461	391.360894573166	356.541006407136	524.235099436759	bm_yield
564	29.15	500.263916568264	540.389297593983	692.612678003456	400.876890252985	440.941296371468	33.8314448569778	332.269544300461	391.360894573166	356.541006407136	524.235099436759	bm_yield
565	29.2	500.692775555354	540.85255468514	693.206430944047	401.22054817315	441.319300124018	33.8314448569778	332.269544300461	391.360894573166	356.541006407136	524.235099436759	bm_yield
566	29.25	501.121267525565	541.315415321573	693.799675751761	401.563911991383	441.696980381522	33.8314448569778	332.269544300461	391.360894573166	356.541006407136	524.235099436759	bm_yield
567	29.3	501.549393419566	541.777880519398	694.392413728948	401.906982461468	442.074337973102	33.8314448569778	332.269544300461	391.360894573166	356.541006407136	524.235099436759	bm_yield
568	29.35	501.977154174011	542.2399512904	694.984646172403	402.249760333977	442.451373724343	33.8314448569778	332.269544300461	391.360894573166	356.541006407136	524.235099436759	bm_yield
569	29.4	502.404550721572	542.701628642056	695.576374373401	402.592246356287	442.828088457316	33.8314448569778	332.269544300461	391.360894573166	356.541006407136	524.235099436759	bm_yield
570	29.45	502.831583990952	543.162913577561	696.167599617729	402.934441272598	443.204482990597	33.8314448569778	332.269544300461	391.360894573166	356.541006407136	524.235099436759	bm_yield
571	29.5	503.258254906916	543.623807095853	696.75832318572	403.276345823953	443.580558139291	33.8314448569778	332.269544300461	391.360894573166	356.541006407136	524.235099436759	bm_yield
572	29.55	503.684564390313	544.084310191641	697.348546352283	403.617960748255	443.956314715048	33.8314448569778	332.269544300461	391.360894573166	356.541006407136	524.235099436759	bm_yield
573	29.6	504.110513358097	544.544423855426	697.938270386935	403.959286780289	444.331753526088	33.8314448569778	332.269544300461	391.360894573166	356.541006407136	524.235099436759	bm_yield
574	29.65	504.536102723352	545.00414907353	698.527496553838	404.300324651736	444.70687537722	33.8314448569778	332.269544300461	391.360894573166	356.541006407136	524.235099436759	bm_yield
575	29.7	504.961333395315	545.463486828116	699.116226111823	404.641075091196	445.08168106986	33.8314448569778	332.269544300461	391.360894573166	356.541006407136	524.235099436759	bm_yield
576	29.75	505.386206279395	545.922438097218	699.704460314427	404.981538824201	445.456171402052	33.8314448569778	332.269544300461	391.360894573166	356.541006407136	524.235099436759	bm_yield
577	29.8	505.810722277202	546.38100385476	700.292200409921	405.32171657324	445.83034716849	33.8314448569778	332.269544300461	391.360894573166	356.541006407136	524.235099436759	bm_yield
578	29.85	506.234882286562	546.839185070583	700.879447641343	405.661609057768	446.204209160535	33.8314448569778	332.269544300461	391.360894573166	356.541006407136	524.235099436759	bm_yield
579	29.9	506.658687201546	547.29698271047	701.466203246528	406.001216994231	446.577758166235	33.8314448569778	332.269544300461	391.360894573166	356.541006407136	524.235099436759	bm_yield
580	29.95	507.082137912488	547.754397736165	702.052468458138	406.340541096081	446.950994970346	33.8314448569778	332.269544300461	391.360894573166	356.541006407136	524.235099436759	bm_yield
581	30	507.505235306006	548.211431105402	702.638244503692	406.679582073794	447.323920354349	33.8314448569778	332.269544300461	391.360894573166	356.541006407136	524.235099436759	bm_yield
582	30.05	507.927980265027	548.668083771926	703.223532605597	407.018340634885	447.696535096472	33.8314448569778	332.269544300461	391.360894573166	356.541006407136	524.235099436759	bm_yield
583	30.1	508.350373668806	549.124356685516	703.808333981177	407.356817483929	448.068839971704	33.8314448569778	332.269544300461	391.360894573166	356.541006407136	524.235099436759	bm_yield
584	30.15	508.772416392948	549.580250792008	704.392649842704	407.695013322575	448.440835751819	33.8314448569778	332.269544300461	391.360894573166	356.541006407136	524.235099436759	bm_yield
585	30.2	509.194109309431	550.035767033318	704.976481397423	408.032928849565	448.812523205394	33.8314448569778	332.269544300461	391.360894573166	356.541006407136	524.235099436759	bm_yield
586	30.25	509.615453286622	550.490906347466	705.559829847588	408.370564760749	449.183903097823	33.8314448569778	332.269544300461	391.360894573166	356.541006407136	524.235099436759	bm_yield
587	30.3	510.036449189305	550.945669668597	706.142696390483	408.707921749105	449.55497619134	33.8314448569778	332.269544300461	391.360894573166	356.541006407136	524.235099436759	bm_yield
588	30.35	510.457097878695	551.400057927004	706.725082218459	409.045000504752	449.925743245036	33.8314448569778	332.269544300461	391.360894573166	356.541006407136	524.235099436759	bm_yield
589	30.4	510.877400212462	551.85407204915	707.306988518955	409.381801714966	450.296205014877	33.8314448569778	332.269544300461	391.360894573166	356.541006407136	524.235099436759	bm_yield
590	30.45	511.297357044753	552.307712957689	707.888416474531	409.718326064202	450.666362253721	33.8314448569778	332.269544300461	391.360894573166	356.541006407136	524.235099436759	bm_yield
591	30.5	511.716969226207	552.76098157149	708.469367262893	410.054574234102	451.036215711337	33.8314448569778	332.269544300461	391.360894573166	356.541006407136	524.235099436759	bm_yield
592	30.55	512.136237603979	553.213878805658	709.049842056924	410.39054690352	451.405766134424	33.8314448569778	332.269544300461	391.360894573166	356.541006407136	524.235099436759	bm_yield
593	30.6	512.555163021761	553.666405571555	709.62984202471	410.726244748531	451.775014266624	33.8314448569778	332.269544300461	391.360894573166	356.541006407136	524.235099436759	bm_yield
594	30.65	512.973746319799	554.118562776821	710.209368329565	411.061668442449	452.143960848544	33.8314448569778	332.269544300461	391.360894573166	356.541006407136	524.235099436759	bm_yield
595	30.7	513.391988334912	554.570351325397	710.788422130064	411.396818655844	452.512606617774	33.8314448569778	332.269544300461	391.360894573166	356.541006407136	524.235099436759	bm_yield
596	30.75	513.809889900515	555.021772117544	711.367004580063	411.731696056557	452.880952308898	33.8314448569778	332.269544300461	391.360894573166	356.541006407136	524.235099436759	bm_yield
597	30.8	514.227451846636	555.472826049865	711.945116828732	412.066301309714	453.248998653517	33.8314448569778	332.269544300461	391.360894573166	356.541006407136	524.235099436759	bm_yield
598	30.85	514.644674999936	555.923514015325	712.522760020577	412.400635077745	453.616746380265	33.8314448569778	332.269544300461	391.360894573166	356.541006407136	524.235099436759	bm_yield
599	30.9	515.061560183726	556.373836903275	713.099935295472	412.734698020396	453.984196214824	33.8314448569778	332.269544300461	391.360894573166	356.541006407136	524.235099436759	bm_yield
600	30.95	515.478108217992	556.823795599466	713.676643788679	413.068490794743	454.351348879941	33.8314448569778	332.269544300461	391.360894573166	356.541006407136	524.235099436759	bm_yield
601	31	515.894319919404	557.273390986077	714.252886630875	413.402014055213	454.718205095446	33.8314448569778	332.269544300461	391.360894573166	356.541006407136	524.235099436759	bm_yield
602	31.05	516.310196101345	557.722623941727	714.828664948184	413.735268453592	455.084765578266	33.8314448569778	332.269544300461	391.360894573166	356.541006407136	524.235099436759	bm_yield
603	31.1	516.725737573923	558.171495341503	715.403979862195	414.068254639045	455.451031042447	33.8314448569778	332.269544300461	391.360894573166	356.541006407136	524.235099436759	bm_yield
604	31.15	517.14094514399	558.620006056974	715.978832489993	414.400973258129	455.817002199161	33.8314448569778	332.269544300461	391.360894573166	356.541006407136	524.235099436759	bm_yield
605	31.2	517.555819615164	559.068156956214	716.553223944181	414.733424954807	456.18267975673	33.8314448569778	332.269544300461	391.360894573166	356.541006407136	524.235099436759	bm_yield
606	31.25	517.970361787844	559.51594890382	717.127155332905	415.065610370462	456.548064420641	33.8314448569778	332.269544300461	391.360894573166	356.541006407136	524.235099436759	bm_yield
607	31.3	518.384572459226	559.963382760933	717.700627759883	415.397530143913	456.913156893556	33.8314448569778	332.269544300461	391.360894573166	356.541006407136	524.235099436759	bm_yield
608	31.35	518.798452423327	560.410459385254	718.273642324425	415.729184911431	457.277957875336	33.8314448569778	332.269544300461	391.360894573166	356.541006407136	524.235099436759	bm_yield
609	31.4	519.212002470999	560.857179631068	718.846200121459	416.060575306748	457.64246806305	33.8314448569778	332.269544300461	391.360894573166	356.541006407136	524.235099436759	bm_yield
610	31.45	519.625223389944	561.303544349259	719.418302241558	416.391701961077	458.006688150994	33.8314448569778	332.269544300461	391.360894573166	356.541006407136	524.235099436759	bm_yield
611	31.5	520.038115964738	561.749554387331	719.989949770961	416.722565503119	458.370618830705	33.8314448569778	332.269544300461	391.360894573166	356.541006407136	524.235099436759	bm_yield
612	31.55	520.450680976843	562.195210589426	720.561143791599	417.053166559086	458.734260790979	33.8314448569778	332.269544300461	391.360894573166	356.541006407136	524.235099436759	bm_yield
613	31.6	520.862919204626	562.640513796343	721.131885381115	417.383505752708	459.097614717881	33.8314448569778	332.269544300461	391.360894573166	356.541006407136	524.235099436759	bm_yield
614	31.65	521.274831423377	563.085464845558	721.702175612896	417.713583705247	459.460681294765	33.8314448569778	332.269544300461	391.360894573166	356.541006407136	524.235099436759	bm_yield
615	31.7	521.686418405324	563.530064571237	722.272015556087	418.043401035514	459.823461202287	33.8314448569778	332.269544300461	391.360894573166	356.541006407136	524.235099436759	bm_yield
616	31.75	522.097680919653	563.974313804261	722.841406275622	418.372958359882	460.185955118421	33.8314448569778	332.269544300461	391.360894573166	356.541006407136	524.235099436759	bm_yield
617	31.8	522.508619732521	564.41821337224	723.41034883224	418.702256292295	460.548163718471	33.8314448569778	332.269544300461	391.360894573166	356.541006407136	524.235099436759	bm_yield
618	31.85	522.919235607077	564.861764099532	723.978844282517	419.031295444288	460.910087675088	33.8314448569778	332.269544300461	391.360894573166	356.541006407136	524.235099436759	bm_yield
619	31.9	523.329529303473	565.304966807262	724.54689367888	419.360076424995	461.271727658285	33.8314448569778	332.269544300461	391.360894573166	356.541006407136	524.235099436759	bm_yield
620	31.95	523.739501578886	565.747822313338	725.114498069636	419.688599841165	461.633084335451	33.8314448569778	332.269544300461	391.360894573166	356.541006407136	524.235099436759	bm_yield
621	32	524.14915318753	566.190331432468	725.68165849899	420.016866297172	461.994158371362	33.8314448569778	332.269544300461	391.360894573166	356.541006407136	524.235099436759	bm_yield
622	32.05	524.558484880675	566.632494976182	726.248376007073	420.344876395034	462.354950428202	33.8314448569778	332.269544300461	391.360894573166	356.541006407136	524.235099436759	bm_yield
623	32.1	524.967497406663	567.074313752842	726.814651629957	420.672630734418	462.715461165571	33.8314448569778	332.269544300461	391.360894573166	356.541006407136	524.235099436759	bm_yield
624	32.15	525.376191510921	567.515788567668	727.380486399684	421.000129912659	463.075691240502	33.8314448569778	332.269544300461	391.360894573166	356.541006407136	524.235099436759	bm_yield
625	32.2	525.78456793598	567.956920222745	727.945881344284	421.327374524769	463.435641307476	33.8314448569778	332.269544300461	391.360894573166	356.541006407136	524.235099436759	bm_yield
626	32.25	526.192627421489	568.397709517051	728.510837487798	421.654365163453	463.79531201843	33.8314448569778	332.269544300461	391.360894573166	356.541006407136	524.235099436759	bm_yield
627	32.3	526.600370704232	568.838157246466	729.075355850297	421.981102419118	464.154704022781	33.8314448569778	332.269544300461	391.360894573166	356.541006407136	524.235099436759	bm_yield
628	32.35	527.007798518143	569.278264203789	729.63943744791	422.307586879887	464.513817967428	33.8314448569778	332.269544300461	391.360894573166	356.541006407136	524.235099436759	bm_yield
629	32.4	527.41491159432	569.718031178761	730.203083292839	422.633819131613	464.872654496776	33.8314448569778	332.269544300461	391.360894573166	356.541006407136	524.235099436759	bm_yield
630	32.45	527.821710661043	570.157458958074	730.766294393381	422.959799757888	465.231214252742	33.8314448569778	332.269544300461	391.360894573166	356.541006407136	524.235099436759	bm_yield
631	32.5	528.228196443786	570.596548325393	731.329071753953	423.285529340057	465.589497874773	33.8314448569778	332.269544300461	391.360894573166	356.541006407136	524.235099436759	bm_yield
632	32.55	528.634369665234	571.035300061368	731.89141637511	423.61100845723	465.947505999855	33.8314448569778	332.269544300461	391.360894573166	356.541006407136	524.235099436759	bm_yield
633	32.6	529.0402310453	571.473714943654	732.453329253564	423.936237686295	466.305239262532	33.8314448569778	332.269544300461	391.360894573166	356.541006407136	524.235099436759	bm_yield
634	32.65	529.445781301136	571.911793746925	733.014811382209	424.261217601928	466.662698294913	33.8314448569778	332.269544300461	391.360894573166	356.541006407136	524.235099436759	bm_yield
635	32.7	529.851021147147	572.34953724289	733.575863750138	424.585948776605	467.01988372669	33.8314448569778	332.269544300461	391.360894573166	356.541006407136	524.235099436759	bm_yield
636	32.75	530.255951295014	572.786946200308	734.136487342665	424.910431780616	467.376796185147	33.8314448569778	332.269544300461	391.360894573166	356.541006407136	524.235099436759	bm_yield
637	32.8	530.660572453696	573.224021385007	734.696683141343	425.234667182074	467.733436295177	33.8314448569778	332.269544300461	391.360894573166	356.541006407136	524.235099436759	bm_yield
638	32.85	531.064885329457	573.660763559896	735.25645212399	425.558655546928	468.089804679291	33.8314448569778	332.269544300461	391.360894573166	356.541006407136	524.235099436759	bm_yield
639	32.9	531.468890625872	574.097173484984	735.8157952647	425.882397438974	468.445901957631	33.8314448569778	332.269544300461	391.360894573166	356.541006407136	524.235099436759	bm_yield
640	32.95	531.872589043842	574.533251917391	736.374713533869	426.205893419868	468.801728747987	33.8314448569778	332.269544300461	391.360894573166	356.541006407136	524.235099436759	bm_yield
641	33	532.275981281614	574.968999611367	736.933207898215	426.529144049135	469.157285665802	33.8314448569778	332.269544300461	391.360894573166	356.541006407136	524.235099436759	bm_yield
642	33.05	532.679068034788	575.404417318307	737.491279320792	426.85214988418	469.512573324192	33.8314448569778	332.269544300461	391.360894573166	356.541006407136	524.235099436759	bm_yield
643	33.1	533.081849996335	575.839505786764	738.048928761016	427.174911480305	469.867592333954	33.8314448569778	332.269544300461	391.360894573166	356.541006407136	524.235099436759	bm_yield
644	33.15	533.484327856611	576.274265762466	738.606157174681	427.497429390711	470.222343303579	33.8314448569778	332.269544300461	391.360894573166	356.541006407136	524.235099436759	bm_yield
645	33.2	533.886502303369	576.708697988329	739.162965513975	427.819704166516	470.576826839264	33.8314448569778	332.269544300461	391.360894573166	356.541006407136	524.235099436759	bm_yield
646	33.25	534.288374021773	577.142803204474	739.719354727507	428.141736356764	470.931043544926	33.8314448569778	332.269544300461	391.360894573166	356.541006407136	524.235099436759	bm_yield
647	33.3	534.689943694413	577.57658214824	740.275325760318	428.463526508435	471.28499402221	33.8314448569778	332.269544300461	391.360894573166	356.541006407136	524.235099436759	bm_yield
648	33.35	535.091212001318	578.010035554199	740.830879553904	428.785075166457	471.638678870506	33.8314448569778	332.269544300461	391.360894573166	356.541006407136	524.235099436759	bm_yield
649	33.4	535.492179619969	578.443164154173	741.386017046232	429.106382873715	471.992098686957	33.8314448569778	332.269544300461	391.360894573166	356.541006407136	524.235099436759	bm_yield
650	33.45	535.89284722531	578.875968677242	741.940739171763	429.427450171066	472.345254066473	33.8314448569778	332.269544300461	391.360894573166	356.541006407136	524.235099436759	bm_yield
651	33.5	536.293215489768	579.308449849767	742.495046861463	429.748277597343	472.698145601739	33.8314448569778	332.269544300461	391.360894573166	356.541006407136	524.235099436759	bm_yield
652	33.55	536.693285083259	579.740608395397	743.048941042831	430.068865689371	473.050773883232	33.8314448569778	332.269544300461	391.360894573166	356.541006407136	524.235099436759	bm_yield
653	33.6	537.093056673203	580.172445035085	743.602422639906	430.389214981976	473.403139499229	33.8314448569778	332.269544300461	391.360894573166	356.541006407136	524.235099436759	bm_yield
654	33.65	537.492530924542	580.603960487106	744.155492573295	430.709326007995	473.755243035819	33.8314448569778	332.269544300461	391.360894573166	356.541006407136	524.235099436759	bm_yield
655	33.7	537.891708499745	581.035155467066	744.708151760183	431.029199298285	474.107085076916	33.8314448569778	332.269544300461	391.360894573166	356.541006407136	524.235099436759	bm_yield
656	33.75	538.290590058827	581.466030687917	745.260401114358	431.348835381736	474.458666204267	33.8314448569778	332.269544300461	391.360894573166	356.541006407136	524.235099436759	bm_yield
657	33.8	538.689176259357	581.896586859973	745.812241546221	431.66823478528	474.809986997467	33.8314448569778	332.269544300461	391.360894573166	356.541006407136	524.235099436759	bm_yield
658	33.85	539.087467756476	582.326824690921	746.363673962811	431.9873980339	475.161048033965	33.8314448569778	332.269544300461	391.360894573166	356.541006407136	524.235099436759	bm_yield
659	33.9	539.485465202905	582.756744885836	746.914699267815	432.306325650642	475.511849889083	33.8314448569778	332.269544300461	391.360894573166	356.541006407136	524.235099436759	bm_yield
660	33.95	539.883169248959	583.186348147193	747.465318361591	432.625018156623	475.86239313602	33.8314448569778	332.269544300461	391.360894573166	356.541006407136	524.235099436759	bm_yield
661	34	540.280580542559	583.615635174885	748.015532141185	432.943476071043	476.212678345865	33.8314448569778	332.269544300461	391.360894573166	356.541006407136	524.235099436759	bm_yield
662	34.05	540.677699729247	584.044606666228	748.565341500344	433.261699911194	476.562706087608	33.8314448569778	332.269544300461	391.360894573166	356.541006407136	524.235099436759	bm_yield
663	34.1	541.074527452194	584.473263315982	749.114747329534	433.579690192468	476.912476928153	33.8314448569778	332.269544300461	391.360894573166	356.541006407136	524.235099436759	bm_yield
664	34.15	541.471064352214	584.901605816361	749.663750515961	433.897447428371	477.261991432324	33.8314448569778	332.269544300461	391.360894573166	356.541006407136	524.235099436759	bm_yield
665	34.2	541.867311067779	585.329634857045	750.212351943583	434.214972130529	477.611250162881	33.8314448569778	332.269544300461	391.360894573166	356.541006407136	524.235099436759	bm_yield
666	34.25	542.263268235024	585.757351125196	750.760552493129	434.532264808697	477.960253680525	33.8314448569778	332.269544300461	391.360894573166	356.541006407136	524.235099436759	bm_yield
667	34.3	542.658936487768	586.184755305467	751.308353042113	434.849325970772	478.309002543914	33.8314448569778	332.269544300461	391.360894573166	356.541006407136	524.235099436759	bm_yield
668	34.35	543.054316457516	586.611848080018	751.855754464856	435.166156122802	478.657497309669	33.8314448569778	332.269544300461	391.360894573166	356.541006407136	524.235099436759	bm_yield
669	34.4	543.44940877348	587.038630128528	752.402757632496	435.48275576899	479.005738532388	33.8314448569778	332.269544300461	391.360894573166	356.541006407136	524.235099436759	bm_yield
670	34.45	543.844214062584	587.465102128206	752.949363413005	435.799125411713	479.353726764651	33.8314448569778	332.269544300461	391.360894573166	356.541006407136	524.235099436759	bm_yield
671	34.5	544.23873294948	587.891264753805	753.49557267121	436.11526555152	479.701462557039	33.8314448569778	332.269544300461	391.360894573166	356.541006407136	524.235099436759	bm_yield
672	34.55	544.632966056555	588.317118677633	754.041386268804	436.431176687153	480.048946458134	33.8314448569778	332.269544300461	391.360894573166	356.541006407136	524.235099436759	bm_yield
673	34.6	545.026914003946	588.742664569569	754.586805064365	436.746859315545	480.396179014536	33.8314448569778	332.269544300461	391.360894573166	356.541006407136	524.235099436759	bm_yield
674	34.65	545.420577409553	589.167903097072	755.131829913367	437.062313931837	480.743160770871	33.8314448569778	332.269544300461	391.360894573166	356.541006407136	524.235099436759	bm_yield
675	34.7	545.813956889044	589.592834925193	755.676461668204	437.377541029385	481.089892269802	33.8314448569778	332.269544300461	391.360894573166	356.541006407136	524.235099436759	bm_yield
676	34.75	546.207053055872	590.017460716587	756.220701178195	437.692541099766	481.436374052036	33.8314448569778	332.269544300461	391.360894573166	356.541006407136	524.235099436759	bm_yield
677	34.8	546.599866521284	590.441781131531	756.76454928961	438.007314632793	481.782606656336	33.8314448569778	332.269544300461	391.360894573166	356.541006407136	524.235099436759	bm_yield
678	34.85	546.992397894331	590.865796827925	757.308006845677	438.321862116516	482.128590619531	33.8314448569778	332.269544300461	391.360894573166	356.541006407136	524.235099436759	bm_yield
679	34.9	547.384647781882	591.289508461315	757.851074686602	438.636184037238	482.474326476526	33.8314448569778	332.269544300461	391.360894573166	356.541006407136	524.235099436759	bm_yield
680	34.95	547.776616788632	591.712916684897	758.393753649582	438.950280879519	482.81981476031	33.8314448569778	332.269544300461	391.360894573166	356.541006407136	524.235099436759	bm_yield
681	35	548.168305517115	592.136022149533	758.936044568822	439.264153126189	483.165056001965	33.8314448569778	332.269544300461	391.360894573166	356.541006407136	524.235099436759	bm_yield
682	35.05	548.559714567712	592.558825503761	759.477948275547	439.577801258353	483.510050730679	33.8314448569778	332.269544300461	391.360894573166	356.541006407136	524.235099436759	bm_yield
683	35.1	548.950844538666	592.981327393806	760.019465598019	439.891225755399	483.854799473753	33.8314448569778	332.269544300461	391.360894573166	356.541006407136	524.235099436759	bm_yield
684	35.15	549.341696026089	593.403528463595	760.560597361554	440.204427095011	484.19930275661	33.8314448569778	332.269544300461	391.360894573166	356.541006407136	524.235099436759	bm_yield
685	35.2	549.732269623974	593.825429354764	761.101344388531	440.517405753174	484.543561102807	33.8314448569778	332.269544300461	391.360894573166	356.541006407136	524.235099436759	bm_yield
686	35.25	550.122565924204	594.24703070667	761.641707498411	440.830162204183	484.88757503404	33.8314448569778	332.269544300461	391.360894573166	356.541006407136	524.235099436759	bm_yield
687	35.3	550.512585516567	594.668333156406	762.18168750775	441.142696920651	485.231345070157	33.8314448569778	332.269544300461	391.360894573166	356.541006407136	524.235099436759	bm_yield
688	35.35	550.90232898876	595.089337338809	762.721285230212	441.455010373521	485.574871729165	33.8314448569778	332.269544300461	391.360894573166	356.541006407136	524.235099436759	bm_yield
689	35.4	551.291796926405	595.510043886471	763.260501476587	441.767103032067	485.918155527243	33.8314448569778	332.269544300461	391.360894573166	356.541006407136	524.235099436759	bm_yield
690	35.45	551.680989913057	595.930453429753	763.799337054803	442.07897536391	486.261196978743	33.8314448569778	332.269544300461	391.360894573166	356.541006407136	524.235099436759	bm_yield
691	35.5	552.069908530211	596.350566596793	764.337792769939	442.39062783502	486.603996596207	33.8314448569778	332.269544300461	391.360894573166	356.541006407136	524.235099436759	bm_yield
692	35.55	552.458553357318	596.770384013517	764.87586942424	442.702060909731	486.946554890373	33.8314448569778	332.269544300461	391.360894573166	356.541006407136	524.235099436759	bm_yield
693	35.6	552.846924971791	597.189906303652	765.413567817133	443.01327505074	487.288872370184	33.8314448569778	332.269544300461	391.360894573166	356.541006407136	524.235099436759	bm_yield
694	35.65	553.235023949018	597.609134088736	765.950888745237	443.324270719123	487.630949542794	33.8314448569778	332.269544300461	391.360894573166	356.541006407136	524.235099436759	bm_yield
695	35.7	553.622850862367	598.028067988128	766.48783300238	443.635048374339	487.972786913583	33.8314448569778	332.269544300461	391.360894573166	356.541006407136	524.235099436759	bm_yield
696	35.75	554.010406283203	598.446708619019	767.02440137961	443.945608474238	488.31438498616	33.8314448569778	332.269544300461	391.360894573166	356.541006407136	524.235099436759	bm_yield
697	35.8	554.397690780892	598.865056596444	767.560594665212	444.255951475071	488.655744262373	33.8314448569778	332.269544300461	391.360894573166	356.541006407136	524.235099436759	bm_yield
698	35.85	554.784704922811	599.283112533289	768.096413644719	444.566077831497	488.99686524232	33.8314448569778	332.269544300461	391.360894573166	356.541006407136	524.235099436759	bm_yield
699	35.9	555.171449274362	599.700877040305	768.631859100926	444.875987996588	489.337748424355	33.8314448569778	332.269544300461	391.360894573166	356.541006407136	524.235099436759	bm_yield
700	35.95	555.557924398978	600.118350726117	769.166931813901	445.18568242184	489.678394305098	33.8314448569778	332.269544300461	391.360894573166	356.541006407136	524.235099436759	bm_yield
701	36	555.944130858133	600.535534197236	769.701632561005	445.495161557181	490.018803379443	33.8314448569778	332.269544300461	391.360894573166	356.541006407136	524.235099436759	bm_yield
702	36.05	556.330069211354	600.952428058065	770.235962116897	445.804425850976	490.358976140565	33.8314448569778	332.269544300461	391.360894573166	356.541006407136	524.235099436759	bm_yield
703	36.1	556.715740016227	601.369032910914	770.769921253552	446.113475750036	490.69891307993	33.8314448569778	332.269544300461	391.360894573166	356.541006407136	524.235099436759	bm_yield
704	36.15	557.101143828408	601.785349356008	771.303510740274	446.422311699625	491.038614687304	33.8314448569778	332.269544300461	391.360894573166	356.541006407136	524.235099436759	bm_yield
705	36.2	557.486281201632	602.201377991496	771.836731343707	446.73093414347	491.378081450759	33.8314448569778	332.269544300461	391.360894573166	356.541006407136	524.235099436759	bm_yield
706	36.25	557.871152687724	602.617119413464	772.369583827848	447.039343523763	491.717313856682	33.8314448569778	332.269544300461	391.360894573166	356.541006407136	524.235099436759	bm_yield
707	36.3	558.255758836606	603.032574215942	772.902068954061	447.347540281173	492.056312389784	33.8314448569778	332.269544300461	391.360894573166	356.541006407136	524.235099436759	bm_yield
708	36.35	558.640100196307	603.447742990916	773.43418748109	447.655524854855	492.395077533107	33.8314448569778	332.269544300461	391.360894573166	356.541006407136	524.235099436759	bm_yield
709	36.4	559.024177312972	603.862626328335	773.965940165069	447.96329768245	492.733609768034	33.8314448569778	332.269544300461	391.360894573166	356.541006407136	524.235099436759	bm_yield
710	36.45	559.407990730871	604.277224816126	774.497327759538	448.270859200099	493.071909574292	33.8314448569778	332.269544300461	391.360894573166	356.541006407136	524.235099436759	bm_yield
711	36.5	559.791540992408	604.691539040198	775.028351015451	448.578209842447	493.409977429967	33.8314448569778	332.269544300461	391.360894573166	356.541006407136	524.235099436759	bm_yield
712	36.55	560.174828638132	605.105569584455	775.559010681196	448.885350042651	493.747813811507	33.8314448569778	332.269544300461	391.360894573166	356.541006407136	524.235099436759	bm_yield
713	36.6	560.557854206741	605.519317030805	776.089307502597	449.192280232389	494.085419193731	33.8314448569778	332.269544300461	391.360894573166	356.541006407136	524.235099436759	bm_yield
714	36.65	560.940618235095	605.932781959168	776.619242222935	449.499000841863	494.422794049836	33.8314448569778	332.269544300461	391.360894573166	356.541006407136	524.235099436759	bm_yield
715	36.7	561.323121258224	606.345964947488	777.148815582956	449.805512299808	494.759938851408	33.8314448569778	332.269544300461	391.360894573166	356.541006407136	524.235099436759	bm_yield
716	36.75	561.705363809338	606.758866571742	777.678028320883	450.1118150335	495.096854068424	33.8314448569778	332.269544300461	391.360894573166	356.541006407136	524.235099436759	bm_yield
717	36.8	562.087346419829	607.171487405947	778.206881172431	450.417909468764	495.433540169267	33.8314448569778	332.269544300461	391.360894573166	356.541006407136	524.235099436759	bm_yield
718	36.85	562.469069619291	607.58382802217	778.735374870814	450.723796029975	495.769997620726	33.8314448569778	332.269544300461	391.360894573166	356.541006407136	524.235099436759	bm_yield
719	36.9	562.850533935516	607.995888990541	779.263510146762	451.029475140074	496.106226888009	33.8314448569778	332.269544300461	391.360894573166	356.541006407136	524.235099436759	bm_yield
720	36.95	563.231739894513	608.407670879257	779.791287728529	451.334947220565	496.442228434748	33.8314448569778	332.269544300461	391.360894573166	356.541006407136	524.235099436759	bm_yield
721	37	563.612688020511	608.819174254595	780.318708341908	451.640212691529	496.778002723008	33.8314448569778	332.269544300461	391.360894573166	356.541006407136	524.235099436759	bm_yield
722	37.05	563.993378835967	609.230399680919	780.845772710238	451.945271971628	497.113550213291	33.8314448569778	332.269544300461	391.360894573166	356.541006407136	524.235099436759	bm_yield
723	37.1	564.373812861578	609.641347720687	781.372481554421	452.250125478113	497.44887136455	33.8314448569778	332.269544300461	391.360894573166	356.541006407136	524.235099436759	bm_yield
724	37.15	564.753990616286	610.052018934468	781.89883559293	452.554773626826	497.783966634188	33.8314448569778	332.269544300461	391.360894573166	356.541006407136	524.235099436759	bm_yield
725	37.2	565.133912617289	610.462413880941	782.424835541821	452.859216832216	498.118836478072	33.8314448569778	332.269544300461	391.360894573166	356.541006407136	524.235099436759	bm_yield
726	37.25	565.513579380045	610.872533116909	782.950482114744	453.163455507333	498.453481350537	33.8314448569778	332.269544300461	391.360894573166	356.541006407136	524.235099436759	bm_yield
727	37.3	565.892991418285	611.282377197309	783.475776022958	453.467490063849	498.787901704394	33.8314448569778	332.269544300461	391.360894573166	356.541006407136	524.235099436759	bm_yield
728	37.35	566.272149244019	611.691946675218	784.000717975335	453.771320912049	499.122097990937	33.8314448569778	332.269544300461	391.360894573166	356.541006407136	524.235099436759	bm_yield
729	37.4	566.651053367542	612.101242101862	784.525308678379	454.074948460852	499.456070659949	33.8314448569778	332.269544300461	391.360894573166	356.541006407136	524.235099436759	bm_yield
730	37.45	567.029704297447	612.510264026626	785.049548836232	454.378373117807	499.789820159713	33.8314448569778	332.269544300461	391.360894573166	356.541006407136	524.235099436759	bm_yield
731	37.5	567.408102540628	612.919012997061	785.573439150687	454.681595289104	500.123346937013	33.8314448569778	332.269544300461	391.360894573166	356.541006407136	524.235099436759	bm_yield
732	37.55	567.786248602289	613.327489558894	786.096980321196	454.98461537958	500.456651437147	33.8314448569778	332.269544300461	391.360894573166	356.541006407136	524.235099436759	bm_yield
733	37.6	568.164142985956	613.735694256037	786.620173044887	455.287433792724	500.789734103929	33.8314448569778	332.269544300461	391.360894573166	356.541006407136	524.235099436759	bm_yield
734	37.65	568.541786193478	614.143627630593	787.14301801657	455.590050930684	501.1225953797	33.8314448569778	332.269544300461	391.360894573166	356.541006407136	524.235099436759	bm_yield
735	37.7	568.919178725041	614.551290222866	787.665515928747	455.892467194275	501.45523570533	33.8314448569778	332.269544300461	391.360894573166	356.541006407136	524.235099436759	bm_yield
736	37.75	569.296321079173	614.958682571369	788.187667471627	456.194682982981	501.787655520231	33.8314448569778	332.269544300461	391.360894573166	356.541006407136	524.235099436759	bm_yield
737	37.8	569.673213752749	615.365805212832	788.709473333134	456.496698694965	502.119855262359	33.8314448569778	332.269544300461	391.360894573166	356.541006407136	524.235099436759	bm_yield
738	37.85	570.049857241005	615.772658682214	789.230934198917	456.798514727075	502.451835368221	33.8314448569778	332.269544300461	391.360894573166	356.541006407136	524.235099436759	bm_yield
739	37.9	570.42625203754	616.179243512702	789.752050752362	457.100131474845	502.783596272886	33.8314448569778	332.269544300461	391.360894573166	356.541006407136	524.235099436759	bm_yield
740	37.95	570.802398634326	616.585560235731	790.2728236746	457.40154933251	503.115138409985	33.8314448569778	332.269544300461	391.360894573166	356.541006407136	524.235099436759	bm_yield
741	38	571.178297521716	616.991609380983	790.793253644523	457.702768693002	503.446462211723	33.8314448569778	332.269544300461	391.360894573166	356.541006407136	524.235099436759	bm_yield
742	38.05	571.553949188448	617.397391476397	791.313341338788	458.003789947965	503.777568108885	33.8314448569778	332.269544300461	391.360894573166	356.541006407136	524.235099436759	bm_yield
743	38.1	571.929354121657	617.802907048181	791.833087431829	458.304613487753	504.108456530838	33.8314448569778	332.269544300461	391.360894573166	356.541006407136	524.235099436759	bm_yield
744	38.15	572.30451280688	618.208156620817	792.35249259587	458.605239701444	504.439127905544	33.8314448569778	332.269544300461	391.360894573166	356.541006407136	524.235099436759	bm_yield
745	38.2	572.679425728064	618.613140717066	792.871557500931	458.905668976837	504.769582659562	33.8314448569778	332.269544300461	391.360894573166	356.541006407136	524.235099436759	bm_yield
746	38.25	573.054093367572	619.017859857983	793.390282814844	459.205901700465	505.099821218054	33.8314448569778	332.269544300461	391.360894573166	356.541006407136	524.235099436759	bm_yield
747	38.3	573.428516206193	619.422314562917	793.908669203255	459.5059382576	505.429844004796	33.8314448569778	332.269544300461	391.360894573166	356.541006407136	524.235099436759	bm_yield
748	38.35	573.802694723143	619.826505349526	794.426717329641	459.805779032253	505.759651442178	33.8314448569778	332.269544300461	391.360894573166	356.541006407136	524.235099436759	bm_yield
749	38.4	574.176629396082	620.230432733779	794.944427855315	460.105424407185	506.089243951218	33.8314448569778	332.269544300461	391.360894573166	356.541006407136	524.235099436759	bm_yield
750	38.45	574.550320701112	620.634097229966	795.46180143944	460.404874763914	506.418621951561	33.8314448569778	332.269544300461	391.360894573166	356.541006407136	524.235099436759	bm_yield
751	38.5	574.923769112789	621.037499350707	795.978838739037	460.704130482716	506.747785861487	33.8314448569778	332.269544300461	391.360894573166	356.541006407136	524.235099436759	bm_yield
752	38.55	575.296975104129	621.440639606957	796.495540408991	461.003191942632	507.076736097922	33.8314448569778	332.269544300461	391.360894573166	356.541006407136	524.235099436759	bm_yield
753	38.6	575.669939146614	621.843518508015	797.011907102068	461.302059521475	507.405473076438	33.8314448569778	332.269544300461	391.360894573166	356.541006407136	524.235099436759	bm_yield
754	38.65	576.042661710199	622.246136561531	797.52793946892	461.600733595836	507.733997211262	33.8314448569778	332.269544300461	391.360894573166	356.541006407136	524.235099436759	bm_yield
755	38.7	576.415143263322	622.648494273516	798.043638158094	461.899214541087	508.062308915282	33.8314448569778	332.269544300461	391.360894573166	356.541006407136	524.235099436759	bm_yield
756	38.75	576.787384272906	623.050592148343	798.559003816044	462.19750273139	508.390408600054	33.8314448569778	332.269544300461	391.360894573166	356.541006407136	524.235099436759	bm_yield
757	38.8	577.159385204369	623.452430688762	799.074037087139	462.495598539697	508.718296675804	33.8314448569778	332.269544300461	391.360894573166	356.541006407136	524.235099436759	bm_yield
758	38.85	577.531146521632	623.854010395902	799.588738613672	462.793502337762	509.04597355144	33.8314448569778	332.269544300461	391.360894573166	356.541006407136	524.235099436759	bm_yield
759	38.9	577.90266868712	624.25533176928	800.103109035872	463.091214496142	509.373439634553	33.8314448569778	332.269544300461	391.360894573166	356.541006407136	524.235099436759	bm_yield
760	38.95	578.273952161777	624.656395306811	800.61714899191	463.388735384203	509.700695331424	33.8314448569778	332.269544300461	391.360894573166	356.541006407136	524.235099436759	bm_yield
761	39	578.644997405063	625.057201504809	801.130859117909	463.686065370128	510.027741047033	33.8314448569778	332.269544300461	391.360894573166	356.541006407136	524.235099436759	bm_yield
762	39.05	579.015804874971	625.457750857999	801.644240047956	463.983204820918	510.35457718506	33.8314448569778	332.269544300461	391.360894573166	356.541006407136	524.235099436759	bm_yield
763	39.1	579.386375028025	625.858043859525	802.157292414106	464.280154102401	510.681204147895	33.8314448569778	332.269544300461	391.360894573166	356.541006407136	524.235099436759	bm_yield
764	39.15	579.756708319292	626.258081000953	802.670016846397	464.576913579236	511.007622336639	33.8314448569778	332.269544300461	391.360894573166	356.541006407136	524.235099436759	bm_yield
765	39.2	580.126805202385	626.657862772279	803.182413972854	464.873483614917	511.333832151118	33.8314448569778	332.269544300461	391.360894573166	356.541006407136	524.235099436759	bm_yield
766	39.25	580.496666129471	627.057389661939	803.6944844195	465.16986457178	511.659833989878	33.8314448569778	332.269544300461	391.360894573166	356.541006407136	524.235099436759	bm_yield
767	39.3	580.866291551279	627.456662156813	804.206228810366	465.466056811007	511.985628250199	33.8314448569778	332.269544300461	391.360894573166	356.541006407136	524.235099436759	bm_yield
768	39.35	581.235681917104	627.855680742234	804.717647767499	465.762060692632	512.311215328099	33.8314448569778	332.269544300461	391.360894573166	356.541006407136	524.235099436759	bm_yield
769	39.4	581.604837674813	628.254445901991	805.228741910969	466.057876575546	512.636595618334	33.8314448569778	332.269544300461	391.360894573166	356.541006407136	524.235099436759	bm_yield
770	39.45	581.973759270855	628.652958118342	805.739511858881	466.3535048175	512.961769514413	33.8314448569778	332.269544300461	391.360894573166	356.541006407136	524.235099436759	bm_yield
771	39.5	582.342447150262	629.051217872016	806.249958227381	466.648945775114	513.286737408594	33.8314448569778	332.269544300461	391.360894573166	356.541006407136	524.235099436759	bm_yield
772	39.55	582.710901756661	629.449225642221	806.760081630666	466.944199803879	513.611499691899	33.8314448569778	332.269544300461	391.360894573166	356.541006407136	524.235099436759	bm_yield
773	39.6	583.079123532275	629.84698190665	807.269882680993	467.239267258163	513.936056754109	33.8314448569778	332.269544300461	391.360894573166	356.541006407136	524.235099436759	bm_yield
774	39.65	583.447112917933	630.24448714149	807.779361988686	467.534148491214	514.260408983781	33.8314448569778	332.269544300461	391.360894573166	356.541006407136	524.235099436759	bm_yield
775	39.7	583.814870353073	630.641741821428	808.288520162148	467.828843855169	514.584556768241	33.8314448569778	332.269544300461	391.360894573166	356.541006407136	524.235099436759	bm_yield
776	39.75	584.182396275753	631.038746419654	808.797357807863	468.123353701055	514.908500493601	33.8314448569778	332.269544300461	391.360894573166	356.541006407136	524.235099436759	bm_yield
777	39.8	584.54969112265	631.435501407874	809.305875530411	468.417678378798	515.232240544758	33.8314448569778	332.269544300461	391.360894573166	356.541006407136	524.235099436759	bm_yield
778	39.85	584.916755329073	631.83200725631	809.814073932474	468.711818237222	515.555777305398	33.8314448569778	332.269544300461	391.360894573166	356.541006407136	524.235099436759	bm_yield
779	39.9	585.283589328964	632.228264433711	810.321953614843	469.005773624059	515.879111158007	33.8314448569778	332.269544300461	391.360894573166	356.541006407136	524.235099436759	bm_yield
780	39.95	585.650193554908	632.624273407357	810.829515176428	469.299544885952	516.202242483871	33.8314448569778	332.269544300461	391.360894573166	356.541006407136	524.235099436759	bm_yield
781	40	586.016568438134	633.020034643068	811.336759214265	469.593132368459	516.525171663085	33.8314448569778	332.269544300461	391.360894573166	356.541006407136	524.235099436759	bm_yield
782	40.05	586.382714408526	633.415548605207	811.843686323526	469.886536416059	516.847899074555	33.8314448569778	332.269544300461	391.360894573166	356.541006407136	524.235099436759	bm_yield
783	40.1	586.748631894626	633.810815756689	812.350297097525	470.179757372157	517.170425096005	33.8314448569778	332.269544300461	391.360894573166	356.541006407136	524.235099436759	bm_yield
784	40.15	587.114321323642	634.205836558986	812.856592127728	470.472795579085	517.492750103985	33.8314448569778	332.269544300461	391.360894573166	356.541006407136	524.235099436759	bm_yield
785	40.2	587.47978312145	634.600611472135	813.362572003758	470.765651378113	517.814874473867	33.8314448569778	332.269544300461	391.360894573166	356.541006407136	524.235099436759	bm_yield
786	40.25	587.845017712603	634.995140954742	813.868237313408	471.058325109448	518.136798579862	33.8314448569778	332.269544300461	391.360894573166	356.541006407136	524.235099436759	bm_yield
787	40.3	588.210025520337	635.389425463988	814.373588642644	471.350817112242	518.458522795017	33.8314448569778	332.269544300461	391.360894573166	356.541006407136	524.235099436759	bm_yield
788	40.35	588.574806966575	635.783465455639	814.878626575617	471.643127724594	518.78004749122	33.8314448569778	332.269544300461	391.360894573166	356.541006407136	524.235099436759	bm_yield
789	40.4	588.939362471932	636.177261384047	815.383351694668	471.935257283557	519.101373039212	33.8314448569778	332.269544300461	391.360894573166	356.541006407136	524.235099436759	bm_yield
790	40.45	589.303692455724	636.57081370216	815.887764580334	472.227206125141	519.422499808582	33.8314448569778	332.269544300461	391.360894573166	356.541006407136	524.235099436759	bm_yield
791	40.5	589.667797335971	636.964122861527	816.391865811364	472.518974584319	519.743428167782	33.8314448569778	332.269544300461	391.360894573166	356.541006407136	524.235099436759	bm_yield
792	40.55	590.031677529403	637.357189312303	816.895655964717	472.810562995029	520.064158484125	33.8314448569778	332.269544300461	391.360894573166	356.541006407136	524.235099436759	bm_yield
793	40.6	590.395333451464	637.750013503256	817.399135615576	473.101971690179	520.38469112379	33.8314448569778	332.269544300461	391.360894573166	356.541006407136	524.235099436759	bm_yield
794	40.65	590.758765516324	638.142595881773	817.902305337353	473.393201001657	520.705026451834	33.8314448569778	332.269544300461	391.360894573166	356.541006407136	524.235099436759	bm_yield
795	40.7	591.121974136875	638.534936893865	818.405165701697	473.684251260325	521.025164832186	33.8314448569778	332.269544300461	391.360894573166	356.541006407136	524.235099436759	bm_yield
796	40.75	591.484959724743	638.927036984174	818.907717278502	473.975122796032	521.345106627662	33.8314448569778	332.269544300461	391.360894573166	356.541006407136	524.235099436759	bm_yield
797	40.8	591.847722690293	639.31889659598	819.409960635916	474.265815937617	521.664852199964	33.8314448569778	332.269544300461	391.360894573166	356.541006407136	524.235099436759	bm_yield
798	40.85	592.210263442631	639.710516171202	819.911896340344	474.556331012908	521.984401909686	33.8314448569778	332.269544300461	391.360894573166	356.541006407136	524.235099436759	bm_yield
799	40.9	592.572582389614	640.10189615041	820.41352495646	474.846668348734	522.303756116318	33.8314448569778	332.269544300461	391.360894573166	356.541006407136	524.235099436759	bm_yield
800	40.95	592.93467993785	640.493036972826	820.914847047213	475.136828270922	522.622915178254	33.8314448569778	332.269544300461	391.360894573166	356.541006407136	524.235099436759	bm_yield
801	41	593.296556492709	640.883939076334	821.415863173834	475.426811104308	522.941879452792	33.8314448569778	332.269544300461	391.360894573166	356.541006407136	524.235099436759	bm_yield
802	41.05	593.658212458323	641.274602897482	821.916573895842	475.716617172736	523.260649296142	33.8314448569778	332.269544300461	391.360894573166	356.541006407136	524.235099436759	bm_yield
803	41.1	594.019648237595	641.665028871488	822.416979771056	476.006246799063	523.579225063431	33.8314448569778	332.269544300461	391.360894573166	356.541006407136	524.235099436759	bm_yield
804	41.15	594.380864232203	642.055217432248	822.917081355595	476.295700305168	523.897607108703	33.8314448569778	332.269544300461	391.360894573166	356.541006407136	524.235099436759	bm_yield
805	41.2	594.741860842606	642.445169012341	823.416879203891	476.584978011949	524.215795784929	33.8314448569778	332.269544300461	391.360894573166	356.541006407136	524.235099436759	bm_yield
806	41.25	595.102638468047	642.834884043034	823.916373868696	476.874080239332	524.53379144401	33.8314448569778	332.269544300461	391.360894573166	356.541006407136	524.235099436759	bm_yield
807	41.3	595.46319750656	643.224362954284	824.415565901085	477.163007306275	524.85159443678	33.8314448569778	332.269544300461	391.360894573166	356.541006407136	524.235099436759	bm_yield
808	41.35	595.823538354974	643.613606174752	824.914455850467	477.45175953077	525.169205113011	33.8314448569778	332.269544300461	391.360894573166	356.541006407136	524.235099436759	bm_yield
809	41.4	596.18366140892	644.002614131801	825.41304426459	477.740337229847	525.48662382142	33.8314448569778	332.269544300461	391.360894573166	356.541006407136	524.235099436759	bm_yield
810	41.45	596.543567062835	644.391387251504	825.911331689548	478.02874071958	525.803850909668	33.8314448569778	332.269544300461	391.360894573166	356.541006407136	524.235099436759	bm_yield
811	41.5	596.903255709965	644.77992595865	826.409318669791	478.31697031509	526.120886724371	33.8314448569778	332.269544300461	391.360894573166	356.541006407136	524.235099436759	bm_yield
812	41.55	597.262727742374	645.168230676749	826.907005748127	478.60502633055	526.4377316111	33.8314448569778	332.269544300461	391.360894573166	356.541006407136	524.235099436759	bm_yield
813	41.6	597.621983550945	645.556301828037	827.404393465734	478.892909079186	526.754385914386	33.8314448569778	332.269544300461	391.360894573166	356.541006407136	524.235099436759	bm_yield
814	41.65	597.981023525388	645.944139833481	827.901482362161	479.180618873286	527.070849977728	33.8314448569778	332.269544300461	391.360894573166	356.541006407136	524.235099436759	bm_yield
815	41.7	598.339848054244	646.331745112786	828.398272975342	479.468156024198	527.38712414359	33.8314448569778	332.269544300461	391.360894573166	356.541006407136	524.235099436759	bm_yield
816	41.75	598.698457524889	646.7191180844	828.894765841596	479.755520842339	527.703208753413	33.8314448569778	332.269544300461	391.360894573166	356.541006407136	524.235099436759	bm_yield
817	41.8	599.056852323539	647.106259165516	829.390961495639	480.042713637197	528.019104147615	33.8314448569778	332.269544300461	391.360894573166	356.541006407136	524.235099436759	bm_yield
818	41.85	599.415032835256	647.493168772083	829.886860470586	480.329734717333	528.334810665597	33.8314448569778	332.269544300461	391.360894573166	356.541006407136	524.235099436759	bm_yield
819	41.9	599.772999443953	647.879847318804	830.382463297962	480.616584390388	528.650328645745	33.8314448569778	332.269544300461	391.360894573166	356.541006407136	524.235099436759	bm_yield
820	41.95	600.130752532397	648.26629521915	830.877770507706	480.903262963085	528.965658425437	33.8314448569778	332.269544300461	391.360894573166	356.541006407136	524.235099436759	bm_yield
821	42	600.488292482215	648.652512885355	831.372782628179	481.189770741235	529.280800341046	33.8314448569778	332.269544300461	391.360894573166	356.541006407136	524.235099436759	bm_yield
822	42.05	600.845619673899	649.038500728432	831.86750018617	481.476108029736	529.595754727943	33.8314448569778	332.269544300461	391.360894573166	356.541006407136	524.235099436759	bm_yield
823	42.1	601.202734486809	649.424259158168	832.361923706901	481.762275132581	529.910521920505	33.8314448569778	332.269544300461	391.360894573166	356.541006407136	524.235099436759	bm_yield
824	42.15	601.55963729918	649.809788583136	832.856053714037	482.048272352864	530.225102252113	33.8314448569778	332.269544300461	391.360894573166	356.541006407136	524.235099436759	bm_yield
825	42.2	601.916328488127	650.195089410697	833.349890729688	482.334099992775	530.539496055163	33.8314448569778	332.269544300461	391.360894573166	356.541006407136	524.235099436759	bm_yield
826	42.25	602.272808429644	650.580162047006	833.843435274422	482.619758353613	530.853703661063	33.8314448569778	332.269544300461	391.360894573166	356.541006407136	524.235099436759	bm_yield
827	42.3	602.629077498619	650.965006897016	834.336687867263	482.905247735784	531.167725400245	33.8314448569778	332.269544300461	391.360894573166	356.541006407136	524.235099436759	bm_yield
828	42.35	602.985136068826	651.349624364486	834.829649025704	483.190568438808	531.481561602161	33.8314448569778	332.269544300461	391.360894573166	356.541006407136	524.235099436759	bm_yield
829	42.4	603.340984512942	651.73401485198	835.32231926571	483.47572076132	531.795212595294	33.8314448569778	332.269544300461	391.360894573166	356.541006407136	524.235099436759	bm_yield
830	42.45	603.696623202541	652.118178760879	835.814699101727	483.760705001076	532.108678707156	33.8314448569778	332.269544300461	391.360894573166	356.541006407136	524.235099436759	bm_yield
831	42.5	604.052052508106	652.50211649138	836.306789046685	484.045521454953	532.421960264298	33.8314448569778	332.269544300461	391.360894573166	356.541006407136	524.235099436759	bm_yield
832	42.55	604.40727279903	652.885828442504	836.798589612005	484.330170418958	532.735057592308	33.8314448569778	332.269544300461	391.360894573166	356.541006407136	524.235099436759	bm_yield
833	42.6	604.76228444362	653.2693150121	837.290101307609	484.614652188227	533.047971015819	33.8314448569778	332.269544300461	391.360894573166	356.541006407136	524.235099436759	bm_yield
834	42.65	605.117087809104	653.652576596852	837.781324641921	484.898967057031	533.360700858512	33.8314448569778	332.269544300461	391.360894573166	356.541006407136	524.235099436759	bm_yield
835	42.7	605.471683261634	654.035613592278	838.272260121876	485.183115318779	533.67324744312	33.8314448569778	332.269544300461	391.360894573166	356.541006407136	524.235099436759	bm_yield
836	42.75	605.826071166289	654.418426392741	838.762908252924	485.46709726602	533.98561109143	33.8314448569778	332.269544300461	391.360894573166	356.541006407136	524.235099436759	bm_yield
837	42.8	606.180251887082	654.801015391452	839.25326953904	485.750913190448	534.297792124289	33.8314448569778	332.269544300461	391.360894573166	356.541006407136	524.235099436759	bm_yield
838	42.85	606.534225786963	655.183380980471	839.743344482726	486.034563382908	534.609790861607	33.8314448569778	332.269544300461	391.360894573166	356.541006407136	524.235099436759	bm_yield
839	42.9	606.887993227825	655.565523550717	840.233133585018	486.318048133393	534.921607622363	33.8314448569778	332.269544300461	391.360894573166	356.541006407136	524.235099436759	bm_yield
840	42.95	607.241554570503	655.947443491969	840.722637345495	486.601367731055	535.233242724605	33.8314448569778	332.269544300461	391.360894573166	356.541006407136	524.235099436759	bm_yield
841	43	607.594910174786	656.329141192873	841.211856262279	486.884522464201	535.544696485454	33.8314448569778	332.269544300461	391.360894573166	356.541006407136	524.235099436759	bm_yield
842	43.05	607.948060399415	656.710617040945	841.700790832048	487.167512620302	535.855969221114	33.8314448569778	332.269544300461	391.360894573166	356.541006407136	524.235099436759	bm_yield
843	43.1	608.301005602092	657.091871422576	842.189441550035	487.450338485996	536.167061246867	33.8314448569778	332.269544300461	391.360894573166	356.541006407136	524.235099436759	bm_yield
844	43.15	608.653746139479	657.472904723037	842.67780891004	487.733000347087	536.477972877082	33.8314448569778	332.269544300461	391.360894573166	356.541006407136	524.235099436759	bm_yield
845	43.2	609.006282367207	657.853717326482	843.16589340443	488.015498488553	536.788704425219	33.8314448569778	332.269544300461	391.360894573166	356.541006407136	524.235099436759	bm_yield
846	43.25	609.358614639878	658.234309615957	843.653695524151	488.297833194548	537.09925620383	33.8314448569778	332.269544300461	391.360894573166	356.541006407136	524.235099436759	bm_yield
847	43.3	609.710743311069	658.614681973398	844.141215758727	488.580004748403	537.409628524563	33.8314448569778	332.269544300461	391.360894573166	356.541006407136	524.235099436759	bm_yield
848	43.35	610.062668733337	658.99483477964	844.628454596272	488.862013432634	537.71982169817	33.8314448569778	332.269544300461	391.360894573166	356.541006407136	524.235099436759	bm_yield
849	43.4	610.414391258223	659.374768414419	845.115412523492	489.143859528941	538.029836034502	33.8314448569778	332.269544300461	391.360894573166	356.541006407136	524.235099436759	bm_yield
850	43.45	610.765911236254	659.75448325638	845.602090025692	489.425543318213	538.339671842523	33.8314448569778	332.269544300461	391.360894573166	356.541006407136	524.235099436759	bm_yield
851	43.5	611.117229016951	660.133979683078	846.088487586779	489.707065080531	538.649329430305	33.8314448569778	332.269544300461	391.360894573166	356.541006407136	524.235099436759	bm_yield
852	43.55	611.46834494883	660.513258070981	846.574605689274	489.988425095172	538.958809105036	33.8314448569778	332.269544300461	391.360894573166	356.541006407136	524.235099436759	bm_yield
853	43.6	611.819259379407	660.89231879548	847.060444814309	490.269623640612	539.268111173024	33.8314448569778	332.269544300461	391.360894573166	356.541006407136	524.235099436759	bm_yield
854	43.65	612.169972655203	661.271162230889	847.54600544164	490.550660994526	539.577235939697	33.8314448569778	332.269544300461	391.360894573166	356.541006407136	524.235099436759	bm_yield
855	43.7	612.520485121744	661.64978875045	848.031288049648	490.831537433798	539.886183709609	33.8314448569778	332.269544300461	391.360894573166	356.541006407136	524.235099436759	bm_yield
856	43.75	612.870797123571	662.028198726338	848.516293115348	491.112253234518	540.194954786443	33.8314448569778	332.269544300461	391.360894573166	356.541006407136	524.235099436759	bm_yield
857	43.8	613.22090900424	662.406392529665	849.001021114389	491.392808671988	540.503549473016	33.8314448569778	332.269544300461	391.360894573166	356.541006407136	524.235099436759	bm_yield
858	43.85	613.570821106326	662.784370530483	849.485472521067	491.673204020724	540.81196807128	33.8314448569778	332.269544300461	391.360894573166	356.541006407136	524.235099436759	bm_yield
859	43.9	613.920533771429	663.162133097792	849.969647808324	491.95343955446	541.120210882326	33.8314448569778	332.269544300461	391.360894573166	356.541006407136	524.235099436759	bm_yield
860	43.95	614.270047340175	663.539680599538	850.453547447756	492.233515546152	541.428278206389	33.8314448569778	332.269544300461	391.360894573166	356.541006407136	524.235099436759	bm_yield
861	44	614.619362152224	663.917013402625	850.937171909617	492.513432267977	541.73617034285	33.8314448569778	332.269544300461	391.360894573166	356.541006407136	524.235099436759	bm_yield
862	44.05	614.968478546268	664.294131872912	851.420521662828	492.793189991342	542.043887590238	33.8314448569778	332.269544300461	391.360894573166	356.541006407136	524.235099436759	bm_yield
863	44.1	615.31739686004	664.671036375221	851.903597174979	493.072788986882	542.351430246239	33.8314448569778	332.269544300461	391.360894573166	356.541006407136	524.235099436759	bm_yield
864	44.15	615.666117430318	665.04772727334	852.386398912332	493.352229524466	542.658798607691	33.8314448569778	332.269544300461	391.360894573166	356.541006407136	524.235099436759	bm_yield
865	44.2	616.014640592922	665.424204930027	852.868927339834	493.6315118732	542.965992970596	33.8314448569778	332.269544300461	391.360894573166	356.541006407136	524.235099436759	bm_yield
866	44.25	616.362966682726	665.800469707016	853.351182921114	493.910636301427	543.273013630115	33.8314448569778	332.269544300461	391.360894573166	356.541006407136	524.235099436759	bm_yield
867	44.3	616.711096033659	666.176521965018	853.833166118493	494.189603076734	543.579860880578	33.8314448569778	332.269544300461	391.360894573166	356.541006407136	524.235099436759	bm_yield
868	44.35	617.059028978704	666.552362063726	854.314877392987	494.468412465953	543.886535015485	33.8314448569778	332.269544300461	391.360894573166	356.541006407136	524.235099436759	bm_yield
869	44.4	617.406765849911	666.927990361821	854.796317204315	494.747064735163	544.193036327508	33.8314448569778	332.269544300461	391.360894573166	356.541006407136	524.235099436759	bm_yield
870	44.45	617.75430697839	667.303407216973	855.2774860109	495.025560149695	544.499365108495	33.8314448569778	332.269544300461	391.360894573166	356.541006407136	524.235099436759	bm_yield
871	44.5	618.101652694325	667.678612985848	855.758384269877	495.303898974133	544.805521649475	33.8314448569778	332.269544300461	391.360894573166	356.541006407136	524.235099436759	bm_yield
872	44.55	618.44880332697	668.053608024109	856.239012437098	495.582081472321	545.111506240658	33.8314448569778	332.269544300461	391.360894573166	356.541006407136	524.235099436759	bm_yield
873	44.6	618.795759204656	668.428392686423	856.719370967134	495.860107907359	545.41731917144	33.8314448569778	332.269544300461	391.360894573166	356.541006407136	524.235099436759	bm_yield
874	44.65	619.142520654794	668.802967326461	857.199460313285	496.137978541612	545.722960730408	33.8314448569778	332.269544300461	391.360894573166	356.541006407136	524.235099436759	bm_yield
875	44.7	619.489088003878	669.177332296906	857.679280927581	496.415693636711	546.02843120534	33.8314448569778	332.269544300461	391.360894573166	356.541006407136	524.235099436759	bm_yield
876	44.75	619.835461577491	669.551487949454	858.158833260789	496.693253453554	546.333730883209	33.8314448569778	332.269544300461	391.360894573166	356.541006407136	524.235099436759	bm_yield
877	44.8	620.181641700306	669.92543463482	858.638117762415	496.970658252311	546.638860050188	33.8314448569778	332.269544300461	391.360894573166	356.541006407136	524.235099436759	bm_yield
878	44.85	620.527628696089	670.299172702739	859.117134880715	497.247908292428	546.94381899165	33.8314448569778	332.269544300461	391.360894573166	356.541006407136	524.235099436759	bm_yield
879	44.9	620.873422887706	670.672702501974	859.595885062693	497.525003832626	547.248607992174	33.8314448569778	332.269544300461	391.360894573166	356.541006407136	524.235099436759	bm_yield
880	44.95	621.219024597124	671.046024380314	860.074368754109	497.801945130907	547.553227335548	33.8314448569778	332.269544300461	391.360894573166	356.541006407136	524.235099436759	bm_yield
881	45	621.564434145412	671.419138684585	860.552586399486	498.078732444554	547.857677304769	33.8314448569778	332.269544300461	391.360894573166	356.541006407136	524.235099436759	bm_yield
882	45.05	621.909651852752	671.792045760646	861.03053844211	498.355366030138	548.161958182049	33.8314448569778	332.269544300461	391.360894573166	356.541006407136	524.235099436759	bm_yield
883	45.1	622.254678038435	672.1647459534	861.508225324039	498.631846143518	548.466070248817	33.8314448569778	332.269544300461	391.360894573166	356.541006407136	524.235099436759	bm_yield
884	45.15	622.599513020868	672.537239606791	861.985647486106	498.908173039841	548.770013785723	33.8314448569778	332.269544300461	391.360894573166	356.541006407136	524.235099436759	bm_yield
885	45.2	622.944157117576	672.909527063815	862.462805367922	499.184346973552	549.073789072639	33.8314448569778	332.269544300461	391.360894573166	356.541006407136	524.235099436759	bm_yield
886	45.25	623.288610645206	673.281608666516	862.939699407886	499.46036819839	549.377396388663	33.8314448569778	332.269544300461	391.360894573166	356.541006407136	524.235099436759	bm_yield
887	45.3	623.632873919533	673.653484755995	863.416330043182	499.736236967393	549.680836012125	33.8314448569778	332.269544300461	391.360894573166	356.541006407136	524.235099436759	bm_yield
888	45.35	623.976947255459	674.025155672413	863.892697709792	500.011953532903	549.984108220583	33.8314448569778	332.269544300461	391.360894573166	356.541006407136	524.235099436759	bm_yield
889	45.4	624.320830967017	674.396621754991	864.368802842495	500.287518146565	550.287213290834	33.8314448569778	332.269544300461	391.360894573166	356.541006407136	524.235099436759	bm_yield
890	45.45	624.664525367378	674.767883342019	864.844645874872	500.562931059332	550.590151498911	33.8314448569778	332.269544300461	391.360894573166	356.541006407136	524.235099436759	bm_yield
891	45.5	625.008030768851	675.138940770856	865.320227239314	500.838192521466	550.892923120089	33.8314448569778	332.269544300461	391.360894573166	356.541006407136	524.235099436759	bm_yield
892	45.55	625.351347482886	675.509794377933	865.795547367024	501.113302782543	551.195528428885	33.8314448569778	332.269544300461	391.360894573166	356.541006407136	524.235099436759	bm_yield
893	45.6	625.694475820082	675.880444498761	866.27060668802	501.388262091453	551.497967699066	33.8314448569778	332.269544300461	391.360894573166	356.541006407136	524.235099436759	bm_yield
894	45.65	626.037416090182	676.250891467927	866.745405631143	501.663070696406	551.800241203646	33.8314448569778	332.269544300461	391.360894573166	356.541006407136	524.235099436759	bm_yield
895	45.7	626.380168602085	676.621135619108	867.219944624062	501.937728844931	552.102349214893	33.8314448569778	332.269544300461	391.360894573166	356.541006407136	524.235099436759	bm_yield
896	45.75	626.722733663844	676.991177285063	867.694224093272	502.212236783879	552.404292004331	33.8314448569778	332.269544300461	391.360894573166	356.541006407136	524.235099436759	bm_yield
897	45.8	627.06511158267	677.361016797645	868.168244464108	502.486594759428	552.70606984274	33.8314448569778	332.269544300461	391.360894573166	356.541006407136	524.235099436759	bm_yield
898	45.85	627.407302664937	677.730654487802	868.642006160741	502.760803017086	553.007683000164	33.8314448569778	332.269544300461	391.360894573166	356.541006407136	524.235099436759	bm_yield
899	45.9	627.749307216182	678.100090685578	869.115509606187	503.03486180169	553.309131745909	33.8314448569778	332.269544300461	391.360894573166	356.541006407136	524.235099436759	bm_yield
900	45.95	628.091125541113	678.469325720119	869.58875522231	503.308771357409	553.610416348549	33.8314448569778	332.269544300461	391.360894573166	356.541006407136	524.235099436759	bm_yield
901	46	628.432757943606	678.838359919677	870.061743429828	503.582531927751	553.911537075927	33.8314448569778	332.269544300461	391.360894573166	356.541006407136	524.235099436759	bm_yield
902	46.05	628.774204726714	679.207193611612	870.534474648315	503.85614375556	554.212494195158	33.8314448569778	332.269544300461	391.360894573166	356.541006407136	524.235099436759	bm_yield
903	46.1	629.115466192667	679.575827122394	871.006949296206	504.129607083023	554.513287972633	33.8314448569778	332.269544300461	391.360894573166	356.541006407136	524.235099436759	bm_yield
904	46.15	629.456542642875	679.94426077761	871.479167790802	504.402922151669	554.81391867402	33.8314448569778	332.269544300461	391.360894573166	356.541006407136	524.235099436759	bm_yield
905	46.2	629.797434377933	680.312494901964	871.951130548275	504.676089202374	555.114386564268	33.8314448569778	332.269544300461	391.360894573166	356.541006407136	524.235099436759	bm_yield
906	46.25	630.138141697622	680.680529819282	872.422837983669	504.949108475361	555.41469190761	33.8314448569778	332.269544300461	391.360894573166	356.541006407136	524.235099436759	bm_yield
907	46.3	630.478664900912	681.048365852517	872.89429051091	505.221980210206	555.714834967565	33.8314448569778	332.269544300461	391.360894573166	356.541006407136	524.235099436759	bm_yield
908	46.35	630.819004285969	681.416003323746	873.365488542804	505.494704645836	556.014816006939	33.8314448569778	332.269544300461	391.360894573166	356.541006407136	524.235099436759	bm_yield
909	46.4	631.159160150153	681.783442554183	873.836432491045	505.767282020536	556.31463528783	33.8314448569778	332.269544300461	391.360894573166	356.541006407136	524.235099436759	bm_yield
910	46.45	631.499132790024	682.150683864171	874.307122766217	506.039712571948	556.614293071633	33.8314448569778	332.269544300461	391.360894573166	356.541006407136	524.235099436759	bm_yield
911	46.5	631.838922501342	682.517727573197	874.777559777802	506.311996537075	556.913789619036	33.8314448569778	332.269544300461	391.360894573166	356.541006407136	524.235099436759	bm_yield
912	46.55	632.178529579075	682.884573999886	875.24774393418	506.584134152284	557.213125190028	33.8314448569778	332.269544300461	391.360894573166	356.541006407136	524.235099436759	bm_yield
913	46.6	632.517954317399	683.251223462007	875.717675642634	506.856125653305	557.5123000439	33.8314448569778	332.269544300461	391.360894573166	356.541006407136	524.235099436759	bm_yield
914	46.65	632.857197009698	683.61767627648	876.187355309355	507.127971275237	557.811314439248	33.8314448569778	332.269544300461	391.360894573166	356.541006407136	524.235099436759	bm_yield
915	46.7	633.196257948574	683.983932759373	876.656783339448	507.399671252552	558.110168633975	33.8314448569778	332.269544300461	391.360894573166	356.541006407136	524.235099436759	bm_yield
916	46.75	633.535137425843	684.34999322591	877.125960136931	507.67122581909	558.408862885293	33.8314448569778	332.269544300461	391.360894573166	356.541006407136	524.235099436759	bm_yield
917	46.8	633.873835732543	684.715857990471	877.594886104744	507.942635208068	558.707397449727	33.8314448569778	332.269544300461	391.360894573166	356.541006407136	524.235099436759	bm_yield
918	46.85	634.212353158934	685.081527366599	878.06356164475	508.213899652082	559.005772583119	33.8314448569778	332.269544300461	391.360894573166	356.541006407136	524.235099436759	bm_yield
919	46.9	634.550689994501	685.447001666997	878.531987157741	508.485019383104	559.303988540625	33.8314448569778	332.269544300461	391.360894573166	356.541006407136	524.235099436759	bm_yield
920	46.95	634.888846527959	685.812281203538	879.00016304344	508.755994632491	559.602045576724	33.8314448569778	332.269544300461	391.360894573166	356.541006407136	524.235099436759	bm_yield
921	47	635.226823047254	686.177366287263	879.468089700508	509.026825630983	559.899943945215	33.8314448569778	332.269544300461	391.360894573166	356.541006407136	524.235099436759	bm_yield
922	47.05	635.564619839566	686.542257228387	879.935767526543	509.297512608705	560.197683899226	33.8314448569778	332.269544300461	391.360894573166	356.541006407136	524.235099436759	bm_yield
923	47.1	635.902237191313	686.906954336302	880.403196918089	509.568055795174	560.495265691209	33.8314448569778	332.269544300461	391.360894573166	356.541006407136	524.235099436759	bm_yield
924	47.15	636.239675388153	687.271457919575	880.870378270638	509.838455419296	560.792689572948	33.8314448569778	332.269544300461	391.360894573166	356.541006407136	524.235099436759	bm_yield
925	47.2	636.576934714985	687.63576828596	881.337311978633	510.10871170937	561.08995579556	33.8314448569778	332.269544300461	391.360894573166	356.541006407136	524.235099436759	bm_yield
926	47.25	636.914015455958	687.999885742394	881.803998435473	510.378824893091	561.387064609495	33.8314448569778	332.269544300461	391.360894573166	356.541006407136	524.235099436759	bm_yield
927	47.3	637.250917894464	688.363810595002	882.270438033516	510.648795197552	561.684016264543	33.8314448569778	332.269544300461	391.360894573166	356.541006407136	524.235099436759	bm_yield
928	47.35	637.58764231315	688.7275431491	882.736631164085	510.918622849247	561.980811009833	33.8314448569778	332.269544300461	391.360894573166	356.541006407136	524.235099436759	bm_yield
929	47.4	637.924188993917	689.0910837092	883.202578217468	511.188308074071	562.277449093836	33.8314448569778	332.269544300461	391.360894573166	356.541006407136	524.235099436759	bm_yield
930	47.45	638.260558217921	689.45443257901	883.668279582926	511.457851097322	562.573930764369	33.8314448569778	332.269544300461	391.360894573166	356.541006407136	524.235099436759	bm_yield
931	47.5	638.596750265578	689.817590061437	884.133735648694	511.727252143708	562.870256268596	33.8314448569778	332.269544300461	391.360894573166	356.541006407136	524.235099436759	bm_yield
932	47.55	638.932765416567	690.180556458593	884.598946801984	511.996511437343	563.166425853031	33.8314448569778	332.269544300461	391.360894573166	356.541006407136	524.235099436759	bm_yield
933	47.6	639.268603949832	690.543332071795	885.063913428993	512.265629201754	563.462439763538	33.8314448569778	332.269544300461	391.360894573166	356.541006407136	524.235099436759	bm_yield
934	47.65	639.604266143583	690.90591720157	885.528635914904	512.53460565988	563.758298245339	33.8314448569778	332.269544300461	391.360894573166	356.541006407136	524.235099436759	bm_yield
935	47.7	639.939752275304	691.268312147654	885.993114643887	512.803441034075	564.054001543011	33.8314448569778	332.269544300461	391.360894573166	356.541006407136	524.235099436759	bm_yield
936	47.75	640.275062621747	691.630517209001	886.457349999108	513.072135546112	564.349549900489	33.8314448569778	332.269544300461	391.360894573166	356.541006407136	524.235099436759	bm_yield
937	47.8	640.610197458944	691.992532683782	886.92134236273	513.340689417181	564.644943561073	33.8314448569778	332.269544300461	391.360894573166	356.541006407136	524.235099436759	bm_yield
938	47.85	640.945157062203	692.354358869387	887.385092115916	513.609102867898	564.940182767423	33.8314448569778	332.269544300461	391.360894573166	356.541006407136	524.235099436759	bm_yield
939	47.9	641.279941706114	692.71599606243	887.848599638833	513.877376118297	565.235267761567	33.8314448569778	332.269544300461	391.360894573166	356.541006407136	524.235099436759	bm_yield
940	47.95	641.61455166455	693.077444558751	888.311865310659	514.145509387844	565.530198784904	33.8314448569778	332.269544300461	391.360894573166	356.541006407136	524.235099436759	bm_yield
941	48	641.948987210672	693.43870465342	888.774889509581	514.413502895429	565.824976078199	33.8314448569778	332.269544300461	391.360894573166	356.541006407136	524.235099436759	bm_yield
942	48.05	642.283248616926	693.799776640737	889.237672612802	514.681356859372	566.119599881595	33.8314448569778	332.269544300461	391.360894573166	356.541006407136	524.235099436759	bm_yield
943	48.1	642.617336155054	694.160660814239	889.700214996545	514.949071497429	566.414070434606	33.8314448569778	332.269544300461	391.360894573166	356.541006407136	524.235099436759	bm_yield
944	48.15	642.951250096088	694.521357466699	890.162517036055	515.216647026786	566.708387976127	33.8314448569778	332.269544300461	391.360894573166	356.541006407136	524.235099436759	bm_yield
945	48.2	643.284990710359	694.881866890129	890.624579105601	515.484083664067	567.002552744432	33.8314448569778	332.269544300461	391.360894573166	356.541006407136	524.235099436759	bm_yield
946	48.25	643.618558267497	695.242189375785	891.086401578486	515.751381625336	567.296564977177	33.8314448569778	332.269544300461	391.360894573166	356.541006407136	524.235099436759	bm_yield
947	48.3	643.951953036433	695.602325214169	891.547984827042	516.018541126094	567.590424911403	33.8314448569778	332.269544300461	391.360894573166	356.541006407136	524.235099436759	bm_yield
948	48.35	644.285175285403	695.962274695032	892.009329222641	516.285562381287	567.884132783536	33.8314448569778	332.269544300461	391.360894573166	356.541006407136	524.235099436759	bm_yield
949	48.4	644.618225281947	696.322038107375	892.470435135692	516.552445605305	568.177688829393	33.8314448569778	332.269544300461	391.360894573166	356.541006407136	524.235099436759	bm_yield
950	48.45	644.951103292918	696.681615739451	892.931302935649	516.819191011983	568.471093284182	33.8314448569778	332.269544300461	391.360894573166	356.541006407136	524.235099436759	bm_yield
951	48.5	645.283809584478	697.041007878774	893.391932991015	517.085798814607	568.764346382502	33.8314448569778	332.269544300461	391.360894573166	356.541006407136	524.235099436759	bm_yield
952	48.55	645.616344422105	697.400214812113	893.85232566934	517.352269225912	569.05744835835	33.8314448569778	332.269544300461	391.360894573166	356.541006407136	524.235099436759	bm_yield
953	48.6	645.948708070592	697.759236825501	894.31248133723	517.618602458084	569.350399445121	33.8314448569778	332.269544300461	391.360894573166	356.541006407136	524.235099436759	bm_yield
954	48.65	646.280900794053	698.118074204235	894.772400360348	517.884798722765	569.643199875607	33.8314448569778	332.269544300461	391.360894573166	356.541006407136	524.235099436759	bm_yield
955	48.7	646.612922855921	698.476727232879	895.232083103417	518.150858231055	569.935849882004	33.8314448569778	332.269544300461	391.360894573166	356.541006407136	524.235099436759	bm_yield
956	48.75	646.944774518955	698.835196195268	895.691529930226	518.416781193509	570.228349695913	33.8314448569778	332.269544300461	391.360894573166	356.541006407136	524.235099436759	bm_yield
957	48.8	647.276456045241	699.193481374507	896.150741203629	518.682567820143	570.520699548339	33.8314448569778	332.269544300461	391.360894573166	356.541006407136	524.235099436759	bm_yield
958	48.85	647.607967696192	699.551583052978	896.609717285553	518.948218320438	570.812899669698	33.8314448569778	332.269544300461	391.360894573166	356.541006407136	524.235099436759	bm_yield
959	48.9	647.939309732553	699.90950151234	897.068458536998	519.213732903336	571.104950289814	33.8314448569778	332.269544300461	391.360894573166	356.541006407136	524.235099436759	bm_yield
960	48.95	648.270482414403	700.267237033531	897.52696531804	519.479111777246	571.396851637925	33.8314448569778	332.269544300461	391.360894573166	356.541006407136	524.235099436759	bm_yield
961	49	648.601486001156	700.624789896775	897.985237987839	519.744355150045	571.688603942683	33.8314448569778	332.269544300461	391.360894573166	356.541006407136	524.235099436759	bm_yield
962	49.05	648.932320751565	700.982160381578	898.443276904636	520.009463229079	571.98020743216	33.8314448569778	332.269544300461	391.360894573166	356.541006407136	524.235099436759	bm_yield
963	49.1	649.262986923725	701.339348766736	898.901082425762	520.274436221169	572.271662333842	33.8314448569778	332.269544300461	391.360894573166	356.541006407136	524.235099436759	bm_yield
964	49.15	649.593484775072	701.696355330334	899.358654907636	520.539274332604	572.562968874638	33.8314448569778	332.269544300461	391.360894573166	356.541006407136	524.235099436759	bm_yield
965	49.2	649.923814562389	702.05318034975	899.815994705772	520.803977769154	572.854127280883	33.8314448569778	332.269544300461	391.360894573166	356.541006407136	524.235099436759	bm_yield
966	49.25	650.253976541806	702.409824101658	900.27310217478	521.068546736064	573.145137778333	33.8314448569778	332.269544300461	391.360894573166	356.541006407136	524.235099436759	bm_yield
967	49.3	650.583970968804	702.766286862031	900.729977668373	521.332981438056	573.436000592173	33.8314448569778	332.269544300461	391.360894573166	356.541006407136	524.235099436759	bm_yield
968	49.35	650.913798098214	703.122568906141	901.186621539364	521.597282079338	573.726715947016	33.8314448569778	332.269544300461	391.360894573166	356.541006407136	524.235099436759	bm_yield
969	49.4	651.243458184224	703.478670508563	901.643034139675	521.861448863596	574.017284066909	33.8314448569778	332.269544300461	391.360894573166	356.541006407136	524.235099436759	bm_yield
970	49.45	651.572951480379	703.834591943178	902.099215820335	522.125481994004	574.307705175329	33.8314448569778	332.269544300461	391.360894573166	356.541006407136	524.235099436759	bm_yield
971	49.5	651.902278239582	704.190333483174	902.55516693149	522.389381673222	574.597979495189	33.8314448569778	332.269544300461	391.360894573166	356.541006407136	524.235099436759	bm_yield
972	49.55	652.231438714098	704.545895401051	903.010887822398	522.653148103396	574.888107248842	33.8314448569778	332.269544300461	391.360894573166	356.541006407136	524.235099436759	bm_yield
973	49.6	652.560433155556	704.90127796862	903.466378841438	522.916781486165	575.178088658076	33.8314448569778	332.269544300461	391.360894573166	356.541006407136	524.235099436759	bm_yield
974	49.65	652.889261814952	705.256481457007	903.921640336111	523.18028202266	575.467923944124	33.8314448569778	332.269544300461	391.360894573166	356.541006407136	524.235099436759	bm_yield
975	49.7	653.217924942647	705.611506136657	904.376672653044	523.443649913502	575.757613327659	33.8314448569778	332.269544300461	391.360894573166	356.541006407136	524.235099436759	bm_yield
976	49.75	653.546422788376	705.966352277335	904.831476137991	523.706885358813	576.047157028801	33.8314448569778	332.269544300461	391.360894573166	356.541006407136	524.235099436759	bm_yield
977	49.8	653.874755601244	706.321020148127	905.28605113584	523.969988558208	576.336555267116	33.8314448569778	332.269544300461	391.360894573166	356.541006407136	524.235099436759	bm_yield
978	49.85	654.202923629735	706.675510017444	905.740397990609	524.232959710802	576.625808261621	33.8314448569778	332.269544300461	391.360894573166	356.541006407136	524.235099436759	bm_yield
979	49.9	654.530927121704	707.029822153026	906.194517045459	524.495799015213	576.914916230782	33.8314448569778	332.269544300461	391.360894573166	356.541006407136	524.235099436759	bm_yield
980	49.95	654.85876632439	707.38395682194	906.648408642688	524.75850666956	577.203879392517	33.8314448569778	332.269544300461	391.360894573166	356.541006407136	524.235099436759	bm_yield
981	50	655.186441484412	707.737914290586	907.102073123738	525.021082871466	577.492697964203	33.8314448569778	332.269544300461	391.360894573166	356.541006407136	524.235099436759	bm_yield
982	50.05	655.513952847773	708.091694824698	907.555510829199	525.283527818059	577.781372162668	33.8314448569778	332.269544300461	391.360894573166	356.541006407136	524.235099436759	bm_yield
983	50.1	655.84130065986	708.445298689346	908.00872209881	525.545841705978	578.069902204204	33.8314448569778	332.269544300461	391.360894573166	356.541006407136	524.235099436759	bm_yield
984	50.15	656.168485165451	708.798726148941	908.461707271462	525.80802473137	578.358288304559	33.8314448569778	332.269544300461	391.360894573166	356.541006407136	524.235099436759	bm_yield
985	50.2	656.49550660871	709.151977467232	908.914466685202	526.070077089892	578.646530678947	33.8314448569778	332.269544300461	391.360894573166	356.541006407136	524.235099436759	bm_yield
986	50.25	656.822365233198	709.505052907314	909.367000677235	526.331998976714	578.934629542044	33.8314448569778	332.269544300461	391.360894573166	356.541006407136	524.235099436759	bm_yield
987	50.3	657.149061281866	709.857952731625	909.819309583928	526.593790586524	579.222585107992	33.8314448569778	332.269544300461	391.360894573166	356.541006407136	524.235099436759	bm_yield
988	50.35	657.475594997063	710.210677201955	910.271393740812	526.855452113521	579.510397590403	33.8314448569778	332.269544300461	391.360894573166	356.541006407136	524.235099436759	bm_yield
989	50.4	657.801966620538	710.563226579439	910.723253482586	527.116983751427	579.798067202358	33.8314448569778	332.269544300461	391.360894573166	356.541006407136	524.235099436759	bm_yield
990	50.45	658.128176393438	710.915601124569	911.174889143117	527.378385693481	580.085594156407	33.8314448569778	332.269544300461	391.360894573166	356.541006407136	524.235099436759	bm_yield
991	50.5	658.454224556314	711.26780109719	911.626301055447	527.639658132443	580.372978664577	33.8314448569778	332.269544300461	391.360894573166	356.541006407136	524.235099436759	bm_yield
992	50.55	658.780111349123	711.619826756504	912.077489551794	527.900801260598	580.660220938369	33.8314448569778	332.269544300461	391.360894573166	356.541006407136	524.235099436759	bm_yield
993	50.6	659.105837011225	711.971678361071	912.528454963552	528.161815269753	580.947321188761	33.8314448569778	332.269544300461	391.360894573166	356.541006407136	524.235099436759	bm_yield
994	50.65	659.431401781393	712.323356168816	912.9791976213	528.422700351244	581.23427962621	33.8314448569778	332.269544300461	391.360894573166	356.541006407136	524.235099436759	bm_yield
995	50.7	659.756805897808	712.674860437023	913.4297178548	528.683456695932	581.521096460654	33.8314448569778	332.269544300461	391.360894573166	356.541006407136	524.235099436759	bm_yield
996	50.75	660.082049598065	713.026191422345	913.880015992999	528.944084494211	581.807771901513	33.8314448569778	332.269544300461	391.360894573166	356.541006407136	524.235099436759	bm_yield
997	50.8	660.407133119175	713.377349380802	914.330092364038	529.204583936004	582.094306157692	33.8314448569778	332.269544300461	391.360894573166	356.541006407136	524.235099436759	bm_yield
998	50.85	660.732056697564	713.728334567784	914.779947295247	529.464955210766	582.380699437582	33.8314448569778	332.269544300461	391.360894573166	356.541006407136	524.235099436759	bm_yield
999	50.9	661.056820569077	714.079147238055	915.229581113155	529.725198507488	582.666951949061	33.8314448569778	332.269544300461	391.360894573166	356.541006407136	524.235099436759	bm_yield
1000	50.95	661.381424968983	714.42978764575	915.678994143486	529.985314014697	582.953063899497	33.8314448569778	332.269544300461	391.360894573166	356.541006407136	524.235099436759	bm_yield
1001	51	661.70587013197	714.780256044385	916.128186711167	530.245301920457	583.23903549575	33.8314448569778	332.269544300461	391.360894573166	356.541006407136	524.235099436759	bm_yield
1002	51.05	662.030156292153	715.130552686851	916.577159140329	530.505162412371	583.524866944173	33.8314448569778	332.269544300461	391.360894573166	356.541006407136	524.235099436759	bm_yield
1003	51.1	662.354283683074	715.480677825422	917.025911754309	530.764895677583	583.810558450614	33.8314448569778	332.269544300461	391.360894573166	356.541006407136	524.235099436759	bm_yield
1004	51.15	662.678252537702	715.830631711754	917.474444875653	531.02450190278	584.096110220415	33.8314448569778	332.269544300461	391.360894573166	356.541006407136	524.235099436759	bm_yield
1005	51.2	663.00206308844	716.18041459689	917.922758826119	531.283981274191	584.38152245842	33.8314448569778	332.269544300461	391.360894573166	356.541006407136	524.235099436759	bm_yield
1006	51.25	663.32571556712	716.530026731258	918.370853926679	531.543333977593	584.666795368972	33.8314448569778	332.269544300461	391.360894573166	356.541006407136	524.235099436759	bm_yield
1007	51.3	663.649210205013	716.879468364677	918.818730497525	531.802560198307	584.951929155914	33.8314448569778	332.269544300461	391.360894573166	356.541006407136	524.235099436759	bm_yield
1008	51.35	663.972547232822	717.228739746356	919.266388858066	532.061660121206	585.236924022594	33.8314448569778	332.269544300461	391.360894573166	356.541006407136	524.235099436759	bm_yield
1009	51.4	664.295726880692	717.577841124899	919.713829326935	532.32063393071	585.521780171864	33.8314448569778	332.269544300461	391.360894573166	356.541006407136	524.235099436759	bm_yield
1010	51.45	664.618749378207	717.926772748304	920.16105222199	532.579481810793	585.806497806085	33.8314448569778	332.269544300461	391.360894573166	356.541006407136	524.235099436759	bm_yield
1011	51.5	664.941614954394	718.275534863968	920.608057860317	532.83820394498	586.091077127125	33.8314448569778	332.269544300461	391.360894573166	356.541006407136	524.235099436759	bm_yield
1012	51.55	665.264323837723	718.624127718687	921.054846558233	533.096800516352	586.37551833636	33.8314448569778	332.269544300461	391.360894573166	356.541006407136	524.235099436759	bm_yield
1013	51.6	665.586876256111	718.972551558659	921.501418631288	533.355271707547	586.659821634682	33.8314448569778	332.269544300461	391.360894573166	356.541006407136	524.235099436759	bm_yield
1014	51.65	665.909272436923	719.320806629485	921.947774394266	533.613617700758	586.943987222494	33.8314448569778	332.269544300461	391.360894573166	356.541006407136	524.235099436759	bm_yield
1015	51.7	666.231512606975	719.668893176173	922.393914161193	533.871838677739	587.228015299714	33.8314448569778	332.269544300461	391.360894573166	356.541006407136	524.235099436759	bm_yield
1016	51.75	666.553596992532	720.016811443137	922.839838245333	534.129934819805	587.511906065777	33.8314448569778	332.269544300461	391.360894573166	356.541006407136	524.235099436759	bm_yield
1017	51.8	666.875525819315	720.364561674203	923.285546959194	534.387906307833	587.795659719638	33.8314448569778	332.269544300461	391.360894573166	356.541006407136	524.235099436759	bm_yield
1018	51.85	667.197299312499	720.712144112607	923.73104061453	534.645753322262	588.07927645977	33.8314448569778	332.269544300461	391.360894573166	356.541006407136	524.235099436759	bm_yield
1019	51.9	667.518917696718	721.059559000999	924.176319522345	534.903476043097	588.362756484168	33.8314448569778	332.269544300461	391.360894573166	356.541006407136	524.235099436759	bm_yield
1020	51.95	667.840381196063	721.406806581446	924.621383992893	535.161074649911	588.646099990351	33.8314448569778	332.269544300461	391.360894573166	356.541006407136	524.235099436759	bm_yield
1021	52	668.161690034087	721.753887095431	925.066234335682	535.418549321843	588.929307175363	33.8314448569778	332.269544300461	391.360894573166	356.541006407136	524.235099436759	bm_yield
1022	52.05	668.482844433806	722.100800783857	925.510870859475	535.675900237603	589.212378235772	33.8314448569778	332.269544300461	391.360894573166	356.541006407136	524.235099436759	bm_yield
1023	52.1	668.803844617701	722.447547887051	925.955293872296	535.933127575471	589.495313367678	33.8314448569778	332.269544300461	391.360894573166	356.541006407136	524.235099436759	bm_yield
1024	52.15	669.124690807717	722.794128644759	926.399503681427	536.1902315133	589.778112766707	33.8314448569778	332.269544300461	391.360894573166	356.541006407136	524.235099436759	bm_yield
1025	52.2	669.445383225269	723.140543296157	926.843500593417	536.447212228515	590.060776628019	33.8314448569778	332.269544300461	391.360894573166	356.541006407136	524.235099436759	bm_yield
1026	52.25	669.765922091243	723.486792079846	927.28728491408	536.704069898119	590.343305146304	33.8314448569778	332.269544300461	391.360894573166	356.541006407136	524.235099436759	bm_yield
1027	52.3	670.086307625994	723.832875233855	927.730856948496	536.96080469869	590.62569851579	33.8314448569778	332.269544300461	391.360894573166	356.541006407136	524.235099436759	bm_yield
1028	52.35	670.406540049351	724.178792995649	928.17421700102	537.217416806384	590.907956930237	33.8314448569778	332.269544300461	391.360894573166	356.541006407136	524.235099436759	bm_yield
1029	52.4	670.726619580621	724.52454560212	928.617365375278	537.473906396937	591.190080582945	33.8314448569778	332.269544300461	391.360894573166	356.541006407136	524.235099436759	bm_yield
1030	52.45	671.046546438585	724.870133289601	929.060302374172	537.730273645666	591.472069666752	33.8314448569778	332.269544300461	391.360894573166	356.541006407136	524.235099436759	bm_yield
1031	52.5	671.366320841504	725.215556293856	929.503028299883	537.98651872747	591.753924374036	33.8314448569778	332.269544300461	391.360894573166	356.541006407136	524.235099436759	bm_yield
1032	52.55	671.685943007119	725.560814850094	929.945543453872	538.242641816832	592.035644896719	33.8314448569778	332.269544300461	391.360894573166	356.541006407136	524.235099436759	bm_yield
1033	52.6	672.005413152653	725.905909192959	930.387848136885	538.498643087818	592.317231426266	33.8314448569778	332.269544300461	391.360894573166	356.541006407136	524.235099436759	bm_yield
1034	52.65	672.324731494813	726.250839556541	930.829942648951	538.754522714085	592.598684153685	33.8314448569778	332.269544300461	391.360894573166	356.541006407136	524.235099436759	bm_yield
1035	52.7	672.643898249793	726.595606174374	931.271827289387	539.010280868872	592.880003269532	33.8314448569778	332.269544300461	391.360894573166	356.541006407136	524.235099436759	bm_yield
1036	52.75	672.962913633272	726.940209279436	931.713502356802	539.265917725013	593.161188963913	33.8314448569778	332.269544300461	391.360894573166	356.541006407136	524.235099436759	bm_yield
1037	52.8	673.28177786042	727.284649104155	932.154968149097	539.521433454928	593.44224142648	33.8314448569778	332.269544300461	391.360894573166	356.541006407136	524.235099436759	bm_yield
1038	52.85	673.600491145896	727.628925880409	932.596224963467	539.77682823063	593.723160846439	33.8314448569778	332.269544300461	391.360894573166	356.541006407136	524.235099436759	bm_yield
1039	52.9	673.919053703854	727.973039839528	933.037273096405	540.032102223728	594.003947412547	33.8314448569778	332.269544300461	391.360894573166	356.541006407136	524.235099436759	bm_yield
1040	52.95	674.237465747939	728.316991212293	933.478112843703	540.287255605422	594.284601313117	33.8314448569778	332.269544300461	391.360894573166	356.541006407136	524.235099436759	bm_yield
1041	53	674.555727491293	728.660780228943	933.918744500455	540.542288546509	594.565122736015	33.8314448569778	332.269544300461	391.360894573166	356.541006407136	524.235099436759	bm_yield
1042	53.05	674.873839146557	729.004407119172	934.35916836106	540.797201217386	594.845511868665	33.8314448569778	332.269544300461	391.360894573166	356.541006407136	524.235099436759	bm_yield
1043	53.1	675.191800925869	729.347872112136	934.799384719223	541.051993788043	595.125768898051	33.8314448569778	332.269544300461	391.360894573166	356.541006407136	524.235099436759	bm_yield
1044	53.15	675.509613040868	729.691175436448	935.239393867956	541.306666428076	595.405894010715	33.8314448569778	332.269544300461	391.360894573166	356.541006407136	524.235099436759	bm_yield
1045	53.2	675.827275702696	730.034317320185	935.679196099586	541.561219306678	595.68588739276	33.8314448569778	332.269544300461	391.360894573166	356.541006407136	524.235099436759	bm_yield
1046	53.25	676.144789121999	730.37729799089	936.11879170575	541.815652592647	595.965749229855	33.8314448569778	332.269544300461	391.360894573166	356.541006407136	524.235099436759	bm_yield
1047	53.3	676.462153508929	730.720117675569	936.558180977401	542.069966454382	596.245479707229	33.8314448569778	332.269544300461	391.360894573166	356.541006407136	524.235099436759	bm_yield
1048	53.35	676.779369073144	731.062776600698	936.997364204811	542.324161059891	596.525079009681	33.8314448569778	332.269544300461	391.360894573166	356.541006407136	524.235099436759	bm_yield
1049	53.4	677.096436023812	731.405274992221	937.436341677572	542.578236576785	596.804547321573	33.8314448569778	332.269544300461	391.360894573166	356.541006407136	524.235099436759	bm_yield
1050	53.45	677.41335456961	731.747613075554	937.875113684596	542.832193172286	597.083884826839	33.8314448569778	332.269544300461	391.360894573166	356.541006407136	524.235099436759	bm_yield
1051	53.5	677.73012491873	732.089791075586	938.313680514123	543.086031013221	597.363091708981	33.8314448569778	332.269544300461	391.360894573166	356.541006407136	524.235099436759	bm_yield
1052	53.55	678.046747278875	732.43180921668	938.752042453717	543.339750266031	597.642168151072	33.8314448569778	332.269544300461	391.360894573166	356.541006407136	524.235099436759	bm_yield
1053	53.6	678.363221857264	732.773667722677	939.190199790272	543.593351096766	597.921114335759	33.8314448569778	332.269544300461	391.360894573166	356.541006407136	524.235099436759	bm_yield
1054	53.65	678.679548860633	733.115366816894	939.628152810013	543.846833671091	598.199930445263	33.8314448569778	332.269544300461	391.360894573166	356.541006407136	524.235099436759	bm_yield
1055	53.7	678.995728495237	733.456906722128	940.065901798497	544.100198154284	598.478616661381	33.8314448569778	332.269544300461	391.360894573166	356.541006407136	524.235099436759	bm_yield
1056	53.75	679.31176096685	733.79828766066	940.503447040619	544.353444711238	598.757173165484	33.8314448569778	332.269544300461	391.360894573166	356.541006407136	524.235099436759	bm_yield
1057	53.8	679.627646480768	734.139509854252	940.94078882061	544.606573506463	599.035600138526	33.8314448569778	332.269544300461	391.360894573166	356.541006407136	524.235099436759	bm_yield
1058	53.85	679.94338524181	734.480573524151	941.377927422041	544.859584704087	599.313897761036	33.8314448569778	332.269544300461	391.360894573166	356.541006407136	524.235099436759	bm_yield
1059	53.9	680.258977454321	734.821478891091	941.814863127825	545.112478467856	599.592066213128	33.8314448569778	332.269544300461	391.360894573166	356.541006407136	524.235099436759	bm_yield
1060	53.95	680.574423322169	735.162226175295	942.251596220218	545.36525496114	599.870105674495	33.8314448569778	332.269544300461	391.360894573166	356.541006407136	524.235099436759	bm_yield
1061	54	680.889723048753	735.502815596473	942.688126980824	545.617914346925	600.148016324416	33.8314448569778	332.269544300461	391.360894573166	356.541006407136	524.235099436759	bm_yield
1062	54.05	681.204876837	735.84324737383	943.124455690594	545.870456787824	600.425798341755	33.8314448569778	332.269544300461	391.360894573166	356.541006407136	524.235099436759	bm_yield
1063	54.1	681.519884889368	736.183521726063	943.56058262983	546.122882446073	600.703451904961	33.8314448569778	332.269544300461	391.360894573166	356.541006407136	524.235099436759	bm_yield
1064	54.15	681.834747407847	736.523638871362	943.996508078187	546.375191483533	600.980977192072	33.8314448569778	332.269544300461	391.360894573166	356.541006407136	524.235099436759	bm_yield
1065	54.2	682.149464593961	736.863599027416	944.432232314672	546.62738406169	601.258374380715	33.8314448569778	332.269544300461	391.360894573166	356.541006407136	524.235099436759	bm_yield
1066	54.25	682.464036648769	737.203402411411	944.867755617653	546.879460341661	601.535643648106	33.8314448569778	332.269544300461	391.360894573166	356.541006407136	524.235099436759	bm_yield
1067	54.3	682.778463772868	737.543049240033	945.303078264853	547.131420484188	601.812785171056	33.8314448569778	332.269544300461	391.360894573166	356.541006407136	524.235099436759	bm_yield
1068	54.35	683.092746166392	737.882539729468	945.738200533357	547.383264649647	602.089799125966	33.8314448569778	332.269544300461	391.360894573166	356.541006407136	524.235099436759	bm_yield
1069	54.4	683.406884029015	738.221874095407	946.173122699613	547.634992998041	602.366685688831	33.8314448569778	332.269544300461	391.360894573166	356.541006407136	524.235099436759	bm_yield
1070	54.45	683.720877559953	738.561052553043	946.607845039435	547.886605689009	602.643445035246	33.8314448569778	332.269544300461	391.360894573166	356.541006407136	524.235099436759	bm_yield
1071	54.5	684.034726957965	738.900075317078	947.042367828002	548.138102881823	602.920077340398	33.8314448569778	332.269544300461	391.360894573166	356.541006407136	524.235099436759	bm_yield
1072	54.55	684.348432421353	739.238942601719	947.476691339863	548.389484735387	603.196582779075	33.8314448569778	332.269544300461	391.360894573166	356.541006407136	524.235099436759	bm_yield
1073	54.6	684.661994147965	739.577654620684	947.910815848938	548.640751408244	603.472961525664	33.8314448569778	332.269544300461	391.360894573166	356.541006407136	524.235099436759	bm_yield
1074	54.65	684.975412335197	739.916211587201	948.34474162852	548.891903058573	603.749213754152	33.8314448569778	332.269544300461	391.360894573166	356.541006407136	524.235099436759	bm_yield
1075	54.7	685.288687179993	740.254613714012	948.778468951277	549.142939844192	604.025339638131	33.8314448569778	332.269544300461	391.360894573166	356.541006407136	524.235099436759	bm_yield
1076	54.75	685.601818878847	740.592861213369	949.211998089254	549.393861922557	604.301339350792	33.8314448569778	332.269544300461	391.360894573166	356.541006407136	524.235099436759	bm_yield
1077	54.8	685.914807627804	740.930954297045	949.645329313876	549.644669450765	604.577213064935	33.8314448569778	332.269544300461	391.360894573166	356.541006407136	524.235099436759	bm_yield
1078	54.85	686.227653622464	741.268893176325	950.078462895947	549.895362585556	604.852960952962	33.8314448569778	332.269544300461	391.360894573166	356.541006407136	524.235099436759	bm_yield
1079	54.9	686.54035705798	741.606678062016	950.511399105656	550.145941483312	605.128583186885	33.8314448569778	332.269544300461	391.360894573166	356.541006407136	524.235099436759	bm_yield
1080	54.95	686.852918129058	741.944309164443	950.944138212575	550.396406300059	605.404079938325	33.8314448569778	332.269544300461	391.360894573166	356.541006407136	524.235099436759	bm_yield
1081	55	687.165337029967	742.281786693454	951.376680485664	550.646757191467	605.679451378509	33.8314448569778	332.269544300461	391.360894573166	356.541006407136	524.235099436759	bm_yield
1082	55.05	687.477613954529	742.619110858421	951.809026193273	550.896994312856	605.954697678278	33.8314448569778	332.269544300461	391.360894573166	356.541006407136	524.235099436759	bm_yield
1083	55.1	687.78974909613	742.956281868237	952.241175603141	551.147117819188	606.229819008085	33.8314448569778	332.269544300461	391.360894573166	356.541006407136	524.235099436759	bm_yield
1084	55.15	688.101742647716	743.293299931326	952.673128982401	551.397127865078	606.504815537995	33.8314448569778	332.269544300461	391.360894573166	356.541006407136	524.235099436759	bm_yield
1085	55.2	688.413594801794	743.630165255636	953.104886597579	551.647024604789	606.779687437689	33.8314448569778	332.269544300461	391.360894573166	356.541006407136	524.235099436759	bm_yield
1086	55.25	688.725305750437	743.966878048646	953.536448714599	551.896808192235	607.054434876462	33.8314448569778	332.269544300461	391.360894573166	356.541006407136	524.235099436759	bm_yield
1087	55.3	689.036875685284	744.303438517365	953.967815598783	552.146478780981	607.329058023229	33.8314448569778	332.269544300461	391.360894573166	356.541006407136	524.235099436759	bm_yield
1088	55.35	689.348304797541	744.639846868335	954.398987514854	552.396036524245	607.603557046521	33.8314448569778	332.269544300461	391.360894573166	356.541006407136	524.235099436759	bm_yield
1089	55.4	689.65959327798	744.976103307631	954.829964726938	552.645481574902	607.877932114489	33.8314448569778	332.269544300461	391.360894573166	356.541006407136	524.235099436759	bm_yield
1090	55.45	689.970741316944	745.312208040863	955.260747498561	552.894814085477	608.152183394904	33.8314448569778	332.269544300461	391.360894573166	356.541006407136	524.235099436759	bm_yield
1091	55.5	690.281749104348	745.648161273178	955.691336092661	553.144034208156	608.42631105516	33.8314448569778	332.269544300461	391.360894573166	356.541006407136	524.235099436759	bm_yield
1092	55.55	690.592616829678	745.983963209261	956.12173077158	553.39314209478	608.700315262275	33.8314448569778	332.269544300461	391.360894573166	356.541006407136	524.235099436759	bm_yield
1093	55.6	690.903344681995	746.319614053335	956.55193179707	553.642137896849	608.974196182888	33.8314448569778	332.269544300461	391.360894573166	356.541006407136	524.235099436759	bm_yield
1094	55.65	691.213932849934	746.655114009168	956.981939430297	553.891021765521	609.247953983267	33.8314448569778	332.269544300461	391.360894573166	356.541006407136	524.235099436759	bm_yield
1095	55.7	691.524381521706	746.990463280067	957.411753931837	554.139793851617	609.521588829304	33.8314448569778	332.269544300461	391.360894573166	356.541006407136	524.235099436759	bm_yield
1096	55.75	691.834690885101	747.325662068882	957.841375561686	554.388454305618	609.79510088652	33.8314448569778	332.269544300461	391.360894573166	356.541006407136	524.235099436759	bm_yield
1097	55.8	692.144861127487	747.660710578012	958.270804579253	554.637003277668	610.068490320065	33.8314448569778	332.269544300461	391.360894573166	356.541006407136	524.235099436759	bm_yield
1098	55.85	692.454892435813	747.995609009399	958.700041243367	554.885440917574	610.341757294718	33.8314448569778	332.269544300461	391.360894573166	356.541006407136	524.235099436759	bm_yield
1099	55.9	692.764784996609	748.330357564536	959.129085812279	555.133767374811	610.614901974892	33.8314448569778	332.269544300461	391.360894573166	356.541006407136	524.235099436759	bm_yield
1100	55.95	693.074538995989	748.664956444464	959.557938543663	555.381982798515	610.887924524629	33.8314448569778	332.269544300461	391.360894573166	356.541006407136	524.235099436759	bm_yield
1101	56	693.384154619651	748.999405849774	959.986599694615	555.630087337492	611.160825107607	33.8314448569778	332.269544300461	391.360894573166	356.541006407136	524.235099436759	bm_yield
1102	56.05	693.693632052878	749.333705980613	960.41506952166	555.878081140216	611.433603887137	33.8314448569778	332.269544300461	391.360894573166	356.541006407136	524.235099436759	bm_yield
1103	56.1	694.002971480539	749.667857036677	960.843348280749	556.125964354829	611.706261026168	33.8314448569778	332.269544300461	391.360894573166	356.541006407136	524.235099436759	bm_yield
1104	56.15	694.312173087094	750.001859217221	961.271436227263	556.373737129142	611.978796687284	33.8314448569778	332.269544300461	391.360894573166	356.541006407136	524.235099436759	bm_yield
1105	56.2	694.621237056591	750.335712721054	961.699333616017	556.62139961064	612.251211032709	33.8314448569778	332.269544300461	391.360894573166	356.541006407136	524.235099436759	bm_yield
1106	56.25	694.930163572667	750.669417746545	962.127040701256	556.868951946476	612.523504224304	33.8314448569778	332.269544300461	391.360894573166	356.541006407136	524.235099436759	bm_yield
1107	56.3	695.238952818553	751.00297449162	962.554557736662	557.116394283481	612.795676423572	33.8314448569778	332.269544300461	391.360894573166	356.541006407136	524.235099436759	bm_yield
1108	56.35	695.547604977074	751.336383153768	962.981884975355	557.363726768155	613.067727791656	33.8314448569778	332.269544300461	391.360894573166	356.541006407136	524.235099436759	bm_yield
1109	56.4	695.856120230647	751.669643930038	963.40902266989	557.610949546676	613.339658489345	33.8314448569778	332.269544300461	391.360894573166	356.541006407136	524.235099436759	bm_yield
1110	56.45	696.164498761286	752.002757017043	963.835971072266	557.858062764898	613.611468677068	33.8314448569778	332.269544300461	391.360894573166	356.541006407136	524.235099436759	bm_yield
1111	56.5	696.472740750604	752.335722610962	964.262730433922	558.105066568352	613.8831585149	33.8314448569778	332.269544300461	391.360894573166	356.541006407136	524.235099436759	bm_yield
1112	56.55	696.780846379809	752.668540907539	964.689301005743	558.351961102246	614.154728162564	33.8314448569778	332.269544300461	391.360894573166	356.541006407136	524.235099436759	bm_yield
1113	56.6	697.088815829711	753.001212102084	965.115683038056	558.598746511468	614.426177779426	33.8314448569778	332.269544300461	391.360894573166	356.541006407136	524.235099436759	bm_yield
1114	56.65	697.396649280718	753.333736389478	965.541876780639	558.845422940587	614.697507524503	33.8314448569778	332.269544300461	391.360894573166	356.541006407136	524.235099436759	bm_yield
1115	56.7	697.704346912844	753.666113964172	965.967882482717	559.09199053385	614.968717556461	33.8314448569778	332.269544300461	391.360894573166	356.541006407136	524.235099436759	bm_yield
1116	56.75	698.011908905703	753.998345020187	966.393700392966	559.33844943519	615.239808033616	33.8314448569778	332.269544300461	391.360894573166	356.541006407136	524.235099436759	bm_yield
1117	56.8	698.319335438514	754.330429751117	966.819330759515	559.58479978822	615.510779113934	33.8314448569778	332.269544300461	391.360894573166	356.541006407136	524.235099436759	bm_yield
1118	56.85	698.626626690104	754.662368350131	967.244773829945	559.831041736238	615.781630955036	33.8314448569778	332.269544300461	391.360894573166	356.541006407136	524.235099436759	bm_yield
1119	56.9	698.933782838903	754.994161009974	967.670029851295	560.077175422228	616.052363714194	33.8314448569778	332.269544300461	391.360894573166	356.541006407136	524.235099436759	bm_yield
1120	56.95	699.240804062952	755.325807922964	968.095099070061	560.323200988858	616.322977548337	33.8314448569778	332.269544300461	391.360894573166	356.541006407136	524.235099436759	bm_yield
1121	57	699.5476905399	755.657309281001	968.519981732198	560.569118578485	616.593472614048	33.8314448569778	332.269544300461	391.360894573166	356.541006407136	524.235099436759	bm_yield
1122	57.05	699.854442447009	755.988665275563	968.944678083121	560.814928333153	616.863849067565	33.8314448569778	332.269544300461	391.360894573166	356.541006407136	524.235099436759	bm_yield
1123	57.1	700.161059961148	756.319876097707	969.369188367707	561.060630394594	617.134107064789	33.8314448569778	332.269544300461	391.360894573166	356.541006407136	524.235099436759	bm_yield
1124	57.15	700.467543258803	756.650941938075	969.7935128303	561.30622490423	617.404246761274	33.8314448569778	332.269544300461	391.360894573166	356.541006407136	524.235099436759	bm_yield
1125	57.2	700.773892516073	756.981862986888	970.217651714706	561.551712003176	617.674268312238	33.8314448569778	332.269544300461	391.360894573166	356.541006407136	524.235099436759	bm_yield
1126	57.25	701.080107908671	757.312639433956	970.641605264201	561.797091832236	617.944171872557	33.8314448569778	332.269544300461	391.360894573166	356.541006407136	524.235099436759	bm_yield
1127	57.3	701.386189611927	757.64327146867	971.065373721527	562.042364531907	618.213957596771	33.8314448569778	332.269544300461	391.360894573166	356.541006407136	524.235099436759	bm_yield
1128	57.35	701.69213780079	757.973759280012	971.488957328901	562.287530242381	618.483625639082	33.8314448569778	332.269544300461	391.360894573166	356.541006407136	524.235099436759	bm_yield
1129	57.4	701.997952649827	758.304103056549	971.912356328008	562.532589103544	618.753176153356	33.8314448569778	332.269544300461	391.360894573166	356.541006407136	524.235099436759	bm_yield
1130	57.45	702.303634333223	758.63430298644	972.335570960008	562.777541254976	619.022609293124	33.8314448569778	332.269544300461	391.360894573166	356.541006407136	524.235099436759	bm_yield
1131	57.5	702.609183024787	758.964359257433	972.758601465539	563.022386835955	619.291925211584	33.8314448569778	332.269544300461	391.360894573166	356.541006407136	524.235099436759	bm_yield
1132	57.55	702.914598897948	759.294272056869	973.181448084712	563.267125985455	619.561124061599	33.8314448569778	332.269544300461	391.360894573166	356.541006407136	524.235099436759	bm_yield
1133	57.6	703.21988212576	759.624041571681	973.604111057118	563.511758842151	619.830205995701	33.8314448569778	332.269544300461	391.360894573166	356.541006407136	524.235099436759	bm_yield
1134	57.65	703.525032880901	759.953667988398	974.026590621831	563.756285544413	620.099171166093	33.8314448569778	332.269544300461	391.360894573166	356.541006407136	524.235099436759	bm_yield
1135	57.7	703.830051335675	760.283151493142	974.448887017401	564.000706230314	620.368019724645	33.8314448569778	332.269544300461	391.360894573166	356.541006407136	524.235099436759	bm_yield
1136	57.75	704.134937662011	760.612492271635	974.871000481868	564.245021037628	620.6367518229	33.8314448569778	332.269544300461	391.360894573166	356.541006407136	524.235099436759	bm_yield
1137	57.8	704.439692031467	760.941690509196	975.292931252751	564.489230103828	620.905367612072	33.8314448569778	332.269544300461	391.360894573166	356.541006407136	524.235099436759	bm_yield
1138	57.85	704.744314615232	761.270746390742	975.714679567059	564.733333566093	621.173867243048	33.8314448569778	332.269544300461	391.360894573166	356.541006407136	524.235099436759	bm_yield
1139	57.9	705.048805584123	761.599660100792	976.136245661288	564.977331561304	621.44225086639	33.8314448569778	332.269544300461	391.360894573166	356.541006407136	524.235099436759	bm_yield
1140	57.95	705.353165108588	761.928431823466	976.557629771423	565.221224226047	621.710518632335	33.8314448569778	332.269544300461	391.360894573166	356.541006407136	524.235099436759	bm_yield
1141	58	705.65739335871	762.257061742488	976.978832132941	565.465011696613	621.978670690796	33.8314448569778	332.269544300461	391.360894573166	356.541006407136	524.235099436759	bm_yield
1142	58.05	705.961490504201	762.585550041184	977.399852980811	565.708694109	622.246707191361	33.8314448569778	332.269544300461	391.360894573166	356.541006407136	524.235099436759	bm_yield
1143	58.1	706.265456714413	762.913896902487	977.820692549496	565.952271598913	622.514628283299	33.8314448569778	332.269544300461	391.360894573166	356.541006407136	524.235099436759	bm_yield
1144	58.15	706.56929215833	763.242102508938	978.241351072955	566.195744301765	622.782434115555	33.8314448569778	332.269544300461	391.360894573166	356.541006407136	524.235099436759	bm_yield
1145	58.2	706.872997004574	763.570167042681	978.661828784645	566.439112352677	623.050124836756	33.8314448569778	332.269544300461	391.360894573166	356.541006407136	524.235099436759	bm_yield
1146	58.25	707.176571421405	763.898090685474	979.082125917521	566.682375886482	623.31770059521	33.8314448569778	332.269544300461	391.360894573166	356.541006407136	524.235099436759	bm_yield
1147	58.3	707.480015576722	764.225873618681	979.502242704036	566.925535037722	623.585161538904	33.8314448569778	332.269544300461	391.360894573166	356.541006407136	524.235099436759	bm_yield
1148	58.35	707.783329638063	764.553516023281	979.92217937615	567.168589940652	623.852507815512	33.8314448569778	332.269544300461	391.360894573166	356.541006407136	524.235099436759	bm_yield
1149	58.4	708.08651377261	764.881018079862	980.34193616532	567.411540729237	624.119739572388	33.8314448569778	332.269544300461	391.360894573166	356.541006407136	524.235099436759	bm_yield
1150	58.45	708.389568147184	765.208379968627	980.761513302512	567.654387537158	624.386856956573	33.8314448569778	332.269544300461	391.360894573166	356.541006407136	524.235099436759	bm_yield
1151	58.5	708.692492928251	765.535601869393	981.180911018197	567.897130497809	624.653860114791	33.8314448569778	332.269544300461	391.360894573166	356.541006407136	524.235099436759	bm_yield
1152	58.55	708.995288281921	765.862683961596	981.600129542353	568.139769744299	624.920749193457	33.8314448569778	332.269544300461	391.360894573166	356.541006407136	524.235099436759	bm_yield
1153	58.6	709.297954373949	766.189626424283	982.019169104468	568.382305409453	625.187524338669	33.8314448569778	332.269544300461	391.360894573166	356.541006407136	524.235099436759	bm_yield
1154	58.65	709.600491369738	766.516429436126	982.43802993354	568.624737625813	625.454185696215	33.8314448569778	332.269544300461	391.360894573166	356.541006407136	524.235099436759	bm_yield
1155	58.7	709.902899434337	766.843093175411	982.856712258079	568.867066525637	625.720733411573	33.8314448569778	332.269544300461	391.360894573166	356.541006407136	524.235099436759	bm_yield
1156	58.75	710.205178732445	767.169617820046	983.275216306109	569.109292240905	625.987167629912	33.8314448569778	332.269544300461	391.360894573166	356.541006407136	524.235099436759	bm_yield
1157	58.8	710.507329428408	767.496003547563	983.693542305169	569.351414903312	626.253488496089	33.8314448569778	332.269544300461	391.360894573166	356.541006407136	524.235099436759	bm_yield
1158	58.85	710.809351686226	767.822250535112	984.111690482313	569.593434644275	626.519696154657	33.8314448569778	332.269544300461	391.360894573166	356.541006407136	524.235099436759	bm_yield
1159	58.9	711.11124566955	768.148358959472	984.529661064115	569.835351594934	626.785790749858	33.8314448569778	332.269544300461	391.360894573166	356.541006407136	524.235099436759	bm_yield
1160	58.95	711.413011541681	768.474328997042	984.947454276667	570.077165886147	627.051772425632	33.8314448569778	332.269544300461	391.360894573166	356.541006407136	524.235099436759	bm_yield
1161	59	711.714649465577	768.80016082385	985.365070345581	570.318877648497	627.317641325612	33.8314448569778	332.269544300461	391.360894573166	356.541006407136	524.235099436759	bm_yield
1162	59.05	712.016159603849	769.125854615552	985.782509495993	570.560487012289	627.583397593125	33.8314448569778	332.269544300461	391.360894573166	356.541006407136	524.235099436759	bm_yield
1163	59.1	712.317542118765	769.451410547428	986.199771952561	570.801994107554	627.849041371199	33.8314448569778	332.269544300461	391.360894573166	356.541006407136	524.235099436759	bm_yield
1164	59.15	712.61879717225	769.776828794392	986.616857939468	571.043399064046	628.114572802554	33.8314448569778	332.269544300461	391.360894573166	356.541006407136	524.235099436759	bm_yield
1165	59.2	712.919924925884	770.102109530987	987.033767680424	571.284702011247	628.379992029613	33.8314448569778	332.269544300461	391.360894573166	356.541006407136	524.235099436759	bm_yield
1166	59.25	713.220925540911	770.427252931385	987.450501398667	571.525903078363	628.645299194497	33.8314448569778	332.269544300461	391.360894573166	356.541006407136	524.235099436759	bm_yield
1167	59.3	713.52179917823	770.752259169394	987.867059316963	571.76700239433	628.910494439027	33.8314448569778	332.269544300461	391.360894573166	356.541006407136	524.235099436759	bm_yield
1168	59.35	713.822545998404	771.077128418454	988.28344165761	572.008000087811	629.175577904724	33.8314448569778	332.269544300461	391.360894573166	356.541006407136	524.235099436759	bm_yield
1169	59.4	714.123166161656	771.40186085164	988.699648642436	572.248896287199	629.440549732812	33.8314448569778	332.269544300461	391.360894573166	356.541006407136	524.235099436759	bm_yield
1170	59.45	714.423659827874	771.726456641664	989.115680492803	572.489691120615	629.70541006422	33.8314448569778	332.269544300461	391.360894573166	356.541006407136	524.235099436759	bm_yield
1171	59.5	714.724027156607	772.050915960872	989.531537429609	572.730384715912	629.970159039576	33.8314448569778	332.269544300461	391.360894573166	356.541006407136	524.235099436759	bm_yield
1172	59.55	715.024268307072	772.375238981252	989.947219673287	572.970977200674	630.234796799217	33.8314448569778	332.269544300461	391.360894573166	356.541006407136	524.235099436759	bm_yield
1173	59.6	715.32438343815	772.699425874428	990.362727443807	573.211468702219	630.499323483184	33.8314448569778	332.269544300461	391.360894573166	356.541006407136	524.235099436759	bm_yield
1174	59.65	715.624372708388	773.023476811665	990.778060960679	573.451859347596	630.763739231223	33.8314448569778	332.269544300461	391.360894573166	356.541006407136	524.235099436759	bm_yield
1175	59.7	715.924236276003	773.34739196387	991.193220442951	573.692149263588	631.02804418279	33.8314448569778	332.269544300461	391.360894573166	356.541006407136	524.235099436759	bm_yield
1176	59.75	716.223974298881	773.671171501591	991.608206109214	573.932338576712	631.292238477045	33.8314448569778	332.269544300461	391.360894573166	356.541006407136	524.235099436759	bm_yield
1177	59.8	716.523586934574	773.99481559502	992.023018177602	574.172427413223	631.556322252862	33.8314448569778	332.269544300461	391.360894573166	356.541006407136	524.235099436759	bm_yield
1178	59.85	716.82307434031	774.318324413992	992.437656865792	574.412415899111	631.82029564882	33.8314448569778	332.269544300461	391.360894573166	356.541006407136	524.235099436759	bm_yield
1179	59.9	717.122436672985	774.641698127991	992.852122391008	574.6523041601	632.084158803212	33.8314448569778	332.269544300461	391.360894573166	356.541006407136	524.235099436759	bm_yield
1180	59.95	717.421674089167	774.964936906142	993.266414970019	574.892092321656	632.347911854041	33.8314448569778	332.269544300461	391.360894573166	356.541006407136	524.235099436759	bm_yield
1181	60	717.720786745102	775.288040917223	993.680534819144	575.131780508982	632.611554939023	33.8314448569778	332.269544300461	391.360894573166	356.541006407136	524.235099436759	bm_yield
