# Supplementary material for: Plant diversity effects on forage quality, yield and revenues of semi-natural grasslands
Source: Nat Commun. 2020 Feb 7;11:768. doi: 10.1038/s41467-020-14541-4 (PMC7005841; doi:10.1038/s41467-020-14541-4)
Supplement: Supplementary file 8 — Source Data [file 41467_2020_14541_MOESM8_ESM.zip › Source Data/figure_5.csv]

	SR	DE_SRxT1_coef	DE_SRxT2_coef	DE_SRxT3_coef	DE_SRxT4_coef	DE_SRxT5_coef	inter_T1	inter_T2	inter_T3	inter_T4	inter_T5	variable
1	1	-0.12871502040473	-0.092464437818057	-0.12346206657343	0.000433514417790784	0.0618439969343176	8.12729802040473	8.89159643781806	9.17218606657343	10.2286564855822	10.2886760030657	me_content
2	1.05	-0.131893647692675	-0.0947478541923763	-0.126510971764157	0.00044422008954358	0.0633712391756109	8.12729802040473	8.89159643781806	9.17218606657343	10.2286564855822	10.2886760030657	me_content
3	1.1	-0.134997452292882	-0.096977520524657	-0.129488107835586	0.000454673757188306	0.0648625311909201	8.12729802040473	8.89159643781806	9.17218606657343	10.2286564855822	10.2886760030657	me_content
4	1.15	-0.138031481733185	-0.0991570627850621	-0.132398316322261	0.000464892420886117	0.066320298177358	8.12729802040473	8.89159643781806	9.17218606657343	10.2286564855822	10.2886760030657	me_content
5	1.2	-0.141000240330816	-0.101289716719967	-0.135245917716945	0.000474891251255463	0.0677467043344122	8.12729802040473	8.89159643781806	9.17218606657343	10.2286564855822	10.2886760030657	me_content
6	1.25	-0.143907767675124	-0.103378384231239	-0.138034786750397	0.000484683853703219	0.0691436905727114	8.12729802040473	8.89159643781806	9.17218606657343	10.2286564855822	10.2886760030657	me_content
7	1.3	-0.146757703106607	-0.105425679695756	-0.140768414238979	0.000494282485591212	0.0705130054944154	8.12729802040473	8.89159643781806	9.17218606657343	10.2286564855822	10.2886760030657	me_content
8	1.35	-0.14955333913028	-0.10743396833573	-0.143449958318174	0.000503698236133353	0.0718562310568544	8.12729802040473	8.89159643781806	9.17218606657343	10.2286564855822	10.2886760030657	me_content
9	1.4	-0.152297665999535	-0.109405398246216	-0.146082287206954	0.000512941176554852	0.0731748039938382	8.12729802040473	8.89159643781806	9.17218606657343	10.2286564855822	10.2886760030657	me_content
10	1.45	-0.154993409191473	-0.111341927316099	-0.148668015153711	0.00052202048630978	0.0744700338215127	8.12729802040473	8.89159643781806	9.17218606657343	10.2286564855822	10.2886760030657	me_content
11	1.5	-0.157643061111756	-0.113245346003772	-0.151209532847216	0.000530944559863573	0.0757431180716627	8.12729802040473	8.89159643781806	9.17218606657343	10.2286564855822	10.2886760030657	me_content
12	1.55	-0.160248908079195	-0.115117296721928	-0.153709033299941	0.00053972109757758	0.0769951552570577	8.12729802040473	8.89159643781806	9.17218606657343	10.2286564855822	10.2886760030657	me_content
13	1.6	-0.162813053421597	-0.116959290428828	-0.156168534001352	0.000548357183496279	0.0782271559683658	8.12729802040473	8.89159643781806	9.17218606657343	10.2286564855822	10.2886760030657	me_content
14	1.65	-0.165337437346638	-0.118772720902846	-0.158589895977835	0.000556859352272723	0.0794400524215563	8.12729802040473	8.89159643781806	9.17218606657343	10.2286564855822	10.2886760030657	me_content
15	1.7	-0.167823854121644	-0.120558877083838	-0.160974840271359	0.000565233647030341	0.0806347067123097	8.12729802040473	8.89159643781806	9.17218606657343	10.2286564855822	10.2886760030657	me_content
16	1.75	-0.170273966994759	-0.122318953791987	-0.163324962251699	0.000573485669617685	0.0818119179852227	8.12729802040473	8.89159643781806	9.17218606657343	10.2286564855822	10.2886760030657	me_content
17	1.8	-0.172689321210149	-0.124054061077487	-0.165641744100477	0.000581620624443862	0.0829724286872537	8.12729802040473	8.89159643781806	9.17218606657343	10.2286564855822	10.2886760030657	me_content
18	1.85	-0.175071355406621	-0.125765232408911	-0.167926565744605	0.000589643356869296	0.0841169300444446	8.12729802040473	8.89159643781806	9.17218606657343	10.2286564855822	10.2886760030657	me_content
19	1.9	-0.177421411638508	-0.127453431871871	-0.170180714468197	0.000597558386956217	0.0852460668766752	8.12729802040473	8.89159643781806	9.17218606657343	10.2286564855822	10.2886760030657	me_content
20	1.95	-0.179740744217026	-0.12911956052035	-0.172405393393116	0.000605369939246525	0.0863604418456922	8.12729802040473	8.89159643781806	9.17218606657343	10.2286564855822	10.2886760030657	me_content
21	2	-0.182030527537498	-0.1307644619995	-0.174601728986755	0.000613081969124003	0.0874606192158721	8.12729802040473	8.89159643781806	9.17218606657343	10.2286564855822	10.2886760030657	me_content
22	2.05	-0.184291863031088	-0.132388927539538	-0.176770777730069	0.000620698186227887	0.0885471281943371	8.12729802040473	8.89159643781806	9.17218606657343	10.2286564855822	10.2886760030657	me_content
23	2.1	-0.18652578535784	-0.133993700404607	-0.17891353205787	0.000628222075311122	0.0896204659065381	8.12729802040473	8.89159643781806	9.17218606657343	10.2286564855822	10.2886760030657	me_content
24	2.15	-0.188733267939832	-0.135579479867604	-0.181030925666174	0.000635656914876128	0.090681100054783	8.12729802040473	8.89159643781806	9.17218606657343	10.2286564855822	10.2886760030657	me_content
25	2.2	-0.190915227918409	-0.137146924771285	-0.183123838267116	0.000643005793870834	0.091729471300047	8.12729802040473	8.89159643781806	9.17218606657343	10.2286564855822	10.2886760030657	me_content
26	2.25	-0.193072530607094	-0.138696656727086	-0.185193099860146	0.000650271626686176	0.0927659954014764	8.12729802040473	8.89159643781806	9.17218606657343	10.2286564855822	10.2886760030657	me_content
27	2.3	-0.195205993501524	-0.140229262995715	-0.187239494578305	0.000657457166661608	0.0937910651430473	8.12729802040473	8.89159643781806	9.17218606657343	10.2286564855822	10.2886760030657	me_content
28	2.35	-0.197316389899082	-0.141745299087384	-0.189263764160148	0.000664565018276116	0.0948050520727031	8.12729802040473	8.89159643781806	9.17218606657343	10.2286564855822	10.2886760030657	me_content
29	2.4	-0.199404452173706	-0.143245291114306	-0.191266611090899	0.000671597648177804	0.0958083080758059	8.12729802040473	8.89159643781806	9.17218606657343	10.2286564855822	10.2886760030657	me_content
30	2.45	-0.201470874745174	-0.144729737923735	-0.193248701450556	0.000678557395184506	0.096801166801796	8.12729802040473	8.89159643781806	9.17218606657343	10.2286564855822	10.2886760030657	me_content
31	2.5	-0.203516316776997	-0.146199113036035	-0.19521066750169	0.000685446479370349	0.0977839449604572	8.12729802040473	8.89159643781806	9.17218606657343	10.2286564855822	10.2886760030657	me_content
32	2.55	-0.205541404632654	-0.147653866409159	-0.197153110045428	0.000692267010338374	0.0987569435020663	8.12729802040473	8.89159643781806	9.17218606657343	10.2286564855822	10.2886760030657	me_content
33	2.6	-0.207546734116087	-0.14909442604814	-0.199076600570518	0.000699020994766577	0.0997204486938908	8.12729802040473	8.89159643781806	9.17218606657343	10.2286564855822	10.2886760030657	me_content
34	2.65	-0.209532872519191	-0.150521199475937	-0.200981683217259	0.000705710343303879	0.10067473310395	8.12729802040473	8.89159643781806	9.17218606657343	10.2286564855822	10.2886760030657	me_content
35	2.7	-0.211500360496224	-0.151934575079951	-0.202868876575417	0.000712336876883194	0.101620056501618	8.12729802040473	8.89159643781806	9.17218606657343	10.2286564855822	10.2886760030657	me_content
36	2.75	-0.213449713782714	-0.153334923346822	-0.204738675332974	0.000718902332510701	0.102556666683511	8.12729802040473	8.89159643781806	9.17218606657343	10.2286564855822	10.2886760030657	me_content
37	2.8	-0.21538142477431	-0.154722597996628	-0.206591551790556	0.000725408368583483	0.103484800232079	8.12729802040473	8.89159643781806	9.17218606657343	10.2286564855822	10.2886760030657	me_content
38	2.85	-0.217295963979319	-0.156097937026332	-0.208427957254681	0.000731856569781658	0.104404683213512	8.12729802040473	8.89159643781806	9.17218606657343	10.2286564855822	10.2886760030657	me_content
39	2.9	-0.219193781357024	-0.157461263671187	-0.210248323321467	0.00073824845157589	0.105316531820766	8.12729802040473	8.89159643781806	9.17218606657343	10.2286564855822	10.2886760030657	me_content
40	2.95	-0.221075307552608	-0.158812887291862	-0.212053063061153	0.00074458546438661	0.106220552966905	8.12729802040473	8.89159643781806	9.17218606657343	10.2286564855822	10.2886760030657	me_content
41	3	-0.222940955038256	-0.160153104194168	-0.213842572112633	0.000750868997427279	0.107116944833372	8.12729802040473	8.89159643781806	9.17218606657343	10.2286564855822	10.2886760030657	me_content
42	3.05	-0.224791119169017	-0.161482198387558	-0.215617229696227	0.00075710038226055	0.108005897377302	8.12729802040473	8.89159643781806	9.17218606657343	10.2286564855822	10.2886760030657	me_content
43	3.1	-0.226626179161078	-0.162800442287879	-0.217377399552034	0.000763280896093106	0.108887592801553	8.12729802040473	8.89159643781806	9.17218606657343	10.2286564855822	10.2886760030657	me_content
44	3.15	-0.228446498999303	-0.164108097369324	-0.219123430810431	0.000769411764832277	0.109762205990757	8.12729802040473	8.89159643781806	9.17218606657343	10.2286564855822	10.2886760030657	me_content
45	3.2	-0.230252428280198	-0.165405414769982	-0.220855658800636	0.00077549416592515	0.110629904916338	8.12729802040473	8.89159643781806	9.17218606657343	10.2286564855822	10.2886760030657	me_content
46	3.25	-0.232044302995823	-0.166692635854978	-0.222574405802626	0.000781529230998795	0.11149085101316	8.12729802040473	8.89159643781806	9.17218606657343	10.2286564855822	10.2886760030657	me_content
47	3.3	-0.233822446263627	-0.16796999274076	-0.224279981747193	0.000787518048318381	0.112345199530195	8.12729802040473	8.89159643781806	9.17218606657343	10.2286564855822	10.2886760030657	me_content
48	3.35	-0.23558716900671	-0.169237708783773	-0.225972684868438	0.000793461665078292	0.113193099857367	8.12729802040473	8.89159643781806	9.17218606657343	10.2286564855822	10.2886760030657	me_content
49	3.4	-0.237338770588553	-0.170495999036434	-0.227652802312599	0.000799361089539915	0.114034695830525	8.12729802040473	8.89159643781806	9.17218606657343	10.2286564855822	10.2886760030657	me_content
50	3.45	-0.239077539405891	-0.171745070673025	-0.229320610706732	0.00080521729302845	0.114870126016302	8.12729802040473	8.89159643781806	9.17218606657343	10.2286564855822	10.2886760030657	me_content
51	3.5	-0.240803753443058	-0.172985123387916	-0.230976376690426	0.000811031211799946	0.115699523978457	8.12729802040473	8.89159643781806	9.17218606657343	10.2286564855822	10.2886760030657	me_content
52	3.55	-0.242517680790812	-0.174216349768278	-0.232620357413462	0.000816803748788724	0.116523018527166	8.12729802040473	8.89159643781806	9.17218606657343	10.2286564855822	10.2886760030657	me_content
53	3.6	-0.244219580132396	-0.175438935643242	-0.234252801002028	0.000822535775244419	0.117340733952549	8.12729802040473	8.89159643781806	9.17218606657343	10.2286564855822	10.2886760030657	me_content
54	3.65	-0.245909701199309	-0.176653060411316	-0.235873946995901	0.000828228132267047	0.118152790243665	8.12729802040473	8.89159643781806	9.17218606657343	10.2286564855822	10.2886760030657	me_content
55	3.7	-0.247588285199084	-0.177858897347686	-0.237484026758757	0.000833881632247758	0.118959303294042	8.12729802040473	8.89159643781806	9.17218606657343	10.2286564855822	10.2886760030657	me_content
56	3.75	-0.249255565217133	-0.179056613892883	-0.239083263863624	0.000839497060222255	0.119760385094757	8.12729802040473	8.89159643781806	9.17218606657343	10.2286564855822	10.2886760030657	me_content
57	3.8	-0.250911766594558	-0.180246371924196	-0.240671874455268	0.000845075175143273	0.120556143915958	8.12729802040473	8.89159643781806	9.17218606657343	10.2286564855822	10.2886760030657	me_content
58	3.85	-0.252557107283662	-0.181428328011052	-0.242250067591201	0.000850616711077943	0.121346684477681	8.12729802040473	8.89159643781806	9.17218606657343	10.2286564855822	10.2886760030657	me_content
59	3.9	-0.254191798182752	-0.182602633655532	-0.243818045562814	0.000856122378335412	0.122132108110711	8.12729802040473	8.89159643781806	9.17218606657343	10.2286564855822	10.2886760030657	me_content
60	3.95	-0.255816043451677	-0.183769435519041	-0.245376004198046	0.000861592864529591	0.122912512908194	8.12729802040473	8.89159643781806	9.17218606657343	10.2286564855822	10.2886760030657	me_content
61	4	-0.257430040809459	-0.184928875636114	-0.246924133146861	0.000867028835581568	0.123687993868635	8.12729802040473	8.89159643781806	9.17218606657343	10.2286564855822	10.2886760030657	me_content
62	4.05	-0.259033981815223	-0.18608109161623	-0.248462616150716	0.000872430936665794	0.124458643030881	8.12729802040473	8.89159643781806	9.17218606657343	10.2286564855822	10.2886760030657	me_content
63	4.1	-0.26062805213357	-0.187226216834444	-0.249991631297103	0.000877799793103859	0.125224549601621	8.12729802040473	8.89159643781806	9.17218606657343	10.2286564855822	10.2886760030657	me_content
64	4.15	-0.262212431785429	-0.188364380611592	-0.251511351260169	0.000883136011209373	0.125985800075919	8.12729802040473	8.89159643781806	9.17218606657343	10.2286564855822	10.2886760030657	me_content
65	4.2	-0.26378729538535	-0.189495708384753	-0.253021943528314	0.000888440179087161	0.126742478351222	8.12729802040473	8.89159643781806	9.17218606657343	10.2286564855822	10.2886760030657	me_content
66	4.25	-0.265352812366116	-0.190620321868603	-0.254523570619647	0.000893712867389773	0.127494665835283	8.12729802040473	8.89159643781806	9.17218606657343	10.2286564855822	10.2886760030657	me_content
67	4.3	-0.266909147191506	-0.191738339208256	-0.256016390286058	0.000898954630034061	0.128242441548386	8.12729802040473	8.89159643781806	9.17218606657343	10.2286564855822	10.2886760030657	me_content
68	4.35	-0.268456459557945	-0.192849875124125	-0.257500555706648	0.000904166004880353	0.128985882220233	8.12729802040473	8.89159643781806	9.17218606657343	10.2286564855822	10.2886760030657	me_content
69	4.4	-0.269994904585764	-0.193955041049314	-0.258976215671172	0.000909347514376612	0.12972506238184	8.12729802040473	8.89159643781806	9.17218606657343	10.2286564855822	10.2886760030657	me_content
70	4.45	-0.271524633000701	-0.195053945260001	-0.260443514754141	0.00091449966616973	0.130460054452744	8.12729802040473	8.89159643781806	9.17218606657343	10.2286564855822	10.2886760030657	me_content
71	4.5	-0.273045791306247	-0.19614669299925	-0.261902593480133	0.000919622953686004	0.131190928823808	8.12729802040473	8.89159643781806	9.17218606657343	10.2286564855822	10.2886760030657	me_content
72	4.55	-0.274558521947406	-0.197233386594645	-0.263353588480865	0.000924717856682672	0.131917753935905	8.12729802040473	8.89159643781806	9.17218606657343	10.2286564855822	10.2886760030657	me_content
73	4.6	-0.276062963466369	-0.198314125570124	-0.264796632644522	0.000929784841772235	0.132640596354716	8.12729802040473	8.89159643781806	9.17218606657343	10.2286564855822	10.2886760030657	me_content
74	4.65	-0.277559250650601	-0.199389006752362	-0.266231855257794	0.000934824362921209	0.133359520841878	8.12729802040473	8.89159643781806	9.17218606657343	10.2286564855822	10.2886760030657	me_content
75	4.7	-0.279047514673779	-0.200458124372009	-0.267659382141064	0.000939836861924806	0.134074590422704	8.12729802040473	8.89159643781806	9.17218606657343	10.2286564855822	10.2886760030657	me_content
76	4.75	-0.280527883229996	-0.201521570160106	-0.269079335777137	0.000944822768858949	0.134785866450665	8.12729802040473	8.89159643781806	9.17218606657343	10.2286564855822	10.2886760030657	me_content
77	4.8	-0.282000480661633	-0.202579433439934	-0.27049183543389	0.000949782502510925	0.135493408668824	8.12729802040473	8.89159643781806	9.17218606657343	10.2286564855822	10.2886760030657	me_content
78	4.85	-0.283465428081241	-0.203631801214583	-0.271896997281183	0.000954716470789909	0.136197275268405	8.12729802040473	8.89159643781806	9.17218606657343	10.2286564855822	10.2886760030657	me_content
79	4.9	-0.284922843487795	-0.204678758250449	-0.273294934502366	0.000959625071118488	0.13689752294464	8.12729802040473	8.89159643781806	9.17218606657343	10.2286564855822	10.2886760030657	me_content
80	4.95	-0.286372841877613	-0.205720387156928	-0.274685757400674	0.000964508690806251	0.137594206950071	8.12729802040473	8.89159643781806	9.17218606657343	10.2286564855822	10.2886760030657	me_content
81	5	-0.287815535350248	-0.206756768462478	-0.276069573500795	0.000969367707406437	0.138287381145423	8.12729802040473	8.89159643781806	9.17218606657343	10.2286564855822	10.2886760030657	me_content
82	5.05	-0.289251033209631	-0.207787980687279	-0.277446487645888	0.00097420248905658	0.138977098048204	8.12729802040473	8.89159643781806	9.17218606657343	10.2286564855822	10.2886760030657	me_content
83	5.1	-0.290679442060715	-0.208814100412658	-0.278816602090279	0.000979013394804004	0.139663408879136	8.12729802040473	8.89159643781806	9.17218606657343	10.2286564855822	10.2886760030657	me_content
84	5.15	-0.292100865901863	-0.209835202347457	-0.280180016588082	0.000983800774916997	0.140346363606547	8.12729802040473	8.89159643781806	9.17218606657343	10.2286564855822	10.2886760030657	me_content
85	5.2	-0.293515406213214	-0.210851359391512	-0.281536828477958	0.000988564971182425	0.141026010988831	8.12729802040473	8.89159643781806	9.17218606657343	10.2286564855822	10.2886760030657	me_content
86	5.25	-0.294923162041229	-0.211862642696392	-0.282887132764211	0.000993306317190489	0.141702398615064	8.12729802040473	8.89159643781806	9.17218606657343	10.2286564855822	10.2886760030657	me_content
87	5.3	-0.296324230079632	-0.212869121723536	-0.284231022194421	0.000998025138607318	0.142375572943897	8.12729802040473	8.89159643781806	9.17218606657343	10.2286564855822	10.2886760030657	me_content
88	5.35	-0.297718704746908	-0.213870864299932	-0.285568587333787	0.00100272175343601	0.143045579340795	8.12729802040473	8.89159643781806	9.17218606657343	10.2286564855822	10.2886760030657	me_content
89	5.4	-0.299106678260559	-0.21486793667146	-0.286899916636348	0.00100739647226671	0.143712462113709	8.12729802040473	8.89159643781806	9.17218606657343	10.2286564855822	10.2886760030657	me_content
90	5.45	-0.300488240708277	-0.215860403554012	-0.288225096513251	0.00101204959851631	0.144376264547275	8.12729802040473	8.89159643781806	9.17218606657343	10.2286564855822	10.2886760030657	me_content
91	5.5	-0.301863480116169	-0.216848328182514	-0.289544211398194	0.00101668142865829	0.145037028935598	8.12729802040473	8.89159643781806	9.17218606657343	10.2286564855822	10.2886760030657	me_content
92	5.55	-0.303232482514216	-0.217831772357941	-0.290857343810211	0.00102129225244309	0.145694796613695	8.12729802040473	8.89159643781806	9.17218606657343	10.2286564855822	10.2886760030657	me_content
93	5.6	-0.30459533199907	-0.218810796492432	-0.292164574413908	0.0010258823531097	0.146349607987676	8.12729802040473	8.89159643781806	9.17218606657343	10.2286564855822	10.2886760030657	me_content
94	5.65	-0.305952110794342	-0.219785459652596	-0.293465982077292	0.00103045200758867	0.147001502563706	8.12729802040473	8.89159643781806	9.17218606657343	10.2286564855822	10.2886760030657	me_content
95	5.7	-0.307302899308488	-0.2207558196011	-0.29476164392729	0.00103500148669707	0.147650518975816	8.12729802040473	8.89159643781806	9.17218606657343	10.2286564855822	10.2886760030657	me_content
96	5.75	-0.308647776190421	-0.221721932836613	-0.296051635403096	0.0010395310553258	0.148296695012628	8.12729802040473	8.89159643781806	9.17218606657343	10.2286564855822	10.2886760030657	me_content
97	5.8	-0.309986818382946	-0.222683854632199	-0.297336030307423	0.00104404097261956	0.148940067643025	8.12729802040473	8.89159643781806	9.17218606657343	10.2286564855822	10.2886760030657	me_content
98	5.85	-0.311320101174131	-0.22364163907221	-0.298614900855777	0.00104853149214987	0.149580673040836	8.12729802040473	8.89159643781806	9.17218606657343	10.2286564855822	10.2886760030657	me_content
99	5.9	-0.312647698246702	-0.22459533908778	-0.29988831772384	0.00105300286208141	0.150218546608567	8.12729802040473	8.89159643781806	9.17218606657343	10.2286564855822	10.2886760030657	me_content
100	5.95	-0.313969681725561	-0.225545006490956	-0.301156350093044	0.00105745532533213	0.150853723000232	8.12729802040473	8.89159643781806	9.17218606657343	10.2286564855822	10.2886760030657	me_content
101	6	-0.315286122223513	-0.226490692007544	-0.302419065694432	0.00106188911972715	0.151486236143325	8.12729802040473	8.89159643781806	9.17218606657343	10.2286564855822	10.2886760030657	me_content
102	6.05	-0.316597088885273	-0.227432445308726	-0.303676530850874	0.00106630447814708	0.152116119259965	8.12729802040473	8.89159643781806	9.17218606657343	10.2286564855822	10.2886760030657	me_content
103	6.1	-0.317902649429851	-0.228370315041507	-0.304928810517719	0.00107070162867072	0.152743404887257	8.12729802040473	8.89159643781806	9.17218606657343	10.2286564855822	10.2886760030657	me_content
104	6.15	-0.319202870191369	-0.229304348858035	-0.306175968321944	0.00107508079471255	0.153368124896907	8.12729802040473	8.89159643781806	9.17218606657343	10.2286564855822	10.2886760030657	me_content
105	6.2	-0.320497816158391	-0.230234593443856	-0.307418066599882	0.00107944219515516	0.153990310514115	8.12729802040473	8.89159643781806	9.17218606657343	10.2286564855822	10.2886760030657	me_content
106	6.25	-0.321787551011824	-0.231161094545143	-0.308655166433576	0.00108378604447696	0.154609992335794	8.12729802040473	8.89159643781806	9.17218606657343	10.2286564855822	10.2886760030657	me_content
107	6.3	-0.323072137161465	-0.232083896994942	-0.309887327685834	0.00108811255287523	0.155227200348118	8.12729802040473	8.89159643781806	9.17218606657343	10.2286564855822	10.2886760030657	me_content
108	6.35	-0.32435163578124	-0.233003044738495	-0.311114609034029	0.00109242192638479	0.155841963943463	8.12729802040473	8.89159643781806	9.17218606657343	10.2286564855822	10.2886760030657	me_content
109	6.4	-0.325626106843195	-0.233918580857656	-0.312337068002704	0.00109671436699256	0.156454311936732	8.12729802040473	8.89159643781806	9.17218606657343	10.2286564855822	10.2886760030657	me_content
110	6.45	-0.326895609150299	-0.234830547594452	-0.313554760995037	0.00110099007274794	0.157064272581121	8.12729802040473	8.89159643781806	9.17218606657343	10.2286564855822	10.2886760030657	me_content
111	6.5	-0.328160200368105	-0.23573898637383	-0.314767743323207	0.00110524923786951	0.157671873583329	8.12729802040473	8.89159643781806	9.17218606657343	10.2286564855822	10.2886760030657	me_content
112	6.55	-0.32941993705531	-0.23664393782561	-0.315976069237709	0.00110949205284795	0.158277142118241	8.12729802040473	8.89159643781806	9.17218606657343	10.2286564855822	10.2886760030657	me_content
113	6.6	-0.330674874693276	-0.237545441805692	-0.31717979195567	0.00111371870454545	0.158880104843113	8.12729802040473	8.89159643781806	9.17218606657343	10.2286564855822	10.2886760030657	me_content
114	6.65	-0.331925067714542	-0.238443537416538	-0.318378963688199	0.00111792937629173	0.159480787911269	8.12729802040473	8.89159643781806	9.17218606657343	10.2286564855822	10.2886760030657	me_content
115	6.7	-0.333170569530372	-0.239338263026961	-0.319573635666806	0.00112212424797686	0.16007921698534	8.12729802040473	8.89159643781806	9.17218606657343	10.2286564855822	10.2886760030657	me_content
116	6.75	-0.334411432557385	-0.240229656291252	-0.320763858168949	0.00112630349614092	0.160675417250058	8.12729802040473	8.89159643781806	9.17218606657343	10.2286564855822	10.2886760030657	me_content
117	6.8	-0.335647708243288	-0.241117754167675	-0.321949680542719	0.00113046729406068	0.161269413424619	8.12729802040473	8.89159643781806	9.17218606657343	10.2286564855822	10.2886760030657	me_content
118	6.85	-0.336879447091777	-0.242002592936344	-0.323131151230716	0.00113461581183346	0.161861229774648	8.12729802040473	8.89159643781806	9.17218606657343	10.2286564855822	10.2886760030657	me_content
119	6.9	-0.338106698686599	-0.242884208216517	-0.324308317793141	0.00113874921645818	0.16245089012376	8.12729802040473	8.89159643781806	9.17218606657343	10.2286564855822	10.2886760030657	me_content
120	6.95	-0.339329511714852	-0.243762634983327	-0.325481226930135	0.00114286767191384	0.163038417864755	8.12729802040473	8.89159643781806	9.17218606657343	10.2286564855822	10.2886760030657	me_content
121	7	-0.340547933989519	-0.244637907583975	-0.326649924503397	0.00114697133923537	0.163623835970445	8.12729802040473	8.89159643781806	9.17218606657343	10.2286564855822	10.2886760030657	me_content
122	7.05	-0.34176201247128	-0.245510059753396	-0.32781445555711	0.00115106037658717	0.164207167004135	8.12729802040473	8.89159643781806	9.17218606657343	10.2286564855822	10.2886760030657	me_content
123	7.1	-0.342971793289636	-0.246379124629434	-0.328974864338194	0.0011551349393342	0.164788433129769	8.12729802040473	8.89159643781806	9.17218606657343	10.2286564855822	10.2886760030657	me_content
124	7.15	-0.344177321763358	-0.247245134767535	-0.33013119431593	0.00115919518011086	0.165367656121761	8.12729802040473	8.89159643781806	9.17218606657343	10.2286564855822	10.2886760030657	me_content
125	7.2	-0.345378642420297	-0.248108122154973	-0.331283488200954	0.00116324124888772	0.165944857374507	8.12729802040473	8.89159643781806	9.17218606657343	10.2286564855822	10.2886760030657	me_content
126	7.25	-0.346575799016575	-0.248968118224639	-0.332431787963667	0.00116727329303617	0.166520057911611	8.12729802040473	8.89159643781806	9.17218606657343	10.2286564855822	10.2886760030657	me_content
127	7.3	-0.347768834555178	-0.249825153868397	-0.333576134852075	0.001171291457391	0.167093278394814	8.12729802040473	8.89159643781806	9.17218606657343	10.2286564855822	10.2886760030657	me_content
128	7.35	-0.348957791303986	-0.250679259450036	-0.334716569409073	0.00117529588431116	0.16766453913266	8.12729802040473	8.89159643781806	9.17218606657343	10.2286564855822	10.2886760030657	me_content
129	7.4	-0.350142710813242	-0.251530464817821	-0.335853131489209	0.00117928671373859	0.168233860088889	8.12729802040473	8.89159643781806	9.17218606657343	10.2286564855822	10.2886760030657	me_content
130	7.45	-0.351323633932497	-0.252378799316661	-0.336985860274934	0.0011832640832553	0.168801260890577	8.12729802040473	8.89159643781806	9.17218606657343	10.2286564855822	10.2886760030657	me_content
131	7.5	-0.352500600827041	-0.253224291799918	-0.338114794292362	0.00118722812813866	0.169366760836031	8.12729802040473	8.89159643781806	9.17218606657343	10.2286564855822	10.2886760030657	me_content
132	7.55	-0.353673650993842	-0.254066970640854	-0.339239971426563	0.00119117898141515	0.169930378902449	8.12729802040473	8.89159643781806	9.17218606657343	10.2286564855822	10.2886760030657	me_content
133	7.6	-0.354842823277016	-0.254906863743743	-0.340361428936395	0.00119511677391244	0.170492133753351	8.12729802040473	8.89159643781806	9.17218606657343	10.2286564855822	10.2886760030657	me_content
134	7.65	-0.35600815588283	-0.255743998554651	-0.341479203468899	0.00119904163430987	0.171052043745788	8.12729802040473	8.89159643781806	9.17218606657343	10.2286564855822	10.2886760030657	me_content
135	7.7	-0.357169686394272	-0.256578402071905	-0.342593331073275	0.00120295368918762	0.171610126937345	8.12729802040473	8.89159643781806	9.17218606657343	10.2286564855822	10.2886760030657	me_content
136	7.75	-0.358327451785196	-0.257410100856245	-0.343703847214447	0.00120685306307427	0.172166401092931	8.12729802040473	8.89159643781806	9.17218606657343	10.2286564855822	10.2886760030657	me_content
137	7.8	-0.359481488434052	-0.258239121040699	-0.344810786786233	0.00121073987849305	0.172720883691384	8.12729802040473	8.89159643781806	9.17218606657343	10.2286564855822	10.2886760030657	me_content
138	7.85	-0.360631832137224	-0.259065488340156	-0.345914184124141	0.00121461425600681	0.173273591931873	8.12729802040473	8.89159643781806	9.17218606657343	10.2286564855822	10.2886760030657	me_content
139	7.9	-0.361778518121987	-0.259889228060675	-0.347014073017794	0.00121847631426163	0.173824542740126	8.12729802040473	8.89159643781806	9.17218606657343	10.2286564855822	10.2886760030657	me_content
140	7.95	-0.362921581059091	-0.260710365108532	-0.348110486723006	0.00122232617002919	0.174373752774477	8.12729802040473	8.89159643781806	9.17218606657343	10.2286564855822	10.2886760030657	me_content
141	8	-0.364061055074997	-0.261528923999	-0.349203457973511	0.00122616393824801	0.174921238431744	8.12729802040473	8.89159643781806	9.17218606657343	10.2286564855822	10.2886760030657	me_content
142	8.05	-0.365196973763761	-0.262344928864892	-0.350293018992366	0.00122998973206344	0.175467015852939	8.12729802040473	8.89159643781806	9.17218606657343	10.2286564855822	10.2886760030657	me_content
143	8.1	-0.366329370198594	-0.263158403464863	-0.351379201503042	0.00123380366286663	0.176011100928823	8.12729802040473	8.89159643781806	9.17218606657343	10.2286564855822	10.2886760030657	me_content
144	8.15	-0.367458276943095	-0.263969371191481	-0.352462036740192	0.00123760584033235	0.176553509305301	8.12729802040473	8.89159643781806	9.17218606657343	10.2286564855822	10.2886760030657	me_content
145	8.2	-0.368583726062177	-0.264777855079077	-0.353541555460138	0.00124139637245577	0.177094256388674	8.12729802040473	8.89159643781806	9.17218606657343	10.2286564855822	10.2886760030657	me_content
146	8.25	-0.369705749132695	-0.265583877811374	-0.35461778795106	0.00124517536558831	0.177633357350747	8.12729802040473	8.89159643781806	9.17218606657343	10.2286564855822	10.2886760030657	me_content
147	8.3	-0.370824377253784	-0.266387461728921	-0.355690764042914	0.00124894292447237	0.178170827133789	8.12729802040473	8.89159643781806	9.17218606657343	10.2286564855822	10.2886760030657	me_content
148	8.35	-0.371939641056914	-0.267188628836311	-0.356760513117078	0.00125269915227529	0.178706680455374	8.12729802040473	8.89159643781806	9.17218606657343	10.2286564855822	10.2886760030657	me_content
149	8.4	-0.37305157071568	-0.267987400809214	-0.35782706411574	0.00125644415062224	0.179240931813076	8.12729802040473	8.89159643781806	9.17218606657343	10.2286564855822	10.2886760030657	me_content
150	8.45	-0.374160195955322	-0.268783799001221	-0.358890445551033	0.00126017801962837	0.17977359548905	8.12729802040473	8.89159643781806	9.17218606657343	10.2286564855822	10.2886760030657	me_content
151	8.5	-0.375265546062005	-0.269577844450503	-0.35995068551393	0.00126390085792996	0.180304685554483	8.12729802040473	8.89159643781806	9.17218606657343	10.2286564855822	10.2886760030657	me_content
152	8.55	-0.376367649891837	-0.270369557886294	-0.361007811682902	0.00126761276271491	0.180834215873937	8.12729802040473	8.89159643781806	9.17218606657343	10.2286564855822	10.2886760030657	me_content
153	8.6	-0.377466535879664	-0.271158959735208	-0.362061851332347	0.00127131382975226	0.181362200109566	8.12729802040473	8.89159643781806	9.17218606657343	10.2286564855822	10.2886760030657	me_content
154	8.65	-0.378562232047629	-0.271946070127389	-0.363112831340805	0.00127500415342107	0.181888651725232	8.12729802040473	8.89159643781806	9.17218606657343	10.2286564855822	10.2886760030657	me_content
155	8.7	-0.379654766013509	-0.272730908902495	-0.36416077819895	0.00127868382673849	0.182413583990512	8.12729802040473	8.89159643781806	9.17218606657343	10.2286564855822	10.2886760030657	me_content
156	8.75	-0.380744164998838	-0.273513495615539	-0.365205718017385	0.00128235294138713	0.182937009984596	8.12729802040473	8.89159643781806	9.17218606657343	10.2286564855822	10.2886760030657	me_content
157	8.8	-0.381830455836817	-0.27429384954257	-0.366247676534232	0.00128601158774167	0.183458942600094	8.12729802040473	8.89159643781806	9.17218606657343	10.2286564855822	10.2886760030657	me_content
158	8.85	-0.382913664980033	-0.275071989686214	-0.367286679122524	0.00128965985489488	0.183979394546741	8.12729802040473	8.89159643781806	9.17218606657343	10.2286564855822	10.2886760030657	me_content
159	8.9	-0.383993818507968	-0.275847934781073	-0.368322750797424	0.0012932978306829	0.184498378355003	8.12729802040473	8.89159643781806	9.17218606657343	10.2286564855822	10.2886760030657	me_content
160	8.95	-0.385070942134329	-0.276621703298988	-0.369355916223242	0.00129692560170995	0.185015906379604	8.12729802040473	8.89159643781806	9.17218606657343	10.2286564855822	10.2886760030657	me_content
161	9	-0.386145061214189	-0.277393313454171	-0.370386199720291	0.00130054325337235	0.185531990802953	8.12729802040473	8.89159643781806	9.17218606657343	10.2286564855822	10.2886760030657	me_content
162	9.05	-0.387216200750949	-0.278162783208204	-0.371413625271568	0.001304150869882	0.186046643638491	8.12729802040473	8.89159643781806	9.17218606657343	10.2286564855822	10.2886760030657	me_content
163	9.1	-0.388284385403133	-0.278930130274922	-0.372438216529262	0.00130774853428922	0.186559876733954	8.12729802040473	8.89159643781806	9.17218606657343	10.2286564855822	10.2886760030657	me_content
164	9.15	-0.389349639491008	-0.279695372125167	-0.373459996821114	0.00131133632850509	0.187071701774557	8.12729802040473	8.89159643781806	9.17218606657343	10.2286564855822	10.2886760030657	me_content
165	9.2	-0.390411987003047	-0.280458525991431	-0.374478989156609	0.00131491433332322	0.187582130286095	8.12729802040473	8.89159643781806	9.17218606657343	10.2286564855822	10.2886760030657	me_content
166	9.25	-0.39147145160223	-0.281219608872384	-0.375495216233023	0.00131848262844091	0.188091173637973	8.12729802040473	8.89159643781806	9.17218606657343	10.2286564855822	10.2886760030657	me_content
167	9.3	-0.392528056632194	-0.281978637537291	-0.376508700441323	0.00132204129247996	0.188598843046161	8.12729802040473	8.89159643781806	9.17218606657343	10.2286564855822	10.2886760030657	me_content
168	9.35	-0.393581825123234	-0.282735628530324	-0.377519463871922	0.00132559040300679	0.189105149576079	8.12729802040473	8.89159643781806	9.17218606657343	10.2286564855822	10.2886760030657	me_content
169	9.4	-0.394632779798163	-0.283490598174768	-0.378527528320296	0.00132913003655223	0.189610104145406	8.12729802040473	8.89159643781806	9.17218606657343	10.2286564855822	10.2886760030657	me_content
170	9.45	-0.395680943078025	-0.284243562577129	-0.37953291529247	0.00133266026863074	0.190113717526833	8.12729802040473	8.89159643781806	9.17218606657343	10.2286564855822	10.2886760030657	me_content
171	9.5	-0.396726337087676	-0.284994537631143	-0.380535646010371	0.00133618117375923	0.190616000350739	8.12729802040473	8.89159643781806	9.17218606657343	10.2286564855822	10.2886760030657	me_content
172	9.55	-0.397768983661238	-0.285743539021688	-0.381535741417052	0.00133969282547538	0.191116963107814	8.12729802040473	8.89159643781806	9.17218606657343	10.2286564855822	10.2886760030657	me_content
173	9.6	-0.398808904347412	-0.286490582228613	-0.382533222181798	0.00134319529635561	0.191616616151612	8.12729802040473	8.89159643781806	9.17218606657343	10.2286564855822	10.2886760030657	me_content
174	9.65	-0.399846120414683	-0.287235682530462	-0.383528108705109	0.00134668865803253	0.192114969701048	8.12729802040473	8.89159643781806	9.17218606657343	10.2286564855822	10.2886760030657	me_content
175	9.7	-0.400880652856386	-0.287978855008125	-0.384520421123569	0.00135017298121207	0.19261203384284	8.12729802040473	8.89159643781806	9.17218606657343	10.2286564855822	10.2886760030657	me_content
176	9.75	-0.401912522395673	-0.2887201145484	-0.385510179314601	0.00135364833569015	0.193107818533885	8.12729802040473	8.89159643781806	9.17218606657343	10.2286564855822	10.2886760030657	me_content
177	9.8	-0.402941749490347	-0.289459475847469	-0.386497402901113	0.00135711479036901	0.193602333603592	8.12729802040473	8.89159643781806	9.17218606657343	10.2286564855822	10.2886760030657	me_content
178	9.85	-0.403968354337603	-0.290196953414301	-0.387482111256035	0.00136057241327316	0.194095588756152	8.12729802040473	8.89159643781806	9.17218606657343	10.2286564855822	10.2886760030657	me_content
179	9.9	-0.404992356878646	-0.290932561573971	-0.388464323506758	0.00136402127156492	0.19458759357276	8.12729802040473	8.89159643781806	9.17218606657343	10.2286564855822	10.2886760030657	me_content
180	9.95	-0.406013776803214	-0.291666314470909	-0.389444058539468	0.00136746143155966	0.195078357513791	8.12729802040473	8.89159643781806	9.17218606657343	10.2286564855822	10.2886760030657	me_content
181	10	-0.407032633553994	-0.29239822607207	-0.39042133500338	0.0013708929587407	0.195567889920914	8.12729802040473	8.89159643781806	9.17218606657343	10.2286564855822	10.2886760030657	me_content
182	10.05	-0.408048946330938	-0.293128310170041	-0.391396171314885	0.0013743159177738	0.196056200019177	8.12729802040473	8.89159643781806	9.17218606657343	10.2286564855822	10.2886760030657	me_content
183	10.1	-0.409062734095491	-0.293856580386069	-0.392368585661594	0.00137773037252144	0.196543296919025	8.12729802040473	8.89159643781806	9.17218606657343	10.2286564855822	10.2886760030657	me_content
184	10.15	-0.410074015574711	-0.294583050173028	-0.393338596006302	0.00138113638605668	0.197029189618291	8.12729802040473	8.89159643781806	9.17218606657343	10.2286564855822	10.2886760030657	me_content
185	10.2	-0.411082809265308	-0.295307732818318	-0.394306220090855	0.00138453402067675	0.197513887004133	8.12729802040473	8.89159643781806	9.17218606657343	10.2286564855822	10.2886760030657	me_content
186	10.25	-0.412089133437594	-0.296030641446702	-0.39527147543994	0.00138792333791638	0.197997397854926	8.12729802040473	8.89159643781806	9.17218606657343	10.2286564855822	10.2886760030657	me_content
187	10.3	-0.41309300613934	-0.296751789023076	-0.396234379364785	0.00139130439856078	0.198479730842125	8.12729802040473	8.89159643781806	9.17218606657343	10.2286564855822	10.2886760030657	me_content
188	10.35	-0.414094445199554	-0.297471188355186	-0.397194948966783	0.00139467726265835	0.198960894532074	8.12729802040473	8.89159643781806	9.17218606657343	10.2286564855822	10.2886760030657	me_content
189	10.4	-0.415093468232175	-0.29818885209628	-0.398153201141036	0.00139804198953315	0.199440897387782	8.12729802040473	8.89159643781806	9.17218606657343	10.2286564855822	10.2886760030657	me_content
190	10.45	-0.416090092639689	-0.298904792747704	-0.399109152579822	0.00140139863779706	0.19991974777066	8.12729802040473	8.89159643781806	9.17218606657343	10.2286564855822	10.2886760030657	me_content
191	10.5	-0.417084335616665	-0.299619022661443	-0.400062819775986	0.00140474726536166	0.200397453942222	8.12729802040473	8.89159643781806	9.17218606657343	10.2286564855822	10.2886760030657	me_content
192	10.55	-0.418076214153214	-0.300331554042609	-0.401014219026261	0.00140808792944997	0.200874024065745	8.12729802040473	8.89159643781806	9.17218606657343	10.2286564855822	10.2886760030657	me_content
193	10.6	-0.419065745038381	-0.301042398951874	-0.401963366434518	0.00141142068660776	0.201349466207899	8.12729802040473	8.89159643781806	9.17218606657343	10.2286564855822	10.2886760030657	me_content
194	10.65	-0.420052944863458	-0.301751569307849	-0.402910277914947	0.0014147455927148	0.201823788340341	8.12729802040473	8.89159643781806	9.17218606657343	10.2286564855822	10.2886760030657	me_content
195	10.7	-0.421037830025228	-0.30245907688942	-0.403854969195167	0.00141806270299573	0.202296998341269	8.12729802040473	8.89159643781806	9.17218606657343	10.2286564855822	10.2886760030657	me_content
196	10.75	-0.422020416729146	-0.303164933338027	-0.404797455819275	0.00142137207203082	0.202769103996955	8.12729802040473	8.89159643781806	9.17218606657343	10.2286564855822	10.2886760030657	me_content
197	10.8	-0.423000720992449	-0.303869150159902	-0.405737753150834	0.00142467375376639	0.203240113003237	8.12729802040473	8.89159643781806	9.17218606657343	10.2286564855822	10.2886760030657	me_content
198	10.85	-0.4239787586472	-0.304571738728253	-0.40667587637579	0.0014279678015251	0.203710032966982	8.12729802040473	8.89159643781806	9.17218606657343	10.2286564855822	10.2886760030657	me_content
199	10.9	-0.424954545343276	-0.305272710285413	-0.407611840505334	0.00143125426801601	0.204178871407522	8.12729802040473	8.89159643781806	9.17218606657343	10.2286564855822	10.2886760030657	me_content
200	10.95	-0.425928096551284	-0.305972075944934	-0.408545660378708	0.0014345332053444	0.204646635758055	8.12729802040473	8.89159643781806	9.17218606657343	10.2286564855822	10.2886760030657	me_content
201	11	-0.426899427565427	-0.306669846693643	-0.409477350665948	0.0014378046650214	0.205113333367021	8.12729802040473	8.89159643781806	9.17218606657343	10.2286564855822	10.2886760030657	me_content
202	11.05	-0.427868553506306	-0.307366033393661	-0.410406925870572	0.00144106869797346	0.205578971499449	8.12729802040473	8.89159643781806	9.17218606657343	10.2286564855822	10.2886760030657	me_content
203	11.1	-0.428835489323667	-0.308060646784369	-0.411334400332214	0.00144432535455158	0.206043557338277	8.12729802040473	8.89159643781806	9.17218606657343	10.2286564855822	10.2886760030657	me_content
204	11.15	-0.429800249799087	-0.308753697484345	-0.412259788229208	0.00144757468454038	0.206507097985644	8.12729802040473	8.89159643781806	9.17218606657343	10.2286564855822	10.2886760030657	me_content
205	11.2	-0.430762849548621	-0.309445195993256	-0.413183103581112	0.00145081673716697	0.206969600464158	8.12729802040473	8.89159643781806	9.17218606657343	10.2286564855822	10.2886760030657	me_content
206	11.25	-0.431723303025372	-0.310135152693717	-0.414104360251192	0.00145405156110966	0.207431071718134	8.12729802040473	8.89159643781806	9.17218606657343	10.2286564855822	10.2886760030657	me_content
207	11.3	-0.432681624522034	-0.310823577853105	-0.415023571948845	0.00145727920450648	0.207891518614816	8.12729802040473	8.89159643781806	9.17218606657343	10.2286564855822	10.2886760030657	me_content
208	11.35	-0.433637828173369	-0.311510481625348	-0.415940752231983	0.00146049971496357	0.208350947945564	8.12729802040473	8.89159643781806	9.17218606657343	10.2286564855822	10.2886760030657	me_content
209	11.4	-0.434591927958637	-0.312195874052663	-0.416855914509362	0.00146371313956332	0.208809366427025	8.12729802040473	8.89159643781806	9.17218606657343	10.2286564855822	10.2886760030657	me_content
210	11.45	-0.435543937703988	-0.312879765067281	-0.417769072042876	0.00146691952487242	0.20926678070228	8.12729802040473	8.89159643781806	9.17218606657343	10.2286564855822	10.2886760030657	me_content
211	11.5	-0.436493871084789	-0.313562164493115	-0.418680237949793	0.00147011891694976	0.209723197341965	8.12729802040473	8.89159643781806	9.17218606657343	10.2286564855822	10.2886760030657	me_content
212	11.55	-0.437441741627927	-0.314243082047414	-0.419589425204954	0.00147331136135413	0.210178622845372	8.12729802040473	8.89159643781806	9.17218606657343	10.2286564855822	10.2886760030657	me_content
213	11.6	-0.438387562714048	-0.314922527342374	-0.420496646642935	0.00147649690315178	0.210633063641533	8.12729802040473	8.89159643781806	9.17218606657343	10.2286564855822	10.2886760030657	me_content
214	11.65	-0.439331347579766	-0.315600509886722	-0.421401914960151	0.00147967558692384	0.211086526090271	8.12729802040473	8.89159643781806	9.17218606657343	10.2286564855822	10.2886760030657	me_content
215	11.7	-0.44027310931982	-0.316277039087268	-0.422305242716937	0.00148284745677364	0.211539016483246	8.12729802040473	8.89159643781806	9.17218606657343	10.2286564855822	10.2886760030657	me_content
216	11.75	-0.441212860889199	-0.31695212425043	-0.423206642339579	0.00148601255633378	0.211990541044971	8.12729802040473	8.89159643781806	9.17218606657343	10.2286564855822	10.2886760030657	me_content
217	11.8	-0.442150615105217	-0.317625774583723	-0.424106126122306	0.00148917092877322	0.21244110593381	8.12729802040473	8.89159643781806	9.17218606657343	10.2286564855822	10.2886760030657	me_content
218	11.85	-0.443086384649552	-0.318297999197231	-0.42500370622925	0.00149232261680406	0.212890717242958	8.12729802040473	8.89159643781806	9.17218606657343	10.2286564855822	10.2886760030657	me_content
219	11.9	-0.444020182070253	-0.318968807105038	-0.425899394696362	0.00149546766268834	0.213339381001402	8.12729802040473	8.89159643781806	9.17218606657343	10.2286564855822	10.2886760030657	me_content
220	11.95	-0.444952019783695	-0.319638207226642	-0.426793203433298	0.00149860610824465	0.213787103174869	8.12729802040473	8.89159643781806	9.17218606657343	10.2286564855822	10.2886760030657	me_content
221	12	-0.445881910076513	-0.320306208388336	-0.427685144225265	0.00150173799485456	0.214233889666744	8.12729802040473	8.89159643781806	9.17218606657343	10.2286564855822	10.2886760030657	me_content
222	12.05	-0.446809865107485	-0.320972819324569	-0.428575228734834	0.00150486336346906	0.214679746318984	8.12729802040473	8.89159643781806	9.17218606657343	10.2286564855822	10.2886760030657	me_content
223	12.1	-0.447735896909393	-0.321638048679277	-0.429463468503718	0.00150798225461477	0.215124678913006	8.12729802040473	8.89159643781806	9.17218606657343	10.2286564855822	10.2886760030657	me_content
224	12.15	-0.448660017390839	-0.32230190500719	-0.430349874954523	0.00151109470840006	0.215568693170563	8.12729802040473	8.89159643781806	9.17218606657343	10.2286564855822	10.2886760030657	me_content
225	12.2	-0.449582238338035	-0.322964396775115	-0.431234459392454	0.0015142007645211	0.216011794754604	8.12729802040473	8.89159643781806	9.17218606657343	10.2286564855822	10.2886760030657	me_content
226	12.25	-0.450502571416554	-0.3236255323632	-0.432117233007006	0.00151730046226774	0.216453989270112	8.12729802040473	8.89159643781806	9.17218606657343	10.2286564855822	10.2886760030657	me_content
227	12.3	-0.451421028173053	-0.324285320066165	-0.432998206873609	0.00152039384052933	0.216895282264936	8.12729802040473	8.89159643781806	9.17218606657343	10.2286564855822	10.2886760030657	me_content
228	12.35	-0.452337620036965	-0.32494376809452	-0.43387739195525	0.00152348093780039	0.217335679230601	8.12729802040473	8.89159643781806	9.17218606657343	10.2286564855822	10.2886760030657	me_content
229	12.4	-0.453252358322155	-0.325600884575758	-0.434754799104068	0.00152656179218621	0.217775185603106	8.12729802040473	8.89159643781806	9.17218606657343	10.2286564855822	10.2886760030657	me_content
230	12.45	-0.454165254228552	-0.32625667755552	-0.435630439062915	0.00152963644140835	0.218213806763706	8.12729802040473	8.89159643781806	9.17218606657343	10.2286564855822	10.2886760030657	me_content
231	12.5	-0.455076318843746	-0.32691115499875	-0.436504322466888	0.00153270492281001	0.21865154803968	8.12729802040473	8.89159643781806	9.17218606657343	10.2286564855822	10.2886760030657	me_content
232	12.55	-0.455985563144563	-0.327564324790822	-0.437376459844841	0.00153576727336132	0.219088414705089	8.12729802040473	8.89159643781806	9.17218606657343	10.2286564855822	10.2886760030657	me_content
233	12.6	-0.456892997998605	-0.328216194738647	-0.438246861620862	0.00153882352966455	0.219524411981515	8.12729802040473	8.89159643781806	9.17218606657343	10.2286564855822	10.2886760030657	me_content
234	12.65	-0.457798634165768	-0.328866772571764	-0.439115538115727	0.00154187372795923	0.219959545038788	8.12729802040473	8.89159643781806	9.17218606657343	10.2286564855822	10.2886760030657	me_content
235	12.7	-0.458702482299728	-0.329516065943405	-0.439982499548327	0.00154491790412712	0.220393818995704	8.12729802040473	8.89159643781806	9.17218606657343	10.2286564855822	10.2886760030657	me_content
236	12.75	-0.459604552949404	-0.330164082431553	-0.440847756037073	0.00154795609369715	0.220827238920726	8.12729802040473	8.89159643781806	9.17218606657343	10.2286564855822	10.2886760030657	me_content
237	12.8	-0.460504856560397	-0.330810829539965	-0.441711317601272	0.0015509883318503	0.221259809832676	8.12729802040473	8.89159643781806	9.17218606657343	10.2286564855822	10.2886760030657	me_content
238	12.85	-0.461403403476395	-0.331456314699192	-0.442573194162481	0.00155401465342428	0.22169153670141	8.12729802040473	8.89159643781806	9.17218606657343	10.2286564855822	10.2886760030657	me_content
239	12.9	-0.462300203940568	-0.332100545267575	-0.443433395545836	0.00155703509291828	0.222122424448486	8.12729802040473	8.89159643781806	9.17218606657343	10.2286564855822	10.2886760030657	me_content
240	12.95	-0.463195268096923	-0.332743528532218	-0.444291931481362	0.00156004968449747	0.222552477947818	8.12729802040473	8.89159643781806	9.17218606657343	10.2286564855822	10.2886760030657	me_content
241	13	-0.464088605991646	-0.333385271709956	-0.445148811605252	0.00156305846199759	0.22298170202632	8.12729802040473	8.89159643781806	9.17218606657343	10.2286564855822	10.2886760030657	me_content
242	13.05	-0.464980227574419	-0.334025781948298	-0.446004045461134	0.00156606145892934	0.223410101464538	8.12729802040473	8.89159643781806	9.17218606657343	10.2286564855822	10.2886760030657	me_content
243	13.1	-0.46587014269971	-0.334665066326353	-0.446857642501308	0.00156905870848274	0.22383768099727	8.12729802040473	8.89159643781806	9.17218606657343	10.2286564855822	10.2886760030657	me_content
244	13.15	-0.466758361128044	-0.335303131855748	-0.447709612087964	0.0015720502435314	0.224264445314179	8.12729802040473	8.89159643781806	9.17218606657343	10.2286564855822	10.2886760030657	me_content
245	13.2	-0.467644892527255	-0.335939985481519	-0.448559963494386	0.00157503609663676	0.224690399060389	8.12729802040473	8.89159643781806	9.17218606657343	10.2286564855822	10.2886760030657	me_content
246	13.25	-0.468529746473708	-0.336575634083	-0.44940870590612	0.00157801630005219	0.22511554683708	8.12729802040473	8.89159643781806	9.17218606657343	10.2286564855822	10.2886760030657	me_content
247	13.3	-0.469412932453513	-0.337210084474685	-0.450255848422142	0.00158099088572705	0.225539893202063	8.12729802040473	8.89159643781806	9.17218606657343	10.2286564855822	10.2886760030657	me_content
248	13.35	-0.470294459863707	-0.337843343407081	-0.451101400055987	0.00158395988531075	0.225963442670355	8.12729802040473	8.89159643781806	9.17218606657343	10.2286564855822	10.2886760030657	me_content
249	13.4	-0.471174338013421	-0.338475417567547	-0.451945369736875	0.00158692333015658	0.226386199714734	8.12729802040473	8.89159643781806	9.17218606657343	10.2286564855822	10.2886760030657	me_content
250	13.45	-0.472052576125028	-0.339106313581118	-0.452787766310807	0.00158988125132567	0.226808168766294	8.12729802040473	8.89159643781806	9.17218606657343	10.2286564855822	10.2886760030657	me_content
251	13.5	-0.472929183335269	-0.339736038011316	-0.453628598541648	0.00159283367959072	0.227229354214988	8.12729802040473	8.89159643781806	9.17218606657343	10.2286564855822	10.2886760030657	me_content
252	13.55	-0.473804168696365	-0.340364597360943	-0.454467875112189	0.00159578064543976	0.227649760410155	8.12729802040473	8.89159643781806	9.17218606657343	10.2286564855822	10.2886760030657	me_content
253	13.6	-0.474677541177106	-0.340991998072868	-0.455305604625198	0.00159872217907983	0.228069391661051	8.12729802040473	8.89159643781806	9.17218606657343	10.2286564855822	10.2886760030657	me_content
254	13.65	-0.475549309663922	-0.341618246530799	-0.456141795604444	0.00160165831044058	0.228488252237357	8.12729802040473	8.89159643781806	9.17218606657343	10.2286564855822	10.2886760030657	me_content
255	13.7	-0.47641948296194	-0.342243349060034	-0.45697645649571	0.00160458906917784	0.228906346369695	8.12729802040473	8.89159643781806	9.17218606657343	10.2286564855822	10.2886760030657	me_content
256	13.75	-0.477288069796022	-0.342867311928213	-0.457809595667789	0.00160751448467708	0.229323678250118	8.12729802040473	8.89159643781806	9.17218606657343	10.2286564855822	10.2886760030657	me_content
257	13.8	-0.478155078811782	-0.343490141346049	-0.458641221413464	0.0016104345860569	0.229740252032603	8.12729802040473	8.89159643781806	9.17218606657343	10.2286564855822	10.2886760030657	me_content
258	13.85	-0.479020518576596	-0.344111843468049	-0.459471341950467	0.00161334940217235	0.230156071833538	8.12729802040473	8.89159643781806	9.17218606657343	10.2286564855822	10.2886760030657	me_content
259	13.9	-0.479884397580584	-0.344732424393224	-0.460299965422432	0.00161625896161831	0.230571141732189	8.12729802040473	8.89159643781806	9.17218606657343	10.2286564855822	10.2886760030657	me_content
260	13.95	-0.480746724237586	-0.345351890165785	-0.461127099899823	0.00161916329273274	0.230985465771173	8.12729802040473	8.89159643781806	9.17218606657343	10.2286564855822	10.2886760030657	me_content
261	14	-0.481607506886115	-0.345970246775833	-0.461952753380852	0.00162206242359989	0.231399047956915	8.12729802040473	8.89159643781806	9.17218606657343	10.2286564855822	10.2886760030657	me_content
262	14.05	-0.482466753790299	-0.346587500160033	-0.462776933792383	0.00162495638205349	0.231811892260097	8.12729802040473	8.89159643781806	9.17218606657343	10.2286564855822	10.2886760030657	me_content
263	14.1	-0.483324473140807	-0.347203656202281	-0.463599648990817	0.00162784519567986	0.232224002616111	8.12729802040473	8.89159643781806	9.17218606657343	10.2286564855822	10.2886760030657	me_content
264	14.15	-0.484180673055759	-0.347818720734353	-0.464420906762968	0.00163072889182096	0.232635382925488	8.12729802040473	8.89159643781806	9.17218606657343	10.2286564855822	10.2886760030657	me_content
265	14.2	-0.485035361581625	-0.348432699536557	-0.465240714826923	0.00163360749757745	0.233046037054331	8.12729802040473	8.89159643781806	9.17218606657343	10.2286564855822	10.2886760030657	me_content
266	14.25	-0.485888546694102	-0.349045598338359	-0.466059080832887	0.00163648103981161	0.233455968834745	8.12729802040473	8.89159643781806	9.17218606657343	10.2286564855822	10.2886760030657	me_content
267	14.3	-0.48674023629899	-0.349657422819012	-0.466876012364016	0.0016393495451503	0.233865182065245	8.12729802040473	8.89159643781806	9.17218606657343	10.2286564855822	10.2886760030657	me_content
268	14.35	-0.487590438233038	-0.350268178608169	-0.467691516937237	0.00164221303998785	0.234273680511172	8.12729802040473	8.89159643781806	9.17218606657343	10.2286564855822	10.2886760030657	me_content
269	14.4	-0.488439160264792	-0.350877871286484	-0.468505602004056	0.00164507155048884	0.234681467905097	8.12729802040473	8.89159643781806	9.17218606657343	10.2286564855822	10.2886760030657	me_content
270	14.45	-0.489286410095421	-0.351486506386212	-0.469318274951351	0.00164792510259094	0.235088547947219	8.12729802040473	8.89159643781806	9.17218606657343	10.2286564855822	10.2886760030657	me_content
271	14.5	-0.490132195359532	-0.352094089391792	-0.470129543102155	0.00165077372200765	0.235494924305753	8.12729802040473	8.89159643781806	9.17218606657343	10.2286564855822	10.2886760030657	me_content
272	14.55	-0.490976523625971	-0.352700625740423	-0.470939413716425	0.00165361743423097	0.235900600617321	8.12729802040473	8.89159643781806	9.17218606657343	10.2286564855822	10.2886760030657	me_content
273	14.6	-0.491819402398618	-0.353306120822632	-0.471747893991801	0.00165645626453409	0.236305580487329	8.12729802040473	8.89159643781806	9.17218606657343	10.2286564855822	10.2886760030657	me_content
274	14.65	-0.492660839117159	-0.353910579982835	-0.472554991064351	0.00165929023797402	0.23670986749034	8.12729802040473	8.89159643781806	9.17218606657343	10.2286564855822	10.2886760030657	me_content
275	14.7	-0.493500841157857	-0.354514008519885	-0.473360712009307	0.00166211937939412	0.237113465170443	8.12729802040473	8.89159643781806	9.17218606657343	10.2286564855822	10.2886760030657	me_content
276	14.75	-0.494339415834305	-0.355116411687615	-0.474165063841788	0.00166494371342671	0.237516377041617	8.12729802040473	8.89159643781806	9.17218606657343	10.2286564855822	10.2886760030657	me_content
277	14.8	-0.495176570398168	-0.355717794695371	-0.474968053517514	0.00166776326449552	0.237918606588085	8.12729802040473	8.89159643781806	9.17218606657343	10.2286564855822	10.2886760030657	me_content
278	14.85	-0.496012312039914	-0.356318162708539	-0.475769687933505	0.00167057805681817	0.238320157264669	8.12729802040473	8.89159643781806	9.17218606657343	10.2286564855822	10.2886760030657	me_content
279	14.9	-0.496846647889538	-0.35691752084906	-0.476569973928776	0.00167338811440861	0.238721032497133	8.12729802040473	8.89159643781806	9.17218606657343	10.2286564855822	10.2886760030657	me_content
280	14.95	-0.497679585017268	-0.357515874195943	-0.477368918285013	0.00167619346107948	0.239121235682525	8.12729802040473	8.89159643781806	9.17218606657343	10.2286564855822	10.2886760030657	me_content
281	15	-0.498511130434266	-0.358113227785766	-0.478166527727247	0.00167899412044451	0.239520770189515	8.12729802040473	8.89159643781806	9.17218606657343	10.2286564855822	10.2886760030657	me_content
282	15.05	-0.499341291093315	-0.358709586613169	-0.478962808924515	0.00168179011592079	0.239919639358721	8.12729802040473	8.89159643781806	9.17218606657343	10.2286564855822	10.2886760030657	me_content
283	15.1	-0.500170073889501	-0.359304955631343	-0.479757768490507	0.00168458147073108	0.240317846503042	8.12729802040473	8.89159643781806	9.17218606657343	10.2286564855822	10.2886760030657	me_content
284	15.15	-0.500997485660874	-0.359899339752508	-0.480551412984209	0.00168736820790606	0.24071539490797	8.12729802040473	8.89159643781806	9.17218606657343	10.2286564855822	10.2886760030657	me_content
285	15.2	-0.501823533189116	-0.360492743848391	-0.481343748910536	0.00169015035028655	0.241112287831916	8.12729802040473	8.89159643781806	9.17218606657343	10.2286564855822	10.2886760030657	me_content
286	15.25	-0.502648223200179	-0.361085172750686	-0.48213478272095	0.00169292792052567	0.241508528506513	8.12729802040473	8.89159643781806	9.17218606657343	10.2286564855822	10.2886760030657	me_content
287	15.3	-0.503471562364933	-0.361676631251513	-0.482924520814078	0.00169570094109102	0.241904120136929	8.12729802040473	8.89159643781806	9.17218606657343	10.2286564855822	10.2886760030657	me_content
288	15.35	-0.504293557299789	-0.362267124103876	-0.483712969536311	0.00169846943426681	0.242299065902167	8.12729802040473	8.89159643781806	9.17218606657343	10.2286564855822	10.2886760030657	me_content
289	15.4	-0.505114214567325	-0.362856656022104	-0.484500135182402	0.00170123342215589	0.242693368955361	8.12729802040473	8.89159643781806	9.17218606657343	10.2286564855822	10.2886760030657	me_content
290	15.45	-0.505933540676891	-0.363445231682291	-0.48528602399605	0.00170399292668187	0.243087032424076	8.12729802040473	8.89159643781806	9.17218606657343	10.2286564855822	10.2886760030657	me_content
291	15.5	-0.506751542085216	-0.364032855722728	-0.486070642170481	0.00170674796959114	0.24348005941059	8.12729802040473	8.89159643781806	9.17218606657343	10.2286564855822	10.2886760030657	me_content
292	15.55	-0.507568225197001	-0.364619532744332	-0.486853995849015	0.00170949857245483	0.243872452992184	8.12729802040473	8.89159643781806	9.17218606657343	10.2286564855822	10.2886760030657	me_content
293	15.6	-0.508383596365504	-0.365205267311064	-0.487636091125628	0.00171224475667082	0.244264216221422	8.12729802040473	8.89159643781806	9.17218606657343	10.2286564855822	10.2886760030657	me_content
294	15.65	-0.509197661893113	-0.365790063950343	-0.488416934045505	0.00171498654346568	0.244655352126427	8.12729802040473	8.89159643781806	9.17218606657343	10.2286564855822	10.2886760030657	me_content
295	15.7	-0.51001042803192	-0.366373927153457	-0.489196530605584	0.00171772395389654	0.245045863711156	8.12729802040473	8.89159643781806	9.17218606657343	10.2286564855822	10.2886760030657	me_content
296	15.75	-0.510821900984278	-0.366956861375962	-0.489974886755096	0.00172045700885305	0.245435753955668	8.12729802040473	8.89159643781806	9.17218606657343	10.2286564855822	10.2886760030657	me_content
297	15.8	-0.511632086903354	-0.367538871038082	-0.490752008396092	0.00172318572905918	0.245825025816388	8.12729802040473	8.89159643781806	9.17218606657343	10.2286564855822	10.2886760030657	me_content
298	15.85	-0.512440991893672	-0.368119960525096	-0.491527901383968	0.00172591013507507	0.246213682226371	8.12729802040473	8.89159643781806	9.17218606657343	10.2286564855822	10.2886760030657	me_content
299	15.9	-0.513248622011653	-0.368700134187728	-0.492302571527974	0.00172863024729885	0.246601726095559	8.12729802040473	8.89159643781806	9.17218606657343	10.2286564855822	10.2886760030657	me_content
300	15.95	-0.514054983266138	-0.369279396342524	-0.493076024591731	0.0017313460859684	0.246989160311034	8.12729802040473	8.89159643781806	9.17218606657343	10.2286564855822	10.2886760030657	me_content
301	16	-0.514860081618918	-0.369857751272228	-0.493848266293722	0.00173405767116314	0.247375987737271	8.12729802040473	8.89159643781806	9.17218606657343	10.2286564855822	10.2886760030657	me_content
302	16.05	-0.515663922985241	-0.370435203226151	-0.494619302307789	0.00173676502280572	0.247762211216381	8.12729802040473	8.89159643781806	9.17218606657343	10.2286564855822	10.2886760030657	me_content
303	16.1	-0.516466513234322	-0.371011756420535	-0.495389138263621	0.00173946816066376	0.248147833568362	8.12729802040473	8.89159643781806	9.17218606657343	10.2286564855822	10.2886760030657	me_content
304	16.15	-0.517267858189843	-0.371587415038912	-0.496157779747231	0.00174216710435153	0.248532857591329	8.12729802040473	8.89159643781806	9.17218606657343	10.2286564855822	10.2886760030657	me_content
305	16.2	-0.518067963630446	-0.37216218323246	-0.496925232301431	0.00174486187333159	0.248917286061761	8.12729802040473	8.89159643781806	9.17218606657343	10.2286564855822	10.2886760030657	me_content
306	16.25	-0.518866835290218	-0.37273606512035	-0.497691501426295	0.00174755248691644	0.249301121734727	8.12729802040473	8.89159643781806	9.17218606657343	10.2286564855822	10.2886760030657	me_content
307	16.3	-0.519664478859173	-0.373309064790091	-0.498456592579624	0.00175023896427015	0.249684367344121	8.12729802040473	8.89159643781806	9.17218606657343	10.2286564855822	10.2886760030657	me_content
308	16.35	-0.520460899983722	-0.37388118629787	-0.499220511177394	0.00175292132440994	0.250067025602886	8.12729802040473	8.89159643781806	9.17218606657343	10.2286564855822	10.2886760030657	me_content
309	16.4	-0.52125610426714	-0.374452433668888	-0.499983262594207	0.00175559958620772	0.250449099203241	8.12729802040473	8.89159643781806	9.17218606657343	10.2286564855822	10.2886760030657	me_content
310	16.45	-0.522050097270027	-0.375022810897689	-0.500744852163731	0.0017582737683917	0.250830590816901	8.12729802040473	8.89159643781806	9.17218606657343	10.2286564855822	10.2886760030657	me_content
311	16.5	-0.522842884510762	-0.375592321948485	-0.501505285179135	0.00176094388954786	0.251211503095292	8.12729802040473	8.89159643781806	9.17218606657343	10.2286564855822	10.2886760030657	me_content
312	16.55	-0.523634471465949	-0.376160970755479	-0.50226456689352	0.00176360996812152	0.251591838669772	8.12729802040473	8.89159643781806	9.17218606657343	10.2286564855822	10.2886760030657	me_content
313	16.6	-0.524424863570858	-0.376728761223184	-0.503022702520338	0.00176627202241875	0.251971600151837	8.12729802040473	8.89159643781806	9.17218606657343	10.2286564855822	10.2886760030657	me_content
314	16.65	-0.525214066219863	-0.377295697226732	-0.503779697233814	0.00176893007060789	0.252350790133334	8.12729802040473	8.89159643781806	9.17218606657343	10.2286564855822	10.2886760030657	me_content
315	16.7	-0.526002084766869	-0.377861782612182	-0.504535556169357	0.00177158413072099	0.252729411186665	8.12729802040473	8.89159643781806	9.17218606657343	10.2286564855822	10.2886760030657	me_content
316	16.75	-0.526788924525736	-0.378427021196831	-0.505290284423965	0.00177423422065523	0.253107465864994	8.12729802040473	8.89159643781806	9.17218606657343	10.2286564855822	10.2886760030657	me_content
317	16.8	-0.5275745907707	-0.378991416769505	-0.506043887056627	0.00177688035817432	0.253484956702444	8.12729802040473	8.89159643781806	9.17218606657343	10.2286564855822	10.2886760030657	me_content
318	16.85	-0.52835908873678	-0.379554973090865	-0.506796369088719	0.0017795225609099	0.253861886214296	8.12729802040473	8.89159643781806	9.17218606657343	10.2286564855822	10.2886760030657	me_content
319	16.9	-0.529142423620192	-0.380117693893691	-0.507547735504394	0.00178216084636291	0.254238256897189	8.12729802040473	8.89159643781806	9.17218606657343	10.2286564855822	10.2886760030657	me_content
320	16.95	-0.529924600578743	-0.380679582883175	-0.508297991250967	0.00178479523190493	0.254614071229305	8.12729802040473	8.89159643781806	9.17218606657343	10.2286564855822	10.2886760030657	me_content
321	17	-0.530705624732233	-0.381240643737205	-0.509047141239293	0.00178742573477955	0.254989331670566	8.12729802040473	8.89159643781806	9.17218606657343	10.2286564855822	10.2886760030657	me_content
322	17.05	-0.531485501162843	-0.381800880106646	-0.509795190344148	0.00179005237210363	0.255364040662821	8.12729802040473	8.89159643781806	9.17218606657343	10.2286564855822	10.2886760030657	me_content
323	17.1	-0.532264234915524	-0.382360295615614	-0.510542143404592	0.00179267516086865	0.255738200630026	8.12729802040473	8.89159643781806	9.17218606657343	10.2286564855822	10.2886760030657	me_content
324	17.15	-0.533041830998373	-0.382918893861755	-0.511288005224339	0.00179529411794198	0.256111813978434	8.12729802040473	8.89159643781806	9.17218606657343	10.2286564855822	10.2886760030657	me_content
325	17.2	-0.533818294383011	-0.383476678416512	-0.512032780572117	0.00179790926006812	0.256484883096771	8.12729802040473	8.89159643781806	9.17218606657343	10.2286564855822	10.2886760030657	me_content
326	17.25	-0.534593630004957	-0.384033652825389	-0.512776474182019	0.00180052060386998	0.256857410356418	8.12729802040473	8.89159643781806	9.17218606657343	10.2286564855822	10.2886760030657	me_content
327	17.3	-0.535367842763988	-0.384589820608218	-0.51351909075386	0.0018031281658501	0.25722939811158	8.12729802040473	8.89159643781806	9.17218606657343	10.2286564855822	10.2886760030657	me_content
328	17.35	-0.536140937524506	-0.385145185259419	-0.514260634953523	0.00180573196239186	0.257600848699468	8.12729802040473	8.89159643781806	9.17218606657343	10.2286564855822	10.2886760030657	me_content
329	17.4	-0.536912919115889	-0.38569975024825	-0.515001111413296	0.00180833200976071	0.257971764440465	8.12729802040473	8.89159643781806	9.17218606657343	10.2286564855822	10.2886760030657	me_content
330	17.45	-0.537683792332849	-0.386253519019067	-0.515740524732213	0.0018109283241053	0.258342147638297	8.12729802040473	8.89159643781806	9.17218606657343	10.2286564855822	10.2886760030657	me_content
331	17.5	-0.538453561935776	-0.38680649499157	-0.51647887947639	0.00181352092145871	0.258712000580197	8.12729802040473	8.89159643781806	9.17218606657343	10.2286564855822	10.2886760030657	me_content
332	17.55	-0.539222232651078	-0.387358681561049	-0.517216180179349	0.00181610981773957	0.259081325537077	8.12729802040473	8.89159643781806	9.17218606657343	10.2286564855822	10.2886760030657	me_content
333	17.6	-0.539989809171528	-0.387910082098628	-0.517952431342345	0.00181869502875322	0.25945012476368	8.12729802040473	8.89159643781806	9.17218606657343	10.2286564855822	10.2886760030657	me_content
334	17.65	-0.540756296156589	-0.388460699951507	-0.518687637434685	0.00182127657019282	0.259818400498752	8.12729802040473	8.89159643781806	9.17218606657343	10.2286564855822	10.2886760030657	me_content
335	17.7	-0.541521698232751	-0.389010538443196	-0.519421802894049	0.00182385445764045	0.260186154965191	8.12729802040473	8.89159643781806	9.17218606657343	10.2286564855822	10.2886760030657	me_content
336	17.75	-0.542286019993851	-0.38955960087375	-0.520154932126798	0.00182642870656825	0.26055339037021	8.12729802040473	8.89159643781806	9.17218606657343	10.2286564855822	10.2886760030657	me_content
337	17.8	-0.543049266001402	-0.390107890520002	-0.520887029508283	0.00182899933233946	0.260920108905488	8.12729802040473	8.89159643781806	9.17218606657343	10.2286564855822	10.2886760030657	me_content
338	17.85	-0.543811440784902	-0.390655410635789	-0.521618099383152	0.00183156635020952	0.261286312747324	8.12729802040473	8.89159643781806	9.17218606657343	10.2286564855822	10.2886760030657	me_content
339	17.9	-0.544572548842154	-0.391202164452176	-0.522348146065649	0.0018341297753271	0.261652004056787	8.12729802040473	8.89159643781806	9.17218606657343	10.2286564855822	10.2886760030657	me_content
340	17.95	-0.545332594639574	-0.391748155177683	-0.523077173839912	0.00183668962273517	0.262017184979866	8.12729802040473	8.89159643781806	9.17218606657343	10.2286564855822	10.2886760030657	me_content
341	18	-0.546091582612495	-0.3922933859985	-0.523805186960266	0.00183924590737201	0.262381857647616	8.12729802040473	8.89159643781806	9.17218606657343	10.2286564855822	10.2886760030657	me_content
342	18.05	-0.546849517165471	-0.392837860078708	-0.52453218965151	0.00184179864407223	0.262746024176303	8.12729802040473	8.89159643781806	9.17218606657343	10.2286564855822	10.2886760030657	me_content
343	18.1	-0.547606402672575	-0.39338158056049	-0.52525818610921	0.00184434784756779	0.263109686667548	8.12729802040473	8.89159643781806	9.17218606657343	10.2286564855822	10.2886760030657	me_content
344	18.15	-0.548362243477692	-0.393924550564343	-0.525983180499972	0.00184689353248896	0.263472847208466	8.12729802040473	8.89159643781806	9.17218606657343	10.2286564855822	10.2886760030657	me_content
345	18.2	-0.549117043894812	-0.394466773189289	-0.52670717696173	0.00184943571336534	0.263835507871811	8.12729802040473	8.89159643781806	9.17218606657343	10.2286564855822	10.2886760030657	me_content
346	18.25	-0.549870808208316	-0.39500825151308	-0.527430179604016	0.0018519744046268	0.264197670716108	8.12729802040473	8.89159643781806	9.17218606657343	10.2286564855822	10.2886760030657	me_content
347	18.3	-0.550623540673259	-0.3955489885924	-0.528152192508233	0.00185450962060444	0.264559337785793	8.12729802040473	8.89159643781806	9.17218606657343	10.2286564855822	10.2886760030657	me_content
348	18.35	-0.551375245515652	-0.396088987463072	-0.528873219727926	0.00185704137553153	0.264920511111349	8.12729802040473	8.89159643781806	9.17218606657343	10.2286564855822	10.2886760030657	me_content
349	18.4	-0.552125926932738	-0.396628251140248	-0.529593265289044	0.00185956968354447	0.265281192709432	8.12729802040473	8.89159643781806	9.17218606657343	10.2286564855822	10.2886760030657	me_content
350	18.45	-0.552875589093265	-0.397166782618615	-0.530312333190207	0.00186209455868366	0.265641384583011	8.12729802040473	8.89159643781806	9.17218606657343	10.2286564855822	10.2886760030657	me_content
351	18.5	-0.553624236137756	-0.397704584872582	-0.53103042740296	0.00186461601489447	0.266001088721494	8.12729802040473	8.89159643781806	9.17218606657343	10.2286564855822	10.2886760030657	me_content
352	18.55	-0.554371872178778	-0.398241660856474	-0.531747551872032	0.00186713406602808	0.266360307100853	8.12729802040473	8.89159643781806	9.17218606657343	10.2286564855822	10.2886760030657	me_content
353	18.6	-0.555118501301203	-0.398778013504724	-0.532463710515588	0.00186964872584242	0.266719041683756	8.12729802040473	8.89159643781806	9.17218606657343	10.2286564855822	10.2886760030657	me_content
354	18.65	-0.555864127562467	-0.399313645732054	-0.53317890722548	0.001872160008003	0.26707729441969	8.12729802040473	8.89159643781806	9.17218606657343	10.2286564855822	10.2886760030657	me_content
355	18.7	-0.556608754992834	-0.399848560433666	-0.533893145867491	0.00187466792608382	0.267435067245083	8.12729802040473	8.89159643781806	9.17218606657343	10.2286564855822	10.2886760030657	me_content
356	18.75	-0.557352387595641	-0.40038276048542	-0.534606430281582	0.0018771724935682	0.26779236208343	8.12729802040473	8.89159643781806	9.17218606657343	10.2286564855822	10.2886760030657	me_content
357	18.8	-0.558095029347558	-0.400916248744018	-0.535318764282128	0.00187967372384961	0.268149180845408	8.12729802040473	8.89159643781806	9.17218606657343	10.2286564855822	10.2886760030657	me_content
358	18.85	-0.558836684198828	-0.401449028047181	-0.536030151658164	0.00188217163023256	0.268505525429001	8.12729802040473	8.89159643781806	9.17218606657343	10.2286564855822	10.2886760030657	me_content
359	18.9	-0.559577356073519	-0.401981101213821	-0.536740596173611	0.00188466622593337	0.268861397719614	8.12729802040473	8.89159643781806	9.17218606657343	10.2286564855822	10.2886760030657	me_content
360	18.95	-0.560317048869762	-0.402512471044224	-0.537450101567515	0.001887157524081	0.269216799590191	8.12729802040473	8.89159643781806	9.17218606657343	10.2286564855822	10.2886760030657	me_content
361	19	-0.561055766459992	-0.403043140320211	-0.538158671554274	0.0018896455377179	0.26957173290133	8.12729802040473	8.89159643781806	9.17218606657343	10.2286564855822	10.2886760030657	me_content
362	19.05	-0.561793512691183	-0.403573111805318	-0.538866309823866	0.00189213027980073	0.269926199501394	8.12729802040473	8.89159643781806	9.17218606657343	10.2286564855822	10.2886760030657	me_content
363	19.1	-0.562530291385085	-0.404102388244958	-0.539573020042069	0.00189461176320121	0.270280201226629	8.12729802040473	8.89159643781806	9.17218606657343	10.2286564855822	10.2886760030657	me_content
364	19.15	-0.56326610633845	-0.404630972366586	-0.540278805850691	0.00189709000070688	0.270633739901269	8.12729802040473	8.89159643781806	9.17218606657343	10.2286564855822	10.2886760030657	me_content
365	19.2	-0.564000961323265	-0.405158866879869	-0.540983670867779	0.00189956500502185	0.270986817337649	8.12729802040473	8.89159643781806	9.17218606657343	10.2286564855822	10.2886760030657	me_content
366	19.25	-0.564734860086976	-0.405686074476842	-0.541687618687844	0.00190203678876758	0.271339435336312	8.12729802040473	8.89159643781806	9.17218606657343	10.2286564855822	10.2886760030657	me_content
367	19.3	-0.56546780635271	-0.406212597832072	-0.542390652882068	0.00190450536448363	0.271691595686119	8.12729802040473	8.89159643781806	9.17218606657343	10.2286564855822	10.2886760030657	me_content
368	19.35	-0.566199803819496	-0.406738439602812	-0.543092776998521	0.00190697074462838	0.272043300164349	8.12729802040473	8.89159643781806	9.17218606657343	10.2286564855822	10.2886760030657	me_content
369	19.4	-0.566930856162482	-0.407263602429165	-0.543793994562366	0.00190943294157982	0.27239455053681	8.12729802040473	8.89159643781806	9.17218606657343	10.2286564855822	10.2886760030657	me_content
370	19.45	-0.567660967033153	-0.40778808893423	-0.544494309076067	0.00191189196763619	0.272745348557938	8.12729802040473	8.89159643781806	9.17218606657343	10.2286564855822	10.2886760030657	me_content
371	19.5	-0.568390140059541	-0.40831190172426	-0.545193724019593	0.00191434783501677	0.273095695970903	8.12729802040473	8.89159643781806	9.17218606657343	10.2286564855822	10.2886760030657	me_content
372	19.55	-0.569118378846434	-0.408835043388813	-0.545892242850621	0.00191680055586256	0.273445594507705	8.12729802040473	8.89159643781806	9.17218606657343	10.2286564855822	10.2886760030657	me_content
373	19.6	-0.569845686975591	-0.409357516500898	-0.546589869004732	0.00191925014223698	0.27379504588928	8.12729802040473	8.89159643781806	9.17218606657343	10.2286564855822	10.2886760030657	me_content
374	19.65	-0.570572068005938	-0.409879323617127	-0.547286605895613	0.00192169660612654	0.274144051825593	8.12729802040473	8.89159643781806	9.17218606657343	10.2286564855822	10.2886760030657	me_content
375	19.7	-0.571297525473778	-0.410400467277858	-0.547982456915245	0.0019241399594416	0.27449261401574	8.12729802040473	8.89159643781806	9.17218606657343	10.2286564855822	10.2886760030657	me_content
376	19.75	-0.57202206289299	-0.41092095000734	-0.548677425434105	0.00192658021401693	0.274840734148042	8.12729802040473	8.89159643781806	9.17218606657343	10.2286564855822	10.2886760030657	me_content
377	19.8	-0.572745683755226	-0.411440774313855	-0.549371514801347	0.0019290173816125	0.275188413900141	8.12729802040473	8.89159643781806	9.17218606657343	10.2286564855822	10.2886760030657	me_content
378	19.85	-0.573468391530109	-0.411959942689863	-0.550064728344998	0.00193145147391406	0.275535654939095	8.12729802040473	8.89159643781806	9.17218606657343	10.2286564855822	10.2886760030657	me_content
379	19.9	-0.574190189665428	-0.412478457612135	-0.550757069372137	0.0019338825025338	0.27588245892147	8.12729802040473	8.89159643781806	9.17218606657343	10.2286564855822	10.2886760030657	me_content
380	19.95	-0.574911081587327	-0.412996321541895	-0.551448541169087	0.00193631047901106	0.276228827493434	8.12729802040473	8.89159643781806	9.17218606657343	10.2286564855822	10.2886760030657	me_content
381	20	-0.575631070700496	-0.413513536924956	-0.55213914700159	0.00193873541481287	0.276574762290846	8.12729802040473	8.89159643781806	9.17218606657343	10.2286564855822	10.2886760030657	me_content
382	20.05	-0.57635016038836	-0.414030106191853	-0.552828890114991	0.00194115732133469	0.276920264939347	8.12729802040473	8.89159643781806	9.17218606657343	10.2286564855822	10.2886760030657	me_content
383	20.1	-0.577068354013264	-0.414546031757979	-0.553517773734414	0.00194357620990094	0.277265337054452	8.12729802040473	8.89159643781806	9.17218606657343	10.2286564855822	10.2886760030657	me_content
384	20.15	-0.577785654916655	-0.415061316023715	-0.554205801064939	0.00194599209176567	0.277609980241632	8.12729802040473	8.89159643781806	9.17218606657343	10.2286564855822	10.2886760030657	me_content
385	20.2	-0.578502066419263	-0.415575961374559	-0.554892975291776	0.00194840497811316	0.277954196096407	8.12729802040473	8.89159643781806	9.17218606657343	10.2286564855822	10.2886760030657	me_content
386	20.25	-0.579217591821283	-0.416089970181257	-0.555579299580437	0.00195081488005853	0.278297986204429	8.12729802040473	8.89159643781806	9.17218606657343	10.2286564855822	10.2886760030657	me_content
387	20.3	-0.579932234402552	-0.41660334479993	-0.556264777076904	0.00195322180864831	0.278641352141568	8.12729802040473	8.89159643781806	9.17218606657343	10.2286564855822	10.2886760030657	me_content
388	20.35	-0.58064599742272	-0.417116087572201	-0.556949410907801	0.00195562577486108	0.278984295473996	8.12729802040473	8.89159643781806	9.17218606657343	10.2286564855822	10.2886760030657	me_content
389	20.4	-0.581358884121431	-0.417628200825316	-0.557633204180558	0.00195802678960801	0.279326817758271	8.12729802040473	8.89159643781806	9.17218606657343	10.2286564855822	10.2886760030657	me_content
390	20.45	-0.582070897718486	-0.418139686872271	-0.558316159983575	0.00196042486373344	0.27966892054142	8.12729802040473	8.89159643781806	9.17218606657343	10.2286564855822	10.2886760030657	me_content
391	20.5	-0.582782041414021	-0.418650548011933	-0.558998281386387	0.00196282000801548	0.280010605361018	8.12729802040473	8.89159643781806	9.17218606657343	10.2286564855822	10.2886760030657	me_content
392	20.55	-0.583492318388669	-0.419160786529158	-0.559679571439823	0.00196521223316656	0.280351873745271	8.12729802040473	8.89159643781806	9.17218606657343	10.2286564855822	10.2886760030657	me_content
393	20.6	-0.584201731803726	-0.419670404694913	-0.560360033176165	0.00196760154983399	0.280692727213095	8.12729802040473	8.89159643781806	9.17218606657343	10.2286564855822	10.2886760030657	me_content
394	20.65	-0.584910284801321	-0.420179404766396	-0.561039669609308	0.00196998796860051	0.281033167274195	8.12729802040473	8.89159643781806	9.17218606657343	10.2286564855822	10.2886760030657	me_content
395	20.7	-0.585617980504571	-0.420687788987146	-0.561718483734914	0.00197237149998482	0.281373195429142	8.12729802040473	8.89159643781806	9.17218606657343	10.2286564855822	10.2886760030657	me_content
396	20.75	-0.586324822017746	-0.421195559587163	-0.562396478530565	0.00197475215444217	0.281712813169452	8.12729802040473	8.89159643781806	9.17218606657343	10.2286564855822	10.2886760030657	me_content
397	20.8	-0.587030812426427	-0.421702718783024	-0.563073656955916	0.00197712994236485	0.282052021977662	8.12729802040473	8.89159643781806	9.17218606657343	10.2286564855822	10.2886760030657	me_content
398	20.85	-0.587735954797663	-0.42220926877799	-0.563750021952849	0.00197950487408272	0.282390823327402	8.12729802040473	8.89159643781806	9.17218606657343	10.2286564855822	10.2886760030657	me_content
399	20.9	-0.588440252180126	-0.422715211762121	-0.564425576445617	0.00198187695986378	0.282729218683475	8.12729802040473	8.89159643781806	9.17218606657343	10.2286564855822	10.2886760030657	me_content
400	20.95	-0.589143707604265	-0.42322054991239	-0.565100323340994	0.00198424620991461	0.283067209501929	8.12729802040473	8.89159643781806	9.17218606657343	10.2286564855822	10.2886760030657	me_content
401	21	-0.589846324082459	-0.423725285392784	-0.565774265528422	0.00198661263438098	0.283404797230127	8.12729802040473	8.89159643781806	9.17218606657343	10.2286564855822	10.2886760030657	me_content
402	21.05	-0.590548104609166	-0.424229420354419	-0.566447405880153	0.00198897624334826	0.283741983306824	8.12729802040473	8.89159643781806	9.17218606657343	10.2286564855822	10.2886760030657	me_content
403	21.1	-0.591249052161074	-0.424732956935646	-0.567119747251393	0.00199133704684199	0.284078769162236	8.12729802040473	8.89159643781806	9.17218606657343	10.2286564855822	10.2886760030657	me_content
404	21.15	-0.591949169697245	-0.425235897262152	-0.567791292480444	0.00199369505482835	0.284415156218109	8.12729802040473	8.89159643781806	9.17218606657343	10.2286564855822	10.2886760030657	me_content
405	21.2	-0.592648460159264	-0.425738243447072	-0.568462044388842	0.00199605027721464	0.284751145887795	8.12729802040473	8.89159643781806	9.17218606657343	10.2286564855822	10.2886760030657	me_content
406	21.25	-0.593346926471383	-0.426239997591085	-0.569132005781498	0.00199840272384979	0.285086739576313	8.12729802040473	8.89159643781806	9.17218606657343	10.2286564855822	10.2886760030657	me_content
407	21.3	-0.59404457154066	-0.426741161782525	-0.569801179446831	0.00200075240452483	0.285421938680427	8.12729802040473	8.89159643781806	9.17218606657343	10.2286564855822	10.2886760030657	me_content
408	21.35	-0.594741398257104	-0.427241738097473	-0.570469568156908	0.00200309932897335	0.285756744588704	8.12729802040473	8.89159643781806	9.17218606657343	10.2286564855822	10.2886760030657	me_content
409	21.4	-0.595437409493815	-0.427741728599864	-0.571137174667574	0.00200544350687201	0.28609115868159	8.12729802040473	8.89159643781806	9.17218606657343	10.2286564855822	10.2886760030657	me_content
410	21.45	-0.596132608107118	-0.428241135341586	-0.571804001718585	0.00200778494784097	0.286425182331469	8.12729802040473	8.89159643781806	9.17218606657343	10.2286564855822	10.2886760030657	me_content
411	21.5	-0.596826996936704	-0.428739960362573	-0.572470052033743	0.00201012366144433	0.286758816902734	8.12729802040473	8.89159643781806	9.17218606657343	10.2286564855822	10.2886760030657	me_content
412	21.55	-0.597520578805763	-0.429238205690909	-0.573135328321022	0.00201245965719067	0.28709206375185	8.12729802040473	8.89159643781806	9.17218606657343	10.2286564855822	10.2886760030657	me_content
413	21.6	-0.598213356521119	-0.429735873342919	-0.573799833272697	0.00201479294453341	0.287424924227418	8.12729802040473	8.89159643781806	9.17218606657343	10.2286564855822	10.2886760030657	me_content
414	21.65	-0.598905332873362	-0.430232965323268	-0.574463569565472	0.00201712353287131	0.287757399670239	8.12729802040473	8.89159643781806	9.17218606657343	10.2286564855822	10.2886760030657	me_content
415	21.7	-0.59959651063698	-0.430729483625051	-0.575126539860606	0.00201945143154889	0.288089491413377	8.12729802040473	8.89159643781806	9.17218606657343	10.2286564855822	10.2886760030657	me_content
416	21.75	-0.600286892570487	-0.431225430229889	-0.575788746804036	0.00202177664985688	0.288421200782222	8.12729802040473	8.89159643781806	9.17218606657343	10.2286564855822	10.2886760030657	me_content
417	21.8	-0.600976481416553	-0.431720807108024	-0.576450193026502	0.00202409919703263	0.28875252909455	8.12729802040473	8.89159643781806	9.17218606657343	10.2286564855822	10.2886760030657	me_content
418	21.85	-0.601665279902132	-0.432215616218403	-0.577110881143668	0.00202641908226056	0.289083477660588	8.12729802040473	8.89159643781806	9.17218606657343	10.2286564855822	10.2886760030657	me_content
419	21.9	-0.602353290738583	-0.432709859508776	-0.577770813756241	0.0020287363146726	0.289414047783069	8.12729802040473	8.89159643781806	9.17218606657343	10.2286564855822	10.2886760030657	me_content
420	21.95	-0.603040516621802	-0.433203538915779	-0.578429993450096	0.00203105090334856	0.289744240757294	8.12729802040473	8.89159643781806	9.17218606657343	10.2286564855822	10.2886760030657	me_content
421	22	-0.603726960232338	-0.433696656365028	-0.579088422796388	0.00203336285731657	0.290074057871195	8.12729802040473	8.89159643781806	9.17218606657343	10.2286564855822	10.2886760030657	me_content
422	22.05	-0.604412624235521	-0.434189213771204	-0.57974610435167	0.00203567218555352	0.290403500405388	8.12729802040473	8.89159643781806	9.17218606657343	10.2286564855822	10.2886760030657	me_content
423	22.1	-0.605097511281577	-0.434681213038137	-0.580403040658012	0.00203797889698541	0.290732569633233	8.12729802040473	8.89159643781806	9.17218606657343	10.2286564855822	10.2886760030657	me_content
424	22.15	-0.605781624005753	-0.435172656058899	-0.581059234243115	0.0020402830004878	0.291061266820893	8.12729802040473	8.89159643781806	9.17218606657343	10.2286564855822	10.2886760030657	me_content
425	22.2	-0.606464965028432	-0.435663544715882	-0.581714687620421	0.00204258450488618	0.29138959322739	8.12729802040473	8.89159643781806	9.17218606657343	10.2286564855822	10.2886760030657	me_content
426	22.25	-0.60714753695525	-0.436153880880886	-0.582369403289229	0.00204488341895638	0.291717550104659	8.12729802040473	8.89159643781806	9.17218606657343	10.2286564855822	10.2886760030657	me_content
427	22.3	-0.607829342377214	-0.4366436664152	-0.583023383734806	0.00204717975142496	0.292045138697608	8.12729802040473	8.89159643781806	9.17218606657343	10.2286564855822	10.2886760030657	me_content
428	22.35	-0.608510383870814	-0.437132903169687	-0.583676631428492	0.00204947351096958	0.292372360244168	8.12729802040473	8.89159643781806	9.17218606657343	10.2286564855822	10.2886760030657	me_content
429	22.4	-0.60919066399814	-0.437621592984863	-0.584329148827817	0.00205176470621941	0.292699215975353	8.12729802040473	8.89159643781806	9.17218606657343	10.2286564855822	10.2886760030657	me_content
430	22.45	-0.609870185306992	-0.43810973769098	-0.584980938376602	0.00205405334575547	0.293025707115309	8.12729802040473	8.89159643781806	9.17218606657343	10.2286564855822	10.2886760030657	me_content
431	22.5	-0.61054895033099	-0.438597339108105	-0.58563200250507	0.00205633943811105	0.293351834881372	8.12729802040473	8.89159643781806	9.17218606657343	10.2286564855822	10.2886760030657	me_content
432	22.55	-0.611226961589689	-0.439084399046198	-0.586282343629951	0.00205862299177204	0.293677600484116	8.12729802040473	8.89159643781806	9.17218606657343	10.2286564855822	10.2886760030657	me_content
433	22.6	-0.611904221588684	-0.439570919305191	-0.586931964154583	0.00206090401517735	0.294003005127411	8.12729802040473	8.89159643781806	9.17218606657343	10.2286564855822	10.2886760030657	me_content
434	22.65	-0.612580732819718	-0.440056901675069	-0.587580866469022	0.00206318251671919	0.294328050008471	8.12729802040473	8.89159643781806	9.17218606657343	10.2286564855822	10.2886760030657	me_content
435	22.7	-0.613256497760792	-0.440542347935941	-0.588229052950137	0.00206545850474352	0.294652736317907	8.12729802040473	8.89159643781806	9.17218606657343	10.2286564855822	10.2886760030657	me_content
436	22.75	-0.613931518876268	-0.441027259858121	-0.58887652596172	0.00206773198755036	0.294977065239775	8.12729802040473	8.89159643781806	9.17218606657343	10.2286564855822	10.2886760030657	me_content
437	22.8	-0.614605798616976	-0.441511639202199	-0.58952328785458	0.00207000297339414	0.295301037951632	8.12729802040473	8.89159643781806	9.17218606657343	10.2286564855822	10.2886760030657	me_content
438	22.85	-0.615279339420316	-0.441995487719121	-0.590169340966644	0.00207227147048407	0.29562465562458	8.12729802040473	8.89159643781806	9.17218606657343	10.2286564855822	10.2886760030657	me_content
439	22.9	-0.615952143710362	-0.442478807150257	-0.590814687623058	0.00207453748698447	0.295947919423321	8.12729802040473	8.89159643781806	9.17218606657343	10.2286564855822	10.2886760030657	me_content
440	22.95	-0.616624213897962	-0.442961599227477	-0.591459330136283	0.00207680103101512	0.296270830506199	8.12729802040473	8.89159643781806	9.17218606657343	10.2286564855822	10.2886760030657	me_content
441	23	-0.617295552380842	-0.443443865673227	-0.592103270806191	0.0020790621106516	0.296593390025256	8.12729802040473	8.89159643781806	9.17218606657343	10.2286564855822	10.2886760030657	me_content
442	23.05	-0.617966161543703	-0.443925608200592	-0.592746511920162	0.00208132073392563	0.296915599126274	8.12729802040473	8.89159643781806	9.17218606657343	10.2286564855822	10.2886760030657	me_content
443	23.1	-0.618636043758322	-0.444406828513374	-0.593389055753178	0.00208357690882538	0.297237458948825	8.12729802040473	8.89159643781806	9.17218606657343	10.2286564855822	10.2886760030657	me_content
444	23.15	-0.619305201383645	-0.444887528306162	-0.594030904567917	0.00208583064329585	0.29755897062632	8.12729802040473	8.89159643781806	9.17218606657343	10.2286564855822	10.2886760030657	me_content
445	23.2	-0.619973636765893	-0.445367709264397	-0.594672060614845	0.00208808194523912	0.297880135286051	8.12729802040473	8.89159643781806	9.17218606657343	10.2286564855822	10.2886760030657	me_content
446	23.25	-0.620641352238647	-0.445847373064446	-0.595312526132313	0.00209033082251476	0.298200954049239	8.12729802040473	8.89159643781806	9.17218606657343	10.2286564855822	10.2886760030657	me_content
447	23.3	-0.621308350122953	-0.446326521373666	-0.595952303346639	0.00209257728294007	0.298521428031083	8.12729802040473	8.89159643781806	9.17218606657343	10.2286564855822	10.2886760030657	me_content
448	23.35	-0.621974632727409	-0.446805155850476	-0.596591394472208	0.00209482133429046	0.2988415583408	8.12729802040473	8.89159643781806	9.17218606657343	10.2286564855822	10.2886760030657	me_content
449	23.4	-0.622640202348262	-0.44728327814442	-0.597229801711555	0.00209706298429973	0.299161346081672	8.12729802040473	8.89159643781806	9.17218606657343	10.2286564855822	10.2886760030657	me_content
450	23.45	-0.6233050612695	-0.447760889896236	-0.597867527255455	0.00209930224066039	0.299480792351094	8.12729802040473	8.89159643781806	9.17218606657343	10.2286564855822	10.2886760030657	me_content
451	23.5	-0.62396921176294	-0.44823799273792	-0.598504573283013	0.00210153911102395	0.299799898240609	8.12729802040473	8.89159643781806	9.17218606657343	10.2286564855822	10.2886760030657	me_content
452	23.55	-0.624632656088323	-0.448714588292792	-0.599140941961747	0.00210377360300127	0.300118664835961	8.12729802040473	8.89159643781806	9.17218606657343	10.2286564855822	10.2886760030657	me_content
453	23.6	-0.625295396493404	-0.449190678175561	-0.59977663544768	0.00210600572416282	0.300437093217133	8.12729802040473	8.89159643781806	9.17218606657343	10.2286564855822	10.2886760030657	me_content
454	23.65	-0.625957435214035	-0.449666263992387	-0.600411655885417	0.002108235482039	0.300755184458392	8.12729802040473	8.89159643781806	9.17218606657343	10.2286564855822	10.2886760030657	me_content
455	23.7	-0.626618774474259	-0.450141347340945	-0.601046005408236	0.00211046288412041	0.301072939628326	8.12729802040473	8.89159643781806	9.17218606657343	10.2286564855822	10.2886760030657	me_content
456	23.75	-0.627279416486394	-0.450615929810489	-0.60167968613817	0.00211268793785818	0.301390359789895	8.12729802040473	8.89159643781806	9.17218606657343	10.2286564855822	10.2886760030657	me_content
457	23.8	-0.627939363451123	-0.451090012981913	-0.602312700186087	0.00211491065066425	0.301707446000464	8.12729802040473	8.89159643781806	9.17218606657343	10.2286564855822	10.2886760030657	me_content
458	23.85	-0.628598617557572	-0.45156359842781	-0.602945049651778	0.00211713102991164	0.302024199311849	8.12729802040473	8.89159643781806	9.17218606657343	10.2286564855822	10.2886760030657	me_content
459	23.9	-0.629257180983404	-0.452036687712539	-0.60357673662403	0.00211934908293474	0.302340620770356	8.12729802040473	8.89159643781806	9.17218606657343	10.2286564855822	10.2886760030657	me_content
460	23.95	-0.629915055894896	-0.452509282392277	-0.604207763180715	0.00212156481702963	0.302656711416821	8.12729802040473	8.89159643781806	9.17218606657343	10.2286564855822	10.2886760030657	me_content
461	24	-0.630572244447025	-0.452981384015087	-0.604838131388863	0.00212377823945429	0.302972472286651	8.12729802040473	8.89159643781806	9.17218606657343	10.2286564855822	10.2886760030657	me_content
462	24.05	-0.631228748783552	-0.453452994120972	-0.605467843304747	0.00212598935742896	0.303287904409863	8.12729802040473	8.89159643781806	9.17218606657343	10.2286564855822	10.2886760030657	me_content
463	24.1	-0.631884571037098	-0.453924114241935	-0.606096900973953	0.00212819817813634	0.303603008811123	8.12729802040473	8.89159643781806	9.17218606657343	10.2286564855822	10.2886760030657	me_content
464	24.15	-0.632539713329232	-0.454394745902036	-0.606725306431468	0.0021304047087219	0.303917786509785	8.12729802040473	8.89159643781806	9.17218606657343	10.2286564855822	10.2886760030657	me_content
465	24.2	-0.633194177770545	-0.454864890617451	-0.607353061701749	0.00213260895629416	0.30423223851993	8.12729802040473	8.89159643781806	9.17218606657343	10.2286564855822	10.2886760030657	me_content
466	24.25	-0.633847966460733	-0.455334549896531	-0.6079801687988	0.00213481092792493	0.304546365850404	8.12729802040473	8.89159643781806	9.17218606657343	10.2286564855822	10.2886760030657	me_content
467	24.3	-0.634501081488673	-0.455803725239853	-0.608606629726252	0.00213701063064958	0.304860169504855	8.12729802040473	8.89159643781806	9.17218606657343	10.2286564855822	10.2886760030657	me_content
468	24.35	-0.635153524932504	-0.456272418140279	-0.609232446477431	0.00213920807146732	0.30517365048177	8.12729802040473	8.89159643781806	9.17218606657343	10.2286564855822	10.2886760030657	me_content
469	24.4	-0.635805298859702	-0.456740630083013	-0.609857621035439	0.00214140325734145	0.305486809774514	8.12729802040473	8.89159643781806	9.17218606657343	10.2286564855822	10.2886760030657	me_content
470	24.45	-0.636456405327156	-0.457208362545654	-0.610482155373221	0.0021435961951996	0.305799648371365	8.12729802040473	8.89159643781806	9.17218606657343	10.2286564855822	10.2886760030657	me_content
471	24.5	-0.637106846381244	-0.45767561699825	-0.611106051453643	0.00214578689193401	0.306112167255552	8.12729802040473	8.89159643781806	9.17218606657343	10.2286564855822	10.2886760030657	me_content
472	24.55	-0.637756624057911	-0.458142394903352	-0.61172931122956	0.00214797535440178	0.306424367405289	8.12729802040473	8.89159643781806	9.17218606657343	10.2286564855822	10.2886760030657	me_content
473	24.6	-0.638405740382739	-0.45860869771607	-0.612351936643889	0.0021501615894251	0.306736249793813	8.12729802040473	8.89159643781806	9.17218606657343	10.2286564855822	10.2886760030657	me_content
474	24.65	-0.639054197371023	-0.459074526884122	-0.612973929629679	0.00215234560379152	0.307047815389416	8.12729802040473	8.89159643781806	9.17218606657343	10.2286564855822	10.2886760030657	me_content
475	24.7	-0.639701997027844	-0.459539883847888	-0.613595292110182	0.00215452740425419	0.307359065155485	8.12729802040473	8.89159643781806	9.17218606657343	10.2286564855822	10.2886760030657	me_content
476	24.75	-0.640349141348141	-0.460004770040465	-0.614216025998922	0.0021567069975321	0.307670000050532	8.12729802040473	8.89159643781806	9.17218606657343	10.2286564855822	10.2886760030657	me_content
477	24.8	-0.640995632316782	-0.460469186887713	-0.614836133199764	0.00215888439031032	0.307980621028231	8.12729802040473	8.89159643781806	9.17218606657343	10.2286564855822	10.2886760030657	me_content
478	24.85	-0.641641471908636	-0.46093313580831	-0.61545561560698	0.00216105958924024	0.308290929037452	8.12729802040473	8.89159643781806	9.17218606657343	10.2286564855822	10.2886760030657	me_content
479	24.9	-0.642286662088642	-0.461396618213802	-0.61607447510532	0.00216323260093981	0.308600925022295	8.12729802040473	8.89159643781806	9.17218606657343	10.2286564855822	10.2886760030657	me_content
480	24.95	-0.642931204811883	-0.46185963550865	-0.616692713570077	0.00216540343199378	0.308910609922121	8.12729802040473	8.89159643781806	9.17218606657343	10.2286564855822	10.2886760030657	me_content
481	25	-0.643575102023648	-0.462322189090285	-0.617310332867152	0.00216757208895392	0.309219984671588	8.12729802040473	8.89159643781806	9.17218606657343	10.2286564855822	10.2886760030657	me_content
482	25.05	-0.644218355659506	-0.462784280349154	-0.617927334853123	0.00216973857833926	0.309529050200684	8.12729802040473	8.89159643781806	9.17218606657343	10.2286564855822	10.2886760030657	me_content
483	25.1	-0.644860967645374	-0.463245910668766	-0.618543721375306	0.00217190290663632	0.309837807434758	8.12729802040473	8.89159643781806	9.17218606657343	10.2286564855822	10.2886760030657	me_content
484	25.15	-0.645502939897579	-0.463707081425748	-0.619159494271825	0.00217406508029933	0.310146257294553	8.12729802040473	8.89159643781806	9.17218606657343	10.2286564855822	10.2886760030657	me_content
485	25.2	-0.646144274322931	-0.464167793989884	-0.619774655371669	0.00217622510575045	0.310454400696237	8.12729802040473	8.89159643781806	9.17218606657343	10.2286564855822	10.2886760030657	me_content
486	25.25	-0.646784972818785	-0.46462804972417	-0.620389206494761	0.00217838298938001	0.310762238551437	8.12729802040473	8.89159643781806	9.17218606657343	10.2286564855822	10.2886760030657	me_content
487	25.3	-0.647425037273109	-0.465087849984856	-0.621003149452021	0.00218053873754671	0.311069771767269	8.12729802040473	8.89159643781806	9.17218606657343	10.2286564855822	10.2886760030657	me_content
488	25.35	-0.648064469564545	-0.465547196121496	-0.621616486045422	0.00218269235657786	0.311377001246369	8.12729802040473	8.89159643781806	9.17218606657343	10.2286564855822	10.2886760030657	me_content
489	25.4	-0.64870327156248	-0.466006089476991	-0.622229218068058	0.00218484385276959	0.311683927886925	8.12729802040473	8.89159643781806	9.17218606657343	10.2286564855822	10.2886760030657	me_content
490	25.45	-0.649341445127103	-0.466464531387637	-0.622841347304204	0.00218699323238703	0.311990552582707	8.12729802040473	8.89159643781806	9.17218606657343	10.2286564855822	10.2886760030657	me_content
491	25.5	-0.649978992109471	-0.46692252318317	-0.623452875529374	0.00218914050166459	0.312296876223095	8.12729802040473	8.89159643781806	9.17218606657343	10.2286564855822	10.2886760030657	me_content
492	25.55	-0.650615914351573	-0.467380066186812	-0.624063804510384	0.00219128566680612	0.312602899693115	8.12729802040473	8.89159643781806	9.17218606657343	10.2286564855822	10.2886760030657	me_content
493	25.6	-0.65125221368639	-0.467837161715312	-0.624674136005408	0.00219342873398512	0.312908623873463	8.12729802040473	8.89159643781806	9.17218606657343	10.2286564855822	10.2886760030657	me_content
494	25.65	-0.651887891937956	-0.468293811078995	-0.625283871764043	0.00219556970934497	0.313214049640537	8.12729802040473	8.89159643781806	9.17218606657343	10.2286564855822	10.2886760030657	me_content
495	25.7	-0.652522950921423	-0.468750015581802	-0.625893013527361	0.00219770859899915	0.313519177866467	8.12729802040473	8.89159643781806	9.17218606657343	10.2286564855822	10.2886760030657	me_content
496	25.75	-0.653157392443117	-0.469205776521337	-0.626501563027971	0.00219984540903138	0.313824009419143	8.12729802040473	8.89159643781806	9.17218606657343	10.2286564855822	10.2886760030657	me_content
497	25.8	-0.653791218300598	-0.469661095188904	-0.627109521990075	0.00220198014549588	0.314128545162242	8.12729802040473	8.89159643781806	9.17218606657343	10.2286564855822	10.2886760030657	me_content
498	25.85	-0.654424430282726	-0.470115972869558	-0.627716892129525	0.00220411281441755	0.314432785955262	8.12729802040473	8.89159643781806	9.17218606657343	10.2286564855822	10.2886760030657	me_content
499	25.9	-0.65505703016971	-0.470570410842142	-0.62832367515388	0.00220624342179219	0.314736732653543	8.12729802040473	8.89159643781806	9.17218606657343	10.2286564855822	10.2886760030657	me_content
500	25.95	-0.655689019733173	-0.471024410379327	-0.628929872762462	0.00220837197358663	0.315040386108303	8.12729802040473	8.89159643781806	9.17218606657343	10.2286564855822	10.2886760030657	me_content
501	26	-0.65632040073621	-0.47147797274766	-0.629535486646413	0.00221049847573902	0.315343747166658	8.12729802040473	8.89159643781806	9.17218606657343	10.2286564855822	10.2886760030657	me_content
502	26.05	-0.656951174933441	-0.4719310992076	-0.630140518488746	0.00221262293415895	0.315646816671656	8.12729802040473	8.89159643781806	9.17218606657343	10.2286564855822	10.2886760030657	me_content
503	26.1	-0.657581344071072	-0.472383791013561	-0.630744969964402	0.00221474535472767	0.315949595462299	8.12729802040473	8.89159643781806	9.17218606657343	10.2286564855822	10.2886760030657	me_content
504	26.15	-0.658210909886951	-0.472836049413953	-0.631348842740306	0.00221686574329828	0.316252084373575	8.12729802040473	8.89159643781806	9.17218606657343	10.2286564855822	10.2886760030657	me_content
505	26.2	-0.658839874110619	-0.47328787565122	-0.631952138475417	0.0022189841056959	0.316554284236482	8.12729802040473	8.89159643781806	9.17218606657343	10.2286564855822	10.2886760030657	me_content
506	26.25	-0.659468238463375	-0.473739270961882	-0.632554858820784	0.0022211004477179	0.316856195878055	8.12729802040473	8.89159643781806	9.17218606657343	10.2286564855822	10.2886760030657	me_content
507	26.3	-0.660096004658319	-0.474190236576572	-0.633157005419597	0.00222321477513404	0.317157820121391	8.12729802040473	8.89159643781806	9.17218606657343	10.2286564855822	10.2886760030657	me_content
508	26.35	-0.660723174400418	-0.47464077372008	-0.633758579907239	0.00222532709368666	0.31745915778568	8.12729802040473	8.89159643781806	9.17218606657343	10.2286564855822	10.2886760030657	me_content
509	26.4	-0.661349749386552	-0.475090883611385	-0.634359583911341	0.00222743740909089	0.317760209686225	8.12729802040473	8.89159643781806	9.17218606657343	10.2286564855822	10.2886760030657	me_content
510	26.45	-0.66197573130557	-0.475540567463699	-0.634960019051828	0.00222954572703481	0.318060976634472	8.12729802040473	8.89159643781806	9.17218606657343	10.2286564855822	10.2886760030657	me_content
511	26.5	-0.662601121838345	-0.475989826484503	-0.635559886940977	0.00223165205317961	0.318361459438034	8.12729802040473	8.89159643781806	9.17218606657343	10.2286564855822	10.2886760030657	me_content
512	26.55	-0.663225922657825	-0.476438661875585	-0.636159189183459	0.00223375639315983	0.318661658900715	8.12729802040473	8.89159643781806	9.17218606657343	10.2286564855822	10.2886760030657	me_content
513	26.6	-0.663850135429084	-0.476887074833077	-0.636757927376398	0.00223585875258345	0.318961575822537	8.12729802040473	8.89159643781806	9.17218606657343	10.2286564855822	10.2886760030657	me_content
514	26.65	-0.664473761809375	-0.477335066547492	-0.637356103109411	0.00223795913703214	0.319261210999766	8.12729802040473	8.89159643781806	9.17218606657343	10.2286564855822	10.2886760030657	me_content
515	26.7	-0.665096803448184	-0.477782638203765	-0.637953717964669	0.00224005755206139	0.319560565224931	8.12729802040473	8.89159643781806	9.17218606657343	10.2286564855822	10.2886760030657	me_content
516	26.75	-0.665719261987274	-0.478229790981281	-0.638550773516933	0.0022421540032007	0.319859639286857	8.12729802040473	8.89159643781806	9.17218606657343	10.2286564855822	10.2886760030657	me_content
517	26.8	-0.666341139060745	-0.478676526053921	-0.639147271333612	0.00224424849595372	0.320158433970681	8.12729802040473	8.89159643781806	9.17218606657343	10.2286564855822	10.2886760030657	me_content
518	26.85	-0.666962436295074	-0.479122844590091	-0.639743212974809	0.00224634103579847	0.320456950057881	8.12729802040473	8.89159643781806	9.17218606657343	10.2286564855822	10.2886760030657	me_content
519	26.9	-0.667583155309172	-0.479568747752761	-0.640338599993363	0.00224843162818747	0.320755188326299	8.12729802040473	8.89159643781806	9.17218606657343	10.2286564855822	10.2886760030657	me_content
520	26.95	-0.66820329771443	-0.480014236699498	-0.640933433934905	0.00225052027854792	0.321053149550165	8.12729802040473	8.89159643781806	9.17218606657343	10.2286564855822	10.2886760030657	me_content
521	27	-0.668822865114769	-0.480459312582504	-0.641527716337898	0.00225260699228184	0.321350834500116	8.12729802040473	8.89159643781806	9.17218606657343	10.2286564855822	10.2886760030657	me_content
522	27.05	-0.669441859106688	-0.480903976548648	-0.642121448733686	0.00225469177476627	0.321648243943227	8.12729802040473	8.89159643781806	9.17218606657343	10.2286564855822	10.2886760030657	me_content
523	27.1	-0.67006028127931	-0.481348229739503	-0.64271463264654	0.0022567746313534	0.321945378643027	8.12729802040473	8.89159643781806	9.17218606657343	10.2286564855822	10.2886760030657	me_content
524	27.15	-0.670678133214433	-0.481792073291377	-0.643307269593703	0.00225885556737076	0.322242239359527	8.12729802040473	8.89159643781806	9.17218606657343	10.2286564855822	10.2886760030657	me_content
525	27.2	-0.671295416486577	-0.482235508335351	-0.643899361085438	0.00226093458812136	0.322538826849239	8.12729802040473	8.89159643781806	9.17218606657343	10.2286564855822	10.2886760030657	me_content
526	27.25	-0.671912132663026	-0.482678535997308	-0.644490908625067	0.00226301169888384	0.3228351418652	8.12729802040473	8.89159643781806	9.17218606657343	10.2286564855822	10.2886760030657	me_content
527	27.3	-0.672528283303881	-0.483121157397971	-0.645081913709021	0.00226508690491265	0.323131185156996	8.12729802040473	8.89159643781806	9.17218606657343	10.2286564855822	10.2886760030657	me_content
528	27.35	-0.673143869962102	-0.483563373652932	-0.645672377826884	0.00226716021143818	0.323426957470779	8.12729802040473	8.89159643781806	9.17218606657343	10.2286564855822	10.2886760030657	me_content
529	27.4	-0.673758894183554	-0.484005185872689	-0.646262302461432	0.00226923162366692	0.323722459549296	8.12729802040473	8.89159643781806	9.17218606657343	10.2286564855822	10.2886760030657	me_content
530	27.45	-0.674373357507052	-0.484446595162673	-0.646851689088682	0.00227130114678165	0.324017692131906	8.12729802040473	8.89159643781806	9.17218606657343	10.2286564855822	10.2886760030657	me_content
531	27.5	-0.67498726146441	-0.484887602623285	-0.647440539177931	0.00227336878594153	0.3243126559546	8.12729802040473	8.89159643781806	9.17218606657343	10.2286564855822	10.2886760030657	me_content
532	27.55	-0.67560060758048	-0.485328209349928	-0.648028854191801	0.00227543454628229	0.32460735175003	8.12729802040473	8.89159643781806	9.17218606657343	10.2286564855822	10.2886760030657	me_content
533	27.6	-0.676213397373198	-0.485768416433034	-0.648616635586282	0.00227749843291637	0.324901780247521	8.12729802040473	8.89159643781806	9.17218606657343	10.2286564855822	10.2886760030657	me_content
534	27.65	-0.676825632353631	-0.486208224958102	-0.649203884810771	0.00227956045093306	0.325195942173098	8.12729802040473	8.89159643781806	9.17218606657343	10.2286564855822	10.2886760030657	me_content
535	27.7	-0.677437314026015	-0.486647636005723	-0.649790603308117	0.00228162060539866	0.325489838249506	8.12729802040473	8.89159643781806	9.17218606657343	10.2286564855822	10.2886760030657	me_content
536	27.75	-0.678048443887803	-0.487086650651616	-0.650376792514658	0.00228367890135662	0.325783469196228	8.12729802040473	8.89159643781806	9.17218606657343	10.2286564855822	10.2886760030657	me_content
537	27.8	-0.678659023429705	-0.487525269966655	-0.65096245386027	0.00228573534382767	0.326076835729511	8.12729802040473	8.89159643781806	9.17218606657343	10.2286564855822	10.2886760030657	me_content
538	27.85	-0.679269054135731	-0.487963495016902	-0.651547588768398	0.00228778993780999	0.326369938562379	8.12729802040473	8.89159643781806	9.17218606657343	10.2286564855822	10.2886760030657	me_content
539	27.9	-0.679878537483233	-0.488401326863636	-0.652132198656103	0.00228984268827932	0.32666277840466	8.12729802040473	8.89159643781806	9.17218606657343	10.2286564855822	10.2886760030657	me_content
540	27.95	-0.680487474942948	-0.488838766563384	-0.652716284934099	0.00229189360018913	0.326955355963	8.12729802040473	8.89159643781806	9.17218606657343	10.2286564855822	10.2886760030657	me_content
541	28	-0.681095867979038	-0.48927581516795	-0.653299849006795	0.00229394267847074	0.327247671940891	8.12729802040473	8.89159643781806	9.17218606657343	10.2286564855822	10.2886760030657	me_content
542	28.05	-0.68170371804913	-0.489712473724442	-0.653882892272332	0.00229598992803347	0.327539727038681	8.12729802040473	8.89159643781806	9.17218606657343	10.2286564855822	10.2886760030657	me_content
543	28.1	-0.682311026604362	-0.490148743275307	-0.654465416122624	0.00229803535376477	0.327831521953601	8.12729802040473	8.89159643781806	9.17218606657343	10.2286564855822	10.2886760030657	me_content
544	28.15	-0.682917795089414	-0.490584624858355	-0.655047421943395	0.00230007896053035	0.32812305737978	8.12729802040473	8.89159643781806	9.17218606657343	10.2286564855822	10.2886760030657	me_content
545	28.2	-0.68352402494256	-0.491020119506791	-0.65562891111422	0.00230212075317434	0.32841433400827	8.12729802040473	8.89159643781806	9.17218606657343	10.2286564855822	10.2886760030657	me_content
546	28.25	-0.684129717595696	-0.491455228249241	-0.656209885008559	0.0023041607365194	0.328705352527056	8.12729802040473	8.89159643781806	9.17218606657343	10.2286564855822	10.2886760030657	me_content
547	28.3	-0.684734874474388	-0.491889952109783	-0.6567903449938	0.00230619891536685	0.328996113621083	8.12729802040473	8.89159643781806	9.17218606657343	10.2286564855822	10.2886760030657	me_content
548	28.35	-0.685339496997908	-0.492324292107971	-0.657370292431294	0.00230823529449683	0.329286617972272	8.12729802040473	8.89159643781806	9.17218606657343	10.2286564855822	10.2886760030657	me_content
549	28.4	-0.685943586579272	-0.492758249258869	-0.657949728676389	0.0023102698786684	0.329576866259538	8.12729802040473	8.89159643781806	9.17218606657343	10.2286564855822	10.2886760030657	me_content
550	28.45	-0.686547144625279	-0.493191824573072	-0.658528655078473	0.00231230267261968	0.32986685915881	8.12729802040473	8.89159643781806	9.17218606657343	10.2286564855822	10.2886760030657	me_content
551	28.5	-0.687150172536552	-0.493625019056739	-0.659107072981008	0.002314333681068	0.330156597343047	8.12729802040473	8.89159643781806	9.17218606657343	10.2286564855822	10.2886760030657	me_content
552	28.55	-0.687752671707572	-0.494057833711618	-0.659684983721564	0.00231636290870998	0.330446081482258	8.12729802040473	8.89159643781806	9.17218606657343	10.2286564855822	10.2886760030657	me_content
553	28.6	-0.688354643526716	-0.494490269535071	-0.66026238863186	0.00231839036022172	0.330735312243522	8.12729802040473	8.89159643781806	9.17218606657343	10.2286564855822	10.2886760030657	me_content
554	28.65	-0.688956089376299	-0.494922327520104	-0.660839289037796	0.00232041604025886	0.331024290291001	8.12729802040473	8.89159643781806	9.17218606657343	10.2286564855822	10.2886760030657	me_content
555	28.7	-0.689557010632603	-0.495354008655394	-0.661415686259487	0.00232243995345676	0.331313016285961	8.12729802040473	8.89159643781806	9.17218606657343	10.2286564855822	10.2886760030657	me_content
556	28.75	-0.690157408665923	-0.49578531392531	-0.661991581611305	0.00232446210443059	0.33160149088679	8.12729802040473	8.89159643781806	9.17218606657343	10.2286564855822	10.2886760030657	me_content
557	28.8	-0.690757284840595	-0.496216244309947	-0.662566976401908	0.00232648249777545	0.331889714749015	8.12729802040473	8.89159643781806	9.17218606657343	10.2286564855822	10.2886760030657	me_content
558	28.85	-0.691356640515039	-0.496646800785145	-0.663141871934276	0.00232850113806653	0.332177688525318	8.12729802040473	8.89159643781806	9.17218606657343	10.2286564855822	10.2886760030657	me_content
559	28.9	-0.691955477041789	-0.497076984322519	-0.663716269505746	0.00233051802985919	0.332465412865554	8.12729802040473	8.89159643781806	9.17218606657343	10.2286564855822	10.2886760030657	me_content
560	28.95	-0.692553795767534	-0.497506795889484	-0.664290170408048	0.00233253317768909	0.332752888416771	8.12729802040473	8.89159643781806	9.17218606657343	10.2286564855822	10.2886760030657	me_content
561	29	-0.693151598033149	-0.497936236449277	-0.664863575927335	0.00233454658607233	0.333040115823221	8.12729802040473	8.89159643781806	9.17218606657343	10.2286564855822	10.2886760030657	me_content
562	29.05	-0.693748885173734	-0.49836530696099	-0.665436487344218	0.00233655825950555	0.333327095726383	8.12729802040473	8.89159643781806	9.17218606657343	10.2286564855822	10.2886760030657	me_content
563	29.1	-0.694345658518643	-0.498794008379583	-0.666008905933803	0.00233856820246604	0.333613828764975	8.12729802040473	8.89159643781806	9.17218606657343	10.2286564855822	10.2886760030657	me_content
564	29.15	-0.694941919391525	-0.499222341655922	-0.666580832965718	0.00234057641941186	0.333900315574973	8.12729802040473	8.89159643781806	9.17218606657343	10.2286564855822	10.2886760030657	me_content
565	29.2	-0.695537669110356	-0.499650307736794	-0.66715226970415	0.00234258291478199	0.334186556789628	8.12729802040473	8.89159643781806	9.17218606657343	10.2286564855822	10.2886760030657	me_content
566	29.25	-0.696132908987469	-0.500077907564935	-0.667723217407878	0.00234458769299639	0.33447255303948	8.12729802040473	8.89159643781806	9.17218606657343	10.2286564855822	10.2886760030657	me_content
567	29.3	-0.696727640329595	-0.500505142079054	-0.668293677330302	0.00234659075845613	0.334758304952377	8.12729802040473	8.89159643781806	9.17218606657343	10.2286564855822	10.2886760030657	me_content
568	29.35	-0.69732186443789	-0.500932012213857	-0.668863650719477	0.00234859211554356	0.335043813153487	8.12729802040473	8.89159643781806	9.17218606657343	10.2286564855822	10.2886760030657	me_content
569	29.4	-0.697915582607972	-0.501358518900073	-0.669433138818146	0.00235059176862232	0.335329078265321	8.12729802040473	8.89159643781806	9.17218606657343	10.2286564855822	10.2886760030657	me_content
570	29.45	-0.698508796129952	-0.501784663064471	-0.670002142863771	0.00235258972203753	0.335614100907739	8.12729802040473	8.89159643781806	9.17218606657343	10.2286564855822	10.2886760030657	me_content
571	29.5	-0.699101506288467	-0.502210445629893	-0.670570664088561	0.00235458598011587	0.335898881697976	8.12729802040473	8.89159643781806	9.17218606657343	10.2286564855822	10.2886760030657	me_content
572	29.55	-0.699693714362715	-0.502635867515268	-0.671138703719509	0.00235658054716571	0.336183421250649	8.12729802040473	8.89159643781806	9.17218606657343	10.2286564855822	10.2886760030657	me_content
573	29.6	-0.700285421626484	-0.503060929635642	-0.671706262978418	0.00235857342747719	0.336467720177779	8.12729802040473	8.89159643781806	9.17218606657343	10.2286564855822	10.2886760030657	me_content
574	29.65	-0.700876629348184	-0.503485632902198	-0.672273343081935	0.00236056462532232	0.336751779088801	8.12729802040473	8.89159643781806	9.17218606657343	10.2286564855822	10.2886760030657	me_content
575	29.7	-0.701467338790882	-0.503909978222279	-0.672839945241578	0.00236255414495514	0.337035598590584	8.12729802040473	8.89159643781806	9.17218606657343	10.2286564855822	10.2886760030657	me_content
576	29.75	-0.702057551212328	-0.50433396649941	-0.673406070663771	0.00236454199061179	0.337319179287442	8.12729802040473	8.89159643781806	9.17218606657343	10.2286564855822	10.2886760030657	me_content
577	29.8	-0.702647267864994	-0.504757598633323	-0.673971720549867	0.00236652816651059	0.337602521781154	8.12729802040473	8.89159643781806	9.17218606657343	10.2286564855822	10.2886760030657	me_content
578	29.85	-0.703236489996097	-0.505180875519975	-0.674536896096187	0.00236851267685221	0.337885626670971	8.12729802040473	8.89159643781806	9.17218606657343	10.2286564855822	10.2886760030657	me_content
579	29.9	-0.703825218847634	-0.505603798051576	-0.675101598494039	0.0023704955258197	0.33816849455364	8.12729802040473	8.89159643781806	9.17218606657343	10.2286564855822	10.2886760030657	me_content
580	29.95	-0.704413455656413	-0.506026367116606	-0.675665828929757	0.00237247671757867	0.338451126023413	8.12729802040473	8.89159643781806	9.17218606657343	10.2286564855822	10.2886760030657	me_content
581	30	-0.705001201654081	-0.506448583599836	-0.676229588584724	0.00237445625627731	0.338733521672061	8.12729802040473	8.89159643781806	9.17218606657343	10.2286564855822	10.2886760030657	me_content
582	30.05	-0.705588458067157	-0.506870448382356	-0.676792878635402	0.00237643414604657	0.339015682088893	8.12729802040473	8.89159643781806	9.17218606657343	10.2286564855822	10.2886760030657	me_content
583	30.1	-0.706175226117058	-0.50729196234159	-0.677355700253363	0.0023784103910002	0.339297607860766	8.12729802040473	8.89159643781806	9.17218606657343	10.2286564855822	10.2886760030657	me_content
584	30.15	-0.706761507020131	-0.50771312635132	-0.677918054605313	0.00238038499523488	0.339579299572101	8.12729802040473	8.89159643781806	9.17218606657343	10.2286564855822	10.2886760030657	me_content
585	30.2	-0.707347301987685	-0.508133941281708	-0.678479942853126	0.00238235796283031	0.339860757804897	8.12729802040473	8.89159643781806	9.17218606657343	10.2286564855822	10.2886760030657	me_content
586	30.25	-0.707932612226013	-0.508554407999314	-0.679041366153867	0.00238432929784931	0.340141983138747	8.12729802040473	8.89159643781806	9.17218606657343	10.2286564855822	10.2886760030657	me_content
587	30.3	-0.708517438936429	-0.50897452736712	-0.679602325659823	0.00238629900433793	0.340422976150847	8.12729802040473	8.89159643781806	9.17218606657343	10.2286564855822	10.2886760030657	me_content
588	30.35	-0.709101783315291	-0.509394300244549	-0.680162822518527	0.00238826708632553	0.340703737416015	8.12729802040473	8.89159643781806	9.17218606657343	10.2286564855822	10.2886760030657	me_content
589	30.4	-0.709685646554032	-0.509813727487485	-0.68072285787279	0.00239023354782487	0.340984267506701	8.12729802040473	8.89159643781806	9.17218606657343	10.2286564855822	10.2886760030657	me_content
590	30.45	-0.71026902983919	-0.510232809948296	-0.681282432860724	0.00239219839283223	0.341264566993003	8.12729802040473	8.89159643781806	9.17218606657343	10.2286564855822	10.2886760030657	me_content
591	30.5	-0.710851934352432	-0.510651548475851	-0.681841548615773	0.00239416162532748	0.34154463644268	8.12729802040473	8.89159643781806	9.17218606657343	10.2286564855822	10.2886760030657	me_content
592	30.55	-0.711434361270584	-0.511069943915542	-0.682400206266737	0.0023961232492742	0.341824476421164	8.12729802040473	8.89159643781806	9.17218606657343	10.2286564855822	10.2886760030657	me_content
593	30.6	-0.712016311765659	-0.511487997109302	-0.682958406937798	0.00239808326861975	0.342104087491576	8.12729802040473	8.89159643781806	9.17218606657343	10.2286564855822	10.2886760030657	me_content
594	30.65	-0.712597787004887	-0.511905708895629	-0.683516151748548	0.00240004168729537	0.342383470214735	8.12729802040473	8.89159643781806	9.17218606657343	10.2286564855822	10.2886760030657	me_content
595	30.7	-0.713178788150735	-0.512323080109599	-0.684073441814015	0.00240199850921628	0.342662625149176	8.12729802040473	8.89159643781806	9.17218606657343	10.2286564855822	10.2886760030657	me_content
596	30.75	-0.713759316360943	-0.512740111582893	-0.68463027824469	0.00240395373828176	0.342941552851161	8.12729802040473	8.89159643781806	9.17218606657343	10.2286564855822	10.2886760030657	me_content
597	30.8	-0.714339372788544	-0.513156804143809	-0.68518666214655	0.00240590737837525	0.343220253874689	8.12729802040473	8.89159643781806	9.17218606657343	10.2286564855822	10.2886760030657	me_content
598	30.85	-0.714918958581894	-0.513573158617288	-0.685742594621087	0.00240785943336443	0.343498728771515	8.12729802040473	8.89159643781806	9.17218606657343	10.2286564855822	10.2886760030657	me_content
599	30.9	-0.715498074884699	-0.513989175824928	-0.686298076765329	0.00240980990710133	0.343776978091156	8.12729802040473	8.89159643781806	9.17218606657343	10.2286564855822	10.2886760030657	me_content
600	30.95	-0.716076722836038	-0.514404856585005	-0.68685310967187	0.00241175880342238	0.34405500238091	8.12729802040473	8.89159643781806	9.17218606657343	10.2286564855822	10.2886760030657	me_content
601	31	-0.716654903570393	-0.514820201712491	-0.687407694428893	0.00241370612614853	0.344332802185863	8.12729802040473	8.89159643781806	9.17218606657343	10.2286564855822	10.2886760030657	me_content
602	31.05	-0.717232618217673	-0.515235212019074	-0.687961832120196	0.00241565187908535	0.344610378048905	8.12729802040473	8.89159643781806	9.17218606657343	10.2286564855822	10.2886760030657	me_content
603	31.1	-0.717809867903241	-0.515649888313176	-0.688515523825212	0.00241759606602307	0.344887730510741	8.12729802040473	8.89159643781806	9.17218606657343	10.2286564855822	10.2886760030657	me_content
604	31.15	-0.718386653747936	-0.516064231399969	-0.689068770619039	0.00241953869073669	0.345164860109905	8.12729802040473	8.89159643781806	9.17218606657343	10.2286564855822	10.2886760030657	me_content
605	31.2	-0.718962976868105	-0.516478242081398	-0.689621573572466	0.0024214797569861	0.345441767382769	8.12729802040473	8.89159643781806	9.17218606657343	10.2286564855822	10.2886760030657	me_content
606	31.25	-0.71953883837562	-0.516891921156195	-0.690173933751987	0.00242341926851609	0.345718452863557	8.12729802040473	8.89159643781806	9.17218606657343	10.2286564855822	10.2886760030657	me_content
607	31.3	-0.72011423937791	-0.517305269419897	-0.690725852219838	0.00242535722905652	0.345994917084359	8.12729802040473	8.89159643781806	9.17218606657343	10.2286564855822	10.2886760030657	me_content
608	31.35	-0.720689180977983	-0.517718287664868	-0.691277330034011	0.00242729364232231	0.346271160575138	8.12729802040473	8.89159643781806	9.17218606657343	10.2286564855822	10.2886760030657	me_content
609	31.4	-0.721263664274449	-0.518130976680311	-0.691828368248282	0.00242922851201363	0.346547183863746	8.12729802040473	8.89159643781806	9.17218606657343	10.2286564855822	10.2886760030657	me_content
610	31.45	-0.721837690361548	-0.518543337252292	-0.692378967912233	0.00243116184181588	0.346822987475937	8.12729802040473	8.89159643781806	9.17218606657343	10.2286564855822	10.2886760030657	me_content
611	31.5	-0.722411260329173	-0.518955370163749	-0.692929130071278	0.00243309363539984	0.347098571935372	8.12729802040473	8.89159643781806	9.17218606657343	10.2286564855822	10.2886760030657	me_content
612	31.55	-0.722984375262891	-0.51936707619452	-0.693478855766683	0.00243502389642172	0.347373937763637	8.12729802040473	8.89159643781806	9.17218606657343	10.2286564855822	10.2886760030657	me_content
613	31.6	-0.723557036243973	-0.519778456121351	-0.694028146035589	0.00243695262852326	0.347649085480252	8.12729802040473	8.89159643781806	9.17218606657343	10.2286564855822	10.2886760030657	me_content
614	31.65	-0.724129244349413	-0.520189510717917	-0.694577001911038	0.0024388798353318	0.347924015602683	8.12729802040473	8.89159643781806	9.17218606657343	10.2286564855822	10.2886760030657	me_content
615	31.7	-0.724701000651953	-0.520600240754839	-0.695125424421992	0.00244080552046034	0.348198728646353	8.12729802040473	8.89159643781806	9.17218606657343	10.2286564855822	10.2886760030657	me_content
616	31.75	-0.725272306220106	-0.5210106469997	-0.695673414593359	0.00244272968750767	0.348473225124654	8.12729802040473	8.89159643781806	9.17218606657343	10.2286564855822	10.2886760030657	me_content
617	31.8	-0.725843162118181	-0.521420730217065	-0.696220973446012	0.00244465234005839	0.348747505548955	8.12729802040473	8.89159643781806	9.17218606657343	10.2286564855822	10.2886760030657	me_content
618	31.85	-0.726413569406306	-0.52183049116849	-0.696768101996814	0.00244657348168302	0.349021570428618	8.12729802040473	8.89159643781806	9.17218606657343	10.2286564855822	10.2886760030657	me_content
619	31.9	-0.726983529140447	-0.522239930612547	-0.697314801258636	0.00244849311593808	0.349295420271007	8.12729802040473	8.89159643781806	9.17218606657343	10.2286564855822	10.2886760030657	me_content
620	31.95	-0.727553042372437	-0.522649049304835	-0.697861072240385	0.00245041124636617	0.349569055581497	8.12729802040473	8.89159643781806	9.17218606657343	10.2286564855822	10.2886760030657	me_content
621	32	-0.728122110149993	-0.523057847998	-0.698406915947021	0.00245232787649601	0.349842476863488	8.12729802040473	8.89159643781806	9.17218606657343	10.2286564855822	10.2886760030657	me_content
622	32.05	-0.728690733516742	-0.523466327441746	-0.698952333379579	0.00245424300984256	0.350115684618414	8.12729802040473	8.89159643781806	9.17218606657343	10.2286564855822	10.2886760030657	me_content
623	32.1	-0.729258913512243	-0.523874488382857	-0.699497325535193	0.00245615664990706	0.350388679345754	8.12729802040473	8.89159643781806	9.17218606657343	10.2286564855822	10.2886760030657	me_content
624	32.15	-0.729826651172008	-0.524282331565208	-0.700041893407114	0.00245806880017715	0.350661461543042	8.12729802040473	8.89159643781806	9.17218606657343	10.2286564855822	10.2886760030657	me_content
625	32.2	-0.730393947527522	-0.524689857729784	-0.700586037984733	0.00245997946412687	0.350934031705879	8.12729802040473	8.89159643781806	9.17218606657343	10.2286564855822	10.2886760030657	me_content
626	32.25	-0.730960803606271	-0.525097067614695	-0.701129760253603	0.00246188864521683	0.351206390327943	8.12729802040473	8.89159643781806	9.17218606657343	10.2286564855822	10.2886760030657	me_content
627	32.3	-0.731527220431759	-0.52550396195519	-0.701673061195457	0.0024637963468942	0.351478537900999	8.12729802040473	8.89159643781806	9.17218606657343	10.2286564855822	10.2886760030657	me_content
628	32.35	-0.732093199023529	-0.525910541483675	-0.702215941788232	0.00246570257259281	0.35175047491491	8.12729802040473	8.89159643781806	9.17218606657343	10.2286564855822	10.2886760030657	me_content
629	32.4	-0.732658740397188	-0.526316806929726	-0.702758403006084	0.00246760732573326	0.352022201857646	8.12729802040473	8.89159643781806	9.17218606657343	10.2286564855822	10.2886760030657	me_content
630	32.45	-0.733223845564425	-0.526722759020106	-0.703300445819417	0.00246951060972292	0.352293719215296	8.12729802040473	8.89159643781806	9.17218606657343	10.2286564855822	10.2886760030657	me_content
631	32.5	-0.733788515533034	-0.52712839847878	-0.703842071194896	0.00247141242795606	0.352565027472077	8.12729802040473	8.89159643781806	9.17218606657343	10.2286564855822	10.2886760030657	me_content
632	32.55	-0.734352751306934	-0.527533726026928	-0.704383280095467	0.00247331278381391	0.352836127110344	8.12729802040473	8.89159643781806	9.17218606657343	10.2286564855822	10.2886760030657	me_content
633	32.6	-0.73491655388619	-0.527938742382963	-0.704924073480385	0.00247521168066469	0.353107018610601	8.12729802040473	8.89159643781806	9.17218606657343	10.2286564855822	10.2886760030657	me_content
634	32.65	-0.735479924267034	-0.528343448262543	-0.705464452305223	0.00247710912186374	0.35337770245151	8.12729802040473	8.89159643781806	9.17218606657343	10.2286564855822	10.2886760030657	me_content
635	32.7	-0.736042863441887	-0.52874784437859	-0.7060044175219	0.00247900511075354	0.353648179109901	8.12729802040473	8.89159643781806	9.17218606657343	10.2286564855822	10.2886760030657	me_content
636	32.75	-0.736605372399374	-0.529151931441298	-0.706543970078697	0.00248089965066381	0.353918449060782	8.12729802040473	8.89159643781806	9.17218606657343	10.2286564855822	10.2886760030657	me_content
637	32.8	-0.737167452124353	-0.529555710158154	-0.707083110920276	0.00248279274491155	0.354188512777348	8.12729802040473	8.89159643781806	9.17218606657343	10.2286564855822	10.2886760030657	me_content
638	32.85	-0.737729103597926	-0.529959181233948	-0.707621840987702	0.00248468439680114	0.354458370730994	8.12729802040473	8.89159643781806	9.17218606657343	10.2286564855822	10.2886760030657	me_content
639	32.9	-0.738290327797466	-0.530362345370792	-0.708160161218459	0.00248657460962439	0.354728023391318	8.12729802040473	8.89159643781806	9.17218606657343	10.2286564855822	10.2886760030657	me_content
640	32.95	-0.738851125696631	-0.530765203268128	-0.708698072546471	0.00248846338666059	0.354997471226137	8.12729802040473	8.89159643781806	9.17218606657343	10.2286564855822	10.2886760030657	me_content
641	33	-0.73941149826539	-0.531167755622749	-0.70923557590212	0.00249035073117662	0.355266714701493	8.12729802040473	8.89159643781806	9.17218606657343	10.2286564855822	10.2886760030657	me_content
642	33.05	-0.739971446470037	-0.531570003128806	-0.709772672212266	0.00249223664642697	0.355535754281666	8.12729802040473	8.89159643781806	9.17218606657343	10.2286564855822	10.2886760030657	me_content
643	33.1	-0.740530971273213	-0.531971946477828	-0.710309362400264	0.00249412113565383	0.355804590429176	8.12729802040473	8.89159643781806	9.17218606657343	10.2286564855822	10.2886760030657	me_content
644	33.15	-0.741090073633925	-0.532373586358733	-0.710845647385984	0.00249600420208717	0.3560732236048	8.12729802040473	8.89159643781806	9.17218606657343	10.2286564855822	10.2886760030657	me_content
645	33.2	-0.741648754507568	-0.532774923457843	-0.711381528085828	0.00249788584894475	0.356341654267579	8.12729802040473	8.89159643781806	9.17218606657343	10.2286564855822	10.2886760030657	me_content
646	33.25	-0.742207014845936	-0.533175958458894	-0.71191700541275	0.00249976607943224	0.356609882874823	8.12729802040473	8.89159643781806	9.17218606657343	10.2286564855822	10.2886760030657	me_content
647	33.3	-0.742764855597251	-0.533576692043057	-0.712452080276271	0.00250164489674327	0.356877909882127	8.12729802040473	8.89159643781806	9.17218606657343	10.2286564855822	10.2886760030657	me_content
648	33.35	-0.743322277706174	-0.533977124888943	-0.712986753582502	0.00250352230405948	0.357145735743375	8.12729802040473	8.89159643781806	9.17218606657343	10.2286564855822	10.2886760030657	me_content
649	33.4	-0.743879282113828	-0.534377257672622	-0.713521026234157	0.00250539830455058	0.357413360910749	8.12729802040473	8.89159643781806	9.17218606657343	10.2286564855822	10.2886760030657	me_content
650	33.45	-0.744435869757815	-0.534777091067636	-0.714054899130574	0.00250727290137443	0.357680785834741	8.12729802040473	8.89159643781806	9.17218606657343	10.2286564855822	10.2886760030657	me_content
651	33.5	-0.744992041572233	-0.535176625745008	-0.71458837316773	0.00250914609767709	0.35794801096416	8.12729802040473	8.89159643781806	9.17218606657343	10.2286564855822	10.2886760030657	me_content
652	33.55	-0.745547798487698	-0.535575862373262	-0.715121449238262	0.00251101789659289	0.358215036746141	8.12729802040473	8.89159643781806	9.17218606657343	10.2286564855822	10.2886760030657	me_content
653	33.6	-0.746103141431359	-0.535974801618428	-0.715654128231481	0.00251288830124449	0.358481863626153	8.12729802040473	8.89159643781806	9.17218606657343	10.2286564855822	10.2886760030657	me_content
654	33.65	-0.746658071326917	-0.536373444144063	-0.716186411033391	0.00251475731474292	0.358748492048009	8.12729802040473	8.89159643781806	9.17218606657343	10.2286564855822	10.2886760030657	me_content
655	33.7	-0.747212589094644	-0.536771790611257	-0.716718298526708	0.00251662494018768	0.359014922453873	8.12729802040473	8.89159643781806	9.17218606657343	10.2286564855822	10.2886760030657	me_content
656	33.75	-0.747766695651398	-0.537169841678649	-0.717249791590871	0.00251849118066677	0.359281155284272	8.12729802040473	8.89159643781806	9.17218606657343	10.2286564855822	10.2886760030657	me_content
657	33.8	-0.748320391910644	-0.537567598002443	-0.717780891102067	0.00252035603925674	0.359547190978099	8.12729802040473	8.89159643781806	9.17218606657343	10.2286564855822	10.2886760030657	me_content
658	33.85	-0.74887367878247	-0.537965060236412	-0.718311597933241	0.00252221951902279	0.359813029972627	8.12729802040473	8.89159643781806	9.17218606657343	10.2286564855822	10.2886760030657	me_content
659	33.9	-0.749426557173603	-0.538362229031919	-0.718841912954118	0.00252408162301879	0.360078672703512	8.12729802040473	8.89159643781806	9.17218606657343	10.2286564855822	10.2886760030657	me_content
660	33.95	-0.749979027987429	-0.538759105037926	-0.719371837031215	0.00252594235428736	0.360344119604807	8.12729802040473	8.89159643781806	9.17218606657343	10.2286564855822	10.2886760030657	me_content
661	34	-0.75053109212401	-0.539155688901005	-0.719901371027861	0.00252780171585993	0.360609371108966	8.12729802040473	8.89159643781806	9.17218606657343	10.2286564855822	10.2886760030657	me_content
662	34.05	-0.751082750480097	-0.539551981265353	-0.720430515804212	0.00252965971075677	0.360874427646855	8.12729802040473	8.89159643781806	9.17218606657343	10.2286564855822	10.2886760030657	me_content
663	34.1	-0.751634003949154	-0.539947982772802	-0.720959272217267	0.00253151634198708	0.361139289647755	8.12729802040473	8.89159643781806	9.17218606657343	10.2286564855822	10.2886760030657	me_content
664	34.15	-0.752184853421369	-0.540343694062833	-0.721487641120886	0.00253337161254903	0.36140395753938	8.12729802040473	8.89159643781806	9.17218606657343	10.2286564855822	10.2886760030657	me_content
665	34.2	-0.752735299783673	-0.540739115772587	-0.722015623365804	0.00253522552542982	0.361668431747874	8.12729802040473	8.89159643781806	9.17218606657343	10.2286564855822	10.2886760030657	me_content
666	34.25	-0.753285343919757	-0.541134248536876	-0.722543219799646	0.00253707808360573	0.361932712697826	8.12729802040473	8.89159643781806	9.17218606657343	10.2286564855822	10.2886760030657	me_content
667	34.3	-0.753834986710086	-0.541529092988198	-0.723070431266947	0.00253892929004219	0.362196800812276	8.12729802040473	8.89159643781806	9.17218606657343	10.2286564855822	10.2886760030657	me_content
668	34.35	-0.75438422903192	-0.541923649756745	-0.723597258609164	0.00254077914769383	0.362460696512723	8.12729802040473	8.89159643781806	9.17218606657343	10.2286564855822	10.2886760030657	me_content
669	34.4	-0.754933071759328	-0.542317919470417	-0.724123702664694	0.00254262765950451	0.362724400219132	8.12729802040473	8.89159643781806	9.17218606657343	10.2286564855822	10.2886760030657	me_content
670	34.45	-0.755481515763201	-0.542711902754833	-0.724649764268888	0.00254447482840743	0.362987912349943	8.12729802040473	8.89159643781806	9.17218606657343	10.2286564855822	10.2886760030657	me_content
671	34.5	-0.756029561911274	-0.543105600233345	-0.725175444254068	0.00254632065732512	0.363251233322077	8.12729802040473	8.89159643781806	9.17218606657343	10.2286564855822	10.2886760030657	me_content
672	34.55	-0.756577211068139	-0.543499012527045	-0.725700743449539	0.00254816514916955	0.363514363550948	8.12729802040473	8.89159643781806	9.17218606657343	10.2286564855822	10.2886760030657	me_content
673	34.6	-0.757124464095259	-0.543892140254778	-0.726225662681609	0.00255000830684213	0.363777303450464	8.12729802040473	8.89159643781806	9.17218606657343	10.2286564855822	10.2886760030657	me_content
674	34.65	-0.757671321850987	-0.544284984033157	-0.726750202773602	0.00255185013323383	0.364040053433042	8.12729802040473	8.89159643781806	9.17218606657343	10.2286564855822	10.2886760030657	me_content
675	34.7	-0.758217785190582	-0.544677544476568	-0.727274364545871	0.00255369063122516	0.364302613909607	8.12729802040473	8.89159643781806	9.17218606657343	10.2286564855822	10.2886760030657	me_content
676	34.75	-0.758763854966221	-0.545069822197188	-0.727798148815817	0.00255552980368627	0.364564985289609	8.12729802040473	8.89159643781806	9.17218606657343	10.2286564855822	10.2886760030657	me_content
677	34.8	-0.759309532027019	-0.545461817804991	-0.7283215563979	0.00255736765347699	0.364827167981023	8.12729802040473	8.89159643781806	9.17218606657343	10.2286564855822	10.2886760030657	me_content
678	34.85	-0.75985481721904	-0.54585353190776	-0.728844588103656	0.00255920418344688	0.36508916239036	8.12729802040473	8.89159643781806	9.17218606657343	10.2286564855822	10.2886760030657	me_content
679	34.9	-0.760399711385314	-0.546244965111099	-0.729367244741713	0.00256103939643529	0.365350968922671	8.12729802040473	8.89159643781806	9.17218606657343	10.2286564855822	10.2886760030657	me_content
680	34.95	-0.760944215365857	-0.546636118018446	-0.729889527117801	0.0025628732952714	0.365612587981562	8.12729802040473	8.89159643781806	9.17218606657343	10.2286564855822	10.2886760030657	me_content
681	35	-0.761488329997675	-0.547026991231079	-0.730411436034771	0.00256470588277426	0.365874019969191	8.12729802040473	8.89159643781806	9.17218606657343	10.2286564855822	10.2886760030657	me_content
682	35.05	-0.762032056114792	-0.54741758534813	-0.730932972292607	0.00256653716175288	0.366135265286283	8.12729802040473	8.89159643781806	9.17218606657343	10.2286564855822	10.2886760030657	me_content
683	35.1	-0.762575394548256	-0.547807900966596	-0.731454136688442	0.00256836713500623	0.366396324332133	8.12729802040473	8.89159643781806	9.17218606657343	10.2286564855822	10.2886760030657	me_content
684	35.15	-0.763118346126154	-0.548197938681347	-0.73197493001657	0.00257019580532335	0.366657197504615	8.12729802040473	8.89159643781806	9.17218606657343	10.2286564855822	10.2886760030657	me_content
685	35.2	-0.763660911673634	-0.548587699085141	-0.732495353068463	0.00257202317548334	0.366917885200188	8.12729802040473	8.89159643781806	9.17218606657343	10.2286564855822	10.2886760030657	me_content
686	35.25	-0.764203092012912	-0.548977182768628	-0.733015406632781	0.00257384924825542	0.367178387813906	8.12729802040473	8.89159643781806	9.17218606657343	10.2286564855822	10.2886760030657	me_content
687	35.3	-0.76474488796329	-0.549366390320367	-0.73353509149539	0.00257567402639904	0.367438705739419	8.12729802040473	8.89159643781806	9.17218606657343	10.2286564855822	10.2886760030657	me_content
688	35.35	-0.76528630034117	-0.549755322326833	-0.734054408439374	0.00257749751266383	0.367698839368987	8.12729802040473	8.89159643781806	9.17218606657343	10.2286564855822	10.2886760030657	me_content
689	35.4	-0.765827329960066	-0.550143979372428	-0.734573358245049	0.00257931970978975	0.367958789093481	8.12729802040473	8.89159643781806	9.17218606657343	10.2286564855822	10.2886760030657	me_content
690	35.45	-0.766367977630625	-0.550532362039491	-0.735091941689975	0.00258114062050705	0.368218555302393	8.12729802040473	8.89159643781806	9.17218606657343	10.2286564855822	10.2886760030657	me_content
691	35.5	-0.766908244160632	-0.550920470908308	-0.735610159548974	0.00258296024753637	0.368478138383842	8.12729802040473	8.89159643781806	9.17218606657343	10.2286564855822	10.2886760030657	me_content
692	35.55	-0.767448130355031	-0.551308306557122	-0.736128012594139	0.00258477859358877	0.368737538724582	8.12729802040473	8.89159643781806	9.17218606657343	10.2286564855822	10.2886760030657	me_content
693	35.6	-0.767987637015937	-0.551695869562146	-0.736645501594848	0.0025865956613658	0.368996756710006	8.12729802040473	8.89159643781806	9.17218606657343	10.2286564855822	10.2886760030657	me_content
694	35.65	-0.768526764942648	-0.552083160497568	-0.737162627317781	0.0025884114535595	0.369255792724155	8.12729802040473	8.89159643781806	9.17218606657343	10.2286564855822	10.2886760030657	me_content
695	35.7	-0.769065514931661	-0.552470179935563	-0.73767939052693	0.00259022597285249	0.369514647149723	8.12729802040473	8.89159643781806	9.17218606657343	10.2286564855822	10.2886760030657	me_content
696	35.75	-0.769603887776687	-0.552856928446306	-0.738195791983612	0.002592039221918	0.369773320368067	8.12729802040473	8.89159643781806	9.17218606657343	10.2286564855822	10.2886760030657	me_content
697	35.8	-0.770141884268659	-0.553243406597977	-0.738711832446484	0.0025938512034199	0.370031812759208	8.12729802040473	8.89159643781806	9.17218606657343	10.2286564855822	10.2886760030657	me_content
698	35.85	-0.770679505195753	-0.553629614956773	-0.739227512671553	0.00259566192001279	0.370290124701843	8.12729802040473	8.89159643781806	9.17218606657343	10.2286564855822	10.2886760030657	me_content
699	35.9	-0.771216751343395	-0.554015554086918	-0.739742833412193	0.002597471374342	0.370548256573347	8.12729802040473	8.89159643781806	9.17218606657343	10.2286564855822	10.2886760030657	me_content
700	35.95	-0.771753623494279	-0.554401224550673	-0.740257795419156	0.00259927956904365	0.370806208749783	8.12729802040473	8.89159643781806	9.17218606657343	10.2286564855822	10.2886760030657	me_content
701	36	-0.772290122428378	-0.554786626908342	-0.740772399440583	0.0026010865067447	0.371063981605906	8.12729802040473	8.89159643781806	9.17218606657343	10.2286564855822	10.2886760030657	me_content
702	36.05	-0.772826248922957	-0.555171761718287	-0.741286646222018	0.00260289219006301	0.371321575515171	8.12729802040473	8.89159643781806	9.17218606657343	10.2286564855822	10.2886760030657	me_content
703	36.1	-0.773362003752588	-0.555556629536933	-0.741800536506423	0.00260469662160733	0.371578990849737	8.12729802040473	8.89159643781806	9.17218606657343	10.2286564855822	10.2886760030657	me_content
704	36.15	-0.773897387689161	-0.555941230918779	-0.742314071034185	0.0026064998039774	0.371836227980478	8.12729802040473	8.89159643781806	9.17218606657343	10.2286564855822	10.2886760030657	me_content
705	36.2	-0.774432401501898	-0.556325566416409	-0.742827250543136	0.00260830173976399	0.372093287276982	8.12729802040473	8.89159643781806	9.17218606657343	10.2286564855822	10.2886760030657	me_content
706	36.25	-0.774967045957366	-0.556709636580497	-0.743340075768557	0.0026101024315489	0.372350169107563	8.12729802040473	8.89159643781806	9.17218606657343	10.2286564855822	10.2886760030657	me_content
707	36.3	-0.77550132181949	-0.55709344195982	-0.743852547443196	0.00261190188190504	0.372606873839267	8.12729802040473	8.89159643781806	9.17218606657343	10.2286564855822	10.2886760030657	me_content
708	36.35	-0.776035229849564	-0.557476983101266	-0.74436466629728	0.00261370009339647	0.372863401837874	8.12729802040473	8.89159643781806	9.17218606657343	10.2286564855822	10.2886760030657	me_content
709	36.4	-0.776568770806266	-0.557860260549844	-0.744876433058525	0.00261549706857843	0.373119753467908	8.12729802040473	8.89159643781806	9.17218606657343	10.2286564855822	10.2886760030657	me_content
710	36.45	-0.777101945445669	-0.55824327484869	-0.745387848452146	0.00261729280999738	0.373375929092642	8.12729802040473	8.89159643781806	9.17218606657343	10.2286564855822	10.2886760030657	me_content
711	36.5	-0.777634754521256	-0.55862602653908	-0.745898913200877	0.00261908732019106	0.373631929074101	8.12729802040473	8.89159643781806	9.17218606657343	10.2286564855822	10.2886760030657	me_content
712	36.55	-0.778167198783926	-0.559008516160435	-0.746409628024973	0.00262088060168853	0.373887753773074	8.12729802040473	8.89159643781806	9.17218606657343	10.2286564855822	10.2886760030657	me_content
713	36.6	-0.778699278982017	-0.559390744250333	-0.746919993642229	0.00262267265701018	0.374143403549114	8.12729802040473	8.89159643781806	9.17218606657343	10.2286564855822	10.2886760030657	me_content
714	36.65	-0.779230995861306	-0.559772711344517	-0.747430010767989	0.00262446348866782	0.374398878760548	8.12729802040473	8.89159643781806	9.17218606657343	10.2286564855822	10.2886760030657	me_content
715	36.7	-0.77976235016503	-0.560154417976903	-0.747939680115158	0.00262625309916468	0.374654179764481	8.12729802040473	8.89159643781806	9.17218606657343	10.2286564855822	10.2886760030657	me_content
716	36.75	-0.780293342633897	-0.560535864679588	-0.748449002394214	0.00262804149099548	0.374909306916802	8.12729802040473	8.89159643781806	9.17218606657343	10.2286564855822	10.2886760030657	me_content
717	36.8	-0.780823974006095	-0.560917051982861	-0.748957978313219	0.00262982866664643	0.375164260572189	8.12729802040473	8.89159643781806	9.17218606657343	10.2286564855822	10.2886760030657	me_content
718	36.85	-0.781354245017303	-0.561297980415211	-0.749466608577829	0.00263161462859534	0.375419041084117	8.12729802040473	8.89159643781806	9.17218606657343	10.2286564855822	10.2886760030657	me_content
719	36.9	-0.78188415640071	-0.561678650503332	-0.74997489389131	0.00263339937931158	0.375673648804862	8.12729802040473	8.89159643781806	9.17218606657343	10.2286564855822	10.2886760030657	me_content
720	36.95	-0.782413708887018	-0.562059062772139	-0.750482834954545	0.00263518292125617	0.375928084085506	8.12729802040473	8.89159643781806	9.17218606657343	10.2286564855822	10.2886760030657	me_content
721	37	-0.78294290320446	-0.562439217744767	-0.750990432466047	0.00263696525688183	0.376182347275945	8.12729802040473	8.89159643781806	9.17218606657343	10.2286564855822	10.2886760030657	me_content
722	37.05	-0.78347174007881	-0.562819115942588	-0.751497687121969	0.00263874638863296	0.376436438724893	8.12729802040473	8.89159643781806	9.17218606657343	10.2286564855822	10.2886760030657	me_content
723	37.1	-0.784000220233392	-0.563198757885213	-0.752004599616118	0.00264052631894573	0.376690358779888	8.12729802040473	8.89159643781806	9.17218606657343	10.2286564855822	10.2886760030657	me_content
724	37.15	-0.784528344389096	-0.563578144090504	-0.752511170639963	0.00264230505024812	0.376944107787297	8.12729802040473	8.89159643781806	9.17218606657343	10.2286564855822	10.2886760030657	me_content
725	37.2	-0.785056113264387	-0.563957275074582	-0.753017400882647	0.00264408258495992	0.377197686092323	8.12729802040473	8.89159643781806	9.17218606657343	10.2286564855822	10.2886760030657	me_content
726	37.25	-0.785583527575315	-0.564336151351832	-0.753523291030998	0.00264585892549281	0.377451094039006	8.12729802040473	8.89159643781806	9.17218606657343	10.2286564855822	10.2886760030657	me_content
727	37.3	-0.786110588035529	-0.564714773434916	-0.754028841769541	0.00264763407425037	0.377704331970238	8.12729802040473	8.89159643781806	9.17218606657343	10.2286564855822	10.2886760030657	me_content
728	37.35	-0.786637295356287	-0.565093141834776	-0.754534053780506	0.00264940803362812	0.377957400227756	8.12729802040473	8.89159643781806	9.17218606657343	10.2286564855822	10.2886760030657	me_content
729	37.4	-0.787163650246468	-0.565471257060648	-0.755038927743844	0.00265118080601359	0.378210299152158	8.12729802040473	8.89159643781806	9.17218606657343	10.2286564855822	10.2886760030657	me_content
730	37.45	-0.787689653412582	-0.565849119620062	-0.755543464337229	0.0026529523937863	0.378463029082902	8.12729802040473	8.89159643781806	9.17218606657343	10.2286564855822	10.2886760030657	me_content
731	37.5	-0.788215305558781	-0.566226730018859	-0.756047664236079	0.00265472279931787	0.378715590358313	8.12729802040473	8.89159643781806	9.17218606657343	10.2286564855822	10.2886760030657	me_content
732	37.55	-0.788740607386873	-0.566604088761192	-0.756551528113558	0.00265649202497198	0.378967983315591	8.12729802040473	8.89159643781806	9.17218606657343	10.2286564855822	10.2886760030657	me_content
733	37.6	-0.789265559596326	-0.566981196349536	-0.757055056640592	0.00265826007310446	0.379220208290812	8.12729802040473	8.89159643781806	9.17218606657343	10.2286564855822	10.2886760030657	me_content
734	37.65	-0.789790162884289	-0.567358053284697	-0.757558250485874	0.00266002694606332	0.379472265618935	8.12729802040473	8.89159643781806	9.17218606657343	10.2286564855822	10.2886760030657	me_content
735	37.7	-0.790314417945593	-0.56773466006582	-0.758061110315882	0.00266179264618876	0.379724155633808	8.12729802040473	8.89159643781806	9.17218606657343	10.2286564855822	10.2886760030657	me_content
736	37.75	-0.790838325472767	-0.568111017190393	-0.758563636794881	0.00266355717581324	0.379975878668171	8.12729802040473	8.89159643781806	9.17218606657343	10.2286564855822	10.2886760030657	me_content
737	37.8	-0.79136188615605	-0.568487125154258	-0.759065830584941	0.00266532053726148	0.380227435053665	8.12729802040473	8.89159643781806	9.17218606657343	10.2286564855822	10.2886760030657	me_content
738	37.85	-0.791885100683395	-0.56886298445162	-0.759567692345939	0.00266708273285053	0.380478825120834	8.12729802040473	8.89159643781806	9.17218606657343	10.2286564855822	10.2886760030657	me_content
739	37.9	-0.792407969740486	-0.569238595575049	-0.760069222735577	0.00266884376488979	0.380730049199128	8.12729802040473	8.89159643781806	9.17218606657343	10.2286564855822	10.2886760030657	me_content
740	37.95	-0.792930494010748	-0.569613959015494	-0.760570422409387	0.00267060363568102	0.380981107616915	8.12729802040473	8.89159643781806	9.17218606657343	10.2286564855822	10.2886760030657	me_content
741	38	-0.793452674175353	-0.569989075262285	-0.761071292020742	0.00267236234751845	0.381232000701478	8.12729802040473	8.89159643781806	9.17218606657343	10.2286564855822	10.2886760030657	me_content
742	38.05	-0.793974510913233	-0.570363944803145	-0.761571832220869	0.00267411990268873	0.381482728779027	8.12729802040473	8.89159643781806	9.17218606657343	10.2286564855822	10.2886760030657	me_content
743	38.1	-0.794496004901093	-0.570738568124194	-0.762072043658853	0.00267587630347099	0.381733292174697	8.12729802040473	8.89159643781806	9.17218606657343	10.2286564855822	10.2886760030657	me_content
744	38.15	-0.795017156813415	-0.571112945709959	-0.762571926981652	0.00267763155213693	0.381983691212561	8.12729802040473	8.89159643781806	9.17218606657343	10.2286564855822	10.2886760030657	me_content
745	38.2	-0.795537967322476	-0.571487078043377	-0.763071482834104	0.00267938565095076	0.382233926215628	8.12729802040473	8.89159643781806	9.17218606657343	10.2286564855822	10.2886760030657	me_content
746	38.25	-0.796058437098349	-0.571860965605808	-0.76357071185894	0.00268113860216932	0.38248399750585	8.12729802040473	8.89159643781806	9.17218606657343	10.2286564855822	10.2886760030657	me_content
747	38.3	-0.796578566808921	-0.572234608877039	-0.764069614696787	0.00268289040804206	0.382733905404127	8.12729802040473	8.89159643781806	9.17218606657343	10.2286564855822	10.2886760030657	me_content
748	38.35	-0.797098357119901	-0.57260800833529	-0.764568191986186	0.00268464107081109	0.382983650230315	8.12729802040473	8.89159643781806	9.17218606657343	10.2286564855822	10.2886760030657	me_content
749	38.4	-0.797617808694825	-0.572981164457226	-0.765066444363596	0.00268639059271122	0.383233232303224	8.12729802040473	8.89159643781806	9.17218606657343	10.2286564855822	10.2886760030657	me_content
750	38.45	-0.798136922195073	-0.573354077717957	-0.765564372463403	0.00268813897596998	0.383482651940628	8.12729802040473	8.89159643781806	9.17218606657343	10.2286564855822	10.2886760030657	me_content
751	38.5	-0.798655698279874	-0.573726748591051	-0.766061976917934	0.00268988622280768	0.38373190945927	8.12729802040473	8.89159643781806	9.17218606657343	10.2286564855822	10.2886760030657	me_content
752	38.55	-0.799174137606319	-0.57409917754854	-0.766559258357462	0.0026916323354374	0.383981005174863	8.12729802040473	8.89159643781806	9.17218606657343	10.2286564855822	10.2886760030657	me_content
753	38.6	-0.799692240829366	-0.574471365060923	-0.767056217410218	0.00269337731606506	0.384229939402097	8.12729802040473	8.89159643781806	9.17218606657343	10.2286564855822	10.2886760030657	me_content
754	38.65	-0.800210008601856	-0.574843311597178	-0.767552854702398	0.00269512116688943	0.384478712454642	8.12729802040473	8.89159643781806	9.17218606657343	10.2286564855822	10.2886760030657	me_content
755	38.7	-0.800727441574517	-0.575215017624767	-0.768049170858175	0.00269686389010218	0.384727324645157	8.12729802040473	8.89159643781806	9.17218606657343	10.2286564855822	10.2886760030657	me_content
756	38.75	-0.801244540395977	-0.575586483609641	-0.768545166499705	0.0026986054878879	0.384975776285289	8.12729802040473	8.89159643781806	9.17218606657343	10.2286564855822	10.2886760030657	me_content
757	38.8	-0.801761305712773	-0.57595771001625	-0.769040842247139	0.00270034596242413	0.38522406768568	8.12729802040473	8.89159643781806	9.17218606657343	10.2286564855822	10.2886760030657	me_content
758	38.85	-0.802277738169357	-0.576328697307546	-0.769536198718629	0.00270208531588141	0.385472199155973	8.12729802040473	8.89159643781806	9.17218606657343	10.2286564855822	10.2886760030657	me_content
759	38.9	-0.802793838408112	-0.576699445944994	-0.770031236530341	0.00270382355042328	0.385720171004813	8.12729802040473	8.89159643781806	9.17218606657343	10.2286564855822	10.2886760030657	me_content
760	38.95	-0.803309607069353	-0.577069956388577	-0.770525956296461	0.00270556066820635	0.385967983539857	8.12729802040473	8.89159643781806	9.17218606657343	10.2286564855822	10.2886760030657	me_content
761	39	-0.803825044791345	-0.577440229096799	-0.771020358629203	0.00270729667138029	0.38621563706777	8.12729802040473	8.89159643781806	9.17218606657343	10.2286564855822	10.2886760030657	me_content
762	39.05	-0.804340152210306	-0.5778102645267	-0.771514444138821	0.00270903156208791	0.386463131894239	8.12729802040473	8.89159643781806	9.17218606657343	10.2286564855822	10.2886760030657	me_content
763	39.1	-0.804854929960417	-0.578180063133852	-0.772008213433615	0.00271076534246512	0.386710468323971	8.12729802040473	8.89159643781806	9.17218606657343	10.2286564855822	10.2886760030657	me_content
764	39.15	-0.805369378673834	-0.578549625372375	-0.772501667119943	0.00271249801464106	0.386957646660698	8.12729802040473	8.89159643781806	9.17218606657343	10.2286564855822	10.2886760030657	me_content
765	39.2	-0.805883498980694	-0.578918951694938	-0.772994805802226	0.00271422958073802	0.387204667207184	8.12729802040473	8.89159643781806	9.17218606657343	10.2286564855822	10.2886760030657	me_content
766	39.25	-0.806397291509127	-0.579288042552767	-0.773487630082957	0.00271596004287157	0.387451530265228	8.12729802040473	8.89159643781806	9.17218606657343	10.2286564855822	10.2886760030657	me_content
767	39.3	-0.806910756885261	-0.579656898395652	-0.773980140562714	0.00271768940315051	0.387698236135667	8.12729802040473	8.89159643781806	9.17218606657343	10.2286564855822	10.2886760030657	me_content
768	39.35	-0.807423895733235	-0.580025519671952	-0.774472337840163	0.00271941766367695	0.387944785118382	8.12729802040473	8.89159643781806	9.17218606657343	10.2286564855822	10.2886760030657	me_content
769	39.4	-0.807936708675206	-0.580393906828602	-0.77496422251207	0.00272114482654632	0.388191177512303	8.12729802040473	8.89159643781806	9.17218606657343	10.2286564855822	10.2886760030657	me_content
770	39.45	-0.808449196331355	-0.580762060311121	-0.775455795173307	0.00272287089384742	0.38843741361541	8.12729802040473	8.89159643781806	9.17218606657343	10.2286564855822	10.2886760030657	me_content
771	39.5	-0.808961359319902	-0.581129980563616	-0.775947056416864	0.00272459586766241	0.388683493724739	8.12729802040473	8.89159643781806	9.17218606657343	10.2286564855822	10.2886760030657	me_content
772	39.55	-0.809473198257109	-0.581497668028789	-0.776438006833852	0.00272631975006687	0.388929418136389	8.12729802040473	8.89159643781806	9.17218606657343	10.2286564855822	10.2886760030657	me_content
773	39.6	-0.809984713757292	-0.581865123147942	-0.776928647013517	0.00272804254312984	0.38917518714552	8.12729802040473	8.89159643781806	9.17218606657343	10.2286564855822	10.2886760030657	me_content
774	39.65	-0.810495906432828	-0.582232346360987	-0.777418977543244	0.0027297642489138	0.389420801046364	8.12729802040473	8.89159643781806	9.17218606657343	10.2286564855822	10.2886760030657	me_content
775	39.7	-0.811006776894165	-0.582599338106447	-0.777908999008568	0.00273148486947476	0.389666260132221	8.12729802040473	8.89159643781806	9.17218606657343	10.2286564855822	10.2886760030657	me_content
776	39.75	-0.811517325749827	-0.582966098821468	-0.77839871199318	0.00273320440686224	0.389911564695474	8.12729802040473	8.89159643781806	9.17218606657343	10.2286564855822	10.2886760030657	me_content
777	39.8	-0.812027553606428	-0.583332628941817	-0.778888117078936	0.00273492286311932	0.390156715027581	8.12729802040473	8.89159643781806	9.17218606657343	10.2286564855822	10.2886760030657	me_content
778	39.85	-0.812537461068676	-0.583698928901897	-0.779377214845866	0.00273664024028268	0.390401711419089	8.12729802040473	8.89159643781806	9.17218606657343	10.2286564855822	10.2886760030657	me_content
779	39.9	-0.813047048739382	-0.584064999134748	-0.779866005872181	0.00273835654038258	0.390646554159632	8.12729802040473	8.89159643781806	9.17218606657343	10.2286564855822	10.2886760030657	me_content
780	39.95	-0.813556317219471	-0.584430840072051	-0.78035449073428	0.00274007176544296	0.390891243537937	8.12729802040473	8.89159643781806	9.17218606657343	10.2286564855822	10.2886760030657	me_content
781	40	-0.814065267107987	-0.58479645214414	-0.780842670006761	0.0027417859174814	0.391135779841829	8.12729802040473	8.89159643781806	9.17218606657343	10.2286564855822	10.2886760030657	me_content
782	40.05	-0.814573899002103	-0.585161835780004	-0.781330544262424	0.00274349899850919	0.391380163358232	8.12729802040473	8.89159643781806	9.17218606657343	10.2286564855822	10.2886760030657	me_content
783	40.1	-0.815082213497128	-0.585526991407292	-0.781818114072285	0.00274521101053135	0.391624394373176	8.12729802040473	8.89159643781806	9.17218606657343	10.2286564855822	10.2886760030657	me_content
784	40.15	-0.815590211186517	-0.585891919452321	-0.782305380005579	0.00274692195554664	0.391868473171799	8.12729802040473	8.89159643781806	9.17218606657343	10.2286564855822	10.2886760030657	me_content
785	40.2	-0.816097892661877	-0.586256620340082	-0.78279234262977	0.0027486318355476	0.392112400038354	8.12729802040473	8.89159643781806	9.17218606657343	10.2286564855822	10.2886760030657	me_content
786	40.25	-0.816605258512977	-0.586621094494245	-0.783279002510556	0.0027503406525206	0.392356175256206	8.12729802040473	8.89159643781806	9.17218606657343	10.2286564855822	10.2886760030657	me_content
787	40.3	-0.817112309327754	-0.586985342337163	-0.783765360211882	0.0027520484084458	0.392599799107844	8.12729802040473	8.89159643781806	9.17218606657343	10.2286564855822	10.2886760030657	me_content
788	40.35	-0.817619045692323	-0.587349364289881	-0.784251416295942	0.00275375510529725	0.392843271874878	8.12729802040473	8.89159643781806	9.17218606657343	10.2286564855822	10.2886760030657	me_content
789	40.4	-0.818125468190983	-0.587713160772138	-0.784737171323189	0.00275546074504289	0.39308659383805	8.12729802040473	8.89159643781806	9.17218606657343	10.2286564855822	10.2886760030657	me_content
790	40.45	-0.818631577406225	-0.588076732202378	-0.785222625852343	0.00275716532964455	0.39332976527723	8.12729802040473	8.89159643781806	9.17218606657343	10.2286564855822	10.2886760030657	me_content
791	40.5	-0.819137373918742	-0.58844007899775	-0.785707780440399	0.00275886886105801	0.393572786471424	8.12729802040473	8.89159643781806	9.17218606657343	10.2286564855822	10.2886760030657	me_content
792	40.55	-0.819642858307436	-0.588803201574116	-0.786192635642631	0.00276057134123304	0.393815657698779	8.12729802040473	8.89159643781806	9.17218606657343	10.2286564855822	10.2886760030657	me_content
793	40.6	-0.820148031149421	-0.589166100346056	-0.786677192012604	0.00276227277211335	0.394058379236583	8.12729802040473	8.89159643781806	9.17218606657343	10.2286564855822	10.2886760030657	me_content
794	40.65	-0.82065289302004	-0.589528775726876	-0.787161450102179	0.00276397315563672	0.394300951361271	8.12729802040473	8.89159643781806	9.17218606657343	10.2286564855822	10.2886760030657	me_content
795	40.7	-0.821157444492864	-0.58989122812861	-0.787645410461519	0.00276567249373494	0.394543374348428	8.12729802040473	8.89159643781806	9.17218606657343	10.2286564855822	10.2886760030657	me_content
796	40.75	-0.821661686139703	-0.590253457962027	-0.788129073639098	0.00276737078833388	0.394785648472794	8.12729802040473	8.89159643781806	9.17218606657343	10.2286564855822	10.2886760030657	me_content
797	40.8	-0.822165618530616	-0.590615465636637	-0.788612440181711	0.0027690680413535	0.395027774008265	8.12729802040473	8.89159643781806	9.17218606657343	10.2286564855822	10.2886760030657	me_content
798	40.85	-0.822669242233912	-0.590977251560694	-0.789095510634474	0.00277076425470788	0.3952697512279	8.12729802040473	8.89159643781806	9.17218606657343	10.2286564855822	10.2886760030657	me_content
799	40.9	-0.823172557816166	-0.591338816141205	-0.789578285540839	0.00277245943030525	0.39551158040392	8.12729802040473	8.89159643781806	9.17218606657343	10.2286564855822	10.2886760030657	me_content
800	40.95	-0.823675565842218	-0.591700159783934	-0.790060765442595	0.00277415357004802	0.395753261807716	8.12729802040473	8.89159643781806	9.17218606657343	10.2286564855822	10.2886760030657	me_content
801	41	-0.824178266875188	-0.592061282893404	-0.79054295087988	0.00277584667583276	0.395994795709852	8.12729802040473	8.89159643781806	9.17218606657343	10.2286564855822	10.2886760030657	me_content
802	41.05	-0.824680661476476	-0.592422185872907	-0.791024842391184	0.00277753874955029	0.396236182380065	8.12729802040473	8.89159643781806	9.17218606657343	10.2286564855822	10.2886760030657	me_content
803	41.1	-0.825182750205775	-0.592782869124508	-0.791506440513359	0.00277922979308567	0.396477422087272	8.12729802040473	8.89159643781806	9.17218606657343	10.2286564855822	10.2886760030657	me_content
804	41.15	-0.825684533621078	-0.593143333049048	-0.791987745781623	0.00278091980831822	0.396718515099572	8.12729802040473	8.89159643781806	9.17218606657343	10.2286564855822	10.2886760030657	me_content
805	41.2	-0.826186012278679	-0.593503578046152	-0.79246875872957	0.00278260879712156	0.39695946168425	8.12729802040473	8.89159643781806	9.17218606657343	10.2286564855822	10.2886760030657	me_content
806	41.25	-0.82668718673319	-0.593863604514231	-0.792949479889176	0.00278429676136361	0.397200262107782	8.12729802040473	8.89159643781806	9.17218606657343	10.2286564855822	10.2886760030657	me_content
807	41.3	-0.827188057537538	-0.594223412850492	-0.793429909790804	0.00278598370290666	0.397440916635833	8.12729802040473	8.89159643781806	9.17218606657343	10.2286564855822	10.2886760030657	me_content
808	41.35	-0.82768862524298	-0.594583003450936	-0.793910048963214	0.00278766962360735	0.397681425533267	8.12729802040473	8.89159643781806	9.17218606657343	10.2286564855822	10.2886760030657	me_content
809	41.4	-0.828188890399107	-0.594942376710372	-0.794389897933566	0.0027893545253167	0.397921789064148	8.12729802040473	8.89159643781806	9.17218606657343	10.2286564855822	10.2886760030657	me_content
810	41.45	-0.82868885355385	-0.595301533022415	-0.794869457227431	0.00279103840988016	0.39816200749174	8.12729802040473	8.89159643781806	9.17218606657343	10.2286564855822	10.2886760030657	me_content
811	41.5	-0.829188515253488	-0.595660472779492	-0.795348727368794	0.00279272127913761	0.398402081078517	8.12729802040473	8.89159643781806	9.17218606657343	10.2286564855822	10.2886760030657	me_content
812	41.55	-0.829687876042655	-0.59601919637285	-0.795827708880062	0.00279440313492339	0.39864201008616	8.12729802040473	8.89159643781806	9.17218606657343	10.2286564855822	10.2886760030657	me_content
813	41.6	-0.83018693646435	-0.59637770419256	-0.796306402282073	0.00279608397906631	0.398881794775563	8.12729802040473	8.89159643781806	9.17218606657343	10.2286564855822	10.2886760030657	me_content
814	41.65	-0.830685697059936	-0.59673599662752	-0.796784808094097	0.0027977638133897	0.399121435406839	8.12729802040473	8.89159643781806	9.17218606657343	10.2286564855822	10.2886760030657	me_content
815	41.7	-0.831184158369155	-0.59709407406546	-0.79726292683385	0.00279944263971143	0.399360932239316	8.12729802040473	8.89159643781806	9.17218606657343	10.2286564855822	10.2886760030657	me_content
816	41.75	-0.831682320930132	-0.597451936892952	-0.797740759017493	0.00280112045984391	0.39960028553155	8.12729802040473	8.89159643781806	9.17218606657343	10.2286564855822	10.2886760030657	me_content
817	41.8	-0.832180185279378	-0.597809585495407	-0.798218305159644	0.00280279727559411	0.39983949554132	8.12729802040473	8.89159643781806	9.17218606657343	10.2286564855822	10.2886760030657	me_content
818	41.85	-0.832677751951804	-0.598167020257086	-0.798695565773383	0.00280447308876363	0.400078562525634	8.12729802040473	8.89159643781806	9.17218606657343	10.2286564855822	10.2886760030657	me_content
819	41.9	-0.833175021480721	-0.598524241561101	-0.799172541370256	0.00280614790114866	0.400317486740734	8.12729802040473	8.89159643781806	9.17218606657343	10.2286564855822	10.2886760030657	me_content
820	41.95	-0.83367199439785	-0.598881249789423	-0.799649232460284	0.00280782171454005	0.400556268442099	8.12729802040473	8.89159643781806	9.17218606657343	10.2286564855822	10.2886760030657	me_content
821	42	-0.834168671233329	-0.599238045322885	-0.800125639551971	0.00280949453072332	0.400794907884443	8.12729802040473	8.89159643781806	9.17218606657343	10.2286564855822	10.2886760030657	me_content
822	42.05	-0.834665052515719	-0.599594628541186	-0.800601763152305	0.00281116635147867	0.401033405321726	8.12729802040473	8.89159643781806	9.17218606657343	10.2286564855822	10.2886760030657	me_content
823	42.1	-0.835161138772008	-0.599950999822896	-0.801077603766769	0.002812837178581	0.401271761007151	8.12729802040473	8.89159643781806	9.17218606657343	10.2286564855822	10.2886760030657	me_content
824	42.15	-0.835656930527622	-0.600307159545464	-0.801553161899345	0.00281450701379995	0.401509975193171	8.12729802040473	8.89159643781806	9.17218606657343	10.2286564855822	10.2886760030657	me_content
825	42.2	-0.836152428306428	-0.600663108085218	-0.802028438052522	0.00281617585889993	0.40174804813149	8.12729802040473	8.89159643781806	9.17218606657343	10.2286564855822	10.2886760030657	me_content
826	42.25	-0.836647632630742	-0.601018845817371	-0.802503432727298	0.0028178437156401	0.401985980073065	8.12729802040473	8.89159643781806	9.17218606657343	10.2286564855822	10.2886760030657	me_content
827	42.3	-0.837142544021336	-0.601374373116027	-0.802978146423192	0.00281951058577442	0.402223771268113	8.12729802040473	8.89159643781806	9.17218606657343	10.2286564855822	10.2886760030657	me_content
828	42.35	-0.837637162997443	-0.601729690354187	-0.803452579638248	0.00282117647105168	0.40246142196611	8.12729802040473	8.89159643781806	9.17218606657343	10.2286564855822	10.2886760030657	me_content
829	42.4	-0.838131490076763	-0.602084797903747	-0.803926732869037	0.00282284137321552	0.402698932415799	8.12729802040473	8.89159643781806	9.17218606657343	10.2286564855822	10.2886760030657	me_content
830	42.45	-0.83862552577547	-0.602439696135511	-0.804400606610669	0.0028245052940044	0.402936302865186	8.12729802040473	8.89159643781806	9.17218606657343	10.2286564855822	10.2886760030657	me_content
831	42.5	-0.839119270608221	-0.602794385419188	-0.804874201356797	0.00282616823515171	0.403173533561549	8.12729802040473	8.89159643781806	9.17218606657343	10.2286564855822	10.2886760030657	me_content
832	42.55	-0.839612725088158	-0.603148866123404	-0.805347517599621	0.0028278301983857	0.403410624751438	8.12729802040473	8.89159643781806	9.17218606657343	10.2286564855822	10.2886760030657	me_content
833	42.6	-0.840105889726915	-0.603503138615698	-0.805820555829895	0.00282949118542959	0.403647576680681	8.12729802040473	8.89159643781806	9.17218606657343	10.2286564855822	10.2886760030657	me_content
834	42.65	-0.840598765034628	-0.603857203262533	-0.806293316536935	0.00283115119800151	0.403884389594383	8.12729802040473	8.89159643781806	9.17218606657343	10.2286564855822	10.2886760030657	me_content
835	42.7	-0.841091351519935	-0.6042110604293	-0.806765800208622	0.00283281023781456	0.40412106373693	8.12729802040473	8.89159643781806	9.17218606657343	10.2286564855822	10.2886760030657	me_content
836	42.75	-0.841583649689988	-0.604564710480317	-0.807238007331411	0.00283446830657685	0.404357599351995	8.12729802040473	8.89159643781806	9.17218606657343	10.2286564855822	10.2886760030657	me_content
837	42.8	-0.842075660050455	-0.60491815377884	-0.807709938390334	0.00283612540599146	0.404593996682537	8.12729802040473	8.89159643781806	9.17218606657343	10.2286564855822	10.2886760030657	me_content
838	42.85	-0.842567383105529	-0.605271390687062	-0.808181593869005	0.00283778153775654	0.404830255970807	8.12729802040473	8.89159643781806	9.17218606657343	10.2286564855822	10.2886760030657	me_content
839	42.9	-0.843058819357931	-0.605624421566123	-0.808652974249631	0.00283943670356525	0.405066377458349	8.12729802040473	8.89159643781806	9.17218606657343	10.2286564855822	10.2886760030657	me_content
840	42.95	-0.843549969308919	-0.605977246776107	-0.809124080013013	0.00284109090510584	0.405302361386004	8.12729802040473	8.89159643781806	9.17218606657343	10.2286564855822	10.2886760030657	me_content
841	43	-0.844040833458292	-0.606329866676054	-0.809594911638551	0.00284274414406164	0.405538207993909	8.12729802040473	8.89159643781806	9.17218606657343	10.2286564855822	10.2886760030657	me_content
842	43.05	-0.844531412304396	-0.606682281623958	-0.810065469604255	0.00284439642211109	0.405773917521508	8.12729802040473	8.89159643781806	9.17218606657343	10.2286564855822	10.2886760030657	me_content
843	43.1	-0.845021706344131	-0.607034491976776	-0.810535754386746	0.00284604774092776	0.406009490207547	8.12729802040473	8.89159643781806	9.17218606657343	10.2286564855822	10.2886760030657	me_content
844	43.15	-0.845511716072957	-0.607386498090428	-0.811005766461263	0.00284769810218036	0.406244926290081	8.12729802040473	8.89159643781806	9.17218606657343	10.2286564855822	10.2886760030657	me_content
845	43.2	-0.846001441984898	-0.607738300319803	-0.811475506301669	0.00284934750753278	0.406480226006473	8.12729802040473	8.89159643781806	9.17218606657343	10.2286564855822	10.2886760030657	me_content
846	43.25	-0.846490884572549	-0.608089899018767	-0.811944974380456	0.00285099595864408	0.406715389593404	8.12729802040473	8.89159643781806	9.17218606657343	10.2286564855822	10.2886760030657	me_content
847	43.3	-0.846980044327082	-0.608441294540159	-0.81241417116875	0.00285264345716854	0.406950417286867	8.12729802040473	8.89159643781806	9.17218606657343	10.2286564855822	10.2886760030657	me_content
848	43.35	-0.847468921738252	-0.608792487235803	-0.812883097136321	0.00285429000475567	0.407185309322175	8.12729802040473	8.89159643781806	9.17218606657343	10.2286564855822	10.2886760030657	me_content
849	43.4	-0.847957517294401	-0.609143477456506	-0.813351752751579	0.00285593560305021	0.407420065933965	8.12729802040473	8.89159643781806	9.17218606657343	10.2286564855822	10.2886760030657	me_content
850	43.45	-0.848445831482466	-0.609494265552069	-0.813820138481591	0.00285758025369216	0.407654687356194	8.12729802040473	8.89159643781806	9.17218606657343	10.2286564855822	10.2886760030657	me_content
851	43.5	-0.848933864787984	-0.609844851871282	-0.814288254792076	0.00285922395831683	0.407889173822151	8.12729802040473	8.89159643781806	9.17218606657343	10.2286564855822	10.2886760030657	me_content
852	43.55	-0.849421617695095	-0.610195236761937	-0.814756102147418	0.00286086671855482	0.408123525564452	8.12729802040473	8.89159643781806	9.17218606657343	10.2286564855822	10.2886760030657	me_content
853	43.6	-0.849909090686552	-0.610545420570826	-0.815223681010667	0.00286250853603203	0.408357742815045	8.12729802040473	8.89159643781806	9.17218606657343	10.2286564855822	10.2886760030657	me_content
854	43.65	-0.850396284243723	-0.610895403643748	-0.815690991843548	0.00286414941236973	0.408591825805215	8.12729802040473	8.89159643781806	9.17218606657343	10.2286564855822	10.2886760030657	me_content
855	43.7	-0.850883198846599	-0.611245186325511	-0.816158035106462	0.00286578934918453	0.408825774765583	8.12729802040473	8.89159643781806	9.17218606657343	10.2286564855822	10.2886760030657	me_content
856	43.75	-0.851369834973797	-0.611594768959937	-0.816624811258493	0.00286742834808842	0.409059589926113	8.12729802040473	8.89159643781806	9.17218606657343	10.2286564855822	10.2886760030657	me_content
857	43.8	-0.851856193102568	-0.611944151889867	-0.817091320757416	0.0028690664106888	0.409293271516111	8.12729802040473	8.89159643781806	9.17218606657343	10.2286564855822	10.2886760030657	me_content
858	43.85	-0.852342273708802	-0.612293335457164	-0.817557564059699	0.00287070353858847	0.409526819764227	8.12729802040473	8.89159643781806	9.17218606657343	10.2286564855822	10.2886760030657	me_content
859	43.9	-0.85282807726703	-0.612642320002716	-0.818023541620507	0.00287233973338566	0.409760234898461	8.12729802040473	8.89159643781806	9.17218606657343	10.2286564855822	10.2886760030657	me_content
860	43.95	-0.853313604250435	-0.61299110586644	-0.818489253893713	0.00287397499667405	0.409993517146165	8.12729802040473	8.89159643781806	9.17218606657343	10.2286564855822	10.2886760030657	me_content
861	44	-0.853798855130855	-0.613339693387287	-0.818954701331896	0.0028756093300428	0.410226666734042	8.12729802040473	8.89159643781806	9.17218606657343	10.2286564855822	10.2886760030657	me_content
862	44.05	-0.854283830378784	-0.613688082903246	-0.819419884386353	0.00287724273507656	0.410459683888154	8.12729802040473	8.89159643781806	9.17218606657343	10.2286564855822	10.2886760030657	me_content
863	44.1	-0.854768530463386	-0.614036274751347	-0.819884803507099	0.00287887521335547	0.41069256883392	8.12729802040473	8.89159643781806	9.17218606657343	10.2286564855822	10.2886760030657	me_content
864	44.15	-0.855252955852493	-0.614384269267665	-0.820349459142872	0.00288050676645518	0.41092532179612	8.12729802040473	8.89159643781806	9.17218606657343	10.2286564855822	10.2886760030657	me_content
865	44.2	-0.855737107012613	-0.614732066787322	-0.820813851741143	0.00288213739594693	0.411157942998899	8.12729802040473	8.89159643781806	9.17218606657343	10.2286564855822	10.2886760030657	me_content
866	44.25	-0.856220984408935	-0.615079667644496	-0.821277981748117	0.00288376710339745	0.411390432665766	8.12729802040473	8.89159643781806	9.17218606657343	10.2286564855822	10.2886760030657	me_content
867	44.3	-0.856704588505335	-0.615427072172417	-0.821741849608738	0.00288539589036911	0.411622791019602	8.12729802040473	8.89159643781806	9.17218606657343	10.2286564855822	10.2886760030657	me_content
868	44.35	-0.85718791976438	-0.615774280703379	-0.822205455766695	0.00288702375841984	0.411855018282656	8.12729802040473	8.89159643781806	9.17218606657343	10.2286564855822	10.2886760030657	me_content
869	44.4	-0.857670978647333	-0.616121293568738	-0.822668800664428	0.00288865070910317	0.412087114676555	8.12729802040473	8.89159643781806	9.17218606657343	10.2286564855822	10.2886760030657	me_content
870	44.45	-0.85815376561416	-0.616468111098916	-0.82313188474313	0.00289027674396827	0.412319080422297	8.12729802040473	8.89159643781806	9.17218606657343	10.2286564855822	10.2886760030657	me_content
871	44.5	-0.858636281123534	-0.616814733623408	-0.823594708442755	0.00289190186455998	0.412550915740262	8.12729802040473	8.89159643781806	9.17218606657343	10.2286564855822	10.2886760030657	me_content
872	44.55	-0.859118525632839	-0.617161161470783	-0.824057272202021	0.00289352607241875	0.412782620850212	8.12729802040473	8.89159643781806	9.17218606657343	10.2286564855822	10.2886760030657	me_content
873	44.6	-0.859600499598175	-0.617507394968689	-0.824519576458415	0.00289514936908076	0.413014195971289	8.12729802040473	8.89159643781806	9.17218606657343	10.2286564855822	10.2886760030657	me_content
874	44.65	-0.860082203474366	-0.617853434443855	-0.8249816216482	0.00289677175607785	0.413245641322024	8.12729802040473	8.89159643781806	9.17218606657343	10.2286564855822	10.2886760030657	me_content
875	44.7	-0.860563637714964	-0.618199280222096	-0.825443408206415	0.00289839323493759	0.413476957120335	8.12729802040473	8.89159643781806	9.17218606657343	10.2286564855822	10.2886760030657	me_content
876	44.75	-0.861044802772249	-0.618544932628316	-0.825904936566886	0.00290001380718327	0.413708143583532	8.12729802040473	8.89159643781806	9.17218606657343	10.2286564855822	10.2886760030657	me_content
877	44.8	-0.861525699097241	-0.618890391986512	-0.826366207162225	0.00290163347433393	0.413939200928316	8.12729802040473	8.89159643781806	9.17218606657343	10.2286564855822	10.2886760030657	me_content
878	44.85	-0.862006327139702	-0.619235658619777	-0.826827220423838	0.00290325223790439	0.414170129370786	8.12729802040473	8.89159643781806	9.17218606657343	10.2286564855822	10.2886760030657	me_content
879	44.9	-0.86248668734814	-0.619580732850304	-0.82728797678193	0.00290487009940521	0.414400929126436	8.12729802040473	8.89159643781806	9.17218606657343	10.2286564855822	10.2886760030657	me_content
880	44.95	-0.862966780169815	-0.619925614999388	-0.827748476665508	0.00290648706034279	0.414631600410165	8.12729802040473	8.89159643781806	9.17218606657343	10.2286564855822	10.2886760030657	me_content
881	45	-0.863446606050744	-0.620270305387434	-0.828208720502385	0.00290810312221931	0.414862143436268	8.12729802040473	8.89159643781806	9.17218606657343	10.2286564855822	10.2886760030657	me_content
882	45.05	-0.863926165435703	-0.620614804333953	-0.828668708719188	0.00290971828653279	0.415092558418451	8.12729802040473	8.89159643781806	9.17218606657343	10.2286564855822	10.2886760030657	me_content
883	45.1	-0.864405458768237	-0.620959112157573	-0.82912844174136	0.0029113325547771	0.415322845569824	8.12729802040473	8.89159643781806	9.17218606657343	10.2286564855822	10.2886760030657	me_content
884	45.15	-0.864884486490662	-0.621303229176037	-0.829587919993164	0.00291294592844196	0.415553005102907	8.12729802040473	8.89159643781806	9.17218606657343	10.2286564855822	10.2886760030657	me_content
885	45.2	-0.865363249044068	-0.621647155706211	-0.830047143897691	0.00291455840901297	0.415783037229632	8.12729802040473	8.89159643781806	9.17218606657343	10.2286564855822	10.2886760030657	me_content
886	45.25	-0.865841746868327	-0.621990892064082	-0.830506113876859	0.00291616999797163	0.416012942161344	8.12729802040473	8.89159643781806	9.17218606657343	10.2286564855822	10.2886760030657	me_content
887	45.3	-0.866319980402094	-0.622334438564766	-0.830964830351425	0.00291778069679533	0.416242720108807	8.12729802040473	8.89159643781806	9.17218606657343	10.2286564855822	10.2886760030657	me_content
888	45.35	-0.866797950082817	-0.622677795522511	-0.831423293740981	0.00291939050695742	0.416472371282201	8.12729802040473	8.89159643781806	9.17218606657343	10.2286564855822	10.2886760030657	me_content
889	45.4	-0.867275656346737	-0.623020963250695	-0.831881504463965	0.00292099942992714	0.416701895891127	8.12729802040473	8.89159643781806	9.17218606657343	10.2286564855822	10.2886760030657	me_content
890	45.45	-0.867753099628894	-0.623363942061838	-0.832339462937664	0.00292260746716974	0.416931294144611	8.12729802040473	8.89159643781806	9.17218606657343	10.2286564855822	10.2886760030657	me_content
891	45.5	-0.868230280363132	-0.623706732267598	-0.832797169578216	0.0029242146201464	0.417160566251103	8.12729802040473	8.89159643781806	9.17218606657343	10.2286564855822	10.2886760030657	me_content
892	45.55	-0.868707198982104	-0.624049334178778	-0.833254624800618	0.0029258208903143	0.41738971241848	8.12729802040473	8.89159643781806	9.17218606657343	10.2286564855822	10.2886760030657	me_content
893	45.6	-0.869183855917275	-0.624391748105327	-0.833711829018724	0.00292742627912663	0.41761873285405	8.12729802040473	8.89159643781806	9.17218606657343	10.2286564855822	10.2886760030657	me_content
894	45.65	-0.869660251598928	-0.624733974356347	-0.834168782645261	0.00292903078803259	0.417847627764551	8.12729802040473	8.89159643781806	9.17218606657343	10.2286564855822	10.2886760030657	me_content
895	45.7	-0.87013638645617	-0.625076013240091	-0.834625486091819	0.00293063441847741	0.418076397356157	8.12729802040473	8.89159643781806	9.17218606657343	10.2286564855822	10.2886760030657	me_content
896	45.75	-0.870612260916931	-0.625417865063972	-0.835081939768867	0.00293223717190238	0.418305041834477	8.12729802040473	8.89159643781806	9.17218606657343	10.2286564855822	10.2886760030657	me_content
897	45.8	-0.871087875407975	-0.625759530134562	-0.835538144085752	0.00293383904974484	0.41853356140456	8.12729802040473	8.89159643781806	9.17218606657343	10.2286564855822	10.2886760030657	me_content
898	45.85	-0.871563230354901	-0.626101008757595	-0.835994099450703	0.00293544005343821	0.418761956270893	8.12729802040473	8.89159643781806	9.17218606657343	10.2286564855822	10.2886760030657	me_content
899	45.9	-0.872038326182146	-0.626442301237974	-0.836449806270838	0.00293704018441201	0.418990226637407	8.12729802040473	8.89159643781806	9.17218606657343	10.2286564855822	10.2886760030657	me_content
900	45.95	-0.872513163312995	-0.626783407879771	-0.836905264952163	0.00293863944409187	0.419218372707478	8.12729802040473	8.89159643781806	9.17218606657343	10.2286564855822	10.2886760030657	me_content
901	46	-0.872987742169578	-0.62712432898623	-0.837360475899585	0.00294023783389953	0.41944639468393	8.12729802040473	8.89159643781806	9.17218606657343	10.2286564855822	10.2886760030657	me_content
902	46.05	-0.873462063172882	-0.627465064859774	-0.837815439516907	0.00294183535525288	0.419674292769032	8.12729802040473	8.89159643781806	9.17218606657343	10.2286564855822	10.2886760030657	me_content
903	46.1	-0.873936126742748	-0.627805615802002	-0.838270156206839	0.00294343200956595	0.419902067164509	8.12729802040473	8.89159643781806	9.17218606657343	10.2286564855822	10.2886760030657	me_content
904	46.15	-0.874409933297882	-0.628145982113697	-0.838724626370996	0.00294502779824895	0.420129718071536	8.12729802040473	8.89159643781806	9.17218606657343	10.2286564855822	10.2886760030657	me_content
905	46.2	-0.874883483255854	-0.628486164094828	-0.839178850409909	0.00294662272270827	0.420357245690745	8.12729802040473	8.89159643781806	9.17218606657343	10.2286564855822	10.2886760030657	me_content
906	46.25	-0.875356777033105	-0.628826162044553	-0.839632828723023	0.00294821678434648	0.420584650222223	8.12729802040473	8.89159643781806	9.17218606657343	10.2286564855822	10.2886760030657	me_content
907	46.3	-0.875829815044952	-0.629165976261219	-0.840086561708705	0.00294980998456239	0.420811931865519	8.12729802040473	8.89159643781806	9.17218606657343	10.2286564855822	10.2886760030657	me_content
908	46.35	-0.87630259770559	-0.62950560704237	-0.840540049764247	0.00295140232475099	0.421039090819642	8.12729802040473	8.89159643781806	9.17218606657343	10.2286564855822	10.2886760030657	me_content
909	46.4	-0.876775125428096	-0.629845054684748	-0.84099329328587	0.00295299380630356	0.421266127283065	8.12729802040473	8.89159643781806	9.17218606657343	10.2286564855822	10.2886760030657	me_content
910	46.45	-0.877247398624438	-0.630184319484295	-0.841446292668725	0.0029545844306076	0.421493041453726	8.12729802040473	8.89159643781806	9.17218606657343	10.2286564855822	10.2886760030657	me_content
911	46.5	-0.877719417705472	-0.630523401736156	-0.841899048306904	0.00295617419904688	0.42171983352903	8.12729802040473	8.89159643781806	9.17218606657343	10.2286564855822	10.2886760030657	me_content
912	46.55	-0.878191183080952	-0.630862301734685	-0.842351560593438	0.00295776311300145	0.421946503705853	8.12729802040473	8.89159643781806	9.17218606657343	10.2286564855822	10.2886760030657	me_content
913	46.6	-0.878662695159532	-0.631201019773444	-0.842803829920302	0.00295935117384769	0.422173052180541	8.12729802040473	8.89159643781806	9.17218606657343	10.2286564855822	10.2886760030657	me_content
914	46.65	-0.879133954348768	-0.631539556145208	-0.843255856678421	0.00296093838295823	0.422399479148915	8.12729802040473	8.89159643781806	9.17218606657343	10.2286564855822	10.2886760030657	me_content
915	46.7	-0.879604961055127	-0.631877911141967	-0.843707641257674	0.00296252474170207	0.422625784806269	8.12729802040473	8.89159643781806	9.17218606657343	10.2286564855822	10.2886760030657	me_content
916	46.75	-0.880075715683986	-0.632216085054933	-0.844159184046893	0.00296411025144453	0.422851969347378	8.12729802040473	8.89159643781806	9.17218606657343	10.2286564855822	10.2886760030657	me_content
917	46.8	-0.880546218639641	-0.632554078174536	-0.844610485433875	0.00296569491354727	0.423078032966492	8.12729802040473	8.89159643781806	9.17218606657343	10.2286564855822	10.2886760030657	me_content
918	46.85	-0.881016470325305	-0.632891890790432	-0.845061545805378	0.00296727872936834	0.423303975857346	8.12729802040473	8.89159643781806	9.17218606657343	10.2286564855822	10.2886760030657	me_content
919	46.9	-0.881486471143119	-0.633229523191503	-0.84551236554713	0.00296886170026214	0.423529798213157	8.12729802040473	8.89159643781806	9.17218606657343	10.2286564855822	10.2886760030657	me_content
920	46.95	-0.88195622149415	-0.633566975665863	-0.845962945043832	0.00297044382757948	0.423755500226626	8.12729802040473	8.89159643781806	9.17218606657343	10.2286564855822	10.2886760030657	me_content
921	47	-0.882425721778399	-0.633904248500859	-0.846413284679158	0.00297202511266757	0.423981082089943	8.12729802040473	8.89159643781806	9.17218606657343	10.2286564855822	10.2886760030657	me_content
922	47.05	-0.882894972394802	-0.634241341983073	-0.846863384835766	0.00297360555687003	0.424206543994785	8.12729802040473	8.89159643781806	9.17218606657343	10.2286564855822	10.2886760030657	me_content
923	47.1	-0.883363973741236	-0.634578256398326	-0.847313245895295	0.00297518516152691	0.424431886132322	8.12729802040473	8.89159643781806	9.17218606657343	10.2286564855822	10.2886760030657	me_content
924	47.15	-0.883832726214523	-0.634914992031682	-0.847762868238371	0.00297676392797473	0.424657108693214	8.12729802040473	8.89159643781806	9.17218606657343	10.2286564855822	10.2886760030657	me_content
925	47.2	-0.884301230210433	-0.635251549167447	-0.848212252244612	0.00297834185754644	0.42488221186762	8.12729802040473	8.89159643781806	9.17218606657343	10.2286564855822	10.2886760030657	me_content
926	47.25	-0.884769486123688	-0.635587928089176	-0.848661398292633	0.00297991895157147	0.425107195845191	8.12729802040473	8.89159643781806	9.17218606657343	10.2286564855822	10.2886760030657	me_content
927	47.3	-0.885237494347966	-0.635924129079674	-0.849110306760044	0.00298149521137573	0.425332060815079	8.12729802040473	8.89159643781806	9.17218606657343	10.2286564855822	10.2886760030657	me_content
928	47.35	-0.885705255275904	-0.636260152420999	-0.84955897802346	0.00298307063828164	0.425556806965936	8.12729802040473	8.89159643781806	9.17218606657343	10.2286564855822	10.2886760030657	me_content
929	47.4	-0.886172769299105	-0.636595998394463	-0.8500074124585	0.00298464523360812	0.425781434485915	8.12729802040473	8.89159643781806	9.17218606657343	10.2286564855822	10.2886760030657	me_content
930	47.45	-0.886640036808136	-0.636931667280638	-0.850455610439795	0.00298621899867061	0.426005943562674	8.12729802040473	8.89159643781806	9.17218606657343	10.2286564855822	10.2886760030657	me_content
931	47.5	-0.88710705819254	-0.637267159359357	-0.850903572340987	0.00298779193478109	0.426230334383376	8.12729802040473	8.89159643781806	9.17218606657343	10.2286564855822	10.2886760030657	me_content
932	47.55	-0.887573833840832	-0.637602474909715	-0.851351298534736	0.00298936404324809	0.426454607134693	8.12729802040473	8.89159643781806	9.17218606657343	10.2286564855822	10.2886760030657	me_content
933	47.6	-0.888040364140506	-0.637937614210077	-0.851798789392724	0.00299093532537669	0.426678762002804	8.12729802040473	8.89159643781806	9.17218606657343	10.2286564855822	10.2886760030657	me_content
934	47.65	-0.888506649478039	-0.638272577538073	-0.852246045285656	0.00299250578246856	0.426902799173403	8.12729802040473	8.89159643781806	9.17218606657343	10.2286564855822	10.2886760030657	me_content
935	47.7	-0.888972690238896	-0.638607365170607	-0.852693066583263	0.00299407541582196	0.427126718831692	8.12729802040473	8.89159643781806	9.17218606657343	10.2286564855822	10.2886760030657	me_content
936	47.75	-0.889438486807531	-0.638941977383859	-0.853139853654311	0.00299564422673171	0.427350521162392	8.12729802040473	8.89159643781806	9.17218606657343	10.2286564855822	10.2886760030657	me_content
937	47.8	-0.889904039567391	-0.639276414453284	-0.853586406866597	0.00299721221648929	0.427574206349738	8.12729802040473	8.89159643781806	9.17218606657343	10.2286564855822	10.2886760030657	me_content
938	47.85	-0.890369348900921	-0.639610676653616	-0.85403272658696	0.00299877938638278	0.427797774577485	8.12729802040473	8.89159643781806	9.17218606657343	10.2286564855822	10.2886760030657	me_content
939	47.9	-0.890834415189568	-0.639944764258875	-0.854478813181278	0.00300034573769689	0.428021226028908	8.12729802040473	8.89159643781806	9.17218606657343	10.2286564855822	10.2886760030657	me_content
940	47.95	-0.891299238813783	-0.640278677542363	-0.854924667014477	0.003001911271713	0.428244560886802	8.12729802040473	8.89159643781806	9.17218606657343	10.2286564855822	10.2886760030657	me_content
941	48	-0.891763820153026	-0.640612416776672	-0.855370288450531	0.00300347598970912	0.428467779333488	8.12729802040473	8.89159643781806	9.17218606657343	10.2286564855822	10.2886760030657	me_content
942	48.05	-0.892228159585769	-0.640945982233681	-0.855815677852464	0.00300503989295996	0.428690881550811	8.12729802040473	8.89159643781806	9.17218606657343	10.2286564855822	10.2886760030657	me_content
943	48.1	-0.892692257489498	-0.641279374184566	-0.856260835582361	0.0030066029827369	0.428913867720142	8.12729802040473	8.89159643781806	9.17218606657343	10.2286564855822	10.2886760030657	me_content
944	48.15	-0.893156114240722	-0.641612592899796	-0.85670576200136	0.00300816526030802	0.429136738022384	8.12729802040473	8.89159643781806	9.17218606657343	10.2286564855822	10.2886760030657	me_content
945	48.2	-0.89361973021497	-0.641945638649138	-0.857150457469668	0.00300972672693812	0.429359492637968	8.12729802040473	8.89159643781806	9.17218606657343	10.2286564855822	10.2886760030657	me_content
946	48.25	-0.894083105786797	-0.642278511701661	-0.857594922346553	0.0030112873838887	0.429582131746856	8.12729802040473	8.89159643781806	9.17218606657343	10.2286564855822	10.2886760030657	me_content
947	48.3	-0.89454624132979	-0.642611212325735	-0.858039156990355	0.00301284723241802	0.429804655528548	8.12729802040473	8.89159643781806	9.17218606657343	10.2286564855822	10.2886760030657	me_content
948	48.35	-0.895009137216567	-0.642943740789038	-0.858483161758486	0.00301440627378105	0.430027064162077	8.12729802040473	8.89159643781806	9.17218606657343	10.2286564855822	10.2886760030657	me_content
949	48.4	-0.895471793818786	-0.643276097358554	-0.858926937007437	0.00301596450922954	0.430249357826012	8.12729802040473	8.89159643781806	9.17218606657343	10.2286564855822	10.2886760030657	me_content
950	48.45	-0.895934211507142	-0.64360828230058	-0.859370483092773	0.003017521940012	0.430471536698463	8.12729802040473	8.89159643781806	9.17218606657343	10.2286564855822	10.2886760030657	me_content
951	48.5	-0.896396390651375	-0.643940295880723	-0.859813800369147	0.00301907856737373	0.43069360095708	8.12729802040473	8.89159643781806	9.17218606657343	10.2286564855822	10.2886760030657	me_content
952	48.55	-0.896858331620275	-0.644272138363909	-0.860256889190295	0.00302063439255681	0.430915550779056	8.12729802040473	8.89159643781806	9.17218606657343	10.2286564855822	10.2886760030657	me_content
953	48.6	-0.897320034781678	-0.644603810014379	-0.860699749909045	0.00302218941680012	0.431137386341127	8.12729802040473	8.89159643781806	9.17218606657343	10.2286564855822	10.2886760030657	me_content
954	48.65	-0.897781500502478	-0.644935311095698	-0.861142382877316	0.00302374364133937	0.431359107819573	8.12729802040473	8.89159643781806	9.17218606657343	10.2286564855822	10.2886760030657	me_content
955	48.7	-0.898242729148625	-0.64526664187075	-0.861584788446124	0.00302529706740708	0.431580715390226	8.12729802040473	8.89159643781806	9.17218606657343	10.2286564855822	10.2886760030657	me_content
956	48.75	-0.898703721085131	-0.645597802601748	-0.862026966965582	0.00302684969623262	0.431802209228461	8.12729802040473	8.89159643781806	9.17218606657343	10.2286564855822	10.2886760030657	me_content
957	48.8	-0.899164476676069	-0.64592879355023	-0.862468918784909	0.0030284015290422	0.432023589509207	8.12729802040473	8.89159643781806	9.17218606657343	10.2286564855822	10.2886760030657	me_content
958	48.85	-0.899624996284585	-0.646259614977067	-0.862910644252427	0.00302995256705889	0.432244856406945	8.12729802040473	8.89159643781806	9.17218606657343	10.2286564855822	10.2886760030657	me_content
959	48.9	-0.900085280272891	-0.646590267142459	-0.863352143715569	0.00303150281150264	0.432466010095708	8.12729802040473	8.89159643781806	9.17218606657343	10.2286564855822	10.2886760030657	me_content
960	48.95	-0.900545329002276	-0.646920750305945	-0.863793417520878	0.00303305226359026	0.432687050749086	8.12729802040473	8.89159643781806	9.17218606657343	10.2286564855822	10.2886760030657	me_content
961	49	-0.901005142833107	-0.647251064726399	-0.864234466014013	0.00303460092453549	0.432907978540223	8.12729802040473	8.89159643781806	9.17218606657343	10.2286564855822	10.2886760030657	me_content
962	49.05	-0.90146472212483	-0.647581210662036	-0.864675289539753	0.00303614879554894	0.433128793641826	8.12729802040473	8.89159643781806	9.17218606657343	10.2286564855822	10.2886760030657	me_content
963	49.1	-0.901924067235977	-0.647911188370411	-0.865115888441996	0.00303769587783815	0.433349496226157	8.12729802040473	8.89159643781806	9.17218606657343	10.2286564855822	10.2886760030657	me_content
964	49.15	-0.902383178524166	-0.648240998108427	-0.865556263063767	0.00303924217260759	0.433570086465042	8.12729802040473	8.89159643781806	9.17218606657343	10.2286564855822	10.2886760030657	me_content
965	49.2	-0.902842056346106	-0.648570640132329	-0.865996413747218	0.00304078768105867	0.433790564529872	8.12729802040473	8.89159643781806	9.17218606657343	10.2286564855822	10.2886760030657	me_content
966	49.25	-0.903300701057602	-0.648900114697717	-0.866436340833631	0.00304233240438972	0.434010930591599	8.12729802040473	8.89159643781806	9.17218606657343	10.2286564855822	10.2886760030657	me_content
967	49.3	-0.903759113013553	-0.649229422059537	-0.866876044663423	0.00304387634379608	0.434231184820743	8.12729802040473	8.89159643781806	9.17218606657343	10.2286564855822	10.2886760030657	me_content
968	49.35	-0.904217292567961	-0.649558562472092	-0.867315525576148	0.00304541950047001	0.434451327387392	8.12729802040473	8.89159643781806	9.17218606657343	10.2286564855822	10.2886760030657	me_content
969	49.4	-0.904675240073931	-0.64988753618904	-0.8677547839105	0.00304696187560078	0.434671358461203	8.12729802040473	8.89159643781806	9.17218606657343	10.2286564855822	10.2886760030657	me_content
970	49.45	-0.905132955883672	-0.650216343463398	-0.868193820004317	0.00304850347037465	0.434891278211403	8.12729802040473	8.89159643781806	9.17218606657343	10.2286564855822	10.2886760030657	me_content
971	49.5	-0.905590440348507	-0.650544984547542	-0.868632634194581	0.00305004428597486	0.435111086806793	8.12729802040473	8.89159643781806	9.17218606657343	10.2286564855822	10.2886760030657	me_content
972	49.55	-0.90604769381887	-0.650873459693213	-0.869071226817426	0.00305158432358169	0.435330784415746	8.12729802040473	8.89159643781806	9.17218606657343	10.2286564855822	10.2886760030657	me_content
973	49.6	-0.906504716644311	-0.651201769151515	-0.869509598208137	0.00305312358437243	0.435550371206213	8.12729802040473	8.89159643781806	9.17218606657343	10.2286564855822	10.2886760030657	me_content
974	49.65	-0.906961509173499	-0.651529913172921	-0.869947748701153	0.0030546620695214	0.435769847345718	8.12729802040473	8.89159643781806	9.17218606657343	10.2286564855822	10.2886760030657	me_content
975	49.7	-0.907418071754228	-0.651857892007272	-0.870385678630074	0.00305619978019998	0.435989213001366	8.12729802040473	8.89159643781806	9.17218606657343	10.2286564855822	10.2886760030657	me_content
976	49.75	-0.907874404733414	-0.652185705903782	-0.870823388327658	0.00305773671757658	0.436208468339843	8.12729802040473	8.89159643781806	9.17218606657343	10.2286564855822	10.2886760030657	me_content
977	49.8	-0.908330508457103	-0.652513355111039	-0.87126087812583	0.0030592728828167	0.436427613527412	8.12729802040473	8.89159643781806	9.17218606657343	10.2286564855822	10.2886760030657	me_content
978	49.85	-0.908786383270474	-0.652840839877007	-0.87169814835568	0.00306080827708291	0.436646648729923	8.12729802040473	8.89159643781806	9.17218606657343	10.2286564855822	10.2886760030657	me_content
979	49.9	-0.909242029517839	-0.653168160449027	-0.872135199347469	0.00306234290153485	0.436865574112808	8.12729802040473	8.89159643781806	9.17218606657343	10.2286564855822	10.2886760030657	me_content
980	49.95	-0.909697447542648	-0.653495317073823	-0.872572031430632	0.00306387675732927	0.437084389841085	8.12729802040473	8.89159643781806	9.17218606657343	10.2286564855822	10.2886760030657	me_content
981	50	-0.910152637687491	-0.6538223099975	-0.873008644933776	0.00306540984562001	0.437303096079361	8.12729802040473	8.89159643781806	9.17218606657343	10.2286564855822	10.2886760030657	me_content
982	50.05	-0.910607600294104	-0.654149139465548	-0.873445040184691	0.00306694216755806	0.437521692991828	8.12729802040473	8.89159643781806	9.17218606657343	10.2286564855822	10.2886760030657	me_content
983	50.1	-0.911062335703368	-0.654475805722846	-0.873881217510347	0.0030684737242915	0.43774018074227	8.12729802040473	8.89159643781806	9.17218606657343	10.2286564855822	10.2886760030657	me_content
984	50.15	-0.911516844255314	-0.654802309013658	-0.874317177236897	0.00307000451696557	0.437958559494065	8.12729802040473	8.89159643781806	9.17218606657343	10.2286564855822	10.2886760030657	me_content
985	50.2	-0.911971126289125	-0.655128649581644	-0.874752919689683	0.00307153454672263	0.438176829410179	8.12729802040473	8.89159643781806	9.17218606657343	10.2286564855822	10.2886760030657	me_content
986	50.25	-0.912425182143142	-0.655454827669855	-0.875188445193236	0.00307306381470223	0.438394990653175	8.12729802040473	8.89159643781806	9.17218606657343	10.2286564855822	10.2886760030657	me_content
987	50.3	-0.912879012154861	-0.655780843520737	-0.875623754071281	0.00307459232204106	0.438613043385212	8.12729802040473	8.89159643781806	9.17218606657343	10.2286564855822	10.2886760030657	me_content
988	50.35	-0.913332616660943	-0.656106697376136	-0.876058846646737	0.003076120069873	0.438830987768046	8.12729802040473	8.89159643781806	9.17218606657343	10.2286564855822	10.2886760030657	me_content
989	50.4	-0.91378599599721	-0.656432389477295	-0.876493723241725	0.00307764705932911	0.439048823963029	8.12729802040473	8.89159643781806	9.17218606657343	10.2286564855822	10.2886760030657	me_content
990	50.45	-0.914239150498656	-0.65675792006486	-0.876928384177562	0.00307917329153764	0.439266552131118	8.12729802040473	8.89159643781806	9.17218606657343	10.2286564855822	10.2886760030657	me_content
991	50.5	-0.914692080499439	-0.657083289378882	-0.877362829774774	0.00308069876762405	0.439484172432865	8.12729802040473	8.89159643781806	9.17218606657343	10.2286564855822	10.2886760030657	me_content
992	50.55	-0.915144786332896	-0.657408497658816	-0.877797060353091	0.00308222348871103	0.43970168502843	8.12729802040473	8.89159643781806	9.17218606657343	10.2286564855822	10.2886760030657	me_content
993	50.6	-0.915597268331537	-0.657733545143527	-0.878231076231454	0.00308374745591847	0.439919090077575	8.12729802040473	8.89159643781806	9.17218606657343	10.2286564855822	10.2886760030657	me_content
994	50.65	-0.91604952682705	-0.658058432071289	-0.878664877728015	0.0030852706703635	0.440136387739667	8.12729802040473	8.89159643781806	9.17218606657343	10.2286564855822	10.2886760030657	me_content
995	50.7	-0.916501562150306	-0.658383158679787	-0.879098465160141	0.00308679313316051	0.440353578173679	8.12729802040473	8.89159643781806	9.17218606657343	10.2286564855822	10.2886760030657	me_content
996	50.75	-0.916953374631361	-0.658707725206122	-0.879531838844419	0.00308831484542112	0.440570661538196	8.12729802040473	8.89159643781806	9.17218606657343	10.2286564855822	10.2886760030657	me_content
997	50.8	-0.917404964599456	-0.659032131886811	-0.879964999096654	0.00308983580825424	0.440787637991407	8.12729802040473	8.89159643781806	9.17218606657343	10.2286564855822	10.2886760030657	me_content
998	50.85	-0.917856332383026	-0.659356378957787	-0.880397946231875	0.00309135602276602	0.441004507691117	8.12729802040473	8.89159643781806	9.17218606657343	10.2286564855822	10.2886760030657	me_content
999	50.9	-0.918307478309694	-0.659680466654406	-0.880830680564337	0.00309287549005992	0.44122127079474	8.12729802040473	8.89159643781806	9.17218606657343	10.2286564855822	10.2886760030657	me_content
1000	50.95	-0.918758402706282	-0.660004395211445	-0.881263202407522	0.00309439421123666	0.441437927459304	8.12729802040473	8.89159643781806	9.17218606657343	10.2286564855822	10.2886760030657	me_content
1001	51	-0.919209105898809	-0.660328164863105	-0.881695512074146	0.00309591218739431	0.441654477841453	8.12729802040473	8.89159643781806	9.17218606657343	10.2286564855822	10.2886760030657	me_content
1002	51.05	-0.919659588212496	-0.660651775843013	-0.882127609876156	0.00309742941962819	0.441870922097446	8.12729802040473	8.89159643781806	9.17218606657343	10.2286564855822	10.2886760030657	me_content
1003	51.1	-0.920109849971767	-0.660975228384224	-0.882559496124736	0.00309894590903098	0.44208726038316	8.12729802040473	8.89159643781806	9.17218606657343	10.2286564855822	10.2886760030657	me_content
1004	51.15	-0.920559891500252	-0.661298522719224	-0.882991171130311	0.00310046165669267	0.44230349285409	8.12729802040473	8.89159643781806	9.17218606657343	10.2286564855822	10.2886760030657	me_content
1005	51.2	-0.921009713120793	-0.661621659079929	-0.883422635202544	0.0031019766637006	0.442519619665353	8.12729802040473	8.89159643781806	9.17218606657343	10.2286564855822	10.2886760030657	me_content
1006	51.25	-0.921459315155442	-0.661944637697692	-0.883853888650345	0.00310349093113944	0.442735640971686	8.12729802040473	8.89159643781806	9.17218606657343	10.2286564855822	10.2886760030657	me_content
1007	51.3	-0.921908697925464	-0.662267458803299	-0.884284931781869	0.00310500446009122	0.442951556927448	8.12729802040473	8.89159643781806	9.17218606657343	10.2286564855822	10.2886760030657	me_content
1008	51.35	-0.922357861751346	-0.662590122626975	-0.884715764904522	0.00310651725163534	0.443167367686623	8.12729802040473	8.89159643781806	9.17218606657343	10.2286564855822	10.2886760030657	me_content
1009	51.4	-0.92280680695279	-0.662912629398385	-0.885146388324961	0.00310802930684857	0.443383073402821	8.12729802040473	8.89159643781806	9.17218606657343	10.2286564855822	10.2886760030657	me_content
1010	51.45	-0.923255533848724	-0.663234979346634	-0.885576802349098	0.00310954062680506	0.443598674229276	8.12729802040473	8.89159643781806	9.17218606657343	10.2286564855822	10.2886760030657	me_content
1011	51.5	-0.923704042757302	-0.663557172700274	-0.886007007282099	0.00311105121257636	0.443814170318853	8.12729802040473	8.89159643781806	9.17218606657343	10.2286564855822	10.2886760030657	me_content
1012	51.55	-0.924152333995901	-0.663879209687298	-0.886437003428394	0.00311256106523141	0.444029561824044	8.12729802040473	8.89159643781806	9.17218606657343	10.2286564855822	10.2886760030657	me_content
1013	51.6	-0.924600407881135	-0.66420109053515	-0.886866791091672	0.00311407018583655	0.444244848896972	8.12729802040473	8.89159643781806	9.17218606657343	10.2286564855822	10.2886760030657	me_content
1014	51.65	-0.925048264728847	-0.66452281547072	-0.887296370574888	0.00311557857545556	0.444460031689391	8.12729802040473	8.89159643781806	9.17218606657343	10.2286564855822	10.2886760030657	me_content
1015	51.7	-0.925495904854117	-0.664844384720352	-0.887725742180263	0.00311708623514964	0.444675110352687	8.12729802040473	8.89159643781806	9.17218606657343	10.2286564855822	10.2886760030657	me_content
1016	51.75	-0.925943328571263	-0.66516579850984	-0.888154906209287	0.0031185931659774	0.444890085037884	8.12729802040473	8.89159643781806	9.17218606657343	10.2286564855822	10.2886760030657	me_content
1017	51.8	-0.926390536193845	-0.665487057064436	-0.888583862962724	0.00312009936899494	0.445104955895636	8.12729802040473	8.89159643781806	9.17218606657343	10.2286564855822	10.2886760030657	me_content
1018	51.85	-0.926837528034665	-0.665808160608846	-0.88901261274061	0.00312160484525576	0.445319723076237	8.12729802040473	8.89159643781806	9.17218606657343	10.2286564855822	10.2886760030657	me_content
1019	51.9	-0.927284304405773	-0.666129109367234	-0.889441155842259	0.00312310959581085	0.445534386729618	8.12729802040473	8.89159643781806	9.17218606657343	10.2286564855822	10.2886760030657	me_content
1020	51.95	-0.927730865618466	-0.666449903563228	-0.889869492566266	0.00312461362170869	0.445748947005349	8.12729802040473	8.89159643781806	9.17218606657343	10.2286564855822	10.2886760030657	me_content
1021	52	-0.928177211983292	-0.666770543419913	-0.890297623210504	0.00312611692399518	0.44596340405264	8.12729802040473	8.89159643781806	9.17218606657343	10.2286564855822	10.2886760030657	me_content
1022	52.05	-0.928623343810055	-0.667091029159841	-0.890725548072133	0.00312761950371376	0.446177758020342	8.12729802040473	8.89159643781806	9.17218606657343	10.2286564855822	10.2886760030657	me_content
1023	52.1	-0.929069261407812	-0.66741136100503	-0.891153267447598	0.00312912136190534	0.446392009056949	8.12729802040473	8.89159643781806	9.17218606657343	10.2286564855822	10.2886760030657	me_content
1024	52.15	-0.92951496508488	-0.667731539176964	-0.891580781632635	0.00313062249960834	0.4466061573106	8.12729802040473	8.89159643781806	9.17218606657343	10.2286564855822	10.2886760030657	me_content
1025	52.2	-0.929960455148839	-0.668051563896596	-0.892008090922268	0.00313212291785868	0.446820202929076	8.12729802040473	8.89159643781806	9.17218606657343	10.2286564855822	10.2886760030657	me_content
1026	52.25	-0.93040573190653	-0.668371435384351	-0.892435195610818	0.00313362261768982	0.447034146059807	8.12729802040473	8.89159643781806	9.17218606657343	10.2286564855822	10.2886760030657	me_content
1027	52.3	-0.930850795664061	-0.668691153860127	-0.892862095991899	0.00313512160013273	0.44724798684987	8.12729802040473	8.89159643781806	9.17218606657343	10.2286564855822	10.2886760030657	me_content
1028	52.35	-0.931295646726808	-0.669010719543296	-0.893288792358427	0.00313661986621593	0.44746172544599	8.12729802040473	8.89159643781806	9.17218606657343	10.2286564855822	10.2886760030657	me_content
1029	52.4	-0.931740285399421	-0.669330132652706	-0.893715285002615	0.00313811741696548	0.447675361994541	8.12729802040473	8.89159643781806	9.17218606657343	10.2286564855822	10.2886760030657	me_content
1030	52.45	-0.932184711985818	-0.669649393406684	-0.894141574215982	0.00313961425340498	0.447888896641548	8.12729802040473	8.89159643781806	9.17218606657343	10.2286564855822	10.2886760030657	me_content
1031	52.5	-0.932628926789199	-0.669968502023036	-0.894567660289351	0.00314111037655561	0.448102329532691	8.12729802040473	8.89159643781806	9.17218606657343	10.2286564855822	10.2886760030657	me_content
1032	52.55	-0.933072930112037	-0.670287458719049	-0.894993543512853	0.00314260578743611	0.448315660813299	8.12729802040473	8.89159643781806	9.17218606657343	10.2286564855822	10.2886760030657	me_content
1033	52.6	-0.933516722256089	-0.670606263711495	-0.895419224175929	0.00314410048706281	0.448528890628358	8.12729802040473	8.89159643781806	9.17218606657343	10.2286564855822	10.2886760030657	me_content
1034	52.65	-0.933960303522393	-0.67092491721663	-0.895844702567332	0.00314559447644959	0.448742019122509	8.12729802040473	8.89159643781806	9.17218606657343	10.2286564855822	10.2886760030657	me_content
1035	52.7	-0.934403674211275	-0.671243419450196	-0.89626997897513	0.00314708775660798	0.448955046440049	8.12729802040473	8.89159643781806	9.17218606657343	10.2286564855822	10.2886760030657	me_content
1036	52.75	-0.934846834622346	-0.671561770627425	-0.896695053686709	0.00314858032854705	0.449167972724934	8.12729802040473	8.89159643781806	9.17218606657343	10.2286564855822	10.2886760030657	me_content
1037	52.8	-0.935289785054509	-0.671879970963038	-0.897119926988771	0.00315007219327352	0.449380798120778	8.12729802040473	8.89159643781806	9.17218606657343	10.2286564855822	10.2886760030657	me_content
1038	52.85	-0.935732525805959	-0.672198020671248	-0.897544599167344	0.00315156335179173	0.449593522770856	8.12729802040473	8.89159643781806	9.17218606657343	10.2286564855822	10.2886760030657	me_content
1039	52.9	-0.936175057174185	-0.672515919965761	-0.897969070507775	0.00315305380510361	0.449806146818103	8.12729802040473	8.89159643781806	9.17218606657343	10.2286564855822	10.2886760030657	me_content
1040	52.95	-0.936617379455975	-0.672833669059779	-0.898393341294739	0.00315454355420875	0.450018670405117	8.12729802040473	8.89159643781806	9.17218606657343	10.2286564855822	10.2886760030657	me_content
1041	53	-0.937059492947416	-0.673151268166001	-0.898817411812241	0.00315603260010437	0.45023109367416	8.12729802040473	8.89159643781806	9.17218606657343	10.2286564855822	10.2886760030657	me_content
1042	53.05	-0.937501397943895	-0.673468717496622	-0.899241282343612	0.00315752094378536	0.450443416767157	8.12729802040473	8.89159643781806	9.17218606657343	10.2286564855822	10.2886760030657	me_content
1043	53.1	-0.937943094740106	-0.673786017263342	-0.89966495317152	0.00315900858624424	0.4506556398257	8.12729802040473	8.89159643781806	9.17218606657343	10.2286564855822	10.2886760030657	me_content
1044	53.15	-0.938384583630047	-0.674103167677357	-0.900088424577965	0.0031604955284712	0.450867762991048	8.12729802040473	8.89159643781806	9.17218606657343	10.2286564855822	10.2886760030657	me_content
1045	53.2	-0.938825864907026	-0.67442016894937	-0.900511696844284	0.00316198177145411	0.451079786404127	8.12729802040473	8.89159643781806	9.17218606657343	10.2286564855822	10.2886760030657	me_content
1046	53.25	-0.939266938863663	-0.674737021289589	-0.900934770251154	0.00316346731617851	0.451291710205531	8.12729802040473	8.89159643781806	9.17218606657343	10.2286564855822	10.2886760030657	me_content
1047	53.3	-0.939707805791888	-0.675053724907728	-0.901357645078595	0.00316495216362765	0.451503534535527	8.12729802040473	8.89159643781806	9.17218606657343	10.2286564855822	10.2886760030657	me_content
1048	53.35	-0.94014846598295	-0.675370280013008	-0.901780321605966	0.00316643631478243	0.45171525953405	8.12729802040473	8.89159643781806	9.17218606657343	10.2286564855822	10.2886760030657	me_content
1049	53.4	-0.940588919727414	-0.675686686814162	-0.902202800111975	0.0031679197706215	0.45192688534071	8.12729802040473	8.89159643781806	9.17218606657343	10.2286564855822	10.2886760030657	me_content
1050	53.45	-0.941029167315165	-0.676002945519433	-0.902625080874677	0.00316940253212119	0.452138412094787	8.12729802040473	8.89159643781806	9.17218606657343	10.2286564855822	10.2886760030657	me_content
1051	53.5	-0.941469209035411	-0.676319056336578	-0.903047164171477	0.00317088460025555	0.452349839935239	8.12729802040473	8.89159643781806	9.17218606657343	10.2286564855822	10.2886760030657	me_content
1052	53.55	-0.941909045176684	-0.676635019472869	-0.903469050279131	0.00317236597599638	0.452561169000696	8.12729802040473	8.89159643781806	9.17218606657343	10.2286564855822	10.2886760030657	me_content
1053	53.6	-0.942348676026842	-0.676950835135094	-0.903890739473751	0.00317384666031317	0.452772399429467	8.12729802040473	8.89159643781806	9.17218606657343	10.2286564855822	10.2886760030657	me_content
1054	53.65	-0.942788101873073	-0.677266503529557	-0.904312232030803	0.00317532665417319	0.452983531359538	8.12729802040473	8.89159643781806	9.17218606657343	10.2286564855822	10.2886760030657	me_content
1055	53.7	-0.943227323001895	-0.677582024862084	-0.904733528225114	0.00317680595854143	0.453194564928573	8.12729802040473	8.89159643781806	9.17218606657343	10.2286564855822	10.2886760030657	me_content
1056	53.75	-0.94366633969916	-0.677897399338021	-0.905154628330868	0.00317828457438064	0.453405500273915	8.12729802040473	8.89159643781806	9.17218606657343	10.2286564855822	10.2886760030657	me_content
1057	53.8	-0.944105152250055	-0.678212627162236	-0.905575532621614	0.00317976250265135	0.453616337532589	8.12729802040473	8.89159643781806	9.17218606657343	10.2286564855822	10.2886760030657	me_content
1058	53.85	-0.944543760939105	-0.678527708539123	-0.905996241370266	0.00318123974431183	0.453827076841301	8.12729802040473	8.89159643781806	9.17218606657343	10.2286564855822	10.2886760030657	me_content
1059	53.9	-0.944982166050174	-0.678842643672599	-0.906416754849103	0.00318271630031814	0.45403771833644	8.12729802040473	8.89159643781806	9.17218606657343	10.2286564855822	10.2886760030657	me_content
1060	53.95	-0.945420367866468	-0.679157432766111	-0.906837073329773	0.00318419217162414	0.45424826215408	8.12729802040473	8.89159643781806	9.17218606657343	10.2286564855822	10.2886760030657	me_content
1061	54	-0.945858366670538	-0.679472076022631	-0.907257197083295	0.00318566735918144	0.454458708429976	8.12729802040473	8.89159643781806	9.17218606657343	10.2286564855822	10.2886760030657	me_content
1062	54.05	-0.946296162744279	-0.679786573644666	-0.907677126380061	0.00318714186393949	0.454669057299573	8.12729802040473	8.89159643781806	9.17218606657343	10.2286564855822	10.2886760030657	me_content
1063	54.1	-0.946733756368936	-0.680100925834251	-0.908096861489839	0.00318861568684552	0.454879308898001	8.12729802040473	8.89159643781806	9.17218606657343	10.2286564855822	10.2886760030657	me_content
1064	54.15	-0.947171147825105	-0.680415132792956	-0.90851640268177	0.00319008882884457	0.455089463360078	8.12729802040473	8.89159643781806	9.17218606657343	10.2286564855822	10.2886760030657	me_content
1065	54.2	-0.947608337392731	-0.680729194721885	-0.908935750224378	0.00319156129087952	0.45529952082031	8.12729802040473	8.89159643781806	9.17218606657343	10.2286564855822	10.2886760030657	me_content
1066	54.25	-0.948045325351117	-0.681043111821679	-0.909354904385566	0.00319303307389106	0.455509481412895	8.12729802040473	8.89159643781806	9.17218606657343	10.2286564855822	10.2886760030657	me_content
1067	54.3	-0.948482111978921	-0.681356884292518	-0.90977386543262	0.00319450417881771	0.45571934527172	8.12729802040473	8.89159643781806	9.17218606657343	10.2286564855822	10.2886760030657	me_content
1068	54.35	-0.94891869755416	-0.681670512334117	-0.910192633632211	0.00319597460659584	0.455929112530365	8.12729802040473	8.89159643781806	9.17218606657343	10.2286564855822	10.2886760030657	me_content
1069	54.4	-0.949355082354213	-0.681983996145737	-0.910611209250397	0.00319744435815966	0.456138783322101	8.12729802040473	8.89159643781806	9.17218606657343	10.2286564855822	10.2886760030657	me_content
1070	54.45	-0.949791266655818	-0.682297335926177	-0.911029592552623	0.00319891343444124	0.456348357779895	8.12729802040473	8.89159643781806	9.17218606657343	10.2286564855822	10.2886760030657	me_content
1071	54.5	-0.950227250735082	-0.682610531873783	-0.911447783803728	0.00320038183637051	0.456557836036408	8.12729802040473	8.89159643781806	9.17218606657343	10.2286564855822	10.2886760030657	me_content
1072	54.55	-0.950663034867477	-0.682923584186444	-0.911865783267942	0.00320184956487526	0.456767218223997	8.12729802040473	8.89159643781806	9.17218606657343	10.2286564855822	10.2886760030657	me_content
1073	54.6	-0.951098619327844	-0.683236493061597	-0.912283591208888	0.00320331662088117	0.456976504474715	8.12729802040473	8.89159643781806	9.17218606657343	10.2286564855822	10.2886760030657	me_content
1074	54.65	-0.951534004390395	-0.683549258696226	-0.912701207889589	0.00320478300531177	0.457185694920313	8.12729802040473	8.89159643781806	9.17218606657343	10.2286564855822	10.2886760030657	me_content
1075	54.7	-0.951969190328716	-0.683861881286865	-0.913118633572464	0.00320624871908852	0.457394789692242	8.12729802040473	8.89159643781806	9.17218606657343	10.2286564855822	10.2886760030657	me_content
1076	54.75	-0.952404177415765	-0.6841743610296	-0.913535868519334	0.00320771376313075	0.457603788921651	8.12729802040473	8.89159643781806	9.17218606657343	10.2286564855822	10.2886760030657	me_content
1077	54.8	-0.95283896592388	-0.684486698120067	-0.91395291299142	0.00320917813835568	0.45781269273939	8.12729802040473	8.89159643781806	9.17218606657343	10.2286564855822	10.2886760030657	me_content
1078	54.85	-0.953273556124777	-0.684798892753458	-0.914369767249351	0.00321064184567847	0.458021501276012	8.12729802040473	8.89159643781806	9.17218606657343	10.2286564855822	10.2886760030657	me_content
1079	54.9	-0.953707948289553	-0.68511094512452	-0.914786431553158	0.00321210488601218	0.458230214661771	8.12729802040473	8.89159643781806	9.17218606657343	10.2286564855822	10.2886760030657	me_content
1080	54.95	-0.954142142688687	-0.685422855427555	-0.915202906162284	0.00321356726026777	0.458438833026624	8.12729802040473	8.89159643781806	9.17218606657343	10.2286564855822	10.2886760030657	me_content
1081	55	-0.954576139592043	-0.685734623856426	-0.915619191335579	0.00321502896935417	0.458647356500235	8.12729802040473	8.89159643781806	9.17218606657343	10.2286564855822	10.2886760030657	me_content
1082	55.05	-0.955009939268873	-0.686046250604552	-0.916035287331306	0.00321649001417821	0.458855785211971	8.12729802040473	8.89159643781806	9.17218606657343	10.2286564855822	10.2886760030657	me_content
1083	55.1	-0.955443541987818	-0.686357735864917	-0.916451194407142	0.00321795039564468	0.459064119290906	8.12729802040473	8.89159643781806	9.17218606657343	10.2286564855822	10.2886760030657	me_content
1084	55.15	-0.955876948016907	-0.686669079830063	-0.916866912820179	0.00321941011465632	0.459272358865821	8.12729802040473	8.89159643781806	9.17218606657343	10.2286564855822	10.2886760030657	me_content
1085	55.2	-0.956310157623564	-0.686980282692098	-0.917282442826928	0.0032208691721138	0.459480504065206	8.12729802040473	8.89159643781806	9.17218606657343	10.2286564855822	10.2886760030657	me_content
1086	55.25	-0.956743171074607	-0.687291344642697	-0.917697784683315	0.00322232756891578	0.45968855501726	8.12729802040473	8.89159643781806	9.17218606657343	10.2286564855822	10.2886760030657	me_content
1087	55.3	-0.957175988636251	-0.687602265873096	-0.918112938644693	0.00322378530595886	0.459896511849892	8.12729802040473	8.89159643781806	9.17218606657343	10.2286564855822	10.2886760030657	me_content
1088	55.35	-0.957608610574108	-0.687913046574105	-0.918527904965833	0.00322524238413765	0.46010437469072	8.12729802040473	8.89159643781806	9.17218606657343	10.2286564855822	10.2886760030657	me_content
1089	55.4	-0.958041037153192	-0.688223686936099	-0.918942683900934	0.0032266988043447	0.460312143667076	8.12729802040473	8.89159643781806	9.17218606657343	10.2286564855822	10.2886760030657	me_content
1090	55.45	-0.958473268637917	-0.688534187149024	-0.919357275703619	0.00322815456747058	0.460519818906005	8.12729802040473	8.89159643781806	9.17218606657343	10.2286564855822	10.2886760030657	me_content
1091	55.5	-0.958905305292104	-0.688844547402401	-0.919771680626942	0.00322960967440382	0.460727400534264	8.12729802040473	8.89159643781806	9.17218606657343	10.2286564855822	10.2886760030657	me_content
1092	55.55	-0.959337147378977	-0.68915476788532	-0.920185898923386	0.00323106412603099	0.460934888678326	8.12729802040473	8.89159643781806	9.17218606657343	10.2286564855822	10.2886760030657	me_content
1093	55.6	-0.959768795161169	-0.689464848786448	-0.920599930844864	0.00323251792323663	0.461142283464378	8.12729802040473	8.89159643781806	9.17218606657343	10.2286564855822	10.2886760030657	me_content
1094	55.65	-0.960200248900723	-0.689774790294028	-0.921013776642726	0.0032339710669033	0.461349585018326	8.12729802040473	8.89159643781806	9.17218606657343	10.2286564855822	10.2886760030657	me_content
1095	55.7	-0.960631508859095	-0.690084592595879	-0.921427436567756	0.00323542355791159	0.46155679346579	8.12729802040473	8.89159643781806	9.17218606657343	10.2286564855822	10.2886760030657	me_content
1096	55.75	-0.96106257529715	-0.6903942558794	-0.921840910870176	0.0032368753971401	0.461763908932111	8.12729802040473	8.89159643781806	9.17218606657343	10.2286564855822	10.2886760030657	me_content
1097	55.8	-0.961493448475173	-0.69070378033157	-0.922254199799646	0.00323832658546548	0.461970931542346	8.12729802040473	8.89159643781806	9.17218606657343	10.2286564855822	10.2886760030657	me_content
1098	55.85	-0.961924128652863	-0.691013166138947	-0.922667303605267	0.0032397771237624	0.462177861421276	8.12729802040473	8.89159643781806	9.17218606657343	10.2286564855822	10.2886760030657	me_content
1099	55.9	-0.962354616089339	-0.691322413487674	-0.923080222535584	0.00324122701290357	0.462384698693398	8.12729802040473	8.89159643781806	9.17218606657343	10.2286564855822	10.2886760030657	me_content
1100	55.95	-0.962784911043141	-0.691631522563476	-0.923492956838585	0.00324267625375975	0.462591443482935	8.12729802040473	8.89159643781806	9.17218606657343	10.2286564855822	10.2886760030657	me_content
1101	56	-0.96321501377223	-0.691940493551666	-0.923905506761704	0.00324412484719978	0.462798095913829	8.12729802040473	8.89159643781806	9.17218606657343	10.2286564855822	10.2886760030657	me_content
1102	56.05	-0.963644924533994	-0.69224932663714	-0.924317872551824	0.00324557279409053	0.463004656109748	8.12729802040473	8.89159643781806	9.17218606657343	10.2286564855822	10.2886760030657	me_content
1103	56.1	-0.964074643585245	-0.692558022004383	-0.924730054455277	0.00324702009529696	0.463211124194084	8.12729802040473	8.89159643781806	9.17218606657343	10.2286564855822	10.2886760030657	me_content
1104	56.15	-0.964504171182223	-0.692866579837471	-0.925142052717845	0.00324846675168207	0.463417500289952	8.12729802040473	8.89159643781806	9.17218606657343	10.2286564855822	10.2886760030657	me_content
1105	56.2	-0.964933507580598	-0.693175000320067	-0.925553867584766	0.00324991276410699	0.463623784520195	8.12729802040473	8.89159643781806	9.17218606657343	10.2286564855822	10.2886760030657	me_content
1106	56.25	-0.965362653035472	-0.693483283635428	-0.925965499300728	0.00325135813343088	0.463829977007382	8.12729802040473	8.89159643781806	9.17218606657343	10.2286564855822	10.2886760030657	me_content
1107	56.3	-0.96579160780138	-0.693791429966403	-0.92637694810988	0.00325280286051103	0.464036077873811	8.12729802040473	8.89159643781806	9.17218606657343	10.2286564855822	10.2886760030657	me_content
1108	56.35	-0.966220372132292	-0.694099439495434	-0.926788214255827	0.00325424694620282	0.464242087241506	8.12729802040473	8.89159643781806	9.17218606657343	10.2286564855822	10.2886760030657	me_content
1109	56.4	-0.966648946281613	-0.694407312404562	-0.927199297981634	0.00325569039135972	0.464448005232222	8.12729802040473	8.89159643781806	9.17218606657343	10.2286564855822	10.2886760030657	me_content
1110	56.45	-0.96707733050219	-0.69471504887542	-0.927610199529826	0.00325713319683332	0.464653831967445	8.12729802040473	8.89159643781806	9.17218606657343	10.2286564855822	10.2886760030657	me_content
1111	56.5	-0.967505525046308	-0.695022649089242	-0.928020919142393	0.00325857536347332	0.464859567568391	8.12729802040473	8.89159643781806	9.17218606657343	10.2286564855822	10.2886760030657	me_content
1112	56.55	-0.967933530165694	-0.69533011322686	-0.92843145706079	0.00326001689212754	0.465065212156008	8.12729802040473	8.89159643781806	9.17218606657343	10.2286564855822	10.2886760030657	me_content
1113	56.6	-0.968361346111518	-0.695637441468707	-0.928841813525937	0.00326145778364193	0.465270765850975	8.12729802040473	8.89159643781806	9.17218606657343	10.2286564855822	10.2886760030657	me_content
1114	56.65	-0.968788973134398	-0.695944633994817	-0.929251988778221	0.00326289803886057	0.465476228773708	8.12729802040473	8.89159643781806	9.17218606657343	10.2286564855822	10.2886760030657	me_content
1115	56.7	-0.969216411484396	-0.696251690984826	-0.929661983057503	0.00326433765862568	0.465681601044355	8.12729802040473	8.89159643781806	9.17218606657343	10.2286564855822	10.2886760030657	me_content
1116	56.75	-0.969643661411026	-0.696558612617976	-0.930071796603111	0.00326577664377761	0.4658868827828	8.12729802040473	8.89159643781806	9.17218606657343	10.2286564855822	10.2886760030657	me_content
1117	56.8	-0.970070723163249	-0.696865399073114	-0.930481429653847	0.0032672149951549	0.466092074108663	8.12729802040473	8.89159643781806	9.17218606657343	10.2286564855822	10.2886760030657	me_content
1118	56.85	-0.970497596989482	-0.697172050528692	-0.930890882447989	0.00326865271359418	0.4662971751413	8.12729802040473	8.89159643781806	9.17218606657343	10.2286564855822	10.2886760030657	me_content
1119	56.9	-0.970924283137593	-0.697478567162771	-0.931300155223291	0.00327008979993031	0.466502185999805	8.12729802040473	8.89159643781806	9.17218606657343	10.2286564855822	10.2886760030657	me_content
1120	56.95	-0.971350781854906	-0.697784949153019	-0.931709248216982	0.00327152625499626	0.466707106803011	8.12729802040473	8.89159643781806	9.17218606657343	10.2286564855822	10.2886760030657	me_content
1121	57	-0.971777093388205	-0.698091196676718	-0.932118161665775	0.00327296207962321	0.46691193766949	8.12729802040473	8.89159643781806	9.17218606657343	10.2286564855822	10.2886760030657	me_content
1122	57.05	-0.972203217983729	-0.698397309910758	-0.93252689580586	0.0032743972746405	0.467116678717554	8.12729802040473	8.89159643781806	9.17218606657343	10.2286564855822	10.2886760030657	me_content
1123	57.1	-0.972629155887179	-0.698703289031641	-0.932935450872911	0.00327583184087565	0.467321330065255	8.12729802040473	8.89159643781806	9.17218606657343	10.2286564855822	10.2886760030657	me_content
1124	57.15	-0.97305490734372	-0.699009134215486	-0.933343827102087	0.00327726577915438	0.467525891830388	8.12729802040473	8.89159643781806	9.17218606657343	10.2286564855822	10.2886760030657	me_content
1125	57.2	-0.97348047259798	-0.699314845638025	-0.933752024728032	0.0032786990903006	0.467730364130489	8.12729802040473	8.89159643781806	9.17218606657343	10.2286564855822	10.2886760030657	me_content
1126	57.25	-0.97390585189405	-0.699620423474604	-0.934160043984878	0.00328013177513642	0.467934747082839	8.12729802040473	8.89159643781806	9.17218606657343	10.2286564855822	10.2886760030657	me_content
1127	57.3	-0.974331045475492	-0.699925867900191	-0.934567885106244	0.00328156383448216	0.468139040804461	8.12729802040473	8.89159643781806	9.17218606657343	10.2286564855822	10.2886760030657	me_content
1128	57.35	-0.974756053585334	-0.700231179089367	-0.934975548325242	0.00328299526915633	0.468343245412125	8.12729802040473	8.89159643781806	9.17218606657343	10.2286564855822	10.2886760030657	me_content
1129	57.4	-0.975180876466076	-0.700536357216338	-0.935383033874475	0.00328442607997569	0.468547361022344	8.12729802040473	8.89159643781806	9.17218606657343	10.2286564855822	10.2886760030657	me_content
1130	57.45	-0.975605514359689	-0.700841402454925	-0.935790341986038	0.0032858562677552	0.468751387751378	8.12729802040473	8.89159643781806	9.17218606657343	10.2286564855822	10.2886760030657	me_content
1131	57.5	-0.976029967507618	-0.701146314978576	-0.936197472891523	0.00328728583330804	0.468955325715237	8.12729802040473	8.89159643781806	9.17218606657343	10.2286564855822	10.2886760030657	me_content
1132	57.55	-0.976454236150785	-0.70145109496036	-0.936604426822019	0.00328871477744565	0.469159175029674	8.12729802040473	8.89159643781806	9.17218606657343	10.2286564855822	10.2886760030657	me_content
1133	57.6	-0.976878320529584	-0.701755742572968	-0.937011204008113	0.00329014310097767	0.469362935810195	8.12729802040473	8.89159643781806	9.17218606657343	10.2286564855822	10.2886760030657	me_content
1134	57.65	-0.977302220883894	-0.70206025798872	-0.937417804679889	0.00329157080471203	0.469566608172052	8.12729802040473	8.89159643781806	9.17218606657343	10.2286564855822	10.2886760030657	me_content
1135	57.7	-0.977725937453068	-0.702364641379561	-0.937824229066935	0.00329299788945487	0.46977019223025	8.12729802040473	8.89159643781806	9.17218606657343	10.2286564855822	10.2886760030657	me_content
1136	57.75	-0.978149470475944	-0.702668892917062	-0.938230477398342	0.0032944243560106	0.469973688099543	8.12729802040473	8.89159643781806	9.17218606657343	10.2286564855822	10.2886760030657	me_content
1137	57.8	-0.978572820190843	-0.702973012772425	-0.938636549902703	0.00329585020518189	0.470177095894438	8.12729802040473	8.89159643781806	9.17218606657343	10.2286564855822	10.2886760030657	me_content
1138	57.85	-0.978995986835569	-0.703277001116481	-0.939042446808119	0.00329727543776966	0.470380415729192	8.12729802040473	8.89159643781806	9.17218606657343	10.2286564855822	10.2886760030657	me_content
1139	57.9	-0.979418970647413	-0.703580858119691	-0.939448168342196	0.00329870005457312	0.470583647717819	8.12729802040473	8.89159643781806	9.17218606657343	10.2286564855822	10.2886760030657	me_content
1140	57.95	-0.979841771863155	-0.70388458395215	-0.939853714732052	0.00330012405638975	0.470786791974083	8.12729802040473	8.89159643781806	9.17218606657343	10.2286564855822	10.2886760030657	me_content
1141	58	-0.980264390719064	-0.704188178783585	-0.940259086204311	0.0033015474440153	0.470989848611506	8.12729802040473	8.89159643781806	9.17218606657343	10.2286564855822	10.2886760030657	me_content
1142	58.05	-0.980686827450898	-0.704491642783356	-0.940664282985112	0.00330297021824382	0.471192817743363	8.12729802040473	8.89159643781806	9.17218606657343	10.2286564855822	10.2886760030657	me_content
1143	58.1	-0.981109082293909	-0.704794976120462	-0.941069305300106	0.00330439237986763	0.471395699482686	8.12729802040473	8.89159643781806	9.17218606657343	10.2286564855822	10.2886760030657	me_content
1144	58.15	-0.981531155482844	-0.705098178963535	-0.941474153374458	0.00330581392967736	0.471598493942264	8.12729802040473	8.89159643781806	9.17218606657343	10.2286564855822	10.2886760030657	me_content
1145	58.2	-0.981953047251942	-0.705401251480846	-0.941878827432851	0.00330723486846194	0.471801201234643	8.12729802040473	8.89159643781806	9.17218606657343	10.2286564855822	10.2886760030657	me_content
1146	58.25	-0.982374757834944	-0.705704193840304	-0.942283327699483	0.00330865519700861	0.472003821472128	8.12729802040473	8.89159643781806	9.17218606657343	10.2286564855822	10.2886760030657	me_content
1147	58.3	-0.982796287465085	-0.70600700620946	-0.942687654398073	0.00331007491610292	0.472206354766783	8.12729802040473	8.89159643781806	9.17218606657343	10.2286564855822	10.2886760030657	me_content
1148	58.35	-0.983217636375103	-0.706309688755503	-0.943091807751859	0.00331149402652871	0.472408801230432	8.12729802040473	8.89159643781806	9.17218606657343	10.2286564855822	10.2886760030657	me_content
1149	58.4	-0.983638804797235	-0.706612241645264	-0.943495787983602	0.00331291252906819	0.472611160974658	8.12729802040473	8.89159643781806	9.17218606657343	10.2286564855822	10.2886760030657	me_content
1150	58.45	-0.984059792963224	-0.70691466504522	-0.943899595315586	0.00331433042450185	0.472813434110807	8.12729802040473	8.89159643781806	9.17218606657343	10.2286564855822	10.2886760030657	me_content
1151	58.5	-0.984480601104315	-0.707216959121489	-0.94430322996962	0.00331574771360853	0.473015620749987	8.12729802040473	8.89159643781806	9.17218606657343	10.2286564855822	10.2886760030657	me_content
1152	58.55	-0.984901229451259	-0.707519124039836	-0.944706692167038	0.00331716439716542	0.473217721003067	8.12729802040473	8.89159643781806	9.17218606657343	10.2286564855822	10.2886760030657	me_content
1153	58.6	-0.985321678234317	-0.707821159965671	-0.945109982128702	0.00331858047594803	0.473419734980679	8.12729802040473	8.89159643781806	9.17218606657343	10.2286564855822	10.2886760030657	me_content
1154	58.65	-0.985741947683257	-0.70812306706405	-0.945513100075004	0.00331999595073023	0.473621662793223	8.12729802040473	8.89159643781806	9.17218606657343	10.2286564855822	10.2886760030657	me_content
1155	58.7	-0.986162038027357	-0.708424845499682	-0.945916046225865	0.00332141082228422	0.473823504550859	8.12729802040473	8.89159643781806	9.17218606657343	10.2286564855822	10.2886760030657	me_content
1156	58.75	-0.986581949495408	-0.70872649543692	-0.94631882080074	0.00332282509138058	0.474025260363515	8.12729802040473	8.89159643781806	9.17218606657343	10.2286564855822	10.2886760030657	me_content
1157	58.8	-0.987001682315714	-0.70902801703977	-0.946721424018613	0.00332423875878824	0.474226930340885	8.12729802040473	8.89159643781806	9.17218606657343	10.2286564855822	10.2886760030657	me_content
1158	58.85	-0.987421236716093	-0.70932941047189	-0.947123856098008	0.0033256518252745	0.47442851459243	8.12729802040473	8.89159643781806	9.17218606657343	10.2286564855822	10.2886760030657	me_content
1159	58.9	-0.987840612923881	-0.709630675896589	-0.947526117256981	0.00332706429160502	0.474630013227377	8.12729802040473	8.89159643781806	9.17218606657343	10.2286564855822	10.2886760030657	me_content
1160	58.95	-0.988259811165929	-0.70993181347683	-0.947928207713126	0.00332847615854385	0.474831426354723	8.12729802040473	8.89159643781806	9.17218606657343	10.2286564855822	10.2886760030657	me_content
1161	59	-0.98867883166861	-0.71023282337523	-0.948330127683576	0.00332988742685342	0.475032754083233	8.12729802040473	8.89159643781806	9.17218606657343	10.2286564855822	10.2886760030657	me_content
1162	59.05	-0.989097674657815	-0.710533705754063	-0.948731877385005	0.00333129809729452	0.475233996521442	8.12729802040473	8.89159643781806	9.17218606657343	10.2286564855822	10.2886760030657	me_content
1163	59.1	-0.989516340358959	-0.710834460775258	-0.949133457033628	0.00333270817062636	0.475435153777655	8.12729802040473	8.89159643781806	9.17218606657343	10.2286564855822	10.2886760030657	me_content
1164	59.15	-0.989934828996978	-0.711135088600403	-0.949534866845202	0.00333411764760654	0.475636225959949	8.12729802040473	8.89159643781806	9.17218606657343	10.2286564855822	10.2886760030657	me_content
1165	59.2	-0.990353140796335	-0.711435589390742	-0.949936107035028	0.00333552652899103	0.47583721317617	8.12729802040473	8.89159643781806	9.17218606657343	10.2286564855822	10.2886760030657	me_content
1166	59.25	-0.990771275981018	-0.711735963307183	-0.950337177817954	0.00333693481553425	0.47603811553394	8.12729802040473	8.89159643781806	9.17218606657343	10.2286564855822	10.2886760030657	me_content
1167	59.3	-0.991189234774543	-0.71203621051029	-0.950738079408373	0.00333834250798899	0.47623893314065	8.12729802040473	8.89159643781806	9.17218606657343	10.2286564855822	10.2886760030657	me_content
1168	59.35	-0.991607017399955	-0.712336331160291	-0.951138812020229	0.00333974960710647	0.47643966610347	8.12729802040473	8.89159643781806	9.17218606657343	10.2286564855822	10.2886760030657	me_content
1169	59.4	-0.992024624079828	-0.712636325417077	-0.951539375867011	0.00334115611363634	0.476640314529338	8.12729802040473	8.89159643781806	9.17218606657343	10.2286564855822	10.2886760030657	me_content
1170	59.45	-0.992442055036269	-0.712936193440202	-0.951939771161763	0.00334256202832664	0.476840878524972	8.12729802040473	8.89159643781806	9.17218606657343	10.2286564855822	10.2886760030657	me_content
1171	59.5	-0.992859310490919	-0.713235935388884	-0.952339998117079	0.00334396735192386	0.477041358196863	8.12729802040473	8.89159643781806	9.17218606657343	10.2286564855822	10.2886760030657	me_content
1172	59.55	-0.993276390664951	-0.713535551422006	-0.952740056945108	0.00334537208517294	0.477241753651279	8.12729802040473	8.89159643781806	9.17218606657343	10.2286564855822	10.2886760030657	me_content
1173	59.6	-0.993693295779076	-0.71383504169812	-0.953139947857552	0.00334677622881721	0.477442064994266	8.12729802040473	8.89159643781806	9.17218606657343	10.2286564855822	10.2886760030657	me_content
1174	59.65	-0.994110026053541	-0.714134406375444	-0.95353967106567	0.00334817978359848	0.477642292331646	8.12729802040473	8.89159643781806	9.17218606657343	10.2286564855822	10.2886760030657	me_content
1175	59.7	-0.994526581708131	-0.714433645611863	-0.953939226780278	0.00334958275025699	0.47784243576902	8.12729802040473	8.89159643781806	9.17218606657343	10.2286564855822	10.2886760030657	me_content
1176	59.75	-0.994942962962174	-0.714732759564936	-0.954338615211752	0.00335098512953144	0.478042495411768	8.12729802040473	8.89159643781806	9.17218606657343	10.2286564855822	10.2886760030657	me_content
1177	59.8	-0.995359170034535	-0.715031748391887	-0.954737836570026	0.00335238692215896	0.47824247136505	8.12729802040473	8.89159643781806	9.17218606657343	10.2286564855822	10.2886760030657	me_content
1178	59.85	-0.995775203143626	-0.715330612249615	-0.955136891064596	0.00335378812887518	0.478442363733806	8.12729802040473	8.89159643781806	9.17218606657343	10.2286564855822	10.2886760030657	me_content
1179	59.9	-0.996191062507398	-0.71562935129469	-0.955535778904522	0.00335518875041416	0.478642172622756	8.12729802040473	8.89159643781806	9.17218606657343	10.2286564855822	10.2886760030657	me_content
1180	59.95	-0.996606748343351	-0.715927965683357	-0.955934500298426	0.00335658878750843	0.478841898136402	8.12729802040473	8.89159643781806	9.17218606657343	10.2286564855822	10.2886760030657	me_content
1181	60	-0.997022260868531	-0.716226455571532	-0.956333055454495	0.00335798824088902	0.479041540379029	8.12729802040473	8.89159643781806	9.17218606657343	10.2286564855822	10.2886760030657	me_content
1182	1	-0.0283298290371636	-0.0209962950773709	-0.027775986365299	-0.000287482686941249	0.0139716242398236	1.48929682903716	1.65477429507737	1.7156079863653	1.95512948268694	1.96543237576018	mpp
1183	1.05	-0.0290294363351868	-0.021514800192538	-0.0284619164761184	-0.000294582093915276	0.0143166545705961	1.48929682903716	1.65477429507737	1.7156079863653	1.95512948268694	1.96543237576018	mpp
1184	1.1	-0.0297125753613249	-0.022021100055938	-0.0291317002665791	-0.000301514385759712	0.0146535631260356	1.48929682903716	1.65477429507737	1.7156079863653	1.95512948268694	1.96543237576018	mpp
1185	1.15	-0.0303803570628483	-0.0225160180321129	-0.0297864269651476	-0.000308290836037344	0.0149828977999468	1.48929682903716	1.65477429507737	1.7156079863653	1.95512948268694	1.96543237576018	mpp
1186	1.2	-0.0310337728278388	-0.0230002888758215	-0.0304270685784604	-0.000314921505059836	0.0153051475222748	1.48929682903716	1.65477429507737	1.7156079863653	1.95512948268694	1.96543237576018	mpp
1187	1.25	-0.0316737117590227	-0.0234745715343228	-0.031054496827458	-0.000321415415177462	0.0156207507781648	1.48929682903716	1.65477429507737	1.7156079863653	1.95512948268694	1.96543237576018	mpp
1188	1.3	-0.0323009748654339	-0.0239394596653483	-0.0316694970616027	-0.000327780694791881	0.0159301026069664	1.48929682903716	1.65477429507737	1.7156079863653	1.95512948268694	1.96543237576018	mpp
1189	1.35	-0.0329162868185514	-0.0243954903500143	-0.0322727797851863	-0.000334024697653925	0.0162335604000915	1.48929682903716	1.65477429507737	1.7156079863653	1.95512948268694	1.96543237576018	mpp
1190	1.4	-0.0335203057650864	-0.0248431513654456	-0.0328649902782793	-0.000340154102440856	0.016531448740457	1.48929682903716	1.65477429507737	1.7156079863653	1.95512948268694	1.96543237576018	mpp
1191	1.45	-0.0341136315752022	-0.0252828872978393	-0.0334467166836994	-0.000346174996456839	0.0168240634703184	1.48929682903716	1.65477429507737	1.7156079863653	1.95512948268694	1.96543237576018	mpp
1192	1.5	-0.0346968128206667	-0.0257151047142345	-0.0340184968487427	-0.000352092946445168	0.0171116751327344	1.48929682903716	1.65477429507737	1.7156079863653	1.95512948268694	1.96543237576018	mpp
1193	1.55	-0.0352703527140873	-0.0261401765643013	-0.0345808241483077	-0.000357913058857858	0.017394531900663	1.48929682903716	1.65477429507737	1.7156079863653	1.95512948268694	1.96543237576018	mpp
1194	1.6	-0.0358347141922448	-0.0265584459477894	-0.0351341524688507	-0.000363640031439797	0.0176728620839445	1.48929682903716	1.65477429507737	1.7156079863653	1.95512948268694	1.96543237576018	mpp
1195	1.65	-0.0363903242896188	-0.0269702293559111	-0.0356789004964098	-0.000369278197609992	0.017946876286225	1.48929682903716	1.65477429507737	1.7156079863653	1.95512948268694	1.96543237576018	mpp
1196	1.7	-0.0369375779196114	-0.0273758194737482	-0.0362154554239067	-0.000374831564832302	0.0182167692697692	1.48929682903716	1.65477429507737	1.7156079863653	1.95512948268694	1.96543237576018	mpp
1197	1.75	-0.0374768411586557	-0.0277754876142266	-0.0367441761710511	-0.00038030384794159	0.0184827215751076	1.48929682903716	1.65477429507737	1.7156079863653	1.95512948268694	1.96543237576018	mpp
1198	1.8	-0.0380084541108272	-0.0281694858411874	-0.0372653961929496	-0.000385698498212954	0.0187449009337977	1.48929682903716	1.65477429507737	1.7156079863653	1.95512948268694	1.96543237576018	mpp
1199	1.85	-0.0385327334166498	-0.0285580488287568	-0.0377794259398653	-0.000391018728820342	0.0190034635057095	1.48929682903716	1.65477429507737	1.7156079863653	1.95512948268694	1.96543237576018	mpp
1200	1.9	-0.0390499744586645	-0.0289413954959753	-0.0382865550196675	-0.000396267537218007	0.0192585549667615	1.48929682903716	1.65477429507737	1.7156079863653	1.95512948268694	1.96543237576018	mpp
1201	1.95	-0.0395604533073889	-0.0293197304490212	-0.0387870541057489	-0.000401447724887528	0.0195103114686238	1.48929682903716	1.65477429507737	1.7156079863653	1.95512948268694	1.96543237576018	mpp
1202	2	-0.0400644284440679	-0.0296932452580054	-0.0392811766260961	-0.000406561914819773	0.0197588604883393	1.48929682903716	1.65477429507737	1.7156079863653	1.95512948268694	1.96543237576018	mpp
1203	2.05	-0.0405621422907319	-0.0300621195909547	-0.0397691602634355	-0.00041161256704147	0.0200043215829129	1.48929682903716	1.65477429507737	1.7156079863653	1.95512948268694	1.96543237576018	mpp
1204	2.1	-0.0410538225732675	-0.0304265222240345	-0.040251228291657	-0.000416601992447247	0.0202468070615477	1.48929682903716	1.65477429507737	1.7156079863653	1.95512948268694	1.96543237576018	mpp
1205	2.15	-0.0415396835392505	-0.0307866119441303	-0.0407275907698375	-0.000421532365157842	0.0204864225862516	1.48929682903716	1.65477429507737	1.7156079863653	1.95512948268694	1.96543237576018	mpp
1206	2.2	-0.0420199270490183	-0.0311425383574825	-0.0411984456119841	-0.000426405733591977	0.0207232677099298	1.48929682903716	1.65477429507737	1.7156079863653	1.95512948268694	1.96543237576018	mpp
1207	2.25	-0.0424947435557455	-0.0314944426160564	-0.0416639795479486	-0.000431224030411874	0.0209574363597355	1.48929682903716	1.65477429507737	1.7156079863653	1.95512948268694	1.96543237576018	mpp
1208	2.3	-0.0429643129880173	-0.0318424580716513	-0.0421243689887474	-0.000435989081479351	0.0211890172723348	1.48929682903716	1.65477429507737	1.7156079863653	1.95512948268694	1.96543237576018	mpp
1209	2.35	-0.0434288055465041	-0.0321867108663447	-0.0425797808076604	-0.000440702613940236	0.0214180943868087	1.48929682903716	1.65477429507737	1.7156079863653	1.95512948268694	1.96543237576018	mpp
1210	2.4	-0.0438883824247352	-0.0325273204666857	-0.043030373046915	-0.000445366263538567	0.0216447472001219	1.48929682903716	1.65477429507737	1.7156079863653	1.95512948268694	1.96543237576018	mpp
1211	2.45	-0.0443431964626317	-0.0328644001480519	-0.0434762955584412	-0.000449981581248447	0.0218690510894307	1.48929682903716	1.65477429507737	1.7156079863653	1.95512948268694	1.96543237576018	mpp
1212	2.5	-0.044793392740306	-0.0331980574347367	-0.0439176905860633	-0.000454550039299746	0.0220910776049307	1.48929682903716	1.65477429507737	1.7156079863653	1.95512948268694	1.96543237576018	mpp
1213	2.55	-0.0452391091186713	-0.0335283945006151	-0.0443546932955404	-0.000459073036664046	0.0223108947364737	1.48929682903716	1.65477429507737	1.7156079863653	1.95512948268694	1.96543237576018	mpp
1214	2.6	-0.0456804767325692	-0.0338555085346193	-0.0447874322580534	-0.000463551904058754	0.0225285671567668	1.48929682903716	1.65477429507737	1.7156079863653	1.95512948268694	1.96543237576018	mpp
1215	2.65	-0.0461176204414163	-0.0341794920747293	-0.0452160298920415	-0.000467987908520129	0.0227441564436207	1.48929682903716	1.65477429507737	1.7156079863653	1.95512948268694	1.96543237576018	mpp
1216	2.7	-0.0465506592417582	-0.0345004333137322	-0.0456406028676907	-0.000472382257589754	0.0229577212834121	1.48929682903716	1.65477429507737	1.7156079863653	1.95512948268694	1.96543237576018	mpp
1217	2.75	-0.0469797066455936	-0.0348184163796127	-0.0460612624778622	-0.000476736103153664	0.0231693176576648	1.48929682903716	1.65477429507737	1.7156079863653	1.95512948268694	1.96543237576018	mpp
1218	2.8	-0.0474048710278783	-0.0351335215931009	-0.0464781149788024	-0.000481050544968706	0.02337899901443	1.48929682903716	1.65477429507737	1.7156079863653	1.95512948268694	1.96543237576018	mpp
1219	2.85	-0.0478262559462219	-0.0354458257046114	-0.0468912619035897	-0.000485326633906729	0.0235868164259541	1.48929682903716	1.65477429507737	1.7156079863653	1.95512948268694	1.96543237576018	mpp
1220	2.9	-0.04824396043545	-0.0357554021125548	-0.0473008003509381	-0.000489565374943719	0.02379281873395	1.48929682903716	1.65477429507737	1.7156079863653	1.95512948268694	1.96543237576018	mpp
1221	2.95	-0.0486580792794066	-0.0360623210647802	-0.0477068232516856	-0.000493767729917957	0.0239970526836431	1.48929682903716	1.65477429507737	1.7156079863653	1.95512948268694	1.96543237576018	mpp
1222	3	-0.0490687032621075	-0.0363666498447148	-0.0481094196150383	-0.000497934620078661	0.0241995630476355	1.48929682903716	1.65477429507737	1.7156079863653	1.95512948268694	1.96543237576018	mpp
1223	3.05	-0.0494759194001335	-0.0366684529435984	-0.0485086747564196	-0.000502066928444235	0.024400392740516	1.48929682903716	1.65477429507737	1.7156079863653	1.95512948268694	1.96543237576018	mpp
1224	3.1	-0.049879811157945	-0.0369677922200622	-0.0489046705085758	-0.000506165501987222	0.0245995829250491	1.48929682903716	1.65477429507737	1.7156079863653	1.95512948268694	1.96543237576018	mpp
1225	3.15	-0.0502804586476297	-0.0372647270481684	-0.0492974854174189	-0.000510231153661284	0.0247971731106856	1.48929682903716	1.65477429507737	1.7156079863653	1.95512948268694	1.96543237576018	mpp
1226	3.2	-0.0506779388144362	-0.0375593144549165	-0.0496871949239328	-0.000514264664283939	0.0249932012450636	1.48929682903716	1.65477429507737	1.7156079863653	1.95512948268694	1.96543237576018	mpp
1227	3.25	-0.051072325609311	-0.0378516092481165	-0.0500738715333372	-0.000518266784287418	0.0251877037990999	1.48929682903716	1.65477429507737	1.7156079863653	1.95512948268694	1.96543237576018	mpp
1228	3.3	-0.0514636901495339	-0.0381416641354425	-0.0504575849725829	-0.000522238235348743	0.0253807158462115	1.48929682903716	1.65477429507737	1.7156079863653	1.95512948268694	1.96543237576018	mpp
1229	3.35	-0.051852100868441	-0.0384295298353974	-0.0508384023371475	-0.000526179711909075	0.0255722711361559	1.48929682903716	1.65477429507737	1.7156079863653	1.95512948268694	1.96543237576018	mpp
1230	3.4	-0.0522376236551274	-0.0387152551808522	-0.0512163882280071	-0.000530091882591372	0.025762402163929	1.48929682903716	1.65477429507737	1.7156079863653	1.95512948268694	1.96543237576018	mpp
1231	3.45	-0.0526203219849373	-0.0389988872157566	-0.0515916048795752	-0.000533975391524565	0.0259511402341199	1.48929682903716	1.65477429507737	1.7156079863653	1.95512948268694	1.96543237576018	mpp
1232	3.5	-0.0530002570414731	-0.0392804712855651	-0.0519641122793267	-0.000537830859581672	0.026138515521083	1.48929682903716	1.65477429507737	1.7156079863653	1.95512948268694	1.96543237576018	mpp
1233	3.55	-0.0533774878307884	-0.0395600511218692	-0.0523339682797582	-0.000541658885538591	0.0263245571252555	1.48929682903716	1.65477429507737	1.7156079863653	1.95512948268694	1.96543237576018	mpp
1234	3.6	-0.0537520712883672	-0.039837668921684	-0.052701228703276	-0.000545460047159695	0.0265092931259168	1.48929682903716	1.65477429507737	1.7156079863653	1.95512948268694	1.96543237576018	mpp
1235	3.65	-0.0541240623794395	-0.0401133654217957	-0.0530659474405505	-0.000549234902215805	0.0266927506306623	1.48929682903716	1.65477429507737	1.7156079863653	1.95512948268694	1.96543237576018	mpp
1236	3.7	-0.0544935141931331	-0.0403871799685409	-0.0534281765428274	-0.000552983989439615	0.0268749558218365	1.48929682903716	1.65477429507737	1.7156079863653	1.95512948268694	1.96543237576018	mpp
1237	3.75	-0.054860478030919	-0.0406591505833572	-0.0537879663086437	-0.000556707829423209	0.0270559340001524	1.48929682903716	1.65477429507737	1.7156079863653	1.95512948268694	1.96543237576018	mpp
1238	3.8	-0.0552250034897663	-0.0409293140244118	-0.0541453653653575	-0.00056040692546189	0.0272357096257018	1.48929682903716	1.65477429507737	1.7156079863653	1.95512948268694	1.96543237576018	mpp
1239	3.85	-0.0555871385403894	-0.0411977058445943	-0.0545004207458651	-0.000564081764348216	0.0274143063565447	1.48929682903716	1.65477429507737	1.7156079863653	1.95512948268694	1.96543237576018	mpp
1240	3.9	-0.0559469296009369	-0.0414643604461291	-0.0548531779608492	-0.000567732817119765	0.0275917470850511	1.48929682903716	1.65477429507737	1.7156079863653	1.95512948268694	1.96543237576018	mpp
1241	3.95	-0.0563044216064417	-0.0417293111320487	-0.0552036810668714	-0.000571360539763898	0.0277680539721524	1.48929682903716	1.65477429507737	1.7156079863653	1.95512948268694	1.96543237576018	mpp
1242	4	-0.0566596580743273	-0.0419925901547418	-0.0555519727305981	-0.000574965373882498	0.0279432484796473	1.48929682903716	1.65477429507737	1.7156079863653	1.95512948268694	1.96543237576018	mpp
1243	4.05	-0.0570126811662408	-0.042254228761781	-0.0558980942894244	-0.000578547747319432	0.0281173514006966	1.48929682903716	1.65477429507737	1.7156079863653	1.95512948268694	1.96543237576018	mpp
1244	4.1	-0.0573635317464604	-0.0425142572392101	-0.0562420858087397	-0.000582108074753251	0.0282903828886283	1.48929682903716	1.65477429507737	1.7156079863653	1.95512948268694	1.96543237576018	mpp
1245	4.15	-0.0577122494371075	-0.0427727049524639	-0.0565839861360607	-0.000585646758257471	0.0284623624841673	1.48929682903716	1.65477429507737	1.7156079863653	1.95512948268694	1.96543237576018	mpp
1246	4.2	-0.0580588726703737	-0.043029600385076	-0.0569238329522369	-0.000589164187830551	0.0286333091411921	1.48929682903716	1.65477429507737	1.7156079863653	1.95512948268694	1.96543237576018	mpp
1247	4.25	-0.058403438737958	-0.0432849711753182	-0.057261662819922	-0.000592660741897572	0.0288032412511165	1.48929682903716	1.65477429507737	1.7156079863653	1.95512948268694	1.96543237576018	mpp
1248	4.3	-0.0587459838378944	-0.0435388441509066	-0.0575975112294854	-0.000596136787785428	0.0289721766659835	1.48929682903716	1.65477429507737	1.7156079863653	1.95512948268694	1.96543237576018	mpp
1249	4.35	-0.0590865431189362	-0.0437912453618955	-0.0579314126425289	-0.000599592682173221	0.0291401327203549	1.48929682903716	1.65477429507737	1.7156079863653	1.95512948268694	1.96543237576018	mpp
1250	4.4	-0.0594251507226498	-0.044042200111876	-0.0582634005331583	-0.000603028771519423	0.0293071262520712	1.48929682903716	1.65477429507737	1.7156079863653	1.95512948268694	1.96543237576018	mpp
1251	4.45	-0.0597618398233638	-0.0442917329875829	-0.0585935074271501	-0.000606445392467263	0.029473173621953	1.48929682903716	1.65477429507737	1.7156079863653	1.95512948268694	1.96543237576018	mpp
1252	4.5	-0.0600966426661019	-0.0445398678870081	-0.0589217649391441	-0.00060984287222966	0.0296382907325089	1.48929682903716	1.65477429507737	1.7156079863653	1.95512948268694	1.96543237576018	mpp
1253	4.55	-0.0604295906026252	-0.0447866280461137	-0.0592482038079807	-0.000613221528954968	0.0298024930457112	1.48929682903716	1.65477429507737	1.7156079863653	1.95512948268694	1.96543237576018	mpp
1254	4.6	-0.0607607141256966	-0.0450320360642259	-0.0595728539302951	-0.000616581672074687	0.0299657955998937	1.48929682903716	1.65477429507737	1.7156079863653	1.95512948268694	1.96543237576018	mpp
1255	4.65	-0.0610900429016741	-0.0452761139281911	-0.0598957443924737	-0.0006199236026342	0.030128213025826	1.48929682903716	1.65477429507737	1.7156079863653	1.95512948268694	1.96543237576018	mpp
1256	4.7	-0.0614176058015299	-0.0455188830353661	-0.060216903501067	-0.000623247613607556	0.0302897595620119	1.48929682903716	1.65477429507737	1.7156079863653	1.95512948268694	1.96543237576018	mpp
1257	4.75	-0.0617434309303902	-0.0457603642155102	-0.0605363588117511	-0.000626553990197222	0.0304504490692573	1.48929682903716	1.65477429507737	1.7156079863653	1.95512948268694	1.96543237576018	mpp
1258	4.8	-0.0620675456556775	-0.0460005777516429	-0.0608541371569209	-0.000629843010119672	0.0306102950445495	1.48929682903716	1.65477429507737	1.7156079863653	1.95512948268694	1.96543237576018	mpp
1259	4.85	-0.0623899766339383	-0.0462395433999272	-0.0611702646719924	-0.000633114943877616	0.0307693106342881	1.48929682903716	1.65477429507737	1.7156079863653	1.95512948268694	1.96543237576018	mpp
1260	4.9	-0.0627107498364284	-0.0464772804086314	-0.0614847668204887	-0.000636370055019644	0.0309275086469029	1.48929682903716	1.65477429507737	1.7156079863653	1.95512948268694	1.96543237576018	mpp
1261	4.95	-0.0630298905735275	-0.0467138075362237	-0.0617976684179762	-0.000639608600387966	0.0310849015648948	1.48929682903716	1.65477429507737	1.7156079863653	1.95512948268694	1.96543237576018	mpp
1262	5	-0.0633474235180453	-0.0469491430686456	-0.062108993654916	-0.000642830830354924	0.0312415015563295	1.48929682903716	1.65477429507737	1.7156079863653	1.95512948268694	1.96543237576018	mpp
1263	5.05	-0.0636633727274824	-0.0471833048358098	-0.0624187661184892	-0.000646036989048885	0.0313973204858166	1.48929682903716	1.65477429507737	1.7156079863653	1.95512948268694	1.96543237576018	mpp
1264	5.1	-0.0639777616653013	-0.0474163102273654	-0.0627270088134523	-0.000649227314570095	0.0315523699249996	1.48929682903716	1.65477429507737	1.7156079863653	1.95512948268694	1.96543237576018	mpp
1265	5.15	-0.0642906132212615	-0.0476481762077685	-0.0630337441820743	-0.000652402039197032	0.0317066611625848	1.48929682903716	1.65477429507737	1.7156079863653	1.95512948268694	1.96543237576018	mpp
1266	5.2	-0.0646019497308679	-0.0478789193306967	-0.0633389941232054	-0.000655561389583762	0.0318602052139327	1.48929682903716	1.65477429507737	1.7156079863653	1.95512948268694	1.96543237576018	mpp
1267	5.25	-0.0649117929939801	-0.0481085557528405	-0.0636427800105221	-0.000658705586948783	0.0320130128302359	1.48929682903716	1.65477429507737	1.7156079863653	1.95512948268694	1.96543237576018	mpp
1268	5.3	-0.0652201642926256	-0.0483371012471058	-0.0639451227099923	-0.000661834847255786	0.0321650945073038	1.48929682903716	1.65477429507737	1.7156079863653	1.95512948268694	1.96543237576018	mpp
1269	5.35	-0.0655270844080585	-0.0485645712152569	-0.0642460425966008	-0.000664949381386762	0.0323164604939763	1.48929682903716	1.65477429507737	1.7156079863653	1.95512948268694	1.96543237576018	mpp
1270	5.4	-0.0658325736371028	-0.0487909807000286	-0.0645455595703725	-0.000668049395307851	0.0324671208001829	1.48929682903716	1.65477429507737	1.7156079863653	1.95512948268694	1.96543237576018	mpp
1271	5.45	-0.0661366518078162	-0.0490163443967353	-0.0648436930717303	-0.000671135090228289	0.0326170852046686	1.48929682903716	1.65477429507737	1.7156079863653	1.95512948268694	1.96543237576018	mpp
1272	5.5	-0.0664393382945079	-0.0492406766644018	-0.0651404620962197	-0.00067420666275281	0.0327663632623999	1.48929682903716	1.65477429507737	1.7156079863653	1.95512948268694	1.96543237576018	mpp
1273	5.55	-0.0667406520321446	-0.0494639915364396	-0.0654358852086322	-0.00067726430502783	0.0329149643116698	1.48929682903716	1.65477429507737	1.7156079863653	1.95512948268694	1.96543237576018	mpp
1274	5.6	-0.0670406115301729	-0.0496863027308912	-0.0657299805565585	-0.000680308204881712	0.0330628974809141	1.48929682903716	1.65477429507737	1.7156079863653	1.95512948268694	1.96543237576018	mpp
1275	5.65	-0.0673392348857878	-0.0499076236602643	-0.0660227658833968	-0.000683338545959413	0.0332101716952559	1.48929682903716	1.65477429507737	1.7156079863653	1.95512948268694	1.96543237576018	mpp
1276	5.7	-0.0676365397966738	-0.0501279674409742	-0.0663142585408454	-0.000686355507851779	0.0333567956827888	1.48929682903716	1.65477429507737	1.7156079863653	1.95512948268694	1.96543237576018	mpp
1277	5.75	-0.0679325435732447	-0.0503473469024156	-0.0666044755009027	-0.000689359266219742	0.0335027779806132	1.48929682903716	1.65477429507737	1.7156079863653	1.95512948268694	1.96543237576018	mpp
1278	5.8	-0.0682272631504044	-0.0505657745956786	-0.0668934333673988	-0.000692349992913677	0.0336481269406367	1.48929682903716	1.65477429507737	1.7156079863653	1.95512948268694	1.96543237576018	mpp
1279	5.85	-0.0685207150988537	-0.0507832628019289	-0.0671811483870801	-0.000695327856088132	0.0337928507351502	1.48929682903716	1.65477429507737	1.7156079863653	1.95512948268694	1.96543237576018	mpp
1280	5.9	-0.068812915635962	-0.0509998235404651	-0.0674676364602699	-0.00069829302031215	0.0339369573621897	1.48929682903716	1.65477429507737	1.7156079863653	1.95512948268694	1.96543237576018	mpp
1281	5.95	-0.069103880636226	-0.05121546857647	-0.0677529131511215	-0.000701245646675409	0.0340804546506942	1.48929682903716	1.65477429507737	1.7156079863653	1.95512948268694	1.96543237576018	mpp
1282	6	-0.0693936256413333	-0.051430209428469	-0.0680369936974854	-0.000704185892890337	0.0342233502654688	1.48929682903716	1.65477429507737	1.7156079863653	1.95512948268694	1.96543237576018	mpp
1283	6.05	-0.0696821658698498	-0.0516440573755102	-0.0683198930204076	-0.000707113913390416	0.0343656517119625	1.48929682903716	1.65477429507737	1.7156079863653	1.95512948268694	1.96543237576018	mpp
1284	6.1	-0.0699695162265469	-0.0518570234640766	-0.068601625733274	-0.000710029859424839	0.0345073663408677	1.48929682903716	1.65477429507737	1.7156079863653	1.95512948268694	1.96543237576018	mpp
1285	6.15	-0.070255691311386	-0.0520691185147453	-0.0688822061506196	-0.000712933879149676	0.0346485013525519	1.48929682903716	1.65477429507737	1.7156079863653	1.95512948268694	1.96543237576018	mpp
1286	6.2	-0.0705407054281746	-0.0522803531286026	-0.0691616482966154	-0.000715826117715715	0.034789063801326	1.48929682903716	1.65477429507737	1.7156079863653	1.95512948268694	1.96543237576018	mpp
1287	6.25	-0.0708245725929091	-0.0524907376934273	-0.0694399659132476	-0.000718706717353123	0.0349290605995591	1.48929682903716	1.65477429507737	1.7156079863653	1.95512948268694	1.96543237576018	mpp
1288	6.3	-0.0711073065418174	-0.0527002823896513	-0.0697171724682037	-0.000721575817453058	0.035068498521645	1.48929682903716	1.65477429507737	1.7156079863653	1.95512948268694	1.96543237576018	mpp
1289	6.35	-0.0713889207391157	-0.0529089971961083	-0.0699932811624767	-0.000724433554646385	0.0352073842078271	1.48929682903716	1.65477429507737	1.7156079863653	1.95512948268694	1.96543237576018	mpp
1290	6.4	-0.0716694283844896	-0.0531168918955787	-0.0702683049377013	-0.000727280062879593	0.0353457241678891	1.48929682903716	1.65477429507737	1.7156079863653	1.95512948268694	1.96543237576018	mpp
1291	6.45	-0.0719488424203144	-0.0533239760801405	-0.0705422564832317	-0.000730115473488059	0.0354835247847144	1.48929682903716	1.65477429507737	1.7156079863653	1.95512948268694	1.96543237576018	mpp
1292	6.5	-0.0722271755386224	-0.0535302591563332	-0.0708151482429735	-0.000732939915266757	0.0356207923177234	1.48929682903716	1.65477429507737	1.7156079863653	1.95512948268694	1.96543237576018	mpp
1293	6.55	-0.0725044401878307	-0.053735750350144	-0.0710869924219795	-0.000735753514538524	0.0357575329061909	1.48929682903716	1.65477429507737	1.7156079863653	1.95512948268694	1.96543237576018	mpp
1294	6.6	-0.0727806485792375	-0.0539404587118223	-0.0713578009928195	-0.000738556395219984	0.03589375257245	1.48929682903716	1.65477429507737	1.7156079863653	1.95512948268694	1.96543237576018	mpp
1295	6.65	-0.0730558126932978	-0.054144393120531	-0.071627585701733	-0.000741348678885236	0.0360294572249875	1.48929682903716	1.65477429507737	1.7156079863653	1.95512948268694	1.96543237576018	mpp
1296	6.7	-0.073329944285687	-0.0543475622888406	-0.071896358074574	-0.000744130484827381	0.0361646526614337	1.48929682903716	1.65477429507737	1.7156079863653	1.95512948268694	1.96543237576018	mpp
1297	6.75	-0.0736030548931613	-0.0545499747670721	-0.0721641294225575	-0.000746901930117992	0.0362993445714532	1.48929682903716	1.65477429507737	1.7156079863653	1.95512948268694	1.96543237576018	mpp
1298	6.8	-0.0738751558392228	-0.0547516389474964	-0.0724309108478134	-0.000749663129664604	0.0364335385395384	1.48929682903716	1.65477429507737	1.7156079863653	1.95512948268694	1.96543237576018	mpp
1299	6.85	-0.0741462582395983	-0.0549525630683939	-0.0726967132487581	-0.00075241419626631	0.0365672400477117	1.48929682903716	1.65477429507737	1.7156079863653	1.95512948268694	1.96543237576018	mpp
1300	6.9	-0.0744163730075374	-0.0551527552179817	-0.0729615473252892	-0.000755155240667524	0.0367004544781384	1.48929682903716	1.65477429507737	1.7156079863653	1.95512948268694	1.96543237576018	mpp
1301	6.95	-0.074685510858939	-0.055352223338213	-0.073225423583812	-0.000757886371610002	0.036833187115655	1.48929682903716	1.65477429507737	1.7156079863653	1.95512948268694	1.96543237576018	mpp
1302	7	-0.0749536823173114	-0.0555509752284531	-0.0734883523421021	-0.000760607695883181	0.0369654431502152	1.48929682903716	1.65477429507737	1.7156079863653	1.95512948268694	1.96543237576018	mpp
1303	7.05	-0.0752208977185741	-0.0557490185490383	-0.073750343734014	-0.0007633193183729	0.0370972276792584	1.48929682903716	1.65477429507737	1.7156079863653	1.95512948268694	1.96543237576018	mpp
1304	7.1	-0.0754871672157058	-0.0559463608247205	-0.0740114077140374	-0.000766021342108572	0.0372285457100016	1.48929682903716	1.65477429507737	1.7156079863653	1.95512948268694	1.96543237576018	mpp
1305	7.15	-0.0757525007832459	-0.0561430094480036	-0.0742715540617116	-0.000768713868308856	0.0373594021616596	1.48929682903716	1.65477429507737	1.7156079863653	1.95512948268694	1.96543237576018	mpp
1306	7.2	-0.0760169082216544	-0.0563389716823747	-0.0745307923858992	-0.000771396996425909	0.0374898018675954	1.48929682903716	1.65477429507737	1.7156079863653	1.95512948268694	1.96543237576018	mpp
1307	7.25	-0.0762803991615354	-0.0565342546654347	-0.0747891321289281	-0.00077407082418824	0.0376197495774028	1.48929682903716	1.65477429507737	1.7156079863653	1.95512948268694	1.96543237576018	mpp
1308	7.3	-0.0765429830677307	-0.0567288654119314	-0.0750465825706043	-0.000776735447642252	0.0377492499589256	1.48929682903716	1.65477429507737	1.7156079863653	1.95512948268694	1.96543237576018	mpp
1309	7.35	-0.0768046692432866	-0.0569228108167001	-0.0753031528321012	-0.000779390961192493	0.0378783076002134	1.48929682903716	1.65477429507737	1.7156079863653	1.95512948268694	1.96543237576018	mpp
1310	7.4	-0.0770654668332996	-0.0571160976575136	-0.0755588518797305	-0.000782037457640685	0.0380069270114189	1.48929682903716	1.65477429507737	1.7156079863653	1.95512948268694	1.96543237576018	mpp
1311	7.45	-0.0773253848286457	-0.0573087325978461	-0.0758136885285984	-0.000784675028223566	0.0381351126266367	1.48929682903716	1.65477429507737	1.7156079863653	1.95512948268694	1.96543237576018	mpp
1312	7.5	-0.0775844320695969	-0.0575007221895537	-0.0760676714461511	-0.00078730376264959	0.0382628688056869	1.48929682903716	1.65477429507737	1.7156079863653	1.95512948268694	1.96543237576018	mpp
1313	7.55	-0.0778426172493297	-0.0576920728754742	-0.0763208091556153	-0.000789923749134528	0.0383901998358455	1.48929682903716	1.65477429507737	1.7156079863653	1.95512948268694	1.96543237576018	mpp
1314	7.6	-0.078099948917329	-0.0578827909919506	-0.0765731100393351	-0.000792535074436014	0.0385171099335229	1.48929682903716	1.65477429507737	1.7156079863653	1.95512948268694	1.96543237576018	mpp
1315	7.65	-0.0783564354826911	-0.0580728827712783	-0.0768245823420107	-0.000795137823887058	0.0386436032458935	1.48929682903716	1.65477429507737	1.7156079863653	1.95512948268694	1.96543237576018	mpp
1316	7.7	-0.0786120852173308	-0.0582623543440825	-0.0770752341738424	-0.000797732081428592	0.0387696838524765	1.48929682903716	1.65477429507737	1.7156079863653	1.95512948268694	1.96543237576018	mpp
1317	7.75	-0.0788669062590934	-0.0584512117416246	-0.0773250735135823	-0.000800317929641053	0.0388953557666711	1.48929682903716	1.65477429507737	1.7156079863653	1.95512948268694	1.96543237576018	mpp
1318	7.8	-0.0791209066147777	-0.0586394608980424	-0.0775741082114978	-0.000802895449775056	0.0390206229372476	1.48929682903716	1.65477429507737	1.7156079863653	1.95512948268694	1.96543237576018	mpp
1319	7.85	-0.0793740941630714	-0.0588271076525256	-0.0778223459922498	-0.000805464721781182	0.0391454892497948	1.48929682903716	1.65477429507737	1.7156079863653	1.95512948268694	1.96543237576018	mpp
1320	7.9	-0.0796264766574025	-0.0590141577514298	-0.0780697944576883	-0.000808025824338917	0.039269958528126	1.48929682903716	1.65477429507737	1.7156079863653	1.95512948268694	1.96543237576018	mpp
1321	7.95	-0.0798780617287101	-0.0592006168503289	-0.0783164610895689	-0.000810578834884759	0.0393940345356461	1.48929682903716	1.65477429507737	1.7156079863653	1.95512948268694	1.96543237576018	mpp
1322	8	-0.0801288568881359	-0.0593864905160108	-0.0785623532521922	-0.000813123829639546	0.0395177209766786	1.48929682903716	1.65477429507737	1.7156079863653	1.95512948268694	1.96543237576018	mpp
1323	8.05	-0.0803788695296413	-0.0595717842284168	-0.0788074781949689	-0.000815660883635	0.0396410214977561	1.48929682903716	1.65477429507737	1.7156079863653	1.95512948268694	1.96543237576018	mpp
1324	8.1	-0.0806281069325508	-0.059756503382526	-0.079051843054914	-0.000818190070739543	0.0397639396888752	1.48929682903716	1.65477429507737	1.7156079863653	1.95512948268694	1.96543237576018	mpp
1325	8.15	-0.0808765762640247	-0.059940653290189	-0.0792954548590713	-0.000820711463683386	0.0398864790847155	1.48929682903716	1.65477429507737	1.7156079863653	1.95512948268694	1.96543237576018	mpp
1326	8.2	-0.0811242845814639	-0.0601242391819094	-0.0795383205268711	-0.000823225134082939	0.0400086431658259	1.48929682903716	1.65477429507737	1.7156079863653	1.95512948268694	1.96543237576018	mpp
1327	8.25	-0.0813712388348493	-0.0603072662085776	-0.0797804468724232	-0.000825731152464543	0.0401304353597781	1.48929682903716	1.65477429507737	1.7156079863653	1.95512948268694	1.96543237576018	mpp
1328	8.3	-0.0816174458690165	-0.0604897394431572	-0.0800218406067482	-0.000828229588287553	0.0402518590422886	1.48929682903716	1.65477429507737	1.7156079863653	1.95512948268694	1.96543237576018	mpp
1329	8.35	-0.0818629124258695	-0.0606716638823253	-0.0802625083399471	-0.00083072050996681	0.0403729175383104	1.48929682903716	1.65477429507737	1.7156079863653	1.95512948268694	1.96543237576018	mpp
1330	8.4	-0.0821076451465351	-0.060853044448069	-0.0805024565833139	-0.000833203984894495	0.0404936141230954	1.48929682903716	1.65477429507737	1.7156079863653	1.95512948268694	1.96543237576018	mpp
1331	8.45	-0.0823516505734589	-0.0610338859892393	-0.0807416917513908	-0.000835680079461401	0.0406139520232284	1.48929682903716	1.65477429507737	1.7156079863653	1.95512948268694	1.96543237576018	mpp
1332	8.5	-0.0825949351524464	-0.0612141932830635	-0.0809802201639689	-0.000838148859077647	0.0407339344176331	1.48929682903716	1.65477429507737	1.7156079863653	1.95512948268694	1.96543237576018	mpp
1333	8.55	-0.0828375052346494	-0.0613939710366178	-0.0812180480480363	-0.000840610388192836	0.0408535644385527	1.48929682903716	1.65477429507737	1.7156079863653	1.95512948268694	1.96543237576018	mpp
1334	8.6	-0.083079367078501	-0.0615732238882606	-0.0814551815396749	-0.000843064730315684	0.0409728451725032	1.48929682903716	1.65477429507737	1.7156079863653	1.95512948268694	1.96543237576018	mpp
1335	8.65	-0.0833205268515992	-0.0617519564090294	-0.0816916266859074	-0.000845511948033146	0.041091779661203	1.48929682903716	1.65477429507737	1.7156079863653	1.95512948268694	1.96543237576018	mpp
1336	8.7	-0.0835609906325422	-0.0619301731040005	-0.0819273894464966	-0.000847952103029029	0.0412103709024779	1.48929682903716	1.65477429507737	1.7156079863653	1.95512948268694	1.96543237576018	mpp
1337	8.75	-0.0838007644127161	-0.0621078784136141	-0.0821624756956981	-0.00085038525610214	0.0413286218511426	1.48929682903716	1.65477429507737	1.7156079863653	1.95512948268694	1.96543237576018	mpp
1338	8.8	-0.0840398540980367	-0.0622850767149649	-0.0823968912239682	-0.000852811467183955	0.0414465354198597	1.48929682903716	1.65477429507737	1.7156079863653	1.95512948268694	1.96543237576018	mpp
1339	8.85	-0.0842782655106466	-0.0624617723230607	-0.0826306417396278	-0.000855230795355849	0.0415641144799769	1.48929682903716	1.65477429507737	1.7156079863653	1.95512948268694	1.96543237576018	mpp
1340	8.9	-0.0845160043905696	-0.0626379694920475	-0.0828637328704843	-0.000857643298865878	0.0416813618623428	1.48929682903716	1.65477429507737	1.7156079863653	1.95512948268694	1.96543237576018	mpp
1341	8.95	-0.0847530763973234	-0.0628136724164053	-0.0830961701654128	-0.000860049035145144	0.0417982803581022	1.48929682903716	1.65477429507737	1.7156079863653	1.95512948268694	1.96543237576018	mpp
1342	9	-0.0849894871114909	-0.0629888852321128	-0.0833279590958971	-0.000862448060823747	0.0419148727194709	1.48929682903716	1.65477429507737	1.7156079863653	1.95512948268694	1.96543237576018	mpp
1343	9.05	-0.0852252420362537	-0.0631636120177834	-0.0835591050575326	-0.000864840431746337	0.0420311416604925	1.48929682903716	1.65477429507737	1.7156079863653	1.95512948268694	1.96543237576018	mpp
1344	9.1	-0.0854603465988863	-0.0633378567957732	-0.0837896133714915	-0.000867226202987282	0.0421470898577747	1.48929682903716	1.65477429507737	1.7156079863653	1.95512948268694	1.96543237576018	mpp
1345	9.15	-0.0856948061522139	-0.063511623533261	-0.0840194892859526	-0.000869605428865463	0.0422627199512085	1.48929682903716	1.65477429507737	1.7156079863653	1.95512948268694	1.96543237576018	mpp
1346	9.2	-0.0859286259760347	-0.0636849161433026	-0.0842487379774947	-0.000871978162958703	0.0423780345446697	1.48929682903716	1.65477429507737	1.7156079863653	1.95512948268694	1.96543237576018	mpp
1347	9.25	-0.0861618112785067	-0.0638577384858584	-0.0844773645524576	-0.000874344458117841	0.0424930362067028	1.48929682903716	1.65477429507737	1.7156079863653	1.95512948268694	1.96543237576018	mpp
1348	9.3	-0.0863943671975017	-0.0640300943687973	-0.0847053740482686	-0.000876704366480474	0.0426077274711888	1.48929682903716	1.65477429507737	1.7156079863653	1.95512948268694	1.96543237576018	mpp
1349	9.35	-0.0866262988019256	-0.0642019875488749	-0.0849327714347374	-0.000879057939484354	0.0427221108379963	1.48929682903716	1.65477429507737	1.7156079863653	1.95512948268694	1.96543237576018	mpp
1350	9.4	-0.0868576110930081	-0.0643734217326894	-0.0851595616153208	-0.000881405227880472	0.0428361887736173	1.48929682903716	1.65477429507737	1.7156079863653	1.95512948268694	1.96543237576018	mpp
1351	9.45	-0.0870883090055605	-0.0645444005776139	-0.0853857494283553	-0.000883746281745827	0.0429499637117882	1.48929682903716	1.65477429507737	1.7156079863653	1.95512948268694	1.96543237576018	mpp
1352	9.5	-0.0873183974092043	-0.064714927692707	-0.0856113396482624	-0.000886081150495891	0.0430634380540948	1.48929682903716	1.65477429507737	1.7156079863653	1.95512948268694	1.96543237576018	mpp
1353	9.55	-0.0875478811095705	-0.0648850066396012	-0.0858363369867238	-0.00088840988289678	0.0431766141705647	1.48929682903716	1.65477429507737	1.7156079863653	1.95512948268694	1.96543237576018	mpp
1354	9.6	-0.0877767648494704	-0.0650546409333715	-0.08606074609383	-0.000890732527077134	0.0432894944002439	1.48929682903716	1.65477429507737	1.7156079863653	1.95512948268694	1.96543237576018	mpp
1355	9.65	-0.08800505331004	-0.0652238340433824	-0.0862845715592014	-0.000893049130539729	0.0434020810517617	1.48929682903716	1.65477429507737	1.7156079863653	1.95512948268694	1.96543237576018	mpp
1356	9.7	-0.088232751111856	-0.0653925893941163	-0.0865078179130835	-0.000895359740172806	0.0435143764038809	1.48929682903716	1.65477429507737	1.7156079863653	1.95512948268694	1.96543237576018	mpp
1357	9.75	-0.0884598628160279	-0.0655609103659818	-0.0867304896274169	-0.000897664402261147	0.0436263827060366	1.48929682903716	1.65477429507737	1.7156079863653	1.95512948268694	1.96543237576018	mpp
1358	9.8	-0.0886863929252634	-0.0657288002961038	-0.0869525911168824	-0.000899963162496893	0.0437381021788613	1.48929682903716	1.65477429507737	1.7156079863653	1.95512948268694	1.96543237576018	mpp
1359	9.85	-0.0889123458849105	-0.0658962624790959	-0.087174126739922	-0.000902256065990114	0.0438495370146989	1.48929682903716	1.65477429507737	1.7156079863653	1.95512948268694	1.96543237576018	mpp
1360	9.9	-0.0891377260839747	-0.0660633001678141	-0.0873951007997374	-0.000904543157279135	0.0439606893781068	1.48929682903716	1.65477429507737	1.7156079863653	1.95512948268694	1.96543237576018	mpp
1361	9.95	-0.0893625378561143	-0.0662299165740944	-0.0876155175452643	-0.00090682448034063	0.0440715614063461	1.48929682903716	1.65477429507737	1.7156079863653	1.95512948268694	1.96543237576018	mpp
1362	10	-0.089586785480612	-0.0663961148694734	-0.0878353811721267	-0.000909100078599492	0.0441821552098613	1.48929682903716	1.65477429507737	1.7156079863653	1.95512948268694	1.96543237576018	mpp
1363	10.05	-0.0898104731833261	-0.0665618981858924	-0.0880546958235678	-0.000911369994938472	0.0442924728727492	1.48929682903716	1.65477429507737	1.7156079863653	1.95512948268694	1.96543237576018	mpp
1364	10.1	-0.090033605137619	-0.0667272696163863	-0.0882734655913617	-0.000913634271707612	0.0444025164532165	1.48929682903716	1.65477429507737	1.7156079863653	1.95512948268694	1.96543237576018	mpp
1365	10.15	-0.0902561854652657	-0.0668922322157566	-0.0884916945167035	-0.000915892950733461	0.0445122879840287	1.48929682903716	1.65477429507737	1.7156079863653	1.95512948268694	1.96543237576018	mpp
1366	10.2	-0.0904782182373425	-0.0670567890012302	-0.0887093865910809	-0.000918146073328092	0.0446217894729474	1.48929682903716	1.65477429507737	1.7156079863653	1.95512948268694	1.96543237576018	mpp
1367	10.25	-0.0906997074750957	-0.0672209429531029	-0.0889265457571253	-0.000920393680297916	0.0447310229031595	1.48929682903716	1.65477429507737	1.7156079863653	1.95512948268694	1.96543237576018	mpp
1368	10.3	-0.090920657150791	-0.0673846970153693	-0.0891431759094456	-0.000922635811952306	0.0448399902336957	1.48929682903716	1.65477429507737	1.7156079863653	1.95512948268694	1.96543237576018	mpp
1369	10.35	-0.091141071188545	-0.0675480540963388	-0.0893592808954427	-0.000924872508112031	0.0449486933998405	1.48929682903716	1.65477429507737	1.7156079863653	1.95512948268694	1.96543237576018	mpp
1370	10.4	-0.0913609534651383	-0.0677110170692386	-0.0895748645161069	-0.000927103808117509	0.0450571343135336	1.48929682903716	1.65477429507737	1.7156079863653	1.95512948268694	1.96543237576018	mpp
1371	10.45	-0.0915803078108111	-0.0678735887728026	-0.0897899305267977	-0.000929329750836878	0.0451653148637619	1.48929682903716	1.65477429507737	1.7156079863653	1.95512948268694	1.96543237576018	mpp
1372	10.5	-0.0917991380100416	-0.0680357720118492	-0.0900044826380077	-0.000931550374673899	0.0452732369169435	1.48929682903716	1.65477429507737	1.7156079863653	1.95512948268694	1.96543237576018	mpp
1373	10.55	-0.0920174478023076	-0.0681975695578451	-0.0902185245161086	-0.000933765717575683	0.0453809023173034	1.48929682903716	1.65477429507737	1.7156079863653	1.95512948268694	1.96543237576018	mpp
1374	10.6	-0.0922352408828326	-0.0683589841494585	-0.090432059784083	-0.000935975817040258	0.0454883128872414	1.48929682903716	1.65477429507737	1.7156079863653	1.95512948268694	1.96543237576018	mpp
1375	10.65	-0.092452520903315	-0.0685200184930997	-0.0906450920222392	-0.000938180710123975	0.0455954704276918	1.48929682903716	1.65477429507737	1.7156079863653	1.95512948268694	1.96543237576018	mpp
1376	10.7	-0.0926692914726429	-0.0686806752634504	-0.0908576247689124	-0.000940380433448758	0.0457023767184756	1.48929682903716	1.65477429507737	1.7156079863653	1.95512948268694	1.96543237576018	mpp
1377	10.75	-0.0928855561575931	-0.0688409571039823	-0.0910696615211495	-0.000942575023209199	0.0458090335186456	1.48929682903716	1.65477429507737	1.7156079863653	1.95512948268694	1.96543237576018	mpp
1378	10.8	-0.0931013184835163	-0.0690008666274644	-0.0912812057353813	-0.000944764515179508	0.0459154425668243	1.48929682903716	1.65477429507737	1.7156079863653	1.95512948268694	1.96543237576018	mpp
1379	10.85	-0.093316581935007	-0.0691604064164601	-0.0914922608280792	-0.000946948944720315	0.046021605581534	1.48929682903716	1.65477429507737	1.7156079863653	1.95512948268694	1.96543237576018	mpp
1380	10.9	-0.0935313499565607	-0.0693195790238136	-0.0917028301763993	-0.000949128346785337	0.0461275242615212	1.48929682903716	1.65477429507737	1.7156079863653	1.95512948268694	1.96543237576018	mpp
1381	10.95	-0.0937456259532165	-0.0694783869731266	-0.0919129171188131	-0.000951302755927898	0.0462332002860733	1.48929682903716	1.65477429507737	1.7156079863653	1.95512948268694	1.96543237576018	mpp
1382	11	-0.0939594132911871	-0.0696368327592255	-0.0921225249557244	-0.000953472206307327	0.0463386353153295	1.48929682903716	1.65477429507737	1.7156079863653	1.95512948268694	1.96543237576018	mpp
1383	11.05	-0.0941727152984763	-0.0697949188486178	-0.092331656950075	-0.000955636731695214	0.0464438309905853	1.48929682903716	1.65477429507737	1.7156079863653	1.95512948268694	1.96543237576018	mpp
1384	11.1	-0.0943855352654823	-0.0699526476799409	-0.0925403163279367	-0.000957796365481546	0.0465487889345898	1.48929682903716	1.65477429507737	1.7156079863653	1.95512948268694	1.96543237576018	mpp
1385	11.15	-0.0945978764455913	-0.0701100216644007	-0.0927485062790925	-0.000959951140680715	0.0466535107518387	1.48929682903716	1.65477429507737	1.7156079863653	1.95512948268694	1.96543237576018	mpp
1386	11.2	-0.0948097420557566	-0.0702670431862017	-0.0929562299576049	-0.000962101089937411	0.04675799802886	1.48929682903716	1.65477429507737	1.7156079863653	1.95512948268694	1.96543237576018	mpp
1387	11.25	-0.095021135277068	-0.0704237146029684	-0.093163490482374	-0.000964246245532386	0.0468622523344943	1.48929682903716	1.65477429507737	1.7156079863653	1.95512948268694	1.96543237576018	mpp
1388	11.3	-0.0952320592553085	-0.0705800382461581	-0.0933702909376834	-0.000966386639388113	0.04696627522017	1.48929682903716	1.65477429507737	1.7156079863653	1.95512948268694	1.96543237576018	mpp
1389	11.35	-0.0954425171015012	-0.0707360164214663	-0.0935766343737362	-0.000968522303074327	0.0470700682201725	1.48929682903716	1.65477429507737	1.7156079863653	1.95512948268694	1.96543237576018	mpp
1390	11.4	-0.0956525118924437	-0.0708916514092227	-0.0937825238071794	-0.000970653267813459	0.0471736328519082	1.48929682903716	1.65477429507737	1.7156079863653	1.95512948268694	1.96543237576018	mpp
1391	11.45	-0.0958620466712339	-0.0710469454647809	-0.0939879622216188	-0.00097277956448596	0.0472769706161634	1.48929682903716	1.65477429507737	1.7156079863653	1.95512948268694	1.96543237576018	mpp
1392	11.5	-0.0960711244477839	-0.0712019008188991	-0.0941929525681232	-0.000974901223635524	0.0473800829973579	1.48929682903716	1.65477429507737	1.7156079863653	1.95512948268694	1.96543237576018	mpp
1393	11.55	-0.0962797481993245	-0.0713565196781146	-0.0943974977657192	-0.000977018275474205	0.0474829714637938	1.48929682903716	1.65477429507737	1.7156079863653	1.95512948268694	1.96543237576018	mpp
1394	11.6	-0.0964879208709001	-0.0715108042251096	-0.0946016007018762	-0.000979130749887439	0.0475856374678999	1.48929682903716	1.65477429507737	1.7156079863653	1.95512948268694	1.96543237576018	mpp
1395	11.65	-0.0966956453758535	-0.0716647566190715	-0.0948052642329818	-0.000981238676438962	0.0476880824464702	1.48929682903716	1.65477429507737	1.7156079863653	1.95512948268694	1.96543237576018	mpp
1396	11.7	-0.0969029245963018	-0.071818378996045	-0.0950084911848081	-0.000983342084375643	0.047790307820899	1.48929682903716	1.65477429507737	1.7156079863653	1.95512948268694	1.96543237576018	mpp
1397	11.75	-0.097109761383603	-0.0719716734692779	-0.0952112843529695	-0.000985441002632214	0.0478923149974109	1.48929682903716	1.65477429507737	1.7156079863653	1.95512948268694	1.96543237576018	mpp
1398	11.8	-0.0973161585588131	-0.0721246421295604	-0.0954136465033712	-0.000987535459835914	0.0479941053672862	1.48929682903716	1.65477429507737	1.7156079863653	1.95512948268694	1.96543237576018	mpp
1399	11.85	-0.0975221189131358	-0.0722772870455578	-0.0956155803726493	-0.000989625484311049	0.0480956803070828	1.48929682903716	1.65477429507737	1.7156079863653	1.95512948268694	1.96543237576018	mpp
1400	11.9	-0.0977276452083623	-0.0724296102641369	-0.0958170886686024	-0.000991711104083456	0.048197041178853	1.48929682903716	1.65477429507737	1.7156079863653	1.95512948268694	1.96543237576018	mpp
1401	11.95	-0.0979327401773038	-0.072581613810686	-0.0960181740706158	-0.000993792346884889	0.0482981893303568	1.48929682903716	1.65477429507737	1.7156079863653	1.95512948268694	1.96543237576018	mpp
1402	12	-0.098137406524215	-0.0727332996894295	-0.0962188392300767	-0.000995869240157322	0.0483991260952709	1.48929682903716	1.65477429507737	1.7156079863653	1.95512948268694	1.96543237576018	mpp
1403	12.05	-0.0983416469252106	-0.072884669883736	-0.0964190867707821	-0.000997941811057173	0.0484998527933939	1.48929682903716	1.65477429507737	1.7156079863653	1.95512948268694	1.96543237576018	mpp
1404	12.1	-0.0985454640286732	-0.0730357263564207	-0.0966189192893394	-0.00100001008645944	0.0486003707308475	1.48929682903716	1.65477429507737	1.7156079863653	1.95512948268694	1.96543237576018	mpp
1405	12.15	-0.0987488604556543	-0.0731864710500429	-0.0968183393555587	-0.00100207409296178	0.0487006812002744	1.48929682903716	1.65477429507737	1.7156079863653	1.95512948268694	1.96543237576018	mpp
1406	12.2	-0.098951838800267	-0.0733369058871969	-0.0970173495128392	-0.00100413385688847	0.0488007854810319	1.48929682903716	1.65477429507737	1.7156079863653	1.95512948268694	1.96543237576018	mpp
1407	12.25	-0.0991544016300727	-0.0734870327707982	-0.0972159522785467	-0.00100618940429437	0.0489006848393828	1.48929682903716	1.65477429507737	1.7156079863653	1.95512948268694	1.96543237576018	mpp
1408	12.3	-0.0993565514864597	-0.0736368535843648	-0.0974141501443857	-0.00100824076096873	0.0490003805286814	1.48929682903716	1.65477429507737	1.7156079863653	1.95512948268694	1.96543237576018	mpp
1409	12.35	-0.099558290885015	-0.0737863701922921	-0.0976119455767643	-0.00101028795243899	0.049099873789558	1.48929682903716	1.65477429507737	1.7156079863653	1.95512948268694	1.96543237576018	mpp
1410	12.4	-0.0997596223158899	-0.0739355844401245	-0.0978093410171516	-0.00101233100397444	0.0491991658500982	1.48929682903716	1.65477429507737	1.7156079863653	1.95512948268694	1.96543237576018	mpp
1411	12.45	-0.0999605482441586	-0.0740844981548203	-0.09800633888243	-0.00101436994058995	0.0492982579260201	1.48929682903716	1.65477429507737	1.7156079863653	1.95512948268694	1.96543237576018	mpp
1412	12.5	-0.10016107111017	-0.0742331131450135	-0.0982029415652402	-0.00101640478704943	0.0493971512208482	1.48929682903716	1.65477429507737	1.7156079863653	1.95512948268694	1.96543237576018	mpp
1413	12.55	-0.100361193329893	-0.0743814312012695	-0.09839915143432	-0.00101843556786944	0.0494958469260835	1.48929682903716	1.65477429507737	1.7156079863653	1.95512948268694	1.96543237576018	mpp
1414	12.6	-0.100560917295259	-0.0745294540963369	-0.0985949708348378	-0.00102046230732257	0.0495943462213711	1.48929682903716	1.65477429507737	1.7156079863653	1.95512948268694	1.96543237576018	mpp
1415	12.65	-0.100760245374492	-0.074677183585395	-0.098790402088719	-0.00102248502944085	0.0496926502746651	1.48929682903716	1.65477429507737	1.7156079863653	1.95512948268694	1.96543237576018	mpp
1416	12.7	-0.100959179912435	-0.0748246214062964	-0.0989854474949678	-0.00102450375801907	0.0497907602423895	1.48929682903716	1.65477429507737	1.7156079863653	1.95512948268694	1.96543237576018	mpp
1417	12.75	-0.10115772323088	-0.0749717692798055	-0.0991801093299826	-0.00102651851661806	0.0498886772695975	1.48929682903716	1.65477429507737	1.7156079863653	1.95512948268694	1.96543237576018	mpp
1418	12.8	-0.101355877628872	-0.075118628909833	-0.0993743898478656	-0.00102852932856788	0.0499864024901272	1.48929682903716	1.65477429507737	1.7156079863653	1.95512948268694	1.96543237576018	mpp
1419	12.85	-0.101553645383033	-0.0752652019836657	-0.0995682912807277	-0.00103053621697097	0.0500839370267548	1.48929682903716	1.65477429507737	1.7156079863653	1.95512948268694	1.96543237576018	mpp
1420	12.9	-0.101751028747853	-0.0754114901721932	-0.0997618158389877	-0.00103253920470527	0.0501812819913449	1.48929682903716	1.65477429507737	1.7156079863653	1.95512948268694	1.96543237576018	mpp
1421	12.95	-0.101948029956004	-0.0755574951301298	-0.0999549657116662	-0.00103453831442723	0.0502784384849989	1.48929682903716	1.65477429507737	1.7156079863653	1.95512948268694	1.96543237576018	mpp
1422	13	-0.102144651218622	-0.075703218496233	-0.100147743066674	-0.00103653356857484	0.0503754075981997	1.48929682903716	1.65477429507737	1.7156079863653	1.95512948268694	1.96543237576018	mpp
1423	13.05	-0.102340894725607	-0.0758486618935179	-0.100340150051098	-0.00103852498937052	0.050472190410955	1.48929682903716	1.65477429507737	1.7156079863653	1.95512948268694	1.96543237576018	mpp
1424	13.1	-0.102536762645899	-0.0759938269294684	-0.100532188791477	-0.00104051259882405	0.0505687879929373	1.48929682903716	1.65477429507737	1.7156079863653	1.95512948268694	1.96543237576018	mpp
1425	13.15	-0.102732257127765	-0.0761387151962443	-0.100723861394078	-0.0010424964187354	0.050665201403622	1.48929682903716	1.65477429507737	1.7156079863653	1.95512948268694	1.96543237576018	mpp
1426	13.2	-0.102927380299068	-0.076283328270885	-0.100915169945166	-0.00104447647069749	0.050761431692423	1.48929682903716	1.65477429507737	1.7156079863653	1.95512948268694	1.96543237576018	mpp
1427	13.25	-0.103122134267541	-0.07642766771551	-0.101106116511267	-0.00104645277609896	0.0508574798988258	1.48929682903716	1.65477429507737	1.7156079863653	1.95512948268694	1.96543237576018	mpp
1428	13.3	-0.10331652112105	-0.0765717350775154	-0.101296703139432	-0.00104842535612688	0.0509533470525186	1.48929682903716	1.65477429507737	1.7156079863653	1.95512948268694	1.96543237576018	mpp
1429	13.35	-0.103510542927859	-0.076715531889768	-0.101486931857488	-0.00105039423176935	0.0510490341735214	1.48929682903716	1.65477429507737	1.7156079863653	1.95512948268694	1.96543237576018	mpp
1430	13.4	-0.103704201736882	-0.0768590596707949	-0.101676804674295	-0.00105235942381815	0.0511445422723118	1.48929682903716	1.65477429507737	1.7156079863653	1.95512948268694	1.96543237576018	mpp
1431	13.45	-0.103897499577938	-0.0770023199249712	-0.101866323579989	-0.00105432095287129	0.0512398723499506	1.48929682903716	1.65477429507737	1.7156079863653	1.95512948268694	1.96543237576018	mpp
1432	13.5	-0.104090438462	-0.0771453141427035	-0.102055490546228	-0.00105627883933551	0.0513350253982033	1.48929682903716	1.65477429507737	1.7156079863653	1.95512948268694	1.96543237576018	mpp
1433	13.55	-0.104283020381437	-0.0772880438006113	-0.102244307526432	-0.00105823310342878	0.0514300023996608	1.48929682903716	1.65477429507737	1.7156079863653	1.95512948268694	1.96543237576018	mpp
1434	13.6	-0.104475247310255	-0.0774305103617044	-0.102432776456014	-0.00106018376518274	0.051524804327858	1.48929682903716	1.65477429507737	1.7156079863653	1.95512948268694	1.96543237576018	mpp
1435	13.65	-0.104667121204334	-0.0775727152755582	-0.102620899252618	-0.00106213084444507	0.05161943214739	1.48929682903716	1.65477429507737	1.7156079863653	1.95512948268694	1.96543237576018	mpp
1436	13.7	-0.104858644001658	-0.0777146599784855	-0.102808677816342	-0.00106407436088187	0.0517138868140265	1.48929682903716	1.65477429507737	1.7156079863653	1.95512948268694	1.96543237576018	mpp
1437	13.75	-0.105049817622546	-0.0778563458937062	-0.10299611402996	-0.00106601433397994	0.0518081692748246	1.48929682903716	1.65477429507737	1.7156079863653	1.95512948268694	1.96543237576018	mpp
1438	13.8	-0.105240643969875	-0.0779977744315132	-0.10318320975915	-0.00106795078304913	0.0519022804682398	1.48929682903716	1.65477429507737	1.7156079863653	1.95512948268694	1.96543237576018	mpp
1439	13.85	-0.1054311249293	-0.0781389469894369	-0.103369966852704	-0.0010698837272245	0.0519962213242344	1.48929682903716	1.65477429507737	1.7156079863653	1.95512948268694	1.96543237576018	mpp
1440	13.9	-0.105621262369475	-0.0782798649524054	-0.103556387142742	-0.0010718131854686	0.0520899927643852	1.48929682903716	1.65477429507737	1.7156079863653	1.95512948268694	1.96543237576018	mpp
1441	13.95	-0.105811058142262	-0.0784205296929039	-0.103742472444923	-0.00107373917657357	0.052183595701989	1.48929682903716	1.65477429507737	1.7156079863653	1.95512948268694	1.96543237576018	mpp
1442	14	-0.106000514082946	-0.0785609425711303	-0.103928224558653	-0.00107566171916334	0.052277031042166	1.48929682903716	1.65477429507737	1.7156079863653	1.95512948268694	1.96543237576018	mpp
1443	14.05	-0.10618963201044	-0.0787011049351483	-0.104113645267286	-0.0010775808316957	0.0523702996819622	1.48929682903716	1.65477429507737	1.7156079863653	1.95512948268694	1.96543237576018	mpp
1444	14.1	-0.106378413727487	-0.0788410181210392	-0.10429873633832	-0.00107949653246434	0.0524634025104498	1.48929682903716	1.65477429507737	1.7156079863653	1.95512948268694	1.96543237576018	mpp
1445	14.15	-0.106566861020864	-0.0789806834530497	-0.104483499523603	-0.00108140883960096	0.0525563404088262	1.48929682903716	1.65477429507737	1.7156079863653	1.95512948268694	1.96543237576018	mpp
1446	14.2	-0.106754975661577	-0.0791201022437385	-0.104667936559516	-0.00108331777107718	0.0526491142505109	1.48929682903716	1.65477429507737	1.7156079863653	1.95512948268694	1.96543237576018	mpp
1447	14.25	-0.106942759405056	-0.0792592757941204	-0.104852049167173	-0.0010852233447066	0.052741724901242	1.48929682903716	1.65477429507737	1.7156079863653	1.95512948268694	1.96543237576018	mpp
1448	14.3	-0.107130213991345	-0.0793982053938075	-0.105035839052599	-0.00108712557814667	0.0528341732191698	1.48929682903716	1.65477429507737	1.7156079863653	1.95512948268694	1.96543237576018	mpp
1449	14.35	-0.107317341145293	-0.0795368923211489	-0.105219307906922	-0.00108902448890063	0.0529264600549496	1.48929682903716	1.65477429507737	1.7156079863653	1.95512948268694	1.96543237576018	mpp
1450	14.4	-0.107504142576734	-0.0796753378433681	-0.105402457406552	-0.00109092009431939	0.0530185862518336	1.48929682903716	1.65477429507737	1.7156079863653	1.95512948268694	1.96543237576018	mpp
1451	14.45	-0.107690619980677	-0.0798135432166975	-0.105585289213357	-0.00109281241160337	0.0531105526457602	1.48929682903716	1.65477429507737	1.7156079863653	1.95512948268694	1.96543237576018	mpp
1452	14.5	-0.107876775037477	-0.0799515096865121	-0.105767804974844	-0.00109470145780433	0.0532023600654426	1.48929682903716	1.65477429507737	1.7156079863653	1.95512948268694	1.96543237576018	mpp
1453	14.55	-0.108062609413016	-0.08008923848746	-0.105950006324326	-0.00109658724982715	0.0532940093324564	1.48929682903716	1.65477429507737	1.7156079863653	1.95512948268694	1.96543237576018	mpp
1454	14.6	-0.108248124758879	-0.0802267308435913	-0.106131894881101	-0.00109846980443161	0.0533855012613246	1.48929682903716	1.65477429507737	1.7156079863653	1.95512948268694	1.96543237576018	mpp
1455	14.65	-0.10843332271252	-0.0803639879684853	-0.106313472250611	-0.00110034913823412	0.0534768366596027	1.48929682903716	1.65477429507737	1.7156079863653	1.95512948268694	1.96543237576018	mpp
1456	14.7	-0.108618204897436	-0.0805010110653751	-0.106494740024612	-0.00110222526770943	0.0535680163279617	1.48929682903716	1.65477429507737	1.7156079863653	1.95512948268694	1.96543237576018	mpp
1457	14.75	-0.108802772923327	-0.0806378013272711	-0.106675699781337	-0.00110409820919231	0.0536590410602697	1.48929682903716	1.65477429507737	1.7156079863653	1.95512948268694	1.96543237576018	mpp
1458	14.8	-0.108987028386266	-0.0807743599370818	-0.106856353085655	-0.00110596797887923	0.053749911643673	1.48929682903716	1.65477429507737	1.7156079863653	1.95512948268694	1.96543237576018	mpp
1459	14.85	-0.109170972868856	-0.0809106880677334	-0.107036701489229	-0.00110783459282998	0.053840628858675	1.48929682903716	1.65477429507737	1.7156079863653	1.95512948268694	1.96543237576018	mpp
1460	14.9	-0.10935460794039	-0.081046786882287	-0.107216746530673	-0.00110969806696926	0.0539311934792151	1.48929682903716	1.65477429507737	1.7156079863653	1.95512948268694	1.96543237576018	mpp
1461	14.95	-0.109537935157004	-0.081182657534055	-0.107396489735703	-0.0011115584170883	0.0540216062727449	1.48929682903716	1.65477429507737	1.7156079863653	1.95512948268694	1.96543237576018	mpp
1462	15	-0.109720956061838	-0.0813183011667144	-0.107575932617287	-0.00111341565884642	0.0541118680003049	1.48929682903716	1.65477429507737	1.7156079863653	1.95512948268694	1.96543237576018	mpp
1463	15.05	-0.10990367218518	-0.0814537189144195	-0.1077550766758	-0.00111526980777252	0.0542019794165984	1.48929682903716	1.65477429507737	1.7156079863653	1.95512948268694	1.96543237576018	mpp
1464	15.1	-0.11008608504462	-0.0815889119019126	-0.10793392339916	-0.00111712087926665	0.054291941270066	1.48929682903716	1.65477429507737	1.7156079863653	1.95512948268694	1.96543237576018	mpp
1465	15.15	-0.110268196145194	-0.0817238812446329	-0.108112474262982	-0.00111896888860149	0.0543817543029575	1.48929682903716	1.65477429507737	1.7156079863653	1.95512948268694	1.96543237576018	mpp
1466	15.2	-0.110450006979533	-0.0818586280488237	-0.108290730730715	-0.00112081385092378	0.0544714192514036	1.48929682903716	1.65477429507737	1.7156079863653	1.95512948268694	1.96543237576018	mpp
1467	15.25	-0.110631519027999	-0.0819931534116384	-0.108468694253782	-0.00112265578125583	0.0545609368454861	1.48929682903716	1.65477429507737	1.7156079863653	1.95512948268694	1.96543237576018	mpp
1468	15.3	-0.110812733758834	-0.0821274584212446	-0.10864636627172	-0.00112449469449691	0.0546503078093076	1.48929682903716	1.65477429507737	1.7156079863653	1.95512948268694	1.96543237576018	mpp
1469	15.35	-0.110993652628292	-0.0822615441569271	-0.108823748212314	-0.00112633060542464	0.0547395328610594	1.48929682903716	1.65477429507737	1.7156079863653	1.95512948268694	1.96543237576018	mpp
1470	15.4	-0.111174277080779	-0.0823954116891886	-0.10900084149173	-0.00112816352869643	0.0548286127130894	1.48929682903716	1.65477429507737	1.7156079863653	1.95512948268694	1.96543237576018	mpp
1471	15.45	-0.111354608548984	-0.0825290620798496	-0.109177647514652	-0.0011299934788508	0.0549175480719678	1.48929682903716	1.65477429507737	1.7156079863653	1.95512948268694	1.96543237576018	mpp
1472	15.5	-0.111534648454017	-0.082662496382147	-0.109354167674405	-0.00113182047030873	0.0550063396385529	1.48929682903716	1.65477429507737	1.7156079863653	1.95512948268694	1.96543237576018	mpp
1473	15.55	-0.111714398205536	-0.0827957156408306	-0.109530403353088	-0.00113364451737502	0.0550949881080555	1.48929682903716	1.65477429507737	1.7156079863653	1.95512948268694	1.96543237576018	mpp
1474	15.6	-0.111893859201874	-0.0829287208922583	-0.109706355921698	-0.00113546563423953	0.0551834941701023	1.48929682903716	1.65477429507737	1.7156079863653	1.95512948268694	1.96543237576018	mpp
1475	15.65	-0.112073032830171	-0.0830615131644908	-0.109882026740257	-0.00113728383497855	0.0552718585087986	1.48929682903716	1.65477429507737	1.7156079863653	1.95512948268694	1.96543237576018	mpp
1476	15.7	-0.112251920466495	-0.0831940934773838	-0.110057417157931	-0.00113909913355602	0.05536008180279	1.48929682903716	1.65477429507737	1.7156079863653	1.95512948268694	1.96543237576018	mpp
1477	15.75	-0.112430523475967	-0.0833264628426797	-0.110232528513153	-0.00114091154382477	0.0554481647253229	1.48929682903716	1.65477429507737	1.7156079863653	1.95512948268694	1.96543237576018	mpp
1478	15.8	-0.112608843212883	-0.0834586222640973	-0.110407362133743	-0.0011427210795278	0.0555361079443048	1.48929682903716	1.65477429507737	1.7156079863653	1.95512948268694	1.96543237576018	mpp
1479	15.85	-0.112786881020833	-0.0835905727374211	-0.110581919337022	-0.00114452775429944	0.0556239121223635	1.48929682903716	1.65477429507737	1.7156079863653	1.95512948268694	1.96543237576018	mpp
1480	15.9	-0.112964638232817	-0.0837223152505883	-0.110756201429933	-0.00114633158166661	0.0557115779169049	1.48929682903716	1.65477429507737	1.7156079863653	1.95512948268694	1.96543237576018	mpp
1481	15.95	-0.113142116171366	-0.0838538507837755	-0.110930209709151	-0.00114813257504994	0.0557991059801705	1.48929682903716	1.65477429507737	1.7156079863653	1.95512948268694	1.96543237576018	mpp
1482	16	-0.113319316148655	-0.0839851803094837	-0.111103945461196	-0.001149930747765	0.0558864969592946	1.48929682903716	1.65477429507737	1.7156079863653	1.95512948268694	1.96543237576018	mpp
1483	16.05	-0.113496239466612	-0.0841163047926221	-0.111277409962547	-0.00115172611302337	0.0559737514963593	1.48929682903716	1.65477429507737	1.7156079863653	1.95512948268694	1.96543237576018	mpp
1484	16.1	-0.113672887417036	-0.0842472251905906	-0.111450604479747	-0.00115351868393384	0.0560608702284501	1.48929682903716	1.65477429507737	1.7156079863653	1.95512948268694	1.96543237576018	mpp
1485	16.15	-0.113849261281705	-0.0843779424533621	-0.111623530269515	-0.00115530847350351	0.0561478537877101	1.48929682903716	1.65477429507737	1.7156079863653	1.95512948268694	1.96543237576018	mpp
1486	16.2	-0.114025362332482	-0.0845084575235621	-0.111796188578849	-0.00115709549463886	0.0562347028013931	1.48929682903716	1.65477429507737	1.7156079863653	1.95512948268694	1.96543237576018	mpp
1487	16.25	-0.114201191831423	-0.0846387713365482	-0.111968580645134	-0.00115887976014689	0.056321417891917	1.48929682903716	1.65477429507737	1.7156079863653	1.95512948268694	1.96543237576018	mpp
1488	16.3	-0.114376751030886	-0.0847688848204888	-0.112140707696242	-0.00116066128273612	0.0564079996769154	1.48929682903716	1.65477429507737	1.7156079863653	1.95512948268694	1.96543237576018	mpp
1489	16.35	-0.11455204117363	-0.0848987988964396	-0.112312570950639	-0.00116244007501772	0.0564944487692891	1.48929682903716	1.65477429507737	1.7156079863653	1.95512948268694	1.96543237576018	mpp
1490	16.4	-0.114727063492921	-0.0850285144784201	-0.112484171617479	-0.0011642161495065	0.0565807657772566	1.48929682903716	1.65477429507737	1.7156079863653	1.95512948268694	1.96543237576018	mpp
1491	16.45	-0.114901819212632	-0.0851580324734884	-0.11265551089671	-0.00116598951862197	0.0566669513044042	1.48929682903716	1.65477429507737	1.7156079863653	1.95512948268694	1.96543237576018	mpp
1492	16.5	-0.115076309547344	-0.0852873537818152	-0.112826589979167	-0.00116776019468932	0.056753005949735	1.48929682903716	1.65477429507737	1.7156079863653	1.95512948268694	1.96543237576018	mpp
1493	16.55	-0.115250535702442	-0.0854164792967569	-0.11299741004667	-0.00116952818994045	0.0568389303077178	1.48929682903716	1.65477429507737	1.7156079863653	1.95512948268694	1.96543237576018	mpp
1494	16.6	-0.115424498874215	-0.0855454099049277	-0.113167972272121	-0.00117129351651494	0.0569247249683346	1.48929682903716	1.65477429507737	1.7156079863653	1.95512948268694	1.96543237576018	mpp
1495	16.65	-0.115598200249949	-0.0856741464862703	-0.113338277819596	-0.00117305618646103	0.0570103905171284	1.48929682903716	1.65477429507737	1.7156079863653	1.95512948268694	1.96543237576018	mpp
1496	16.7	-0.115771641008026	-0.0858026899141263	-0.113508327844437	-0.00117481621173656	0.0570959275352492	1.48929682903716	1.65477429507737	1.7156079863653	1.95512948268694	1.96543237576018	mpp
1497	16.75	-0.11594482231801	-0.085931041055305	-0.113678123493346	-0.00117657360420995	0.0571813365995004	1.48929682903716	1.65477429507737	1.7156079863653	1.95512948268694	1.96543237576018	mpp
1498	16.8	-0.116117745340747	-0.0860592007701519	-0.113847665904474	-0.0011783283756611	0.0572666182823843	1.48929682903716	1.65477429507737	1.7156079863653	1.95512948268694	1.96543237576018	mpp
1499	16.85	-0.116290411228452	-0.0861871699126159	-0.114016956207509	-0.00118008053778235	0.0573517731521463	1.48929682903716	1.65477429507737	1.7156079863653	1.95512948268694	1.96543237576018	mpp
1500	16.9	-0.116462821124796	-0.0863149493303154	-0.114185995523765	-0.00118183010217934	0.0574368017728197	1.48929682903716	1.65477429507737	1.7156079863653	1.95512948268694	1.96543237576018	mpp
1501	16.95	-0.116634976164999	-0.0864425398646044	-0.114354784966268	-0.00118357708037194	0.0575217047042691	1.48929682903716	1.65477429507737	1.7156079863653	1.95512948268694	1.96543237576018	mpp
1502	17	-0.116806877475916	-0.0865699423506364	-0.114523325639844	-0.00118532148379514	0.057606482502233	1.48929682903716	1.65477429507737	1.7156079863653	1.95512948268694	1.96543237576018	mpp
1503	17.05	-0.116978526176121	-0.086697157617429	-0.114691618641198	-0.0011870633237999	0.0576911357183668	1.48929682903716	1.65477429507737	1.7156079863653	1.95512948268694	1.96543237576018	mpp
1504	17.1	-0.117149923375993	-0.0868241864879258	-0.114859665059003	-0.00118880261165402	0.0577756649002844	1.48929682903716	1.65477429507737	1.7156079863653	1.95512948268694	1.96543237576018	mpp
1505	17.15	-0.117321070177803	-0.0869510297790597	-0.115027465973977	-0.001190539358543	0.0578600705915997	1.48929682903716	1.65477429507737	1.7156079863653	1.95512948268694	1.96543237576018	mpp
1506	17.2	-0.117491967675789	-0.0870776883018131	-0.115195022458971	-0.00119227357557086	0.057944353331967	1.48929682903716	1.65477429507737	1.7156079863653	1.95512948268694	1.96543237576018	mpp
1507	17.25	-0.117662616956246	-0.0872041628612793	-0.11536233557904	-0.00119400527376099	0.0580285136571219	1.48929682903716	1.65477429507737	1.7156079863653	1.95512948268694	1.96543237576018	mpp
1508	17.3	-0.117833019097603	-0.0873304542567215	-0.11552940639153	-0.00119573446405697	0.0581125520989202	1.48929682903716	1.65477429507737	1.7156079863653	1.95512948268694	1.96543237576018	mpp
1509	17.35	-0.118003175170501	-0.0874565632816321	-0.115696235946152	-0.00119746115732334	0.0581964691853781	1.48929682903716	1.65477429507737	1.7156079863653	1.95512948268694	1.96543237576018	mpp
1510	17.4	-0.118173086237872	-0.087582490723791	-0.115862825285058	-0.00119918536434644	0.0582802654407099	1.48929682903716	1.65477429507737	1.7156079863653	1.95512948268694	1.96543237576018	mpp
1511	17.45	-0.118342753355021	-0.0877082373653224	-0.116029175442921	-0.00120090709583517	0.0583639413853669	1.48929682903716	1.65477429507737	1.7156079863653	1.95512948268694	1.96543237576018	mpp
1512	17.5	-0.118512177569696	-0.0878338039827522	-0.116195287447006	-0.00120262636242176	0.0584474975360749	1.48929682903716	1.65477429507737	1.7156079863653	1.95512948268694	1.96543237576018	mpp
1513	17.55	-0.118681359922167	-0.0879591913470635	-0.116361162317247	-0.00120434317466258	0.0585309344058715	1.48929682903716	1.65477429507737	1.7156079863653	1.95512948268694	1.96543237576018	mpp
1514	17.6	-0.1188503014453	-0.0880844002237521	-0.116526801066317	-0.00120605754303885	0.0586142525041424	1.48929682903716	1.65477429507737	1.7156079863653	1.95512948268694	1.96543237576018	mpp
1515	17.65	-0.119019003164631	-0.0882094313728806	-0.116692204699702	-0.00120776947795738	0.0586974523366586	1.48929682903716	1.65477429507737	1.7156079863653	1.95512948268694	1.96543237576018	mpp
1516	17.7	-0.119187466098437	-0.0883342855491328	-0.116857374215774	-0.00120947898975137	0.0587805344056113	1.48929682903716	1.65477429507737	1.7156079863653	1.95512948268694	1.96543237576018	mpp
1517	17.75	-0.119355691257811	-0.0884589635018665	-0.117022310605857	-0.00121118608868107	0.0588634992096477	1.48929682903716	1.65477429507737	1.7156079863653	1.95512948268694	1.96543237576018	mpp
1518	17.8	-0.119523679646728	-0.0885834659751657	-0.1171870148543	-0.00121289078493453	0.0589463472439059	1.48929682903716	1.65477429507737	1.7156079863653	1.95512948268694	1.96543237576018	mpp
1519	17.85	-0.119691432262119	-0.0887077937078933	-0.117351487938544	-0.0012145930886283	0.0590290790000494	1.48929682903716	1.65477429507737	1.7156079863653	1.95512948268694	1.96543237576018	mpp
1520	17.9	-0.119858950093938	-0.0888319474337411	-0.117515730829189	-0.00121629300980816	0.059111694966301	1.48929682903716	1.65477429507737	1.7156079863653	1.95512948268694	1.96543237576018	mpp
1521	17.95	-0.120026234125231	-0.0889559278812815	-0.117679744490064	-0.00121799055844975	0.0591941956274765	1.48929682903716	1.65477429507737	1.7156079863653	1.95512948268694	1.96543237576018	mpp
1522	18	-0.120193285332204	-0.0890797357740162	-0.117843529878288	-0.00121968574445932	0.0592765814650179	1.48929682903716	1.65477429507737	1.7156079863653	1.95512948268694	1.96543237576018	mpp
1523	18.05	-0.120360104684286	-0.0892033718304266	-0.11800708794434	-0.00122137857767436	0.0593588529570261	1.48929682903716	1.65477429507737	1.7156079863653	1.95512948268694	1.96543237576018	mpp
1524	18.1	-0.1205266931442	-0.0893268367640215	-0.118170419632121	-0.00122306906786427	0.0594410105782934	1.48929682903716	1.65477429507737	1.7156079863653	1.95512948268694	1.96543237576018	mpp
1525	18.15	-0.120693051668022	-0.0894501312833858	-0.118333525879016	-0.00122475722473106	0.0595230548003353	1.48929682903716	1.65477429507737	1.7156079863653	1.95512948268694	1.96543237576018	mpp
1526	18.2	-0.12085918120525	-0.0895732560922274	-0.118496407615961	-0.00122644305790994	0.0596049860914225	1.48929682903716	1.65477429507737	1.7156079863653	1.95512948268694	1.96543237576018	mpp
1527	18.25	-0.121025082698866	-0.0896962118894246	-0.118659065767502	-0.00122812657696999	0.0596868049166112	1.48929682903716	1.65477429507737	1.7156079863653	1.95512948268694	1.96543237576018	mpp
1528	18.3	-0.121190757085394	-0.089818999369072	-0.118821501251855	-0.00122980779141481	0.059768511737775	1.48929682903716	1.65477429507737	1.7156079863653	1.95512948268694	1.96543237576018	mpp
1529	18.35	-0.121356205294969	-0.0899416192205264	-0.118983714980971	-0.00123148671068312	0.0598501070136344	1.48929682903716	1.65477429507737	1.7156079863653	1.95512948268694	1.96543237576018	mpp
1530	18.4	-0.121521428251393	-0.0900640721284518	-0.11914570786059	-0.00123316334414937	0.0599315911997874	1.48929682903716	1.65477429507737	1.7156079863653	1.95512948268694	1.96543237576018	mpp
1531	18.45	-0.121686426872196	-0.0901863587728641	-0.119307480790307	-0.00123483770112441	0.0600129647487389	1.48929682903716	1.65477429507737	1.7156079863653	1.95512948268694	1.96543237576018	mpp
1532	18.5	-0.121851202068695	-0.0903084798291753	-0.119469034663622	-0.00123650979085601	0.0600942281099301	1.48929682903716	1.65477429507737	1.7156079863653	1.95512948268694	1.96543237576018	mpp
1533	18.55	-0.122015754746056	-0.0904304359682368	-0.119630370368004	-0.00123817962252951	0.0601753817297677	1.48929682903716	1.65477429507737	1.7156079863653	1.95512948268694	1.96543237576018	mpp
1534	18.6	-0.122180085803348	-0.0905522278563822	-0.119791488784947	-0.0012398472052684	0.0602564260516519	1.48929682903716	1.65477429507737	1.7156079863653	1.95512948268694	1.96543237576018	mpp
1535	18.65	-0.122344196133602	-0.0906738561554706	-0.119952390790023	-0.0012415125481349	0.0603373615160055	1.48929682903716	1.65477429507737	1.7156079863653	1.95512948268694	1.96543237576018	mpp
1536	18.7	-0.122508086623867	-0.0907953215229274	-0.12011307725294	-0.00124317566013052	0.0604181885603009	1.48929682903716	1.65477429507737	1.7156079863653	1.95512948268694	1.96543237576018	mpp
1537	18.75	-0.122671758155269	-0.0909166246117869	-0.120273549037596	-0.00124483655019665	0.0604989076190886	1.48929682903716	1.65477429507737	1.7156079863653	1.95512948268694	1.96543237576018	mpp
1538	18.8	-0.12283521160306	-0.0910377660707323	-0.120433807002134	-0.00124649522721511	0.0605795191240238	1.48929682903716	1.65477429507737	1.7156079863653	1.95512948268694	1.96543237576018	mpp
1539	18.85	-0.122998447836679	-0.0911587465441368	-0.120593851998995	-0.0012481517000087	0.0606600235038934	1.48929682903716	1.65477429507737	1.7156079863653	1.95512948268694	1.96543237576018	mpp
1540	18.9	-0.123161467719803	-0.0912795666721034	-0.120753684874971	-0.00124980597734174	0.0607404211846431	1.48929682903716	1.65477429507737	1.7156079863653	1.95512948268694	1.96543237576018	mpp
1541	18.95	-0.123324272110399	-0.0914002270905044	-0.120913306471257	-0.00125145806792065	0.0608207125894032	1.48929682903716	1.65477429507737	1.7156079863653	1.95512948268694	1.96543237576018	mpp
1542	19	-0.12348686186078	-0.0915207284310204	-0.121072717623502	-0.00125310798039444	0.0609008981385146	1.48929682903716	1.65477429507737	1.7156079863653	1.95512948268694	1.96543237576018	mpp
1543	19.05	-0.123649237817656	-0.0916410713211788	-0.121231919161863	-0.00125475572335526	0.0609809782495547	1.48929682903716	1.65477429507737	1.7156079863653	1.95512948268694	1.96543237576018	mpp
1544	19.1	-0.123811400822182	-0.0917612563843923	-0.121390911911052	-0.00125640130533892	0.0610609533373629	1.48929682903716	1.65477429507737	1.7156079863653	1.95512948268694	1.96543237576018	mpp
1545	19.15	-0.123973351710014	-0.0918812842399963	-0.121549696690387	-0.00125804473482539	0.0611408238140651	1.48929682903716	1.65477429507737	1.7156079863653	1.95512948268694	1.96543237576018	mpp
1546	19.2	-0.124135091311355	-0.0920011555032858	-0.121708274313842	-0.00125968602023934	0.061220590089099	1.48929682903716	1.65477429507737	1.7156079863653	1.95512948268694	1.96543237576018	mpp
1547	19.25	-0.124296620451009	-0.0921208707855532	-0.121866645590094	-0.00126132516995063	0.0613002525692385	1.48929682903716	1.65477429507737	1.7156079863653	1.95512948268694	1.96543237576018	mpp
1548	19.3	-0.124457939948426	-0.0922404306941234	-0.122024811322574	-0.00126296219227479	0.0613798116586177	1.48929682903716	1.65477429507737	1.7156079863653	1.95512948268694	1.96543237576018	mpp
1549	19.35	-0.124619050617751	-0.0923598358323909	-0.122182772309512	-0.00126459709547353	0.0614592677587548	1.48929682903716	1.65477429507737	1.7156079863653	1.95512948268694	1.96543237576018	mpp
1550	19.4	-0.124779953267877	-0.0924790867998543	-0.122340529343985	-0.00126622988775523	0.0615386212685762	1.48929682903716	1.65477429507737	1.7156079863653	1.95512948268694	1.96543237576018	mpp
1551	19.45	-0.124940648702483	-0.0925981841921524	-0.122498083213962	-0.00126786057727543	0.0616178725844393	1.48929682903716	1.65477429507737	1.7156079863653	1.95512948268694	1.96543237576018	mpp
1552	19.5	-0.12510113772009	-0.0927171286010983	-0.122655434702352	-0.00126948917213725	0.061697022100156	1.48929682903716	1.65477429507737	1.7156079863653	1.95512948268694	1.96543237576018	mpp
1553	19.55	-0.125261421114103	-0.0928359206147136	-0.12281258458705	-0.00127111568039194	0.0617760702070153	1.48929682903716	1.65477429507737	1.7156079863653	1.95512948268694	1.96543237576018	mpp
1554	19.6	-0.125421499672857	-0.0929545608172627	-0.122969533640977	-0.00127274011003929	0.0618550172938059	1.48929682903716	1.65477429507737	1.7156079863653	1.95512948268694	1.96543237576018	mpp
1555	19.65	-0.125581374179662	-0.0930730497892865	-0.123126282632132	-0.00127436246902809	0.0619338637468386	1.48929682903716	1.65477429507737	1.7156079863653	1.95512948268694	1.96543237576018	mpp
1556	19.7	-0.125741045412848	-0.0931913881076347	-0.123282832323629	-0.00127598276525661	0.0620126099499683	1.48929682903716	1.65477429507737	1.7156079863653	1.95512948268694	1.96543237576018	mpp
1557	19.75	-0.125900514145811	-0.0933095763454995	-0.123439183473742	-0.00127760100657305	0.0620912562846159	1.48929682903716	1.65477429507737	1.7156079863653	1.95512948268694	1.96543237576018	mpp
1558	19.8	-0.126059781147055	-0.0934276150724474	-0.123595336835952	-0.00127921720077593	0.0621698031297895	1.48929682903716	1.65477429507737	1.7156079863653	1.95512948268694	1.96543237576018	mpp
1559	19.85	-0.126218847180234	-0.0935455048544515	-0.123751293158984	-0.00128083135561461	0.0622482508621064	1.48929682903716	1.65477429507737	1.7156079863653	1.95512948268694	1.96543237576018	mpp
1560	19.9	-0.126377713004196	-0.0936632462539229	-0.123907053186851	-0.00128244347878965	0.0623265998558134	1.48929682903716	1.65477429507737	1.7156079863653	1.95512948268694	1.96543237576018	mpp
1561	19.95	-0.126536379373027	-0.0937808398297424	-0.124062617658896	-0.00128405357795329	0.0624048504828079	1.48929682903716	1.65477429507737	1.7156079863653	1.95512948268694	1.96543237576018	mpp
1562	20	-0.126694847036091	-0.0938982861372912	-0.124217987309832	-0.00128566166070985	0.062483003112659	1.48929682903716	1.65477429507737	1.7156079863653	1.95512948268694	1.96543237576018	mpp
1563	20.05	-0.126853116738069	-0.0940155857284813	-0.124373162869784	-0.00128726773461613	0.062561058112627	1.48929682903716	1.65477429507737	1.7156079863653	1.95512948268694	1.96543237576018	mpp
1564	20.1	-0.127011189219005	-0.0941327391517861	-0.124528145064327	-0.00128887180718189	0.0626390158476842	1.48929682903716	1.65477429507737	1.7156079863653	1.95512948268694	1.96543237576018	mpp
1565	20.15	-0.127169065214342	-0.0942497469522705	-0.124682934614527	-0.00129047388587017	0.0627168766805346	1.48929682903716	1.65477429507737	1.7156079863653	1.95512948268694	1.96543237576018	mpp
1566	20.2	-0.127326745454965	-0.0943666096716196	-0.124837532236978	-0.00129207397809777	0.0627946409716332	1.48929682903716	1.65477429507737	1.7156079863653	1.95512948268694	1.96543237576018	mpp
1567	20.25	-0.127484230667236	-0.0944833278481692	-0.124991938643846	-0.00129367209123562	0.0628723090792064	1.48929682903716	1.65477429507737	1.7156079863653	1.95512948268694	1.96543237576018	mpp
1568	20.3	-0.12764152157304	-0.0945999020169335	-0.125146154542899	-0.00129526823260917	0.0629498813592703	1.48929682903716	1.65477429507737	1.7156079863653	1.95512948268694	1.96543237576018	mpp
1569	20.35	-0.127798618889817	-0.0947163327096347	-0.125300180637553	-0.0012968624094988	0.0630273581656501	1.48929682903716	1.65477429507737	1.7156079863653	1.95512948268694	1.96543237576018	mpp
1570	20.4	-0.127955523330603	-0.0948326204547308	-0.125454017626905	-0.00129845462914019	0.0631047398499993	1.48929682903716	1.65477429507737	1.7156079863653	1.95512948268694	1.96543237576018	mpp
1571	20.45	-0.128112235604068	-0.0949487657774435	-0.125607666205769	-0.00130004489872471	0.0631820267618175	1.48929682903716	1.65477429507737	1.7156079863653	1.95512948268694	1.96543237576018	mpp
1572	20.5	-0.128268756414553	-0.0950647691997862	-0.125761127064718	-0.0013016332253998	0.0632592192484698	1.48929682903716	1.65477429507737	1.7156079863653	1.95512948268694	1.96543237576018	mpp
1573	20.55	-0.128425086462107	-0.0951806312405913	-0.125914400890115	-0.00130321961626935	0.063336317655204	1.48929682903716	1.65477429507737	1.7156079863653	1.95512948268694	1.96543237576018	mpp
1574	20.6	-0.128581226442523	-0.095296352415537	-0.126067488364149	-0.00130480407839406	0.0634133223251696	1.48929682903716	1.65477429507737	1.7156079863653	1.95512948268694	1.96543237576018	mpp
1575	20.65	-0.128737177047375	-0.0954119332371744	-0.126220390164874	-0.00130638661879182	0.0634902335994347	1.48929682903716	1.65477429507737	1.7156079863653	1.95512948268694	1.96543237576018	mpp
1576	20.7	-0.128892938964052	-0.0955273742149539	-0.126373106966242	-0.00130796724443805	0.0635670518170045	1.48929682903716	1.65477429507737	1.7156079863653	1.95512948268694	1.96543237576018	mpp
1577	20.75	-0.129048512875796	-0.0956426758552511	-0.126525639438137	-0.00130954596226609	0.0636437773148379	1.48929682903716	1.65477429507737	1.7156079863653	1.95512948268694	1.96543237576018	mpp
1578	20.8	-0.129203899461736	-0.0957578386613933	-0.126677988246411	-0.00131112277916752	0.0637204104278654	1.48929682903716	1.65477429507737	1.7156079863653	1.95512948268694	1.96543237576018	mpp
1579	20.85	-0.129359099396919	-0.0958728631336847	-0.126830154052915	-0.00131269770199255	0.0637969514890058	1.48929682903716	1.65477429507737	1.7156079863653	1.95512948268694	1.96543237576018	mpp
1580	20.9	-0.129514113352352	-0.0959877497694317	-0.126982137515535	-0.00131427073755032	0.0638734008291832	1.48929682903716	1.65477429507737	1.7156079863653	1.95512948268694	1.96543237576018	mpp
1581	20.95	-0.129668941995027	-0.0961024990629684	-0.127133939288227	-0.0013158418926093	0.0639497587773437	1.48929682903716	1.65477429507737	1.7156079863653	1.95512948268694	1.96543237576018	mpp
1582	21	-0.12982358598796	-0.0962171115056809	-0.127285560021044	-0.00131741117389757	0.0640260256604717	1.48929682903716	1.65477429507737	1.7156079863653	1.95512948268694	1.96543237576018	mpp
1583	21.05	-0.129978045990225	-0.0963315875860325	-0.127437000360174	-0.0013189785881032	0.0641022018036067	1.48929682903716	1.65477429507737	1.7156079863653	1.95512948268694	1.96543237576018	mpp
1584	21.1	-0.130132322656982	-0.0964459277895871	-0.12758826094797	-0.00132054414187458	0.0641782875298591	1.48929682903716	1.65477429507737	1.7156079863653	1.95512948268694	1.96543237576018	mpp
1585	21.15	-0.130286416639512	-0.0965601325990341	-0.127739342422981	-0.00132210784182071	0.064254283160426	1.48929682903716	1.65477429507737	1.7156079863653	1.95512948268694	1.96543237576018	mpp
1586	21.2	-0.130440328585251	-0.0966742024942117	-0.127890245419985	-0.00132366969451157	0.0643301890146077	1.48929682903716	1.65477429507737	1.7156079863653	1.95512948268694	1.96543237576018	mpp
1587	21.25	-0.130594059137819	-0.0967881379521305	-0.128040970570018	-0.00132522970647843	0.0644060054098225	1.48929682903716	1.65477429507737	1.7156079863653	1.95512948268694	1.96543237576018	mpp
1588	21.3	-0.13074760893705	-0.0969019394469969	-0.128191518500408	-0.00132678788421415	0.0644817326616231	1.48929682903716	1.65477429507737	1.7156079863653	1.95512948268694	1.96543237576018	mpp
1589	21.35	-0.130900978619029	-0.0970156074502358	-0.128341889834803	-0.00132834423417351	0.0645573710837111	1.48929682903716	1.65477429507737	1.7156079863653	1.95512948268694	1.96543237576018	mpp
1590	21.4	-0.131054168816117	-0.0971291424305139	-0.128492085193202	-0.00132989876277352	0.0646329209879525	1.48929682903716	1.65477429507737	1.7156079863653	1.95512948268694	1.96543237576018	mpp
1591	21.45	-0.131207180156983	-0.0972425448537617	-0.128642105191983	-0.00133145147639375	0.064708382684393	1.48929682903716	1.65477429507737	1.7156079863653	1.95512948268694	1.96543237576018	mpp
1592	21.5	-0.131360013266636	-0.0973558151831962	-0.128791950443937	-0.00133300238137658	0.0647837564812724	1.48929682903716	1.65477429507737	1.7156079863653	1.95512948268694	1.96543237576018	mpp
1593	21.55	-0.131512668766452	-0.0974689538793428	-0.128941621558292	-0.00133455148402757	0.0648590426850392	1.48929682903716	1.65477429507737	1.7156079863653	1.95512948268694	1.96543237576018	mpp
1594	21.6	-0.131665147274206	-0.0975819614000572	-0.129091119140745	-0.0013360987906157	0.0649342416003658	1.48929682903716	1.65477429507737	1.7156079863653	1.95512948268694	1.96543237576018	mpp
1595	21.65	-0.131817449404098	-0.097694838200547	-0.12924044379349	-0.00133764430737371	0.0650093535301623	1.48929682903716	1.65477429507737	1.7156079863653	1.95512948268694	1.96543237576018	mpp
1596	21.7	-0.131969575766787	-0.0978075847333931	-0.129389596115246	-0.00133918804049836	0.0650843787755907	1.48929682903716	1.65477429507737	1.7156079863653	1.95512948268694	1.96543237576018	mpp
1597	21.75	-0.132121526969414	-0.0979202014485707	-0.129538576701285	-0.00134072999615075	0.0651593176360795	1.48929682903716	1.65477429507737	1.7156079863653	1.95512948268694	1.96543237576018	mpp
1598	21.8	-0.132273303615632	-0.0980326887934706	-0.129687386143461	-0.00134227018045658	0.0652341704093372	1.48929682903716	1.65477429507737	1.7156079863653	1.95512948268694	1.96543237576018	mpp
1599	21.85	-0.132424906305638	-0.0981450472129199	-0.129836025030233	-0.00134380859950645	0.0653089373913662	1.48929682903716	1.65477429507737	1.7156079863653	1.95512948268694	1.96543237576018	mpp
1600	21.9	-0.132576335636194	-0.0982572771492019	-0.1299844939467	-0.00134534525935614	0.0653836188764765	1.48929682903716	1.65477429507737	1.7156079863653	1.95512948268694	1.96543237576018	mpp
1601	21.95	-0.132727592200659	-0.0983693790420773	-0.130132793474619	-0.00134688016602687	0.0654582151572992	1.48929682903716	1.65477429507737	1.7156079863653	1.95512948268694	1.96543237576018	mpp
1602	22	-0.132878676589016	-0.0984813533288037	-0.130280924192439	-0.00134841332550562	0.0655327265247999	1.48929682903716	1.65477429507737	1.7156079863653	1.95512948268694	1.96543237576018	mpp
1603	22.05	-0.133029589387895	-0.0985932004441557	-0.130428886675324	-0.00134994474374534	0.065607153268292	1.48929682903716	1.65477429507737	1.7156079863653	1.95512948268694	1.96543237576018	mpp
1604	22.1	-0.133180331180605	-0.0987049208204448	-0.130576681495176	-0.00135147442666527	0.0656814956754495	1.48929682903716	1.65477429507737	1.7156079863653	1.95512948268694	1.96543237576018	mpp
1605	22.15	-0.133330902547157	-0.0988165148875383	-0.130724309220668	-0.00135300238015118	0.0657557540323205	1.48929682903716	1.65477429507737	1.7156079863653	1.95512948268694	1.96543237576018	mpp
1606	22.2	-0.133481304064289	-0.0989279830728792	-0.130871770417264	-0.00135452861005566	0.0658299286233395	1.48929682903716	1.65477429507737	1.7156079863653	1.95512948268694	1.96543237576018	mpp
1607	22.25	-0.133631536305496	-0.0990393258015051	-0.131019065647246	-0.00135605312219834	0.0659040197313405	1.48929682903716	1.65477429507737	1.7156079863653	1.95512948268694	1.96543237576018	mpp
1608	22.3	-0.13378159984105	-0.099150543496067	-0.131166195469739	-0.00135757592236619	0.0659780276375693	1.48929682903716	1.65477429507737	1.7156079863653	1.95512948268694	1.96543237576018	mpp
1609	22.35	-0.13393149523803	-0.0992616365768482	-0.131313160440734	-0.00135909701631376	0.0660519526216962	1.48929682903716	1.65477429507737	1.7156079863653	1.95512948268694	1.96543237576018	mpp
1610	22.4	-0.134081223060346	-0.0993726054617825	-0.131459961113117	-0.00136061640976342	0.0661257949618282	1.48929682903716	1.65477429507737	1.7156079863653	1.95512948268694	1.96543237576018	mpp
1611	22.45	-0.134230783868761	-0.099483450566473	-0.131606598036689	-0.00136213410840565	0.0661995549345211	1.48929682903716	1.65477429507737	1.7156079863653	1.95512948268694	1.96543237576018	mpp
1612	22.5	-0.134380178220918	-0.0995941723042101	-0.13175307175819	-0.00136365011789924	0.066273232814792	1.48929682903716	1.65477429507737	1.7156079863653	1.95512948268694	1.96543237576018	mpp
1613	22.55	-0.134529406671365	-0.0997047710859891	-0.131899382821327	-0.00136516444387156	0.0663468288761307	1.48929682903716	1.65477429507737	1.7156079863653	1.95512948268694	1.96543237576018	mpp
1614	22.6	-0.134678469771576	-0.0998152473205286	-0.132045531766794	-0.00136667709191883	0.0664203433905118	1.48929682903716	1.65477429507737	1.7156079863653	1.95512948268694	1.96543237576018	mpp
1615	22.65	-0.134827368069977	-0.0999256014142877	-0.132191519132294	-0.0013681880676063	0.0664937766284067	1.48929682903716	1.65477429507737	1.7156079863653	1.95512948268694	1.96543237576018	mpp
1616	22.7	-0.134976102111969	-0.100035833771484	-0.132337345452566	-0.00136969737646854	0.0665671288587948	1.48929682903716	1.65477429507737	1.7156079863653	1.95512948268694	1.96543237576018	mpp
1617	22.75	-0.135124672439952	-0.100145944794109	-0.132483011259407	-0.00137120502400966	0.0666404003491751	1.48929682903716	1.65477429507737	1.7156079863653	1.95512948268694	1.96543237576018	mpp
1618	22.8	-0.135273079593348	-0.100255934881948	-0.132628517081691	-0.00137271101570356	0.0667135913655776	1.48929682903716	1.65477429507737	1.7156079863653	1.95512948268694	1.96543237576018	mpp
1619	22.85	-0.13542132410862	-0.100365804432597	-0.132773863445396	-0.00137421535699411	0.0667867021725748	1.48929682903716	1.65477429507737	1.7156079863653	1.95512948268694	1.96543237576018	mpp
1620	22.9	-0.135569406519302	-0.100475553841475	-0.132919050873623	-0.00137571805329544	0.0668597330332926	1.48929682903716	1.65477429507737	1.7156079863653	1.95512948268694	1.96543237576018	mpp
1621	22.95	-0.135717327356014	-0.100585183501845	-0.133064079886621	-0.00137721910999214	0.0669326842094212	1.48929682903716	1.65477429507737	1.7156079863653	1.95512948268694	1.96543237576018	mpp
1622	23	-0.135865087146489	-0.100694693804831	-0.133208951001805	-0.00137871853243948	0.0670055559612264	1.48929682903716	1.65477429507737	1.7156079863653	1.95512948268694	1.96543237576018	mpp
1623	23.05	-0.136012686415595	-0.10080408513943	-0.133353664733781	-0.00138021632596366	0.0670783485475603	1.48929682903716	1.65477429507737	1.7156079863653	1.95512948268694	1.96543237576018	mpp
1624	23.1	-0.136160125685351	-0.100913357892532	-0.133498221594364	-0.00138171249586199	0.0671510622258719	1.48929682903716	1.65477429507737	1.7156079863653	1.95512948268694	1.96543237576018	mpp
1625	23.15	-0.136307405474957	-0.101022512448934	-0.133642622092603	-0.00138320704740315	0.067223697252218	1.48929682903716	1.65477429507737	1.7156079863653	1.95512948268694	1.96543237576018	mpp
1626	23.2	-0.136454526300809	-0.101131549191357	-0.133786866734798	-0.00138469998582735	0.0672962538812734	1.48929682903716	1.65477429507737	1.7156079863653	1.95512948268694	1.96543237576018	mpp
1627	23.25	-0.136601488676522	-0.10124046850046	-0.133930956024523	-0.00138619131634664	0.0673687323663415	1.48929682903716	1.65477429507737	1.7156079863653	1.95512948268694	1.96543237576018	mpp
1628	23.3	-0.136748293112951	-0.101349270754858	-0.134074890462648	-0.00138768104414501	0.0674411329593645	1.48929682903716	1.65477429507737	1.7156079863653	1.95512948268694	1.96543237576018	mpp
1629	23.35	-0.136894940118214	-0.101457956331134	-0.134218670547354	-0.00138916917437867	0.067513455910934	1.48929682903716	1.65477429507737	1.7156079863653	1.95512948268694	1.96543237576018	mpp
1630	23.4	-0.137041430197707	-0.101566525603858	-0.13436229677416	-0.00139065571217626	0.0675857014703004	1.48929682903716	1.65477429507737	1.7156079863653	1.95512948268694	1.96543237576018	mpp
1631	23.45	-0.137187763854131	-0.101674978945599	-0.134505769635937	-0.00139214066263902	0.0676578698853837	1.48929682903716	1.65477429507737	1.7156079863653	1.95512948268694	1.96543237576018	mpp
1632	23.5	-0.137333941587506	-0.101783316726941	-0.134649089622931	-0.00139362403084102	0.0677299614027828	1.48929682903716	1.65477429507737	1.7156079863653	1.95512948268694	1.96543237576018	mpp
1633	23.55	-0.137479963895196	-0.101891539316498	-0.134792257222781	-0.00139510582182934	0.0678019762677858	1.48929682903716	1.65477429507737	1.7156079863653	1.95512948268694	1.96543237576018	mpp
1634	23.6	-0.137625831271924	-0.10199964708093	-0.13493527292054	-0.0013965860406243	0.0678739147243795	1.48929682903716	1.65477429507737	1.7156079863653	1.95512948268694	1.96543237576018	mpp
1635	23.65	-0.137771544209796	-0.102107640384954	-0.135078137198693	-0.00139806469221964	0.0679457770152588	1.48929682903716	1.65477429507737	1.7156079863653	1.95512948268694	1.96543237576018	mpp
1636	23.7	-0.137917103198318	-0.102215519591361	-0.135220850537175	-0.00139954178158273	0.068017563381837	1.48929682903716	1.65477429507737	1.7156079863653	1.95512948268694	1.96543237576018	mpp
1637	23.75	-0.138062508724416	-0.10232328506103	-0.135363413413394	-0.00140101731365473	0.0680892740642545	1.48929682903716	1.65477429507737	1.7156079863653	1.95512948268694	1.96543237576018	mpp
1638	23.8	-0.138207761272452	-0.10243093715294	-0.135505826302243	-0.00140249129335082	0.0681609093013884	1.48929682903716	1.65477429507737	1.7156079863653	1.95512948268694	1.96543237576018	mpp
1639	23.85	-0.138352861324249	-0.102538476224188	-0.135648089676124	-0.00140396372556039	0.0682324693308621	1.48929682903716	1.65477429507737	1.7156079863653	1.95512948268694	1.96543237576018	mpp
1640	23.9	-0.138497809359104	-0.102645902629998	-0.135790204004966	-0.0014054346151472	0.0683039543890541	1.48929682903716	1.65477429507737	1.7156079863653	1.95512948268694	1.96543237576018	mpp
1641	23.95	-0.138642605853808	-0.10275321672374	-0.135932169756237	-0.00140690396694959	0.0683753647111072	1.48929682903716	1.65477429507737	1.7156079863653	1.95512948268694	1.96543237576018	mpp
1642	24	-0.138787251282667	-0.102860418856938	-0.136073987394971	-0.00140837178578067	0.0684467005309377	1.48929682903716	1.65477429507737	1.7156079863653	1.95512948268694	1.96543237576018	mpp
1643	24.05	-0.138931746117516	-0.102967509379287	-0.136215657383779	-0.00140983807642849	0.0685179620812441	1.48929682903716	1.65477429507737	1.7156079863653	1.95512948268694	1.96543237576018	mpp
1644	24.1	-0.139076090827739	-0.103074488638665	-0.136357180182868	-0.00141130284365622	0.0685891495935162	1.48929682903716	1.65477429507737	1.7156079863653	1.95512948268694	1.96543237576018	mpp
1645	24.15	-0.139220285880289	-0.103181356981148	-0.136498556250062	-0.00141276609220235	0.0686602632980437	1.48929682903716	1.65477429507737	1.7156079863653	1.95512948268694	1.96543237576018	mpp
1646	24.2	-0.1393643317397	-0.10328811475102	-0.136639786040815	-0.00141422782678083	0.0687313034239249	1.48929682903716	1.65477429507737	1.7156079863653	1.95512948268694	1.96543237576018	mpp
1647	24.25	-0.139508228868109	-0.103394762290789	-0.136780870008229	-0.00141568805208131	0.0688022701990754	1.48929682903716	1.65477429507737	1.7156079863653	1.95512948268694	1.96543237576018	mpp
1648	24.3	-0.139651977725274	-0.103501299941197	-0.136921808603072	-0.00141714677276926	0.0688731638502364	1.48929682903716	1.65477429507737	1.7156079863653	1.95512948268694	1.96543237576018	mpp
1649	24.35	-0.139795578768587	-0.103607728041234	-0.137062602273795	-0.00141860399348616	0.0689439846029837	1.48929682903716	1.65477429507737	1.7156079863653	1.95512948268694	1.96543237576018	mpp
1650	24.4	-0.139939032453094	-0.103714046928153	-0.137203251466548	-0.00142005971884968	0.0690147326817354	1.48929682903716	1.65477429507737	1.7156079863653	1.95512948268694	1.96543237576018	mpp
1651	24.45	-0.14008233923151	-0.103820256937478	-0.137343756625196	-0.00142151395345384	0.0690854083097606	1.48929682903716	1.65477429507737	1.7156079863653	1.95512948268694	1.96543237576018	mpp
1652	24.5	-0.140225499554238	-0.103926358403019	-0.137484118191336	-0.00142296670186921	0.0691560117091875	1.48929682903716	1.65477429507737	1.7156079863653	1.95512948268694	1.96543237576018	mpp
1653	24.55	-0.140368513869383	-0.104032351656884	-0.137624336604314	-0.00142441796864301	0.0692265431010116	1.48929682903716	1.65477429507737	1.7156079863653	1.95512948268694	1.96543237576018	mpp
1654	24.6	-0.140511382622772	-0.104138237029491	-0.137764412301239	-0.00142586775829935	0.0692970027051038	1.48929682903716	1.65477429507737	1.7156079863653	1.95512948268694	1.96543237576018	mpp
1655	24.65	-0.140654106257965	-0.104244014849579	-0.137904345717001	-0.00142731607533937	0.0693673907402182	1.48929682903716	1.65477429507737	1.7156079863653	1.95512948268694	1.96543237576018	mpp
1656	24.7	-0.140796685216274	-0.104349685444221	-0.138044137284284	-0.00142876292424136	0.0694377074240002	1.48929682903716	1.65477429507737	1.7156079863653	1.95512948268694	1.96543237576018	mpp
1657	24.75	-0.140939119936781	-0.104455249138838	-0.138183787433587	-0.00143020830946099	0.0695079529729943	1.48929682903716	1.65477429507737	1.7156079863653	1.95512948268694	1.96543237576018	mpp
1658	24.8	-0.141081410856349	-0.104560706257205	-0.138323296593231	-0.00143165223543143	0.069578127602652	1.48929682903716	1.65477429507737	1.7156079863653	1.95512948268694	1.96543237576018	mpp
1659	24.85	-0.141223558409643	-0.104666057121468	-0.138462665189383	-0.00143309470656351	0.0696482315273394	1.48929682903716	1.65477429507737	1.7156079863653	1.95512948268694	1.96543237576018	mpp
1660	24.9	-0.141365563029139	-0.104771302052151	-0.138601893646066	-0.0014345357272459	0.0697182649603446	1.48929682903716	1.65477429507737	1.7156079863653	1.95512948268694	1.96543237576018	mpp
1661	24.95	-0.141507425145147	-0.104876441368174	-0.138740982385176	-0.00143597530184522	0.0697882281138857	1.48929682903716	1.65477429507737	1.7156079863653	1.95512948268694	1.96543237576018	mpp
1662	25	-0.141649145185818	-0.104981475386855	-0.138879931826495	-0.00143741343470625	0.0698581211991182	1.48929682903716	1.65477429507737	1.7156079863653	1.95512948268694	1.96543237576018	mpp
1663	25.05	-0.141790723577168	-0.105086404423929	-0.139018742387709	-0.00143885013015204	0.0699279444261422	1.48929682903716	1.65477429507737	1.7156079863653	1.95512948268694	1.96543237576018	mpp
1664	25.1	-0.141932160743083	-0.105191228793557	-0.139157414484419	-0.00144028539248411	0.0699976980040099	1.48929682903716	1.65477429507737	1.7156079863653	1.95512948268694	1.96543237576018	mpp
1665	25.15	-0.142073457105345	-0.105295948808333	-0.139295948530159	-0.00144171922598252	0.0700673821407331	1.48929682903716	1.65477429507737	1.7156079863653	1.95512948268694	1.96543237576018	mpp
1666	25.2	-0.142214613083635	-0.105400564779303	-0.139434344936407	-0.00144315163490612	0.0701369970432899	1.48929682903716	1.65477429507737	1.7156079863653	1.95512948268694	1.96543237576018	mpp
1667	25.25	-0.142355629095557	-0.105505077015965	-0.139572604112603	-0.00144458262349259	0.0702065429176327	1.48929682903716	1.65477429507737	1.7156079863653	1.95512948268694	1.96543237576018	mpp
1668	25.3	-0.142496505556647	-0.105609485826291	-0.139710726466158	-0.0014460121959587	0.0702760199686945	1.48929682903716	1.65477429507737	1.7156079863653	1.95512948268694	1.96543237576018	mpp
1669	25.35	-0.142637242880389	-0.105713791516729	-0.139848712402474	-0.00144744035650034	0.0703454284003963	1.48929682903716	1.65477429507737	1.7156079863653	1.95512948268694	1.96543237576018	mpp
1670	25.4	-0.142777841478231	-0.105817994392217	-0.139986562324953	-0.00144886710929277	0.0704147684156543	1.48929682903716	1.65477429507737	1.7156079863653	1.95512948268694	1.96543237576018	mpp
1671	25.45	-0.142918301759595	-0.105922094756193	-0.140124276635015	-0.00145029245849068	0.0704840402163863	1.48929682903716	1.65477429507737	1.7156079863653	1.95512948268694	1.96543237576018	mpp
1672	25.5	-0.143058624131894	-0.106026092910608	-0.140261855732108	-0.00145171640822837	0.0705532440035191	1.48929682903716	1.65477429507737	1.7156079863653	1.95512948268694	1.96543237576018	mpp
1673	25.55	-0.143198809000544	-0.106129989155929	-0.140399300013721	-0.0014531389626199	0.0706223799769949	1.48929682903716	1.65477429507737	1.7156079863653	1.95512948268694	1.96543237576018	mpp
1674	25.6	-0.143338856768979	-0.106233783791157	-0.140536609875403	-0.00145456012575919	0.0706914483357781	1.48929682903716	1.65477429507737	1.7156079863653	1.95512948268694	1.96543237576018	mpp
1675	25.65	-0.143478767838666	-0.106337477113834	-0.140673785710769	-0.00145597990172019	0.0707604492778624	1.48929682903716	1.65477429507737	1.7156079863653	1.95512948268694	1.96543237576018	mpp
1676	25.7	-0.143618542609112	-0.10644106942005	-0.14081082791152	-0.00145739829455701	0.0708293830002766	1.48929682903716	1.65477429507737	1.7156079863653	1.95512948268694	1.96543237576018	mpp
1677	25.75	-0.143758181477887	-0.106544561004459	-0.14094773686745	-0.00145881530830404	0.0708982496990921	1.48929682903716	1.65477429507737	1.7156079863653	1.95512948268694	1.96543237576018	mpp
1678	25.8	-0.143897684840629	-0.106647952160281	-0.141084512966463	-0.00146023094697612	0.0709670495694287	1.48929682903716	1.65477429507737	1.7156079863653	1.95512948268694	1.96543237576018	mpp
1679	25.85	-0.144037053091059	-0.10675124317932	-0.141221156594586	-0.00146164521456861	0.0710357828054615	1.48929682903716	1.65477429507737	1.7156079863653	1.95512948268694	1.96543237576018	mpp
1680	25.9	-0.144176286620999	-0.106854434351969	-0.141357668135976	-0.00146305811505759	0.0711044496004268	1.48929682903716	1.65477429507737	1.7156079863653	1.95512948268694	1.96543237576018	mpp
1681	25.95	-0.144315385820377	-0.106957525967217	-0.141494047972941	-0.00146446965239995	0.0711730501466291	1.48929682903716	1.65477429507737	1.7156079863653	1.95512948268694	1.96543237576018	mpp
1682	26	-0.144454351077245	-0.107060518312666	-0.141630296485947	-0.00146587983053351	0.0712415846354467	1.48929682903716	1.65477429507737	1.7156079863653	1.95512948268694	1.96543237576018	mpp
1683	26.05	-0.144593182777791	-0.107163411674534	-0.141766414053631	-0.00146728865337721	0.0713100532573386	1.48929682903716	1.65477429507737	1.7156079863653	1.95512948268694	1.96543237576018	mpp
1684	26.1	-0.14473188130635	-0.107266206337664	-0.141902401052814	-0.00146869612483116	0.0713784562018499	1.48929682903716	1.65477429507737	1.7156079863653	1.95512948268694	1.96543237576018	mpp
1685	26.15	-0.144870447045418	-0.10736890258554	-0.142038257858515	-0.0014701022487768	0.0714467936576187	1.48929682903716	1.65477429507737	1.7156079863653	1.95512948268694	1.96543237576018	mpp
1686	26.2	-0.145008880375661	-0.107471500700288	-0.142173984843959	-0.00147150702907705	0.0715150658123817	1.48929682903716	1.65477429507737	1.7156079863653	1.95512948268694	1.96543237576018	mpp
1687	26.25	-0.145147181675934	-0.10757400096269	-0.142309582380592	-0.00147291046957638	0.0715832728529803	1.48929682903716	1.65477429507737	1.7156079863653	1.95512948268694	1.96543237576018	mpp
1688	26.3	-0.145285351323285	-0.107676403652191	-0.142445050838093	-0.00147431257410098	0.0716514149653667	1.48929682903716	1.65477429507737	1.7156079863653	1.95512948268694	1.96543237576018	mpp
1689	26.35	-0.145423389692972	-0.10777870904691	-0.142580390584383	-0.00147571334645886	0.0717194923346095	1.48929682903716	1.65477429507737	1.7156079863653	1.95512948268694	1.96543237576018	mpp
1690	26.4	-0.145561297158475	-0.107880917423645	-0.142715601985639	-0.00147711279043997	0.0717875051449001	1.48929682903716	1.65477429507737	1.7156079863653	1.95512948268694	1.96543237576018	mpp
1691	26.45	-0.145699074091504	-0.107983029057885	-0.142850685406307	-0.00147851090981633	0.0718554535795579	1.48929682903716	1.65477429507737	1.7156079863653	1.95512948268694	1.96543237576018	mpp
1692	26.5	-0.145836720862015	-0.108085044223819	-0.142985641209108	-0.00147990770834213	0.0719233378210365	1.48929682903716	1.65477429507737	1.7156079863653	1.95512948268694	1.96543237576018	mpp
1693	26.55	-0.14597423783822	-0.108186963194341	-0.143120469755057	-0.00148130318975387	0.0719911580509293	1.48929682903716	1.65477429507737	1.7156079863653	1.95512948268694	1.96543237576018	mpp
1694	26.6	-0.146111625386596	-0.108288786241062	-0.143255171403466	-0.00148269735777047	0.072058914449975	1.48929682903716	1.65477429507737	1.7156079863653	1.95512948268694	1.96543237576018	mpp
1695	26.65	-0.1462488838719	-0.108390513634318	-0.143389746511962	-0.00148409021609338	0.0721266071980636	1.48929682903716	1.65477429507737	1.7156079863653	1.95512948268694	1.96543237576018	mpp
1696	26.7	-0.146386013657181	-0.108492145643176	-0.143524195436494	-0.00148548176840668	0.0721942364742415	1.48929682903716	1.65477429507737	1.7156079863653	1.95512948268694	1.96543237576018	mpp
1697	26.75	-0.146523015103785	-0.108593682535444	-0.143658518531346	-0.00148687201837723	0.0722618024567174	1.48929682903716	1.65477429507737	1.7156079863653	1.95512948268694	1.96543237576018	mpp
1698	26.8	-0.146659888571374	-0.108695124577681	-0.143792716149148	-0.00148826096965476	0.0723293053228675	1.48929682903716	1.65477429507737	1.7156079863653	1.95512948268694	1.96543237576018	mpp
1699	26.85	-0.146796634417931	-0.108796472035202	-0.143926788640884	-0.00148964862587198	0.0723967452492412	1.48929682903716	1.65477429507737	1.7156079863653	1.95512948268694	1.96543237576018	mpp
1700	26.9	-0.146933252999773	-0.108897725172086	-0.144060736355906	-0.0014910349906447	0.0724641224115663	1.48929682903716	1.65477429507737	1.7156079863653	1.95512948268694	1.96543237576018	mpp
1701	26.95	-0.147069744671564	-0.108998884251189	-0.144194559641944	-0.00149242006757192	0.0725314369847545	1.48929682903716	1.65477429507737	1.7156079863653	1.95512948268694	1.96543237576018	mpp
1702	27	-0.147206109786323	-0.109099949534144	-0.144328258845115	-0.00149380386023598	0.0725986891429064	1.48929682903716	1.65477429507737	1.7156079863653	1.95512948268694	1.96543237576018	mpp
1703	27.05	-0.147342348695433	-0.109200921281378	-0.144461834309934	-0.00149518637220263	0.072665879059317	1.48929682903716	1.65477429507737	1.7156079863653	1.95512948268694	1.96543237576018	mpp
1704	27.1	-0.147478461748658	-0.10930179975211	-0.144595286379325	-0.00149656760702115	0.0727330069064811	1.48929682903716	1.65477429507737	1.7156079863653	1.95512948268694	1.96543237576018	mpp
1705	27.15	-0.147614449294146	-0.109402585204369	-0.144728615394632	-0.00149794756822446	0.072800072856098	1.48929682903716	1.65477429507737	1.7156079863653	1.95512948268694	1.96543237576018	mpp
1706	27.2	-0.147750311678446	-0.109503277894993	-0.144861821695627	-0.00149932625932921	0.0728670770790768	1.48929682903716	1.65477429507737	1.7156079863653	1.95512948268694	1.96543237576018	mpp
1707	27.25	-0.147886049246511	-0.109603878079641	-0.144994905620521	-0.00150070368383591	0.0729340197455416	1.48929682903716	1.65477429507737	1.7156079863653	1.95512948268694	1.96543237576018	mpp
1708	27.3	-0.148021662341717	-0.109704386012801	-0.145127867505976	-0.00150207984522901	0.0730009010248367	1.48929682903716	1.65477429507737	1.7156079863653	1.95512948268694	1.96543237576018	mpp
1709	27.35	-0.148157151305865	-0.109804801947795	-0.145260707687111	-0.00150345474697703	0.0730677210855309	1.48929682903716	1.65477429507737	1.7156079863653	1.95512948268694	1.96543237576018	mpp
1710	27.4	-0.148292516479197	-0.109905126136788	-0.145393426497516	-0.00150482839253262	0.0731344800954234	1.48929682903716	1.65477429507737	1.7156079863653	1.95512948268694	1.96543237576018	mpp
1711	27.45	-0.1484277582004	-0.110005358830795	-0.145526024269259	-0.0015062007853327	0.0732011782215479	1.48929682903716	1.65477429507737	1.7156079863653	1.95512948268694	1.96543237576018	mpp
1712	27.5	-0.148562876806625	-0.11010550027969	-0.145658501332896	-0.00150757192879856	0.073267815630178	1.48929682903716	1.65477429507737	1.7156079863653	1.95512948268694	1.96543237576018	mpp
1713	27.55	-0.148697872633485	-0.11020555073221	-0.145790858017481	-0.00150894182633591	0.0733343924868319	1.48929682903716	1.65477429507737	1.7156079863653	1.95512948268694	1.96543237576018	mpp
1714	27.6	-0.148832746015075	-0.110305510435963	-0.145923094650578	-0.00151031048133505	0.0734009089562769	1.48929682903716	1.65477429507737	1.7156079863653	1.95512948268694	1.96543237576018	mpp
1715	27.65	-0.148967497283976	-0.11040537963744	-0.146055211558266	-0.00151167789717091	0.0734673652025346	1.48929682903716	1.65477429507737	1.7156079863653	1.95512948268694	1.96543237576018	mpp
1716	27.7	-0.149102126771268	-0.110505158582014	-0.146187209065151	-0.00151304407720317	0.0735337613888854	1.48929682903716	1.65477429507737	1.7156079863653	1.95512948268694	1.96543237576018	mpp
1717	27.75	-0.149236634806535	-0.110604847513953	-0.146319087494375	-0.00151440902477638	0.0736000976778732	1.48929682903716	1.65477429507737	1.7156079863653	1.95512948268694	1.96543237576018	mpp
1718	27.8	-0.149371021717878	-0.110704446676426	-0.146450847167624	-0.00151577274322	0.07366637423131	1.48929682903716	1.65477429507737	1.7156079863653	1.95512948268694	1.96543237576018	mpp
1719	27.85	-0.149505287831924	-0.110803956311507	-0.14658248840514	-0.00151713523584855	0.0737325912102806	1.48929682903716	1.65477429507737	1.7156079863653	1.95512948268694	1.96543237576018	mpp
1720	27.9	-0.149639433473835	-0.110903376660187	-0.146714011525727	-0.00151849650596167	0.0737987487751472	1.48929682903716	1.65477429507737	1.7156079863653	1.95512948268694	1.96543237576018	mpp
1721	27.95	-0.149773458967315	-0.111002707962374	-0.146845416846763	-0.00151985655684421	0.0738648470855537	1.48929682903716	1.65477429507737	1.7156079863653	1.95512948268694	1.96543237576018	mpp
1722	28	-0.149907364634623	-0.111101950456906	-0.146976704684204	-0.00152121539176636	0.0739308863004305	1.48929682903716	1.65477429507737	1.7156079863653	1.95512948268694	1.96543237576018	mpp
1723	28.05	-0.150041150796578	-0.111201104381556	-0.1471078753526	-0.00152257301398371	0.0739968665779986	1.48929682903716	1.65477429507737	1.7156079863653	1.95512948268694	1.96543237576018	mpp
1724	28.1	-0.150174817772572	-0.111300169973035	-0.147238929165097	-0.00152392942673733	0.0740627880757743	1.48929682903716	1.65477429507737	1.7156079863653	1.95512948268694	1.96543237576018	mpp
1725	28.15	-0.150308365880576	-0.111399147467004	-0.147369866433449	-0.00152528463325392	0.0741286509505738	1.48929682903716	1.65477429507737	1.7156079863653	1.95512948268694	1.96543237576018	mpp
1726	28.2	-0.150441795437148	-0.111498037098077	-0.147500687468028	-0.0015266386367458	0.0741944553585168	1.48929682903716	1.65477429507737	1.7156079863653	1.95512948268694	1.96543237576018	mpp
1727	28.25	-0.150575106757447	-0.111596839099828	-0.147631392577829	-0.00152799144041111	0.0742602014550316	1.48929682903716	1.65477429507737	1.7156079863653	1.95512948268694	1.96543237576018	mpp
1728	28.3	-0.150708300155234	-0.111695553704799	-0.147761982070482	-0.00152934304743382	0.0743258893948591	1.48929682903716	1.65477429507737	1.7156079863653	1.95512948268694	1.96543237576018	mpp
1729	28.35	-0.150841375942889	-0.111794181144505	-0.147892456252257	-0.00153069346098385	0.0743915193320567	1.48929682903716	1.65477429507737	1.7156079863653	1.95512948268694	1.96543237576018	mpp
1730	28.4	-0.150974334431412	-0.111892721649441	-0.148022815428075	-0.00153204268421714	0.0744570914200032	1.48929682903716	1.65477429507737	1.7156079863653	1.95512948268694	1.96543237576018	mpp
1731	28.45	-0.151107175930435	-0.111991175449086	-0.148153059901516	-0.00153339072027576	0.0745226058114023	1.48929682903716	1.65477429507737	1.7156079863653	1.95512948268694	1.96543237576018	mpp
1732	28.5	-0.151239900748232	-0.112089542771915	-0.148283189974826	-0.00153473757228797	0.0745880626582873	1.48929682903716	1.65477429507737	1.7156079863653	1.95512948268694	1.96543237576018	mpp
1733	28.55	-0.151372509191725	-0.112187823845396	-0.148413205948927	-0.00153608324336831	0.0746534621120249	1.48929682903716	1.65477429507737	1.7156079863653	1.95512948268694	1.96543237576018	mpp
1734	28.6	-0.151505001566492	-0.112286018896007	-0.148543108123423	-0.00153742773661771	0.0747188043233193	1.48929682903716	1.65477429507737	1.7156079863653	1.95512948268694	1.96543237576018	mpp
1735	28.65	-0.151637378176776	-0.112384128149233	-0.148672896796609	-0.00153877105512354	0.0747840894422164	1.48929682903716	1.65477429507737	1.7156079863653	1.95512948268694	1.96543237576018	mpp
1736	28.7	-0.151769639325493	-0.112482151829577	-0.14880257226548	-0.0015401132019597	0.0748493176181076	1.48929682903716	1.65477429507737	1.7156079863653	1.95512948268694	1.96543237576018	mpp
1737	28.75	-0.151901785314242	-0.112580090160565	-0.148932134825738	-0.00154145418018672	0.0749144889997342	1.48929682903716	1.65477429507737	1.7156079863653	1.95512948268694	1.96543237576018	mpp
1738	28.8	-0.152033816443309	-0.112677943364749	-0.149061584771798	-0.00154279399285182	0.0749796037351908	1.48929682903716	1.65477429507737	1.7156079863653	1.95512948268694	1.96543237576018	mpp
1739	28.85	-0.152165733011679	-0.11277571166372	-0.149190922396801	-0.001544132642989	0.0750446619719296	1.48929682903716	1.65477429507737	1.7156079863653	1.95512948268694	1.96543237576018	mpp
1740	28.9	-0.15229753531704	-0.112873395278105	-0.149320147992615	-0.00154547013361914	0.0751096638567643	1.48929682903716	1.65477429507737	1.7156079863653	1.95512948268694	1.96543237576018	mpp
1741	28.95	-0.152429223655797	-0.112970994427579	-0.149449261849849	-0.00154680646775002	0.0751746095358736	1.48929682903716	1.65477429507737	1.7156079863653	1.95512948268694	1.96543237576018	mpp
1742	29	-0.152560798323071	-0.113068509330869	-0.149578264257856	-0.00154814164837648	0.0752394991548057	1.48929682903716	1.65477429507737	1.7156079863653	1.95512948268694	1.96543237576018	mpp
1743	29.05	-0.152692259612714	-0.11316594020576	-0.149707155504743	-0.00154947567848043	0.0753043328584813	1.48929682903716	1.65477429507737	1.7156079863653	1.95512948268694	1.96543237576018	mpp
1744	29.1	-0.152823607817314	-0.113263287269099	-0.149835935877378	-0.00155080856103097	0.0753691107911981	1.48929682903716	1.65477429507737	1.7156079863653	1.95512948268694	1.96543237576018	mpp
1745	29.15	-0.152954843228202	-0.113360550736803	-0.149964605661396	-0.00155214029898443	0.075433833096634	1.48929682903716	1.65477429507737	1.7156079863653	1.95512948268694	1.96543237576018	mpp
1746	29.2	-0.153085966135461	-0.113457730823863	-0.150093165141209	-0.0015534708952845	0.0754984999178512	1.48929682903716	1.65477429507737	1.7156079863653	1.95512948268694	1.96543237576018	mpp
1747	29.25	-0.153216976827933	-0.11355482774435	-0.150221614600012	-0.00155480035286225	0.0755631113972996	1.48929682903716	1.65477429507737	1.7156079863653	1.95512948268694	1.96543237576018	mpp
1748	29.3	-0.153347875593225	-0.11365184171142	-0.150349954319789	-0.00155612867463624	0.0756276676768208	1.48929682903716	1.65477429507737	1.7156079863653	1.95512948268694	1.96543237576018	mpp
1749	29.35	-0.153478662717718	-0.113748772937322	-0.150478184581324	-0.00155745586351257	0.0756921688976515	1.48929682903716	1.65477429507737	1.7156079863653	1.95512948268694	1.96543237576018	mpp
1750	29.4	-0.153609338486573	-0.1138456216334	-0.150606305664202	-0.00155878192238499	0.0757566152004268	1.48929682903716	1.65477429507737	1.7156079863653	1.95512948268694	1.96543237576018	mpp
1751	29.45	-0.153739903183742	-0.1139423880101	-0.150734317846824	-0.00156010685413493	0.0758210067251845	1.48929682903716	1.65477429507737	1.7156079863653	1.95512948268694	1.96543237576018	mpp
1752	29.5	-0.153870357091969	-0.114039072276974	-0.150862221406407	-0.00156143066163161	0.0758853436113682	1.48929682903716	1.65477429507737	1.7156079863653	1.95512948268694	1.96543237576018	mpp
1753	29.55	-0.154000700492803	-0.114135674642689	-0.150990016618994	-0.0015627533477321	0.0759496259978307	1.48929682903716	1.65477429507737	1.7156079863653	1.95512948268694	1.96543237576018	mpp
1754	29.6	-0.154130933666599	-0.114232195315027	-0.151117703759461	-0.00156407491528137	0.0760138540228378	1.48929682903716	1.65477429507737	1.7156079863653	1.95512948268694	1.96543237576018	mpp
1755	29.65	-0.154261056892533	-0.114328634500895	-0.151245283101525	-0.0015653953671124	0.0760780278240718	1.48929682903716	1.65477429507737	1.7156079863653	1.95512948268694	1.96543237576018	mpp
1756	29.7	-0.154391070448602	-0.114424992406327	-0.151372754917749	-0.00156671470604623	0.0761421475386345	1.48929682903716	1.65477429507737	1.7156079863653	1.95512948268694	1.96543237576018	mpp
1757	29.75	-0.154520974611633	-0.114521269236491	-0.151500119479547	-0.00156803293489201	0.0762062133030511	1.48929682903716	1.65477429507737	1.7156079863653	1.95512948268694	1.96543237576018	mpp
1758	29.8	-0.154650769657291	-0.114617465195692	-0.151627377057197	-0.00156935005644713	0.0762702252532734	1.48929682903716	1.65477429507737	1.7156079863653	1.95512948268694	1.96543237576018	mpp
1759	29.85	-0.154780455860087	-0.11471358048738	-0.15175452791984	-0.00157066607349722	0.0763341835246831	1.48929682903716	1.65477429507737	1.7156079863653	1.95512948268694	1.96543237576018	mpp
1760	29.9	-0.15491003349338	-0.114809615314151	-0.151881572335494	-0.00157198098881625	0.0763980882520954	1.48929682903716	1.65477429507737	1.7156079863653	1.95512948268694	1.96543237576018	mpp
1761	29.95	-0.155039502829388	-0.114905569877757	-0.152008510571054	-0.00157329480516662	0.0764619395697617	1.48929682903716	1.65477429507737	1.7156079863653	1.95512948268694	1.96543237576018	mpp
1762	30	-0.155168864139194	-0.115001444379107	-0.152135342892302	-0.00157460752529918	0.0765257376113738	1.48929682903716	1.65477429507737	1.7156079863653	1.95512948268694	1.96543237576018	mpp
1763	30.05	-0.15529811769275	-0.115097239018274	-0.152262069563915	-0.00157591915195335	0.0765894825100664	1.48929682903716	1.65477429507737	1.7156079863653	1.95512948268694	1.96543237576018	mpp
1764	30.1	-0.155427263758888	-0.115192953994498	-0.152388690849468	-0.00157722968785713	0.0766531743984208	1.48929682903716	1.65477429507737	1.7156079863653	1.95512948268694	1.96543237576018	mpp
1765	30.15	-0.155556302605323	-0.115288589506192	-0.152515207011442	-0.00157853913572722	0.0767168134084678	1.48929682903716	1.65477429507737	1.7156079863653	1.95512948268694	1.96543237576018	mpp
1766	30.2	-0.155685234498659	-0.115384145750948	-0.152641618311231	-0.00157984749826906	0.0767803996716909	1.48929682903716	1.65477429507737	1.7156079863653	1.95512948268694	1.96543237576018	mpp
1767	30.25	-0.1558140597044	-0.11547962292554	-0.152767925009145	-0.00158115477817687	0.0768439333190301	1.48929682903716	1.65477429507737	1.7156079863653	1.95512948268694	1.96543237576018	mpp
1768	30.3	-0.15594277848695	-0.115575021225928	-0.152894127364422	-0.00158246097813377	0.076907414480884	1.48929682903716	1.65477429507737	1.7156079863653	1.95512948268694	1.96543237576018	mpp
1769	30.35	-0.156071391109626	-0.115670340847265	-0.153020225635228	-0.00158376610081181	0.0769708432871137	1.48929682903716	1.65477429507737	1.7156079863653	1.95512948268694	1.96543237576018	mpp
1770	30.4	-0.156199897834658	-0.115765581983901	-0.15314622007867	-0.00158507014887203	0.0770342198670459	1.48929682903716	1.65477429507737	1.7156079863653	1.95512948268694	1.96543237576018	mpp
1771	30.45	-0.1563282989232	-0.115860744829386	-0.153272110950795	-0.00158637312496453	0.0770975443494753	1.48929682903716	1.65477429507737	1.7156079863653	1.95512948268694	1.96543237576018	mpp
1772	30.5	-0.156456594635333	-0.115955829576477	-0.153397898506599	-0.00158767503172856	0.0771608168626684	1.48929682903716	1.65477429507737	1.7156079863653	1.95512948268694	1.96543237576018	mpp
1773	30.55	-0.156584785230075	-0.11605083641714	-0.153523583000037	-0.00158897587179253	0.0772240375343661	1.48929682903716	1.65477429507737	1.7156079863653	1.95512948268694	1.96543237576018	mpp
1774	30.6	-0.156712870965382	-0.116145765542557	-0.153649164684021	-0.00159027564777412	0.0772872064917871	1.48929682903716	1.65477429507737	1.7156079863653	1.95512948268694	1.96543237576018	mpp
1775	30.65	-0.156840852098158	-0.116240617143128	-0.153774643810434	-0.0015915743622803	0.0773503238616302	1.48929682903716	1.65477429507737	1.7156079863653	1.95512948268694	1.96543237576018	mpp
1776	30.7	-0.156968728884259	-0.11633539140848	-0.153900020630129	-0.00159287201790743	0.077413389770078	1.48929682903716	1.65477429507737	1.7156079863653	1.95512948268694	1.96543237576018	mpp
1777	30.75	-0.1570965015785	-0.116430088527463	-0.15402529539294	-0.0015941686172413	0.0774764043427995	1.48929682903716	1.65477429507737	1.7156079863653	1.95512948268694	1.96543237576018	mpp
1778	30.8	-0.157224170434662	-0.116524708688165	-0.154150468347685	-0.00159546416285718	0.0775393677049529	1.48929682903716	1.65477429507737	1.7156079863653	1.95512948268694	1.96543237576018	mpp
1779	30.85	-0.157351735705493	-0.116619252077908	-0.154275539742173	-0.00159675865731992	0.0776022799811889	1.48929682903716	1.65477429507737	1.7156079863653	1.95512948268694	1.96543237576018	mpp
1780	30.9	-0.15747919764272	-0.116713718883254	-0.15440050982321	-0.00159805210318396	0.0776651412956532	1.48929682903716	1.65477429507737	1.7156079863653	1.95512948268694	1.96543237576018	mpp
1781	30.95	-0.157606556497053	-0.116808109290015	-0.154525378836602	-0.0015993445029934	0.0777279517719895	1.48929682903716	1.65477429507737	1.7156079863653	1.95512948268694	1.96543237576018	mpp
1782	31	-0.157733812518187	-0.116902423483249	-0.154650147027165	-0.00160063585928211	0.0777907115333422	1.48929682903716	1.65477429507737	1.7156079863653	1.95512948268694	1.96543237576018	mpp
1783	31.05	-0.157860965954812	-0.11699666164727	-0.154774814638726	-0.0016019261745737	0.0778534207023596	1.48929682903716	1.65477429507737	1.7156079863653	1.95512948268694	1.96543237576018	mpp
1784	31.1	-0.157988017054617	-0.117090823965649	-0.154899381914132	-0.00160321545138165	0.0779160794011964	1.48929682903716	1.65477429507737	1.7156079863653	1.95512948268694	1.96543237576018	mpp
1785	31.15	-0.158114966064297	-0.11718491062122	-0.155023849095255	-0.00160450369220934	0.0779786877515163	1.48929682903716	1.65477429507737	1.7156079863653	1.95512948268694	1.96543237576018	mpp
1786	31.2	-0.158241813229555	-0.117278921796085	-0.155148216422996	-0.00160579089955011	0.0780412458744953	1.48929682903716	1.65477429507737	1.7156079863653	1.95512948268694	1.96543237576018	mpp
1787	31.25	-0.158368558795113	-0.117372857671614	-0.15527248413729	-0.00160707707588731	0.0781037538908238	1.48929682903716	1.65477429507737	1.7156079863653	1.95512948268694	1.96543237576018	mpp
1788	31.3	-0.158495203004712	-0.117466718428454	-0.155396652477115	-0.00160836222369436	0.0781662119207098	1.48929682903716	1.65477429507737	1.7156079863653	1.95512948268694	1.96543237576018	mpp
1789	31.35	-0.158621746101122	-0.117560504246531	-0.155520721680493	-0.0016096463454348	0.0782286200838814	1.48929682903716	1.65477429507737	1.7156079863653	1.95512948268694	1.96543237576018	mpp
1790	31.4	-0.158748188326143	-0.117654215305051	-0.1556446919845	-0.00161092944356236	0.0782909784995895	1.48929682903716	1.65477429507737	1.7156079863653	1.95512948268694	1.96543237576018	mpp
1791	31.45	-0.158874529920614	-0.117747851782511	-0.155768563625264	-0.00161221152052102	0.0783532872866106	1.48929682903716	1.65477429507737	1.7156079863653	1.95512948268694	1.96543237576018	mpp
1792	31.5	-0.159000771124419	-0.117841413856695	-0.15589233683798	-0.00161349257874502	0.078415546563249	1.48929682903716	1.65477429507737	1.7156079863653	1.95512948268694	1.96543237576018	mpp
1793	31.55	-0.159126912176488	-0.117934901704685	-0.156016011856907	-0.00161477262065896	0.07847775644734	1.48929682903716	1.65477429507737	1.7156079863653	1.95512948268694	1.96543237576018	mpp
1794	31.6	-0.159252953314805	-0.11802831550286	-0.156139588915377	-0.00161605164867783	0.0785399170562521	1.48929682903716	1.65477429507737	1.7156079863653	1.95512948268694	1.96543237576018	mpp
1795	31.65	-0.159378894776414	-0.1181216554269	-0.156263068245798	-0.00161732966520709	0.0786020285068897	1.48929682903716	1.65477429507737	1.7156079863653	1.95512948268694	1.96543237576018	mpp
1796	31.7	-0.159504736797422	-0.118214921651796	-0.156386450079664	-0.00161860667264269	0.0786640909156957	1.48929682903716	1.65477429507737	1.7156079863653	1.95512948268694	1.96543237576018	mpp
1797	31.75	-0.159630479613007	-0.118308114351844	-0.156509734647553	-0.00161988267337113	0.0787261043986541	1.48929682903716	1.65477429507737	1.7156079863653	1.95512948268694	1.96543237576018	mpp
1798	31.8	-0.15975612345742	-0.118401233700658	-0.156632922179138	-0.00162115766976952	0.0787880690712923	1.48929682903716	1.65477429507737	1.7156079863653	1.95512948268694	1.96543237576018	mpp
1799	31.85	-0.159881668563992	-0.118494279871168	-0.156756012903187	-0.00162243166420564	0.0788499850486838	1.48929682903716	1.65477429507737	1.7156079863653	1.95512948268694	1.96543237576018	mpp
1800	31.9	-0.160007115165139	-0.118587253035625	-0.156879007047573	-0.00162370465903798	0.0789118524454508	1.48929682903716	1.65477429507737	1.7156079863653	1.95512948268694	1.96543237576018	mpp
1801	31.95	-0.160132463492365	-0.118680153365608	-0.157001904839275	-0.00162497665661577	0.0789736713757664	1.48929682903716	1.65477429507737	1.7156079863653	1.95512948268694	1.96543237576018	mpp
1802	32	-0.160257713776272	-0.118772981032022	-0.157124706504384	-0.00162624765927909	0.0790354419533572	1.48929682903716	1.65477429507737	1.7156079863653	1.95512948268694	1.96543237576018	mpp
1803	32.05	-0.160382866246558	-0.118865736205106	-0.157247412268111	-0.00162751766935885	0.0790971642915056	1.48929682903716	1.65477429507737	1.7156079863653	1.95512948268694	1.96543237576018	mpp
1804	32.1	-0.160507921132027	-0.118958419054435	-0.157370022354785	-0.00162878668917689	0.0791588385030527	1.48929682903716	1.65477429507737	1.7156079863653	1.95512948268694	1.96543237576018	mpp
1805	32.15	-0.160632878660593	-0.119051029748925	-0.157492536987864	-0.00163005472104601	0.0792204647003999	1.48929682903716	1.65477429507737	1.7156079863653	1.95512948268694	1.96543237576018	mpp
1806	32.2	-0.160757739059283	-0.119143568456834	-0.157614956389938	-0.00163132176727	0.0792820429955123	1.48929682903716	1.65477429507737	1.7156079863653	1.95512948268694	1.96543237576018	mpp
1807	32.25	-0.160882502554243	-0.119236035345767	-0.157737280782731	-0.00163258783014375	0.0793435734999199	1.48929682903716	1.65477429507737	1.7156079863653	1.95512948268694	1.96543237576018	mpp
1808	32.3	-0.161007169370745	-0.119328430582681	-0.157859510387111	-0.00163385291195322	0.0794050563247211	1.48929682903716	1.65477429507737	1.7156079863653	1.95512948268694	1.96543237576018	mpp
1809	32.35	-0.161131739733187	-0.119420754333887	-0.157981645423089	-0.00163511701497555	0.0794664915805843	1.48929682903716	1.65477429507737	1.7156079863653	1.95512948268694	1.96543237576018	mpp
1810	32.4	-0.161256213865102	-0.119513006765052	-0.158103686109828	-0.00163638014147909	0.0795278793777504	1.48929682903716	1.65477429507737	1.7156079863653	1.95512948268694	1.96543237576018	mpp
1811	32.45	-0.161380591989158	-0.119605188041206	-0.158225632665644	-0.00163764229372341	0.0795892198260352	1.48929682903716	1.65477429507737	1.7156079863653	1.95512948268694	1.96543237576018	mpp
1812	32.5	-0.16150487432717	-0.119697298326742	-0.158347485308013	-0.00163890347395941	0.0796505130348317	1.48929682903716	1.65477429507737	1.7156079863653	1.95512948268694	1.96543237576018	mpp
1813	32.55	-0.161629061100096	-0.119789337785421	-0.158469244253577	-0.00164016368442932	0.0797117591131123	1.48929682903716	1.65477429507737	1.7156079863653	1.95512948268694	1.96543237576018	mpp
1814	32.6	-0.161753152528049	-0.119881306580378	-0.158590909718143	-0.00164142292736677	0.079772958169431	1.48929682903716	1.65477429507737	1.7156079863653	1.95512948268694	1.96543237576018	mpp
1815	32.65	-0.161877148830297	-0.119973204874119	-0.158712481916692	-0.00164268120499683	0.0798341103119257	1.48929682903716	1.65477429507737	1.7156079863653	1.95512948268694	1.96543237576018	mpp
1816	32.7	-0.162001050225268	-0.120065032828531	-0.158833961063384	-0.00164393851953606	0.0798952156483207	1.48929682903716	1.65477429507737	1.7156079863653	1.95512948268694	1.96543237576018	mpp
1817	32.75	-0.162124856930557	-0.12015679060488	-0.158955347371559	-0.00164519487319252	0.0799562742859284	1.48929682903716	1.65477429507737	1.7156079863653	1.95512948268694	1.96543237576018	mpp
1818	32.8	-0.162248569162928	-0.120248478363819	-0.159076641053742	-0.00164645026816588	0.0800172863316518	1.48929682903716	1.65477429507737	1.7156079863653	1.95512948268694	1.96543237576018	mpp
1819	32.85	-0.162372187138318	-0.120340096265387	-0.159197842321651	-0.00164770470664741	0.0800782518919868	1.48929682903716	1.65477429507737	1.7156079863653	1.95512948268694	1.96543237576018	mpp
1820	32.9	-0.162495711071846	-0.120431644469016	-0.159318951386198	-0.00164895819082007	0.0801391710730242	1.48929682903716	1.65477429507737	1.7156079863653	1.95512948268694	1.96543237576018	mpp
1821	32.95	-0.16261914117781	-0.120523123133531	-0.159439968457492	-0.00165021072285849	0.0802000439804516	1.48929682903716	1.65477429507737	1.7156079863653	1.95512948268694	1.96543237576018	mpp
1822	33	-0.162742477669699	-0.120614532417155	-0.159560893744846	-0.00165146230492909	0.0802608707195562	1.48929682903716	1.65477429507737	1.7156079863653	1.95512948268694	1.96543237576018	mpp
1823	33.05	-0.16286572076019	-0.120705872477514	-0.159681727456783	-0.00165271293919006	0.0803216513952263	1.48929682903716	1.65477429507737	1.7156079863653	1.95512948268694	1.96543237576018	mpp
1824	33.1	-0.162988870661158	-0.120797143471634	-0.159802469801035	-0.00165396262779145	0.0803823861119537	1.48929682903716	1.65477429507737	1.7156079863653	1.95512948268694	1.96543237576018	mpp
1825	33.15	-0.16311192758368	-0.120888345555953	-0.15992312098455	-0.00165521137287518	0.0804430749738356	1.48929682903716	1.65477429507737	1.7156079863653	1.95512948268694	1.96543237576018	mpp
1826	33.2	-0.163234891738033	-0.120979478886314	-0.160043681213496	-0.00165645917657511	0.0805037180845772	1.48929682903716	1.65477429507737	1.7156079863653	1.95512948268694	1.96543237576018	mpp
1827	33.25	-0.163357763333706	-0.121070543617979	-0.160164150693267	-0.00165770604101705	0.080564315547493	1.48929682903716	1.65477429507737	1.7156079863653	1.95512948268694	1.96543237576018	mpp
1828	33.3	-0.163480542579399	-0.121161539905623	-0.160284529628482	-0.00165895196831885	0.0806248674655095	1.48929682903716	1.65477429507737	1.7156079863653	1.95512948268694	1.96543237576018	mpp
1829	33.35	-0.163603229683031	-0.12125246790334	-0.160404818222995	-0.00166019696059038	0.0806853739411667	1.48929682903716	1.65477429507737	1.7156079863653	1.95512948268694	1.96543237576018	mpp
1830	33.4	-0.163725824851739	-0.121343327764651	-0.160525016679894	-0.00166144101993362	0.0807458350766208	1.48929682903716	1.65477429507737	1.7156079863653	1.95512948268694	1.96543237576018	mpp
1831	33.45	-0.163848328291887	-0.121434119642497	-0.160645125201509	-0.0016626841484427	0.0808062509736455	1.48929682903716	1.65477429507737	1.7156079863653	1.95512948268694	1.96543237576018	mpp
1832	33.5	-0.163970740209068	-0.121524843689252	-0.160765143989413	-0.0016639263482039	0.0808666217336345	1.48929682903716	1.65477429507737	1.7156079863653	1.95512948268694	1.96543237576018	mpp
1833	33.55	-0.164093060808108	-0.121615500056719	-0.160885073244428	-0.00166516762129574	0.0809269474576032	1.48929682903716	1.65477429507737	1.7156079863653	1.95512948268694	1.96543237576018	mpp
1834	33.6	-0.16421529029307	-0.121706088896138	-0.161004913166628	-0.00166640796978899	0.0809872282461909	1.48929682903716	1.65477429507737	1.7156079863653	1.95512948268694	1.96543237576018	mpp
1835	33.65	-0.164337428867258	-0.121796610358185	-0.161124663955341	-0.00166764739574672	0.0810474641996624	1.48929682903716	1.65477429507737	1.7156079863653	1.95512948268694	1.96543237576018	mpp
1836	33.7	-0.164459476733221	-0.121887064592976	-0.161244325809158	-0.00166888590122433	0.0811076554179104	1.48929682903716	1.65477429507737	1.7156079863653	1.95512948268694	1.96543237576018	mpp
1837	33.75	-0.164581434092757	-0.121977451750072	-0.161363898925931	-0.00167012348826963	0.0811678020004573	1.48929682903716	1.65477429507737	1.7156079863653	1.95512948268694	1.96543237576018	mpp
1838	33.8	-0.164703301146918	-0.122067771978479	-0.161483383502782	-0.0016713601589228	0.0812279040464567	1.48929682903716	1.65477429507737	1.7156079863653	1.95512948268694	1.96543237576018	mpp
1839	33.85	-0.164825078096011	-0.122158025426652	-0.161602779736101	-0.00167259591521652	0.081287961654696	1.48929682903716	1.65477429507737	1.7156079863653	1.95512948268694	1.96543237576018	mpp
1840	33.9	-0.164946765139604	-0.1222482122425	-0.161722087821556	-0.00167383075917595	0.0813479749235976	1.48929682903716	1.65477429507737	1.7156079863653	1.95512948268694	1.96543237576018	mpp
1841	33.95	-0.165068362476531	-0.122338332573385	-0.161841307954092	-0.00167506469281879	0.0814079439512214	1.48929682903716	1.65477429507737	1.7156079863653	1.95512948268694	1.96543237576018	mpp
1842	34	-0.165189870304893	-0.122428386566127	-0.161960440327938	-0.00167629771815529	0.0814678688352662	1.48929682903716	1.65477429507737	1.7156079863653	1.95512948268694	1.96543237576018	mpp
1843	34.05	-0.165311288822061	-0.122518374367006	-0.162079485136607	-0.00167752983718836	0.081527749673072	1.48929682903716	1.65477429507737	1.7156079863653	1.95512948268694	1.96543237576018	mpp
1844	34.1	-0.165432618224686	-0.122608296121766	-0.162198442572905	-0.00167876105191351	0.0815875865616212	1.48929682903716	1.65477429507737	1.7156079863653	1.95512948268694	1.96543237576018	mpp
1845	34.15	-0.165553858708695	-0.122698151975616	-0.162317312828929	-0.00167999136431896	0.0816473795975411	1.48929682903716	1.65477429507737	1.7156079863653	1.95512948268694	1.96543237576018	mpp
1846	34.2	-0.165675010469299	-0.122787942073236	-0.162436096096073	-0.00168122077638567	0.0817071288771054	1.48929682903716	1.65477429507737	1.7156079863653	1.95512948268694	1.96543237576018	mpp
1847	34.25	-0.165796073700996	-0.122877666558773	-0.162554792565033	-0.00168244929008734	0.081766834496236	1.48929682903716	1.65477429507737	1.7156079863653	1.95512948268694	1.96543237576018	mpp
1848	34.3	-0.165917048597574	-0.122967325575853	-0.162673402425809	-0.00168367690739047	0.0818264965505049	1.48929682903716	1.65477429507737	1.7156079863653	1.95512948268694	1.96543237576018	mpp
1849	34.35	-0.166037935352116	-0.123056919267576	-0.162791925867708	-0.00168490363025441	0.0818861151351359	1.48929682903716	1.65477429507737	1.7156079863653	1.95512948268694	1.96543237576018	mpp
1850	34.4	-0.166158734157002	-0.123146447776521	-0.16291036307935	-0.00168612946063137	0.0819456903450064	1.48929682903716	1.65477429507737	1.7156079863653	1.95512948268694	1.96543237576018	mpp
1851	34.45	-0.166279445203913	-0.123235911244751	-0.163028714248668	-0.00168735440046648	0.0820052222746492	1.48929682903716	1.65477429507737	1.7156079863653	1.95512948268694	1.96543237576018	mpp
1852	34.5	-0.166400068683834	-0.123325309813813	-0.163146979562915	-0.0016885784516978	0.0820647110182541	1.48929682903716	1.65477429507737	1.7156079863653	1.95512948268694	1.96543237576018	mpp
1853	34.55	-0.166520604787061	-0.123414643624741	-0.163265159208664	-0.00168980161625638	0.08212415666967	1.48929682903716	1.65477429507737	1.7156079863653	1.95512948268694	1.96543237576018	mpp
1854	34.6	-0.166641053703198	-0.123503912818059	-0.163383253371815	-0.00169102389606629	0.0821835593224061	1.48929682903716	1.65477429507737	1.7156079863653	1.95512948268694	1.96543237576018	mpp
1855	34.65	-0.166761415621168	-0.123593117533783	-0.163501262237595	-0.00169224529304465	0.0822429190696341	1.48929682903716	1.65477429507737	1.7156079863653	1.95512948268694	1.96543237576018	mpp
1856	34.7	-0.16688169072921	-0.123682257911425	-0.163619185990565	-0.00169346580910165	0.0823022360041896	1.48929682903716	1.65477429507737	1.7156079863653	1.95512948268694	1.96543237576018	mpp
1857	34.75	-0.167001879214886	-0.123771334089995	-0.16373702481462	-0.00169468544614063	0.082361510218574	1.48929682903716	1.65477429507737	1.7156079863653	1.95512948268694	1.96543237576018	mpp
1858	34.8	-0.167121981265084	-0.123860346208001	-0.163854778892993	-0.00169590420605806	0.0824207418049559	1.48929682903716	1.65477429507737	1.7156079863653	1.95512948268694	1.96543237576018	mpp
1859	34.85	-0.167241997066021	-0.123949294403456	-0.163972448408261	-0.00169712209074361	0.0824799308551732	1.48929682903716	1.65477429507737	1.7156079863653	1.95512948268694	1.96543237576018	mpp
1860	34.9	-0.167361926803245	-0.124038178813878	-0.164090033542346	-0.00169833910208018	0.0825390774607342	1.48929682903716	1.65477429507737	1.7156079863653	1.95512948268694	1.96543237576018	mpp
1861	34.95	-0.167481770661641	-0.12412699957629	-0.164207534476517	-0.00169955524194392	0.08259818171282	1.48929682903716	1.65477429507737	1.7156079863653	1.95512948268694	1.96543237576018	mpp
1862	35	-0.167601528825432	-0.124215756827228	-0.164324951391396	-0.00170077051220428	0.0826572437022852	1.48929682903716	1.65477429507737	1.7156079863653	1.95512948268694	1.96543237576018	mpp
1863	35.05	-0.167721201478185	-0.12430445070274	-0.164442284466961	-0.00170198491472403	0.0827162635196605	1.48929682903716	1.65477429507737	1.7156079863653	1.95512948268694	1.96543237576018	mpp
1864	35.1	-0.167840788802811	-0.124393081338387	-0.164559533882547	-0.0017031984513593	0.0827752412551534	1.48929682903716	1.65477429507737	1.7156079863653	1.95512948268694	1.96543237576018	mpp
1865	35.15	-0.167960290981569	-0.124481648869251	-0.164676699816852	-0.00170441112395961	0.0828341769986507	1.48929682903716	1.65477429507737	1.7156079863653	1.95512948268694	1.96543237576018	mpp
1866	35.2	-0.168079708196073	-0.12457015342993	-0.164793782447936	-0.00170562293436791	0.0828930708397194	1.48929682903716	1.65477429507737	1.7156079863653	1.95512948268694	1.96543237576018	mpp
1867	35.25	-0.16819904062729	-0.124658595154546	-0.164910781953231	-0.00170683388442061	0.0829519228676086	1.48929682903716	1.65477429507737	1.7156079863653	1.95512948268694	1.96543237576018	mpp
1868	35.3	-0.168318288455547	-0.124746974176747	-0.165027698509536	-0.0017080439759476	0.0830107331712509	1.48929682903716	1.65477429507737	1.7156079863653	1.95512948268694	1.96543237576018	mpp
1869	35.35	-0.16843745186053	-0.124835290629704	-0.165144532293027	-0.00170925321077231	0.0830695018392645	1.48929682903716	1.65477429507737	1.7156079863653	1.95512948268694	1.96543237576018	mpp
1870	35.4	-0.168556531021293	-0.124923544646121	-0.165261283479256	-0.0017104615907117	0.0831282289599538	1.48929682903716	1.65477429507737	1.7156079863653	1.95512948268694	1.96543237576018	mpp
1871	35.45	-0.168675526116256	-0.125011736358233	-0.165377952243155	-0.00171166911757633	0.083186914621312	1.48929682903716	1.65477429507737	1.7156079863653	1.95512948268694	1.96543237576018	mpp
1872	35.5	-0.168794437323212	-0.125099865897806	-0.16549453875904	-0.00171287579317039	0.0832455589110217	1.48929682903716	1.65477429507737	1.7156079863653	1.95512948268694	1.96543237576018	mpp
1873	35.55	-0.168913264819325	-0.125187933396146	-0.165611043200614	-0.00171408161929169	0.0833041619164573	1.48929682903716	1.65477429507737	1.7156079863653	1.95512948268694	1.96543237576018	mpp
1874	35.6	-0.169032008781139	-0.125275938984095	-0.165727465740969	-0.00171528659773176	0.0833627237246856	1.48929682903716	1.65477429507737	1.7156079863653	1.95512948268694	1.96543237576018	mpp
1875	35.65	-0.169150669384578	-0.125363882792037	-0.165843806552588	-0.00171649073027579	0.0834212444224684	1.48929682903716	1.65477429507737	1.7156079863653	1.95512948268694	1.96543237576018	mpp
1876	35.7	-0.169269246804949	-0.125451764949897	-0.165960065807352	-0.00171769401870277	0.0834797240962627	1.48929682903716	1.65477429507737	1.7156079863653	1.95512948268694	1.96543237576018	mpp
1877	35.75	-0.169387741216944	-0.125539585587149	-0.166076243676538	-0.00171889646478542	0.0835381628322235	1.48929682903716	1.65477429507737	1.7156079863653	1.95512948268694	1.96543237576018	mpp
1878	35.8	-0.169506152794647	-0.125627344832811	-0.166192340330826	-0.00172009807029029	0.0835965607162043	1.48929682903716	1.65477429507737	1.7156079863653	1.95512948268694	1.96543237576018	mpp
1879	35.85	-0.169624481711532	-0.125715042815451	-0.166308355940299	-0.00172129883697774	0.083654917833759	1.48929682903716	1.65477429507737	1.7156079863653	1.95512948268694	1.96543237576018	mpp
1880	35.9	-0.16974272814047	-0.125802679663191	-0.166424290674449	-0.00172249876660202	0.0837132342701434	1.48929682903716	1.65477429507737	1.7156079863653	1.95512948268694	1.96543237576018	mpp
1881	35.95	-0.16986089225373	-0.125890255503706	-0.166540144702176	-0.00172369786091125	0.0837715101103165	1.48929682903716	1.65477429507737	1.7156079863653	1.95512948268694	1.96543237576018	mpp
1882	36	-0.169978974222982	-0.125977770464226	-0.166655918191794	-0.00172489612164749	0.0838297454389419	1.48929682903716	1.65477429507737	1.7156079863653	1.95512948268694	1.96543237576018	mpp
1883	36.05	-0.170096974219299	-0.12606522467154	-0.166771611311033	-0.00172609355054676	0.0838879403403895	1.48929682903716	1.65477429507737	1.7156079863653	1.95512948268694	1.96543237576018	mpp
1884	36.1	-0.170214892413163	-0.126152618251999	-0.166887224227041	-0.00172729014933903	0.0839460948987366	1.48929682903716	1.65477429507737	1.7156079863653	1.95512948268694	1.96543237576018	mpp
1885	36.15	-0.170332728974464	-0.126239951331516	-0.167002757106387	-0.00172848591974832	0.0840042091977695	1.48929682903716	1.65477429507737	1.7156079863653	1.95512948268694	1.96543237576018	mpp
1886	36.2	-0.170450484072507	-0.126327224035567	-0.167118210115065	-0.00172968086349267	0.0840622833209851	1.48929682903716	1.65477429507737	1.7156079863653	1.95512948268694	1.96543237576018	mpp
1887	36.25	-0.170568157876011	-0.126414436489197	-0.167233583418497	-0.00173087498228419	0.0841203173515917	1.48929682903716	1.65477429507737	1.7156079863653	1.95512948268694	1.96543237576018	mpp
1888	36.3	-0.170685750553113	-0.126501588817018	-0.167348877181532	-0.0017320682778291	0.0841783113725112	1.48929682903716	1.65477429507737	1.7156079863653	1.95512948268694	1.96543237576018	mpp
1889	36.35	-0.170803262271373	-0.126588681143216	-0.167464091568455	-0.00173326075182772	0.0842362654663797	1.48929682903716	1.65477429507737	1.7156079863653	1.95512948268694	1.96543237576018	mpp
1890	36.4	-0.170920693197773	-0.126675713591546	-0.167579226742983	-0.00173445240597456	0.0842941797155493	1.48929682903716	1.65477429507737	1.7156079863653	1.95512948268694	1.96543237576018	mpp
1891	36.45	-0.171038043498722	-0.126762686285343	-0.167694282868273	-0.00173564324195829	0.0843520542020897	1.48929682903716	1.65477429507737	1.7156079863653	1.95512948268694	1.96543237576018	mpp
1892	36.5	-0.171155313340061	-0.126849599347515	-0.167809260106922	-0.0017368332614618	0.0844098890077887	1.48929682903716	1.65477429507737	1.7156079863653	1.95512948268694	1.96543237576018	mpp
1893	36.55	-0.171272502887061	-0.126936452900551	-0.167924158620971	-0.00173802246616222	0.0844676842141547	1.48929682903716	1.65477429507737	1.7156079863653	1.95512948268694	1.96543237576018	mpp
1894	36.6	-0.171389612304428	-0.127023247066522	-0.168038978571905	-0.00173921085773093	0.0845254399024169	1.48929682903716	1.65477429507737	1.7156079863653	1.95512948268694	1.96543237576018	mpp
1895	36.65	-0.171506641756306	-0.12710998196708	-0.168153720120661	-0.00174039843783362	0.0845831561535276	1.48929682903716	1.65477429507737	1.7156079863653	1.95512948268694	1.96543237576018	mpp
1896	36.7	-0.171623591406279	-0.127196657723465	-0.168268383427624	-0.00174158520813029	0.0846408330481629	1.48929682903716	1.65477429507737	1.7156079863653	1.95512948268694	1.96543237576018	mpp
1897	36.75	-0.171740461417376	-0.127283274456502	-0.168382968652634	-0.00174277117027531	0.0846984706667241	1.48929682903716	1.65477429507737	1.7156079863653	1.95512948268694	1.96543237576018	mpp
1898	36.8	-0.171857251952069	-0.127369832286605	-0.168497475954989	-0.00174395632591741	0.0847560690893393	1.48929682903716	1.65477429507737	1.7156079863653	1.95512948268694	1.96543237576018	mpp
1899	36.85	-0.17197396317228	-0.127456331333782	-0.168611905493445	-0.0017451406766997	0.0848136283958646	1.48929682903716	1.65477429507737	1.7156079863653	1.95512948268694	1.96543237576018	mpp
1900	36.9	-0.172090595239381	-0.12754277171763	-0.168726257426219	-0.00174632422425975	0.0848711486658849	1.48929682903716	1.65477429507737	1.7156079863653	1.95512948268694	1.96543237576018	mpp
1901	36.95	-0.172207148314198	-0.127629153557345	-0.168840531910993	-0.00174750697022958	0.0849286299787162	1.48929682903716	1.65477429507737	1.7156079863653	1.95512948268694	1.96543237576018	mpp
1902	37	-0.172323622557013	-0.127715476971717	-0.168954729104915	-0.00174868891623568	0.0849860724134056	1.48929682903716	1.65477429507737	1.7156079863653	1.95512948268694	1.96543237576018	mpp
1903	37.05	-0.172440018127567	-0.127801742079136	-0.169068849164604	-0.00174987006389905	0.0850434760487339	1.48929682903716	1.65477429507737	1.7156079863653	1.95512948268694	1.96543237576018	mpp
1904	37.1	-0.172556335185062	-0.127887948997592	-0.169182892246148	-0.00175105041483523	0.0851008409632156	1.48929682903716	1.65477429507737	1.7156079863653	1.95512948268694	1.96543237576018	mpp
1905	37.15	-0.172672573888163	-0.127974097844679	-0.169296858505113	-0.0017522299706543	0.0851581672351011	1.48929682903716	1.65477429507737	1.7156079863653	1.95512948268694	1.96543237576018	mpp
1906	37.2	-0.172788734395003	-0.128060188737595	-0.169410748096537	-0.00175340873296095	0.0852154549423776	1.48929682903716	1.65477429507737	1.7156079863653	1.95512948268694	1.96543237576018	mpp
1907	37.25	-0.172904816863183	-0.128146221793142	-0.169524561174942	-0.00175458670335446	0.0852727041627702	1.48929682903716	1.65477429507737	1.7156079863653	1.95512948268694	1.96543237576018	mpp
1908	37.3	-0.173020821449774	-0.128232197127734	-0.169638297894328	-0.00175576388342875	0.0853299149737434	1.48929682903716	1.65477429507737	1.7156079863653	1.95512948268694	1.96543237576018	mpp
1909	37.35	-0.173136748311323	-0.128318114857392	-0.169751958408182	-0.00175694027477241	0.085387087452502	1.48929682903716	1.65477429507737	1.7156079863653	1.95512948268694	1.96543237576018	mpp
1910	37.4	-0.173252597603851	-0.12840397509775	-0.169865542869475	-0.00175811587896871	0.0854442216759926	1.48929682903716	1.65477429507737	1.7156079863653	1.95512948268694	1.96543237576018	mpp
1911	37.45	-0.173368369482861	-0.128489777964056	-0.169979051430668	-0.00175929069759561	0.0855013177209047	1.48929682903716	1.65477429507737	1.7156079863653	1.95512948268694	1.96543237576018	mpp
1912	37.5	-0.173484064103333	-0.128575523571173	-0.170092484243714	-0.00176046473222584	0.0855583756636721	1.48929682903716	1.65477429507737	1.7156079863653	1.95512948268694	1.96543237576018	mpp
1913	37.55	-0.173599681619735	-0.12866121203358	-0.170205841460057	-0.00176163798442687	0.0856153955804736	1.48929682903716	1.65477429507737	1.7156079863653	1.95512948268694	1.96543237576018	mpp
1914	37.6	-0.173715222186016	-0.128746843465379	-0.170319123230642	-0.00176281045576094	0.0856723775472347	1.48929682903716	1.65477429507737	1.7156079863653	1.95512948268694	1.96543237576018	mpp
1915	37.65	-0.173830685955618	-0.128832417980288	-0.170432329705906	-0.00176398214778513	0.0857293216396284	1.48929682903716	1.65477429507737	1.7156079863653	1.95512948268694	1.96543237576018	mpp
1916	37.7	-0.173946073081471	-0.12891793569165	-0.170545461035792	-0.00176515306205133	0.0857862279330768	1.48929682903716	1.65477429507737	1.7156079863653	1.95512948268694	1.96543237576018	mpp
1917	37.75	-0.174061383715999	-0.129003396712432	-0.170658517369744	-0.0017663232001063	0.0858430965027517	1.48929682903716	1.65477429507737	1.7156079863653	1.95512948268694	1.96543237576018	mpp
1918	37.8	-0.174176618011121	-0.129088801155228	-0.170771498856711	-0.00176749256349165	0.0858999274235764	1.48929682903716	1.65477429507737	1.7156079863653	1.95512948268694	1.96543237576018	mpp
1919	37.85	-0.174291776118254	-0.129174149132258	-0.170884405645149	-0.00176866115374394	0.0859567207702262	1.48929682903716	1.65477429507737	1.7156079863653	1.95512948268694	1.96543237576018	mpp
1920	37.9	-0.174406858188316	-0.129259440755372	-0.170997237883026	-0.00176982897239462	0.08601347661713	1.48929682903716	1.65477429507737	1.7156079863653	1.95512948268694	1.96543237576018	mpp
1921	37.95	-0.174521864371726	-0.129344676136053	-0.17110999571782	-0.0017709960209701	0.0860701950384714	1.48929682903716	1.65477429507737	1.7156079863653	1.95512948268694	1.96543237576018	mpp
1922	38	-0.174636794818409	-0.129429855385414	-0.171222679296525	-0.00177216230099178	0.0861268761081897	1.48929682903716	1.65477429507737	1.7156079863653	1.95512948268694	1.96543237576018	mpp
1923	38.05	-0.174751649677795	-0.129514978614205	-0.171335288765651	-0.00177332781397604	0.0861835198999809	1.48929682903716	1.65477429507737	1.7156079863653	1.95512948268694	1.96543237576018	mpp
1924	38.1	-0.174866429098825	-0.129600045932811	-0.171447824271226	-0.00177449256143428	0.086240126487299	1.48929682903716	1.65477429507737	1.7156079863653	1.95512948268694	1.96543237576018	mpp
1925	38.15	-0.174981133229952	-0.129685057451256	-0.1715602859588	-0.00177565654487295	0.0862966959433574	1.48929682903716	1.65477429507737	1.7156079863653	1.95512948268694	1.96543237576018	mpp
1926	38.2	-0.175095762219141	-0.129770013279202	-0.171672673973448	-0.00177681976579356	0.0863532283411293	1.48929682903716	1.65477429507737	1.7156079863653	1.95512948268694	1.96543237576018	mpp
1927	38.25	-0.175210316213874	-0.129854913525955	-0.171784988459766	-0.00177798222569272	0.0864097237533494	1.48929682903716	1.65477429507737	1.7156079863653	1.95512948268694	1.96543237576018	mpp
1928	38.3	-0.175324795361151	-0.12993975830046	-0.171897229561881	-0.00177914392606213	0.0864661822525148	1.48929682903716	1.65477429507737	1.7156079863653	1.95512948268694	1.96543237576018	mpp
1929	38.35	-0.175439199807492	-0.13002454771131	-0.17200939742345	-0.00178030486838865	0.0865226039108859	1.48929682903716	1.65477429507737	1.7156079863653	1.95512948268694	1.96543237576018	mpp
1930	38.4	-0.175553529698941	-0.130109281866743	-0.17212149218766	-0.00178146505415427	0.0865789888004878	1.48929682903716	1.65477429507737	1.7156079863653	1.95512948268694	1.96543237576018	mpp
1931	38.45	-0.175667785181065	-0.130193960874644	-0.172233513997233	-0.00178262448483617	0.0866353369931111	1.48929682903716	1.65477429507737	1.7156079863653	1.95512948268694	1.96543237576018	mpp
1932	38.5	-0.175781966398958	-0.130278584842549	-0.172345462994426	-0.00178378316190673	0.0866916485603133	1.48929682903716	1.65477429507737	1.7156079863653	1.95512948268694	1.96543237576018	mpp
1933	38.55	-0.175896073497245	-0.130363153877643	-0.172457339321038	-0.00178494108683354	0.0867479235734194	1.48929682903716	1.65477429507737	1.7156079863653	1.95512948268694	1.96543237576018	mpp
1934	38.6	-0.17601010662008	-0.130447668086765	-0.172569143118403	-0.00178609826107946	0.0868041621035233	1.48929682903716	1.65477429507737	1.7156079863653	1.95512948268694	1.96543237576018	mpp
1935	38.65	-0.176124065911152	-0.130532127576408	-0.172680874527401	-0.00178725468610257	0.0868603642214888	1.48929682903716	1.65477429507737	1.7156079863653	1.95512948268694	1.96543237576018	mpp
1936	38.7	-0.176237951513683	-0.13061653245272	-0.172792533688456	-0.00178841036335628	0.0869165299979505	1.48929682903716	1.65477429507737	1.7156079863653	1.95512948268694	1.96543237576018	mpp
1937	38.75	-0.176351763570437	-0.130700882821507	-0.172904120741539	-0.00178956529428929	0.086972659503315	1.48929682903716	1.65477429507737	1.7156079863653	1.95512948268694	1.96543237576018	mpp
1938	38.8	-0.176465502223712	-0.130785178788233	-0.173015635826167	-0.00179071948034561	0.0870287528077619	1.48929682903716	1.65477429507737	1.7156079863653	1.95512948268694	1.96543237576018	mpp
1939	38.85	-0.176579167615352	-0.130869420458023	-0.173127079081411	-0.00179187292296463	0.0870848099812445	1.48929682903716	1.65477429507737	1.7156079863653	1.95512948268694	1.96543237576018	mpp
1940	38.9	-0.176692759886743	-0.130953607935664	-0.173238450645892	-0.00179302562358109	0.0871408310934914	1.48929682903716	1.65477429507737	1.7156079863653	1.95512948268694	1.96543237576018	mpp
1941	38.95	-0.176806279178818	-0.131037741325606	-0.173349750657789	-0.00179417758362513	0.0871968162140072	1.48929682903716	1.65477429507737	1.7156079863653	1.95512948268694	1.96543237576018	mpp
1942	39	-0.176919725632056	-0.131121820731964	-0.173460979254834	-0.00179532880452229	0.0872527654120732	1.48929682903716	1.65477429507737	1.7156079863653	1.95512948268694	1.96543237576018	mpp
1943	39.05	-0.177033099386487	-0.131205846258518	-0.173572136574319	-0.00179647928769357	0.0873086787567492	1.48929682903716	1.65477429507737	1.7156079863653	1.95512948268694	1.96543237576018	mpp
1944	39.1	-0.177146400581692	-0.13128981800872	-0.173683222753098	-0.00179762903455539	0.0873645563168735	1.48929682903716	1.65477429507737	1.7156079863653	1.95512948268694	1.96543237576018	mpp
1945	39.15	-0.177259629356808	-0.131373736085686	-0.173794237927587	-0.00179877804651966	0.0874203981610648	1.48929682903716	1.65477429507737	1.7156079863653	1.95512948268694	1.96543237576018	mpp
1946	39.2	-0.177372785850527	-0.131457600592208	-0.173905182233765	-0.00179992632499379	0.0874762043577226	1.48929682903716	1.65477429507737	1.7156079863653	1.95512948268694	1.96543237576018	mpp
1947	39.25	-0.177485870201097	-0.131541411630745	-0.174016055807179	-0.00180107387138068	0.0875319749750283	1.48929682903716	1.65477429507737	1.7156079863653	1.95512948268694	1.96543237576018	mpp
1948	39.3	-0.177598882546328	-0.131625169303435	-0.174126858782944	-0.00180222068707879	0.0875877100809465	1.48929682903716	1.65477429507737	1.7156079863653	1.95512948268694	1.96543237576018	mpp
1949	39.35	-0.177711823023591	-0.131708873712088	-0.174237591295747	-0.00180336677348211	0.0876434097432253	1.48929682903716	1.65477429507737	1.7156079863653	1.95512948268694	1.96543237576018	mpp
1950	39.4	-0.177824691769821	-0.131792524958192	-0.174348253479844	-0.00180451213198023	0.0876990740293979	1.48929682903716	1.65477429507737	1.7156079863653	1.95512948268694	1.96543237576018	mpp
1951	39.45	-0.177937488921519	-0.131876123142912	-0.174458845469068	-0.00180565676395831	0.0877547030067834	1.48929682903716	1.65477429507737	1.7156079863653	1.95512948268694	1.96543237576018	mpp
1952	39.5	-0.178050214614752	-0.131959668367093	-0.174569367396827	-0.00180680067079712	0.0878102967424874	1.48929682903716	1.65477429507737	1.7156079863653	1.95512948268694	1.96543237576018	mpp
1953	39.55	-0.178162868985159	-0.132043160731262	-0.174679819396108	-0.00180794385387309	0.0878658553034035	1.48929682903716	1.65477429507737	1.7156079863653	1.95512948268694	1.96543237576018	mpp
1954	39.6	-0.178275452167949	-0.132126600335628	-0.174790201599475	-0.00180908631455827	0.0879213787562137	1.48929682903716	1.65477429507737	1.7156079863653	1.95512948268694	1.96543237576018	mpp
1955	39.65	-0.178387964297905	-0.132209987280083	-0.174900514139077	-0.0018102280542204	0.0879768671673896	1.48929682903716	1.65477429507737	1.7156079863653	1.95512948268694	1.96543237576018	mpp
1956	39.7	-0.178500405509383	-0.132293321664203	-0.175010757146644	-0.0018113690742229	0.0880323206031936	1.48929682903716	1.65477429507737	1.7156079863653	1.95512948268694	1.96543237576018	mpp
1957	39.75	-0.17861277593632	-0.132376603587255	-0.175120930753493	-0.0018125093759249	0.0880877391296791	1.48929682903716	1.65477429507737	1.7156079863653	1.95512948268694	1.96543237576018	mpp
1958	39.8	-0.178725075712229	-0.132459833148189	-0.175231035090529	-0.00181364896068126	0.0881431228126922	1.48929682903716	1.65477429507737	1.7156079863653	1.95512948268694	1.96543237576018	mpp
1959	39.85	-0.178837304970203	-0.132543010445647	-0.175341070288242	-0.00181478782984259	0.0881984717178721	1.48929682903716	1.65477429507737	1.7156079863653	1.95512948268694	1.96543237576018	mpp
1960	39.9	-0.178949463842922	-0.132626135577961	-0.175451036476718	-0.00181592598475525	0.0882537859106522	1.48929682903716	1.65477429507737	1.7156079863653	1.95512948268694	1.96543237576018	mpp
1961	39.95	-0.179061552462646	-0.132709208643155	-0.175560933785631	-0.00181706342676139	0.0883090654562609	1.48929682903716	1.65477429507737	1.7156079863653	1.95512948268694	1.96543237576018	mpp
1962	40	-0.179173570961224	-0.132792229738947	-0.175670762344253	-0.00181820015719898	0.0883643104197227	1.48929682903716	1.65477429507737	1.7156079863653	1.95512948268694	1.96543237576018	mpp
1963	40.05	-0.179285519470091	-0.132875198962749	-0.17578052228145	-0.00181933617740179	0.0884195208658589	1.48929682903716	1.65477429507737	1.7156079863653	1.95512948268694	1.96543237576018	mpp
1964	40.1	-0.179397398120275	-0.132958116411669	-0.175890213725686	-0.00182047148869943	0.0884746968592885	1.48929682903716	1.65477429507737	1.7156079863653	1.95512948268694	1.96543237576018	mpp
1965	40.15	-0.179509207042391	-0.133040982182513	-0.175999836805026	-0.00182160609241736	0.0885298384644292	1.48929682903716	1.65477429507737	1.7156079863653	1.95512948268694	1.96543237576018	mpp
1966	40.2	-0.179620946366652	-0.133123796371785	-0.176109391647136	-0.00182273998987694	0.0885849457454983	1.48929682903716	1.65477429507737	1.7156079863653	1.95512948268694	1.96543237576018	mpp
1967	40.25	-0.179732616222865	-0.13320655907569	-0.176218878379283	-0.00182387318239541	0.0886400187665132	1.48929682903716	1.65477429507737	1.7156079863653	1.95512948268694	1.96543237576018	mpp
1968	40.3	-0.179844216740431	-0.133289270390133	-0.176328297128342	-0.0018250056712859	0.0886950575912929	1.48929682903716	1.65477429507737	1.7156079863653	1.95512948268694	1.96543237576018	mpp
1969	40.35	-0.179955748048355	-0.133371930410723	-0.176437648020792	-0.0018261374578575	0.0887500622834582	1.48929682903716	1.65477429507737	1.7156079863653	1.95512948268694	1.96543237576018	mpp
1970	40.4	-0.180067210275238	-0.133454539232773	-0.176546931182723	-0.00182726854341522	0.088805032906433	1.48929682903716	1.65477429507737	1.7156079863653	1.95512948268694	1.96543237576018	mpp
1971	40.45	-0.180178603549285	-0.133537096951298	-0.176656146739833	-0.00182839892926006	0.088859969523445	1.48929682903716	1.65477429507737	1.7156079863653	1.95512948268694	1.96543237576018	mpp
1972	40.5	-0.180289927998306	-0.133619603661024	-0.176765294817432	-0.00182952861668898	0.0889148721975268	1.48929682903716	1.65477429507737	1.7156079863653	1.95512948268694	1.96543237576018	mpp
1973	40.55	-0.180401183749714	-0.133702059456382	-0.176874375540444	-0.00183065760699494	0.0889697409915161	1.48929682903716	1.65477429507737	1.7156079863653	1.95512948268694	1.96543237576018	mpp
1974	40.6	-0.180512370930531	-0.133784464431513	-0.176983389033407	-0.00183178590146692	0.0890245759680573	1.48929682903716	1.65477429507737	1.7156079863653	1.95512948268694	1.96543237576018	mpp
1975	40.65	-0.180623489667389	-0.133866818680268	-0.177092335420477	-0.00183291350138994	0.0890793771896018	1.48929682903716	1.65477429507737	1.7156079863653	1.95512948268694	1.96543237576018	mpp
1976	40.7	-0.180734540086529	-0.133949122296208	-0.177201214825426	-0.00183404040804506	0.0891341447184091	1.48929682903716	1.65477429507737	1.7156079863653	1.95512948268694	1.96543237576018	mpp
1977	40.75	-0.180845522313805	-0.134031375372609	-0.177310027371649	-0.0018351666227094	0.0891888786165474	1.48929682903716	1.65477429507737	1.7156079863653	1.95512948268694	1.96543237576018	mpp
1978	40.8	-0.180956436474685	-0.13411357800246	-0.177418773182162	-0.00183629214665618	0.0892435789458949	1.48929682903716	1.65477429507737	1.7156079863653	1.95512948268694	1.96543237576018	mpp
1979	40.85	-0.181067282694253	-0.134195730278466	-0.177527452379601	-0.00183741698115472	0.0892982457681399	1.48929682903716	1.65477429507737	1.7156079863653	1.95512948268694	1.96543237576018	mpp
1980	40.9	-0.18117806109721	-0.134277832293047	-0.177636065086232	-0.00183854112747044	0.0893528791447822	1.48929682903716	1.65477429507737	1.7156079863653	1.95512948268694	1.96543237576018	mpp
1981	40.95	-0.181288771807876	-0.134359884138341	-0.177744611423942	-0.0018396645868649	0.0894074791371337	1.48929682903716	1.65477429507737	1.7156079863653	1.95512948268694	1.96543237576018	mpp
1982	41	-0.181399414950191	-0.134441885906206	-0.177853091514251	-0.00184078736059583	0.0894620458063191	1.48929682903716	1.65477429507737	1.7156079863653	1.95512948268694	1.96543237576018	mpp
1983	41.05	-0.18150999064772	-0.134523837688218	-0.177961505478305	-0.0018419094499171	0.0895165792132769	1.48929682903716	1.65477429507737	1.7156079863653	1.95512948268694	1.96543237576018	mpp
1984	41.1	-0.181620499023649	-0.134605739575677	-0.178069853436883	-0.00184303085607878	0.0895710794187601	1.48929682903716	1.65477429507737	1.7156079863653	1.95512948268694	1.96543237576018	mpp
1985	41.15	-0.18173094020079	-0.134687591659602	-0.178178135510396	-0.00184415158032712	0.0896255464833368	1.48929682903716	1.65477429507737	1.7156079863653	1.95512948268694	1.96543237576018	mpp
1986	41.2	-0.181841314301582	-0.134769394030739	-0.178286351818891	-0.00184527162390461	0.0896799804673914	1.48929682903716	1.65477429507737	1.7156079863653	1.95512948268694	1.96543237576018	mpp
1987	41.25	-0.181951621448094	-0.134851146779556	-0.178394502482049	-0.00184639098804996	0.0897343814311251	1.48929682903716	1.65477429507737	1.7156079863653	1.95512948268694	1.96543237576018	mpp
1988	41.3	-0.182061861762024	-0.134932849996248	-0.178502587619188	-0.00184750967399812	0.0897887494345566	1.48929682903716	1.65477429507737	1.7156079863653	1.95512948268694	1.96543237576018	mpp
1989	41.35	-0.182172035364701	-0.135014503770739	-0.178610607349268	-0.00184862768298032	0.0898430845375231	1.48929682903716	1.65477429507737	1.7156079863653	1.95512948268694	1.96543237576018	mpp
1990	41.4	-0.18228214237709	-0.135096108192678	-0.178718561790885	-0.00184974501622406	0.0898973867996811	1.48929682903716	1.65477429507737	1.7156079863653	1.95512948268694	1.96543237576018	mpp
1991	41.45	-0.182392182919788	-0.135177663351445	-0.178826451062282	-0.00185086167495313	0.0899516562805067	1.48929682903716	1.65477429507737	1.7156079863653	1.95512948268694	1.96543237576018	mpp
1992	41.5	-0.18250215711303	-0.13525916933615	-0.178934275281342	-0.00185197766038763	0.0900058930392969	1.48929682903716	1.65477429507737	1.7156079863653	1.95512948268694	1.96543237576018	mpp
1993	41.55	-0.182612065076689	-0.135340626235636	-0.179042034565594	-0.001853092973744	0.0900600971351702	1.48929682903716	1.65477429507737	1.7156079863653	1.95512948268694	1.96543237576018	mpp
1994	41.6	-0.182721906930277	-0.135422034138477	-0.179149729032214	-0.00185420761623502	0.0901142686270672	1.48929682903716	1.65477429507737	1.7156079863653	1.95512948268694	1.96543237576018	mpp
1995	41.65	-0.182831682792946	-0.135503393132983	-0.179257358798025	-0.0018553215890698	0.0901684075737516	1.48929682903716	1.65477429507737	1.7156079863653	1.95512948268694	1.96543237576018	mpp
[truncated: 5,091 more rows]
