# Supplementary material for: Plant diversity effects on forage quality, yield and revenues of semi-natural grasslands
Source: Nat Commun. 2020 Feb 7;11:768. doi: 10.1038/s41467-020-14541-4 (PMC7005841; doi:10.1038/s41467-020-14541-4)
Supplement: Supplementary file 8 — Source Data [file 41467_2020_14541_MOESM8_ESM.zip › Source Data/figure_6.csv]

	SR	DE_SRxT1_coef	DE_SRxT2_coef	DE_SRxT3_coef	DE_SRxT4_coef	DE_SRxT5_coef	inter_T1	inter_T2	inter_T3	inter_T4	inter_T5	variable
1	1	378.359544276367	453.501080431203	562.456030593866	388.469966727962	547.664850732061	187.898255723633	1764.3029195688	2213.22196940613	2470.61203327204	3175.39714926794	revenue
2	1.05	387.703162203085	464.700324348803	576.345925351241	398.063262311539	561.189476169804	187.898255723633	1764.3029195688	2213.22196940613	2470.61203327204	3175.39714926794	revenue
3	1.1	396.82683782668	475.63594581097	589.908861593509	407.430738352651	574.395741279571	187.898255723633	1764.3029195688	2213.22196940613	2470.61203327204	3175.39714926794	revenue
4	1.15	405.745408423525	486.325728750916	603.166895895423	416.587628605396	587.305122603639	187.898255723633	1764.3029195688	2213.22196940613	2470.61203327204	3175.39714926794	revenue
5	1.2	414.472114495082	496.78554321027	616.139711122153	425.547527380372	599.936785397299	187.898255723633	1764.3029195688	2213.22196940613	2470.61203327204	3175.39714926794	revenue
6	1.25	423.018830468899	507.029621856885	628.844959381293	434.322626410402	612.307917562081	187.898255723633	1764.3029195688	2213.22196940613	2470.61203327204	3175.39714926794	revenue
7	1.3	431.396254235623	517.070787163566	641.298543781935	442.923909452302	624.434003995283	187.898255723633	1764.3029195688	2213.22196940613	2470.61203327204	3175.39714926794	revenue
8	1.35	439.614064158299	526.920639599136	653.514851839192	451.361313491744	636.329053856532	187.898255723633	1764.3029195688	2213.22196940613	2470.61203327204	3175.39714926794	revenue
9	1.4	447.68105012724	536.589714710575	665.506950295766	459.643863300135	648.005790266042	187.898255723633	1764.3029195688	2213.22196940613	2470.61203327204	3175.39714926794	revenue
10	1.45	455.605223719263	546.087615159683	677.286748880813	467.779784537505	659.475809757027	187.898255723633	1764.3029195688	2213.22196940613	2470.61203327204	3175.39714926794	revenue
11	1.5	463.39391139454	555.423122428661	688.865138853108	475.776599439733	670.749717175531	187.898255723633	1764.3029195688	2213.22196940613	2470.61203327204	3175.39714926794	revenue
12	1.55	471.053833818154	564.60429189479	700.252110917691	483.641208259715	681.837240496164	187.898255723633	1764.3029195688	2213.22196940613	2470.61203327204	3175.39714926794	revenue
13	1.6	478.591173750658	573.638534203927	711.456856149586	491.379958972075	692.747329091778	187.898255723633	1764.3029195688	2213.22196940613	2470.61203327204	3175.39714926794	revenue
14	1.65	486.011634458768	582.532685281473	722.4878528251	498.998707244698	703.488238281324	187.898255723633	1764.3029195688	2213.22196940613	2470.61203327204	3175.39714926794	revenue
15	1.7	493.320490215574	591.29306686182	733.352941493654	506.502868288385	714.06760242748	187.898255723633	1764.3029195688	2213.22196940613	2470.61203327204	3175.39714926794	revenue
16	1.75	500.5226301615	599.925539060032	744.059390179954	513.897461889862	724.492498424171	187.898255723633	1764.3029195688	2213.22196940613	2470.61203327204	3175.39714926794	revenue
17	1.8	507.622596562679	608.435546228262	754.613951257552	521.187151692483	734.769501074498	187.898255723633	1764.3029195688	2213.22196940613	2470.61203327204	3175.39714926794	revenue
18	1.85	514.624618317359	616.828157116467	765.022911258287	528.376279597981	744.904731590312	187.898255723633	1764.3029195688	2213.22196940613	2470.61203327204	3175.39714926794	revenue
19	1.9	521.532640412408	625.10810017893	775.2921346613	535.468896010109	754.903900229694	187.898255723633	1764.3029195688	2213.22196940613	2470.61203327204	3175.39714926794	revenue
20	1.95	528.350349912622	633.279794724989	785.42710252782	542.46878651842	764.772343915738	187.898255723633	1764.3029195688	2213.22196940613	2470.61203327204	3175.39714926794	revenue
21	2	535.081198968942	641.34737849666	795.432946704382	549.379495521309	774.515059540317	187.898255723633	1764.3029195688	2213.22196940613	2470.61203327204	3175.39714926794	revenue
22	2.05	541.728425253181	649.314732161647	805.314480200367	556.204347206788	784.13673354276	187.898255723633	1764.3029195688	2213.22196940613	2470.61203327204	3175.39714926794	revenue
23	2.1	548.295070162538	657.185501133253	815.076224250197	562.946464243457	793.641768260389	187.898255723633	1764.3029195688	2213.22196940613	2470.61203327204	3175.39714926794	revenue
24	2.15	554.783995084388	664.963115065323	824.722432492004	569.60878447992	803.034305471345	187.898255723633	1764.3029195688	2213.22196940613	2470.61203327204	3175.39714926794	revenue
25	2.2	561.19789596812	672.650805318028	834.257112629613	576.194075906003	812.318247486916	187.898255723633	1764.3029195688	2213.22196940613	2470.61203327204	3175.39714926794	revenue
26	2.25	567.539316414551	680.251620646805	843.6840458908	582.704950091943	821.497276098091	187.898255723633	1764.3029195688	2213.22196940613	2470.61203327204	3175.39714926794	revenue
27	2.3	573.81065946316	687.768441330524	853.006804549787	589.143874290597	830.57486963726	187.898255723633	1764.3029195688	2213.22196940613	2470.61203327204	3175.39714926794	revenue
28	2.35	580.014198232076	695.203991924551	862.228767744274	595.513182361748	839.554318379293	187.898255723633	1764.3029195688	2213.22196940613	2470.61203327204	3175.39714926794	revenue
29	2.4	586.152085544399	702.560852798848	871.35313578559	601.815084655658	848.438738475377	187.898255723633	1764.3029195688	2213.22196940613	2470.61203327204	3175.39714926794	revenue
30	2.45	592.226362656459	709.841470599639	880.382943133811	608.051676974563	857.231084586914	187.898255723633	1764.3029195688	2213.22196940613	2470.61203327204	3175.39714926794	revenue
31	2.5	598.238967188323	717.048167754909	889.321070186983	614.224948715094	865.934161364723	187.898255723633	1764.3029195688	2213.22196940613	2470.61203327204	3175.39714926794	revenue
32	2.55	604.191740343909	724.183151128418	898.170254014288	620.336790281328	874.550633899944	187.898255723633	1764.3029195688	2213.22196940613	2470.61203327204	3175.39714926794	revenue
33	2.6	610.08643349697	731.248519913647	906.933098146529	626.388999846758	883.083037257065	187.898255723633	1764.3029195688	2213.22196940613	2470.61203327204	3175.39714926794	revenue
34	2.65	615.924714209703	738.246272847695	915.612081523192	632.383289533732	891.533785185694	187.898255723633	1764.3029195688	2213.22196940613	2470.61203327204	3175.39714926794	revenue
35	2.7	621.708171742623	745.178314815404	924.209566683229	638.321291070558	899.905178095948	187.898255723633	1764.3029195688	2213.22196940613	2470.61203327204	3175.39714926794	revenue
36	2.75	627.438322107286	752.046462905544	932.727807276256	644.204560979248	908.199410372121	187.898255723633	1764.3029195688	2213.22196940613	2470.61203327204	3175.39714926794	revenue
37	2.8	633.116612707372	758.852451973605	941.16895496183	650.034585340616	916.418577090533	187.898255723633	1764.3029195688	2213.22196940613	2470.61203327204	3175.39714926794	revenue
38	2.85	638.744426608411	765.597939759484	949.535065756665	655.812784178098	924.564680199825	187.898255723633	1764.3029195688	2213.22196940613	2470.61203327204	3175.39714926794	revenue
39	2.9	644.32308647181	772.284511602803	957.828105882827	661.540515496904	932.639634215367	187.898255723633	1764.3029195688	2213.22196940613	2470.61203327204	3175.39714926794	revenue
40	2.95	649.853858184908	778.913684793888	966.049957164046	667.219079011077	940.645271473653	187.898255723633	1764.3029195688	2213.22196940613	2470.61203327204	3175.39714926794	revenue
41	3	655.337954215274	785.486912594224	974.202422012091	672.849719587421	948.583346987554	187.898255723633	1764.3029195688	2213.22196940613	2470.61203327204	3175.39714926794	revenue
42	3.05	660.776536714427	792.005587956562	982.287228040656	678.433630432154	956.455542938865	187.898255723633	1764.3029195688	2213.22196940613	2470.61203327204	3175.39714926794	revenue
43	3.1	666.170720393476	798.471046971669	990.306032340188	683.9719560434	964.263472840721	187.898255723633	1764.3029195688	2213.22196940613	2470.61203327204	3175.39714926794	revenue
44	3.15	671.52157519086	804.884572065863	998.26042544365	689.465794950203	972.008685399064	187.898255723633	1764.3029195688	2213.22196940613	2470.61203327204	3175.39714926794	revenue
45	3.2	676.830128750239	811.247394971016	1006.15193501007	694.916202256644	979.69266809933	187.898255723633	1764.3029195688	2213.22196940613	2470.61203327204	3175.39714926794	revenue
46	3.25	682.097368724815	817.560699486511	1013.98202925006	700.324192007728	987.316850541888	187.898255723633	1764.3029195688	2213.22196940613	2470.61203327204	3175.39714926794	revenue
47	3.3	687.324244922705	823.825624050677	1021.75212011507	705.690739392093	994.882607547404	187.898255723633	1764.3029195688	2213.22196940613	2470.61203327204	3175.39714926794	revenue
48	3.35	692.511671306569	830.043264137539	1029.46356626994	711.016782795062	1002.39126205125	187.898255723633	1764.3029195688	2213.22196940613	2470.61203327204	3175.39714926794	revenue
49	3.4	697.660527859409	836.214674493168	1037.11767586653	716.303225714307	1009.84408780418	187.898255723633	1764.3029195688	2213.22196940613	2470.61203327204	3175.39714926794	revenue
50	3.45	702.771662327331	842.340871224546	1044.71570913448	721.55093854918	1017.24231189497	187.898255723633	1764.3029195688	2213.22196940613	2470.61203327204	3175.39714926794	revenue
51	3.5	707.845891849046	848.422833752688	1052.25888080355	726.760760273753	1024.58711710903	187.898255723633	1764.3029195688	2213.22196940613	2470.61203327204	3175.39714926794	revenue
52	3.55	712.884004480969	854.461506640618	1059.74836237076	731.933500002674	1031.87964413596	187.898255723633	1764.3029195688	2213.22196940613	2470.61203327204	3175.39714926794	revenue
53	3.6	717.886760625987	860.457801305891	1067.18528422438	737.069938458113	1039.12099363767	187.898255723633	1764.3029195688	2213.22196940613	2470.61203327204	3175.39714926794	revenue
54	3.65	722.854894373224	866.412597626432	1074.57073763556	742.170829345325	1046.3122281876	187.898255723633	1764.3029195688	2213.22196940613	2470.61203327204	3175.39714926794	revenue
55	3.7	727.789114755487	872.326745447711	1081.90577662762	747.236900643704	1053.45437409091	187.898255723633	1764.3029195688	2213.22196940613	2470.61203327204	3175.39714926794	revenue
56	3.75	732.690106930499	878.201065998561	1089.19141973199	752.268855819573	1060.54842309422	187.898255723633	1764.3029195688	2213.22196940613	2470.61203327204	3175.39714926794	revenue
57	3.8	737.558533291479	884.036353222322	1096.4286516392	757.267374966445	1067.59533399318	187.898255723633	1764.3029195688	2213.22196940613	2470.61203327204	3175.39714926794	revenue
58	3.85	742.395034512171	889.833375029413	1103.61842475238	762.233115877979	1074.5960341451	187.898255723633	1764.3029195688	2213.22196940613	2470.61203327204	3175.39714926794	revenue
59	3.9	747.200230531	895.592874476929	1110.76166065025	767.166715058424	1081.5514208935	187.898255723633	1764.3029195688	2213.22196940613	2470.61203327204	3175.39714926794	revenue
60	3.95	751.974721478608	901.3155708804	1117.85925146597	772.068788674956	1088.46236291069	187.898255723633	1764.3029195688	2213.22196940613	2470.61203327204	3175.39714926794	revenue
61	4	756.719088552735	907.002160862407	1124.91206118773	776.939933455924	1095.32970146412	187.898255723633	1764.3029195688	2213.22196940613	2470.61203327204	3175.39714926794	revenue
62	4.05	761.433894844019	912.653319342394	1131.92092688633	781.780727538724	1102.15425161175	187.898255723633	1764.3029195688	2213.22196940613	2470.61203327204	3175.39714926794	revenue
63	4.1	766.119686116068	918.269700471654	1138.8866598748	786.591731270713	1108.93680333111	187.898255723633	1764.3029195688	2213.22196940613	2470.61203327204	3175.39714926794	revenue
64	4.15	770.776991542842	923.851938517161	1145.81004680459	791.373487966295	1115.6781225867	187.898255723633	1764.3029195688	2213.22196940613	2470.61203327204	3175.39714926794	revenue
65	4.2	775.406324406169	929.400648697605	1152.69185070248	796.126524623078	1122.37895233961	187.898255723633	1764.3029195688	2213.22196940613	2470.61203327204	3175.39714926794	revenue
66	4.25	780.008182756012	934.916427974791	1159.53281195207	800.851352599783	1129.04001350321	187.898255723633	1764.3029195688	2213.22196940613	2470.61203327204	3175.39714926794	revenue
67	4.3	784.583050035869	940.399855803241	1166.33364922352	805.548468258356	1135.66200584844	187.898255723633	1764.3029195688	2213.22196940613	2470.61203327204	3175.39714926794	revenue
68	4.35	789.131395675548	945.851494840691	1173.09506035471	810.218353572581	1142.2456088618	187.898255723633	1764.3029195688	2213.22196940613	2470.61203327204	3175.39714926794	revenue
69	4.4	793.653675653361	951.27189162194	1179.81772318702	814.861476705302	1148.79148255914	187.898255723633	1764.3029195688	2213.22196940613	2470.61203327204	3175.39714926794	revenue
70	4.45	798.150333029649	956.66157719833	1186.5022963584	819.478292556201	1155.30026825791	187.898255723633	1764.3029195688	2213.22196940613	2470.61203327204	3175.39714926794	revenue
71	4.5	802.621798453413	962.02106774499	1193.14942005657	824.069243281963	1161.77258931048	187.898255723633	1764.3029195688	2213.22196940613	2470.61203327204	3175.39714926794	revenue
72	4.55	807.068490643664	967.350865137786	1199.75971673453	828.634758790499	1168.20905180089	187.898255723633	1764.3029195688	2213.22196940613	2470.61203327204	3175.39714926794	revenue
73	4.6	811.490816847051	972.651457501831	1206.33379179085	833.175257210792	1174.61024520728	187.898255723633	1764.3029195688	2213.22196940613	2470.61203327204	3175.39714926794	revenue
74	4.65	815.88917327315	977.923319733225	1212.8722342168	837.691145339827	1180.97674303192	187.898255723633	1764.3029195688	2213.22196940613	2470.61203327204	3175.39714926794	revenue
75	4.7	820.263945508759	983.166913995616	1219.37561721219	842.182819067946	1187.3091034009	187.898255723633	1764.3029195688	2213.22196940613	2470.61203327204	3175.39714926794	revenue
76	4.75	824.615508912394	988.382690193063	1225.84449877184	846.650663783897	1193.60786963517	187.898255723633	1764.3029195688	2213.22196940613	2470.61203327204	3175.39714926794	revenue
77	4.8	828.944228990164	993.571086420539	1232.27942224431	851.095054760745	1199.8735707946	187.898255723633	1764.3029195688	2213.22196940613	2470.61203327204	3175.39714926794	revenue
78	4.85	833.250461754057	998.732529393383	1238.68091686452	855.516357523733	1206.10672219657	187.898255723633	1764.3029195688	2213.22196940613	2470.61203327204	3175.39714926794	revenue
79	4.9	837.534554063652	1003.86743485687	1245.04949826178	859.914928201131	1212.30782591061	187.898255723633	1764.3029195688	2213.22196940613	2470.61203327204	3175.39714926794	revenue
80	4.95	841.79684395218	1008.97620797704	1251.38566894442	864.291113859004	1218.47737123037	187.898255723633	1764.3029195688	2213.22196940613	2470.61203327204	3175.39714926794	revenue
81	5	846.037660937799	1014.05924371377	1257.68991876259	868.645252820805	1224.61583512416	187.898255723633	1764.3029195688	2213.22196940613	2470.61203327204	3175.39714926794	revenue
82	5.05	850.257326320893	1019.11692717713	1263.96272535016	872.97767497262	1230.72368266529	187.898255723633	1764.3029195688	2213.22196940613	2470.61203327204	3175.39714926794	revenue
83	5.1	854.45615346816	1024.14963396789	1270.20455454709	877.288702054849	1236.80136744329	187.898255723633	1764.3029195688	2213.22196940613	2470.61203327204	3175.39714926794	revenue
84	5.15	858.634448084198	1029.15773050305	1276.41586080311	881.578647941046	1242.849331957	187.898255723633	1764.3029195688	2213.22196940613	2470.61203327204	3175.39714926794	revenue
85	5.2	862.792508471246	1034.14157432713	1282.59708756387	885.847818904604	1248.86800799057	187.898255723633	1764.3029195688	2213.22196940613	2470.61203327204	3175.39714926794	revenue
86	5.25	866.930625777724	1039.10151441012	1288.7486676404	890.096513873931	1254.85781697318	187.898255723633	1764.3029195688	2213.22196940613	2470.61203327204	3175.39714926794	revenue
87	5.3	871.049084236134	1044.0378914326	1294.87102356276	894.325024676715	1260.81917032343	187.898255723633	1764.3029195688	2213.22196940613	2470.61203327204	3175.39714926794	revenue
88	5.35	875.148161390892	1048.9510380588	1300.96456791876	898.533636273839	1266.75246977909	187.898255723633	1764.3029195688	2213.22196940613	2470.61203327204	3175.39714926794	revenue
89	5.4	879.228128316599	1053.84127919827	1307.02970367838	902.722626983488	1272.65810771306	187.898255723633	1764.3029195688	2213.22196940613	2470.61203327204	3175.39714926794	revenue
90	5.45	883.289249827236	1058.70893225658	1313.06682450482	906.89226869593	1278.53646743617	187.898255723633	1764.3029195688	2213.22196940613	2470.61203327204	3175.39714926794	revenue
91	5.5	887.331784676742	1063.55430737573	1319.0763150526	911.042827079458	1284.3879234875	187.898255723633	1764.3029195688	2213.22196940613	2470.61203327204	3175.39714926794	revenue
92	5.55	891.355985751407	1068.3777076648	1325.05855125361	915.174561777923	1290.21284191288	187.898255723633	1764.3029195688	2213.22196940613	2470.61203327204	3175.39714926794	revenue
93	5.6	895.36210025448	1073.17942942115	1331.01390059153	919.287726600271	1296.01158053208	187.898255723633	1764.3029195688	2213.22196940613	2470.61203327204	3175.39714926794	revenue
94	5.65	899.350369883376	1077.95976234288	1336.94272236527	923.382569702491	1301.78448919537	187.898255723633	1764.3029195688	2213.22196940613	2470.61203327204	3175.39714926794	revenue
95	5.7	903.321030999841	1082.71898973276	1342.8453679419	927.459333762325	1307.53191002974	187.898255723633	1764.3029195688	2213.22196940613	2470.61203327204	3175.39714926794	revenue
96	5.75	907.274314793418	1087.45738869417	1348.7221809997	931.518256147102	1313.25417767559	187.898255723633	1764.3029195688	2213.22196940613	2470.61203327204	3175.39714926794	revenue
97	5.8	911.210447438526	1092.17523031937	1354.57349776163	935.55956907501	1318.95161951405	187.898255723633	1764.3029195688	2213.22196940613	2470.61203327204	3175.39714926794	revenue
98	5.85	915.129650245455	1096.87277987047	1360.39964721979	939.583499770138	1324.6245558856	187.898255723633	1764.3029195688	2213.22196940613	2470.61203327204	3175.39714926794	revenue
99	5.9	919.032139805578	1101.55029695352	1366.20095135134	943.590270611551	1330.27330030016	187.898255723633	1764.3029195688	2213.22196940613	2470.61203327204	3175.39714926794	revenue
100	5.95	922.918128131023	1106.20803568587	1371.97772532606	947.580099276711	1335.89815963937	187.898255723633	1764.3029195688	2213.22196940613	2470.61203327204	3175.39714926794	revenue
101	6	926.787822789079	1110.84624485732	1377.73027770622	951.553198879465	1341.49943435106	187.898255723633	1764.3029195688	2213.22196940613	2470.61203327204	3175.39714926794	revenue
102	6.05	930.641427031579	1115.46516808515	1383.45891063885	955.509778102885	1347.07741863658	187.898255723633	1764.3029195688	2213.22196940613	2470.61203327204	3175.39714926794	revenue
103	6.1	934.479139919466	1120.06504396345	1389.16392004097	959.450041327169	1352.63240063107	187.898255723633	1764.3029195688	2213.22196940613	2470.61203327204	3175.39714926794	revenue
104	6.15	938.301156442789	1124.64610620695	1394.84559577796	963.374188752837	1358.16466257716	187.898255723633	1764.3029195688	2213.22196940613	2470.61203327204	3175.39714926794	revenue
105	6.2	942.107667636309	1129.20858378958	1400.50422183538	967.28241651943	1363.67448099233	187.898255723633	1764.3029195688	2213.22196940613	2470.61203327204	3175.39714926794	revenue
106	6.25	945.898860690918	1133.75270107801	1406.14007648467	971.174916819905	1369.16212683015	187.898255723633	1764.3029195688	2213.22196940613	2470.61203327204	3175.39714926794	revenue
107	6.3	949.674919061059	1138.27867796041	1411.75343244274	975.051878010924	1374.6278656358	187.898255723633	1764.3029195688	2213.22196940613	2470.61203327204	3175.39714926794	revenue
108	6.35	953.43602256831	1142.7867299706	1417.34455702608	978.913484719212	1380.07195769597	187.898255723633	1764.3029195688	2213.22196940613	2470.61203327204	3175.39714926794	revenue
109	6.4	957.182347501316	1147.27706840785	1422.91371229917	982.75991794415	1385.49465818356	187.898255723633	1764.3029195688	2213.22196940613	2470.61203327204	3175.39714926794	revenue
110	6.45	960.914066712201	1151.74990045241	1428.46115521794	986.591355156771	1390.89621729716	187.898255723633	1764.3029195688	2213.22196940613	2470.61203327204	3175.39714926794	revenue
111	6.5	964.631349709635	1156.20542927706	1433.98713776803	990.407970395309	1396.27688039583	187.898255723633	1764.3029195688	2213.22196940613	2470.61203327204	3175.39714926794	revenue
112	6.55	968.334362748675	1160.64385415482	1439.49190709838	994.209934357446	1401.63688812912	187.898255723633	1764.3029195688	2213.22196940613	2470.61203327204	3175.39714926794	revenue
113	6.6	972.023268917537	1165.06537056295	1444.9757056502	997.997414489395	1406.97647656265	187.898255723633	1764.3029195688	2213.22196940613	2470.61203327204	3175.39714926794	revenue
114	6.65	975.698228221403	1169.47017028336	1450.4387712816	1001.77057507196	1412.29587729945	187.898255723633	1764.3029195688	2213.22196940613	2470.61203327204	3175.39714926794	revenue
115	6.7	979.359397663409	1173.85844149974	1455.88133738792	1005.52957730366	1417.59531759716	187.898255723633	1764.3029195688	2213.22196940613	2470.61203327204	3175.39714926794	revenue
116	6.75	983.006931322912	1178.23036889134	1461.30363301814	1009.27457938113	1422.87502048133	187.898255723633	1764.3029195688	2213.22196940613	2470.61203327204	3175.39714926794	revenue
117	6.8	986.640980431149	1182.58613372364	1466.70588298731	1013.00573657677	1428.13520485496	187.898255723633	1764.3029195688	2213.22196940613	2470.61203327204	3175.39714926794	revenue
118	6.85	990.261693444409	1186.9259139361	1472.08830798534	1016.72320131387	1433.37608560436	187.898255723633	1764.3029195688	2213.22196940613	2470.61203327204	3175.39714926794	revenue
119	6.9	993.869216114797	1191.24988422692	1477.45112468221	1020.42712323929	1438.59787370163	187.898255723633	1764.3029195688	2213.22196940613	2470.61203327204	3175.39714926794	revenue
120	6.95	997.463691558691	1195.55821613515	1482.79454582969	1024.11764929372	1443.80077630372	187.898255723633	1764.3029195688	2213.22196940613	2470.61203327204	3175.39714926794	revenue
121	7	1001.045260323	1199.85107812006	1488.11878035991	1027.79492377972	1448.98499684834	187.898255723633	1764.3029195688	2213.22196940613	2470.61203327204	3175.39714926794	revenue
122	7.05	1004.61406044928	1204.12863563803	1493.42403348059	1031.45908842758	1454.15073514679	187.898255723633	1764.3029195688	2213.22196940613	2470.61203327204	3175.39714926794	revenue
123	7.1	1008.17022753583	1208.39105121691	1498.7105067674	1035.11028245899	1459.2981874738	187.898255723633	1764.3029195688	2213.22196940613	2470.61203327204	3175.39714926794	revenue
124	7.15	1011.71389479778	1212.63848452815	1503.9783982533	1038.74864264884	1464.42754665456	187.898255723633	1764.3029195688	2213.22196940613	2470.61203327204	3175.39714926794	revenue
125	7.2	1015.24519312536	1216.87109245652	1509.2279025151	1042.37430338497	1469.539002149	187.898255723633	1764.3029195688	2213.22196940613	2470.61203327204	3175.39714926794	revenue
126	7.25	1018.76425114027	1221.0890291678	1514.45921075733	1045.98739672607	1474.63274013343	187.898255723633	1764.3029195688	2213.22196940613	2470.61203327204	3175.39714926794	revenue
127	7.3	1022.27119525038	1225.2924461742	1519.67251089348	1049.58805245785	1479.70894357972	187.898255723633	1764.3029195688	2213.22196940613	2470.61203327204	3175.39714926794	revenue
128	7.35	1025.7661497027	1229.48149239798	1524.86798762478	1053.1763981474	1484.76779233191	187.898255723633	1764.3029195688	2213.22196940613	2470.61203327204	3175.39714926794	revenue
129	7.4	1029.24923663472	1233.65631423293	1530.04582251657	1056.75255919596	1489.80946318062	187.898255723633	1764.3029195688	2213.22196940613	2470.61203327204	3175.39714926794	revenue
130	7.45	1032.72057612425	1237.8170556041	1535.20619407231	1060.31665889002	1494.83412993513	187.898255723633	1764.3029195688	2213.22196940613	2470.61203327204	3175.39714926794	revenue
131	7.5	1036.18028623771	1241.96385802567	1540.34927780538	1063.86881845093	1499.84196349325	187.898255723633	1764.3029195688	2213.22196940613	2470.61203327204	3175.39714926794	revenue
132	7.55	1039.62848307696	1246.09686065716	1545.47524630876	1067.40915708301	1504.8331319092	187.898255723633	1764.3029195688	2213.22196940613	2470.61203327204	3175.39714926794	revenue
133	7.6	1043.06528082482	1250.21620035786	1550.5842693226	1070.93779202022	1509.80780045939	187.898255723633	1764.3029195688	2213.22196940613	2470.61203327204	3175.39714926794	revenue
134	7.65	1046.49079178911	1254.32201173975	1555.67651379979	1074.45483857146	1514.76613170627	187.898255723633	1764.3029195688	2213.22196940613	2470.61203327204	3175.39714926794	revenue
135	7.7	1049.90512644555	1258.41442721882	1560.75214396965	1077.96041016454	1519.70828556034	187.898255723633	1764.3029195688	2213.22196940613	2470.61203327204	3175.39714926794	revenue
136	7.75	1053.30839347928	1262.49357706488	1565.81132139968	1081.45461838886	1524.6344193403	187.898255723633	1764.3029195688	2213.22196940613	2470.61203327204	3175.39714926794	revenue
137	7.8	1056.70069982524	1266.55958944998	1570.85420505564	1084.93757303684	1529.54468783148	187.898255723633	1764.3029195688	2213.22196940613	2470.61203327204	3175.39714926794	revenue
138	7.85	1060.08215070739	1270.61259049535	1575.88095135976	1088.40938214421	1534.43924334261	187.898255723633	1764.3029195688	2213.22196940613	2470.61203327204	3175.39714926794	revenue
139	7.9	1063.45284967678	1274.65270431711	1580.89171424741	1091.87015202909	1539.31823576096	187.898255723633	1764.3029195688	2213.22196940613	2470.61203327204	3175.39714926794	revenue
140	7.95	1066.81289864855	1278.68005307056	1585.88664522206	1095.31998732996	1544.18181260582	187.898255723633	1764.3029195688	2213.22196940613	2470.61203327204	3175.39714926794	revenue
141	8	1070.16239793788	1282.69475699332	1590.86589340876	1098.75899104262	1549.03011908063	187.898255723633	1764.3029195688	2213.22196940613	2470.61203327204	3175.39714926794	revenue
142	8.05	1073.50144629498	1286.69693444718	1595.82960560607	1102.18726455602	1553.86329812353	187.898255723633	1764.3029195688	2213.22196940613	2470.61203327204	3175.39714926794	revenue
143	8.1	1076.83014093898	1290.68670195884	1600.77792633657	1105.60490768717	1558.6814904565	187.898255723633	1764.3029195688	2213.22196940613	2470.61203327204	3175.39714926794	revenue
144	8.15	1080.14857759103	1294.66417425948	1605.71099789594	1109.01201871505	1563.48483463322	187.898255723633	1764.3029195688	2213.22196940613	2470.61203327204	3175.39714926794	revenue
145	8.2	1083.45685050636	1298.62946432329	1610.62896040073	1112.40869441358	1568.27346708552	187.898255723633	1764.3029195688	2213.22196940613	2470.61203327204	3175.39714926794	revenue
146	8.25	1086.75505250559	1302.58268340486	1615.53195183479	1115.79503008366	1573.04752216861	187.898255723633	1764.3029195688	2213.22196940613	2470.61203327204	3175.39714926794	revenue
147	8.3	1090.04327500502	1306.52394107564	1620.42010809441	1119.17111958444	1577.80713220507	187.898255723633	1764.3029195688	2213.22196940613	2470.61203327204	3175.39714926794	revenue
148	8.35	1093.32160804629	1310.45334525936	1625.29356303231	1122.53705536359	1582.55242752761	187.898255723633	1764.3029195688	2213.22196940613	2470.61203327204	3175.39714926794	revenue
149	8.4	1096.59014032508	1314.37100226651	1630.15244850039	1125.89292848691	1587.28353652078	187.898255723633	1764.3029195688	2213.22196940613	2470.61203327204	3175.39714926794	revenue
150	8.45	1099.84895921914	1318.2770168279	1634.99689439136	1129.23882866705	1592.00058566141	187.898255723633	1764.3029195688	2213.22196940613	2470.61203327204	3175.39714926794	revenue
151	8.5	1103.09815081554	1322.17149212736	1639.82702867924	1132.57484429145	1596.70369955814	187.898255723633	1764.3029195688	2213.22196940613	2470.61203327204	3175.39714926794	revenue
152	8.55	1106.33779993722	1326.05452983348	1644.6429774588	1135.90106244967	1601.39300098977	187.898255723633	1764.3029195688	2213.22196940613	2470.61203327204	3175.39714926794	revenue
153	8.6	1109.56799016878	1329.92623013065	1649.44486498401	1139.21756895984	1606.06861094269	187.898255723633	1764.3029195688	2213.22196940613	2470.61203327204	3175.39714926794	revenue
154	8.65	1112.78880388168	1333.78669174914	1654.2328137054	1142.52444839454	1610.7306486473	187.898255723633	1764.3029195688	2213.22196940613	2470.61203327204	3175.39714926794	revenue
155	8.7	1116.00032225877	1337.63601199457	1659.00694430652	1145.82178410594	1615.37923161347	187.898255723633	1764.3029195688	2213.22196940613	2470.61203327204	3175.39714926794	revenue
156	8.75	1119.2026253181	1341.47428677644	1663.76737573942	1149.10965825034	1620.01447566511	187.898255723633	1764.3029195688	2213.22196940613	2470.61203327204	3175.39714926794	revenue
157	8.8	1122.39579193624	1345.30161063606	1668.51422525923	1152.38815181201	1624.63649497383	187.898255723633	1764.3029195688	2213.22196940613	2470.61203327204	3175.39714926794	revenue
158	8.85	1125.57989987092	1349.1180767737	1673.24760845786	1155.6573446265	1629.24540209179	187.898255723633	1764.3029195688	2213.22196940613	2470.61203327204	3175.39714926794	revenue
159	8.9	1128.75502578313	1352.92377707511	1677.96763929688	1158.91731540333	1633.84130798361	187.898255723633	1764.3029195688	2213.22196940613	2470.61203327204	3175.39714926794	revenue
160	8.95	1131.92124525867	1356.71880213728	1682.67443013944	1162.16814174806	1638.42432205762	187.898255723633	1764.3029195688	2213.22196940613	2470.61203327204	3175.39714926794	revenue
161	9	1135.0786328291	1360.50324129361	1687.3680917816	1165.40990018389	1642.99455219618	187.898255723633	1764.3029195688	2213.22196940613	2470.61203327204	3175.39714926794	revenue
162	9.05	1138.22726199228	1364.2771826385	1692.04873348265	1168.64266617264	1647.55210478537	187.898255723633	1764.3029195688	2213.22196940613	2470.61203327204	3175.39714926794	revenue
163	9.1	1141.36720523225	1368.0407130512	1696.71646299487	1171.86651413528	1652.09708474383	187.898255723633	1764.3029195688	2213.22196940613	2470.61203327204	3175.39714926794	revenue
164	9.15	1144.49853403879	1371.79391821923	1701.37138659241	1175.0815174719	1656.62959555099	187.898255723633	1764.3029195688	2213.22196940613	2470.61203327204	3175.39714926794	revenue
165	9.2	1147.62131892632	1375.53688266105	1706.01360909957	1178.28774858119	1661.14973927452	187.898255723633	1764.3029195688	2213.22196940613	2470.61203327204	3175.39714926794	revenue
166	9.25	1150.7356294525	1379.26968974834	1710.64323391832	1181.48527887952	1665.65761659717	187.898255723633	1764.3029195688	2213.22196940613	2470.61203327204	3175.39714926794	revenue
167	9.3	1153.84153423626	1382.99242172765	1715.26036305515	1184.67417881943	1670.15332684294	187.898255723633	1764.3029195688	2213.22196940613	2470.61203327204	3175.39714926794	revenue
168	9.35	1156.93910097547	1386.70515974151	1719.86509714735	1187.8545179078	1674.63696800259	187.898255723633	1764.3029195688	2213.22196940613	2470.61203327204	3175.39714926794	revenue
169	9.4	1160.02839646415	1390.4079838491	1724.45753548855	1191.0263647235	1679.10863675859	187.898255723633	1764.3029195688	2213.22196940613	2470.61203327204	3175.39714926794	revenue
170	9.45	1163.10948660925	1394.10097304641	1729.03777605372	1194.18978693462	1683.56842850941	187.898255723633	1764.3029195688	2213.22196940613	2470.61203327204	3175.39714926794	revenue
171	9.5	1166.1824364471	1397.78420528584	1733.60591552359	1197.34485131537	1688.01643739331	187.898255723633	1764.3029195688	2213.22196940613	2470.61203327204	3175.39714926794	revenue
172	9.55	1169.24731015938	1401.45775749545	1738.16204930839	1200.49162376249	1692.4527563115	187.898255723633	1764.3029195688	2213.22196940613	2470.61203327204	3175.39714926794	revenue
173	9.6	1172.3041710888	1405.1217055977	1742.70627157118	1203.63016931132	1696.87747695075	187.898255723633	1764.3029195688	2213.22196940613	2470.61203327204	3175.39714926794	revenue
174	9.65	1175.35308175435	1408.77612452774	1747.23867525049	1206.76055215145	1701.29068980557	187.898255723633	1764.3029195688	2213.22196940613	2470.61203327204	3175.39714926794	revenue
175	9.7	1178.39410386623	1412.42108825131	1751.75935208255	1209.88283564209	1705.69248419974	187.898255723633	1764.3029195688	2213.22196940613	2470.61203327204	3175.39714926794	revenue
176	9.75	1181.42729834042	1416.05666978219	1756.2683926229	1212.99708232701	1710.08294830744	187.898255723633	1764.3029195688	2213.22196940613	2470.61203327204	3175.39714926794	revenue
177	9.8	1184.45272531292	1419.68294119928	1760.76588626762	1216.10335394913	1714.46216917383	187.898255723633	1764.3029195688	2213.22196940613	2470.61203327204	3175.39714926794	revenue
178	9.85	1187.47044415364	1423.29997366326	1765.25192127395	1219.20171146484	1718.83023273522	187.898255723633	1764.3029195688	2213.22196940613	2470.61203327204	3175.39714926794	revenue
179	9.9	1190.48051348004	1426.90783743291	1769.72658478053	1222.29221505795	1723.18722383871	187.898255723633	1764.3029195688	2213.22196940613	2470.61203327204	3175.39714926794	revenue
180	9.95	1193.48299117036	1430.50660188098	1774.18996282712	1225.37492415332	1727.53322626146	187.898255723633	1764.3029195688	2213.22196940613	2470.61203327204	3175.39714926794	revenue
181	10	1196.47793437665	1434.09633550982	1778.64214037397	1228.44989743019	1731.86832272945	187.898255723633	1764.3029195688	2213.22196940613	2470.61203327204	3175.39714926794	revenue
182	10.05	1199.46539953742	1437.67710596653	1783.08320132058	1231.51719283521	1736.19259493585	187.898255723633	1764.3029195688	2213.22196940613	2470.61203327204	3175.39714926794	revenue
183	10.1	1202.44544239009	1441.24898005789	1787.51322852426	1234.57686759521	1740.50612355902	187.898255723633	1764.3029195688	2213.22196940613	2470.61203327204	3175.39714926794	revenue
184	10.15	1205.41811798312	1444.81202376487	1791.93230381809	1237.62897822962	1744.80898828004	187.898255723633	1764.3029195688	2213.22196940613	2470.61203327204	3175.39714926794	revenue
185	10.2	1208.38348068782	1448.36630225684	1796.34050802858	1240.67358056266	1749.10126779989	187.898255723633	1764.3029195688	2213.22196940613	2470.61203327204	3175.39714926794	revenue
186	10.25	1211.34158421003	1451.91187990551	1800.73792099293	1243.71072973527	1753.38303985625	187.898255723633	1764.3029195688	2213.22196940613	2470.61203327204	3175.39714926794	revenue
187	10.3	1214.29248160141	1455.44882029853	1805.12462157589	1246.74048021676	1757.65438123993	187.898255723633	1764.3029195688	2213.22196940613	2470.61203327204	3175.39714926794	revenue
188	10.35	1217.23622527058	1458.97718625275	1809.50068768627	1249.76288581619	1761.91536781092	187.898255723633	1764.3029195688	2213.22196940613	2470.61203327204	3175.39714926794	revenue
189	10.4	1220.17286699394	1462.49703982729	1813.86619629306	1252.77799969352	1766.16607451413	187.898255723633	1764.3029195688	2213.22196940613	2470.61203327204	3175.39714926794	revenue
190	10.45	1223.10245792634	1466.00844233627	1818.22122344126	1255.78587437054	1770.40657539476	187.898255723633	1764.3029195688	2213.22196940613	2470.61203327204	3175.39714926794	revenue
191	10.5	1226.02504861145	1469.51145436122	1822.5658442673	1258.78656174153	1774.63694361337	187.898255723633	1764.3029195688	2213.22196940613	2470.61203327204	3175.39714926794	revenue
192	10.55	1228.94068899193	1473.00613576334	1826.90013301422	1261.78011308371	1778.85725146054	187.898255723633	1764.3029195688	2213.22196940613	2470.61203327204	3175.39714926794	revenue
193	10.6	1231.84942841941	1476.49254569539	1831.22416304638	1264.76657906746	1783.06757037139	187.898255723633	1764.3029195688	2213.22196940613	2470.61203327204	3175.39714926794	revenue
194	10.65	1234.7513156642	1479.9707426134	1835.53800686406	1267.74600976635	1787.26797093958	187.898255723633	1764.3029195688	2213.22196940613	2470.61203327204	3175.39714926794	revenue
195	10.7	1237.64639892488	1483.44078428809	1839.84173611756	1270.71845466688	1791.45852293121	187.898255723633	1764.3029195688	2213.22196940613	2470.61203327204	3175.39714926794	revenue
196	10.75	1240.5347258376	1486.90272781608	1844.1354216211	1273.68396267813	1795.63929529826	187.898255723633	1764.3029195688	2213.22196940613	2470.61203327204	3175.39714926794	revenue
197	10.8	1243.41634348525	1490.35662963081	1848.41913336646	1276.64258214112	1799.8103561919	187.898255723633	1764.3029195688	2213.22196940613	2470.61203327204	3175.39714926794	revenue
198	10.85	1246.29129840638	1493.80254551333	1852.69294053623	1279.594360838	1803.97177297539	187.898255723633	1764.3029195688	2213.22196940613	2470.61203327204	3175.39714926794	revenue
199	10.9	1249.15963660403	1497.24053060279	1856.95691151689	1282.53934600109	1808.12361223682	187.898255723633	1764.3029195688	2213.22196940613	2470.61203327204	3175.39714926794	revenue
200	10.95	1252.02140355426	1500.67063940671	1861.21111391156	1285.47758432163	1812.26593980152	187.898255723633	1764.3029195688	2213.22196940613	2470.61203327204	3175.39714926794	revenue
201	11	1254.87664421457	1504.09292581109	1865.45561455251	1288.4091219585	1816.39882074424	187.898255723633	1764.3029195688	2213.22196940613	2470.61203327204	3175.39714926794	revenue
202	11.05	1257.72540303219	1507.50744309027	1869.6904795134	1291.33400454659	1820.52231940107	187.898255723633	1764.3029195688	2213.22196940613	2470.61203327204	3175.39714926794	revenue
203	11.1	1260.56772395208	1510.91424391664	1873.9157741213	1294.25227720519	1824.63649938113	187.898255723633	1764.3029195688	2213.22196940613	2470.61203327204	3175.39714926794	revenue
204	11.15	1263.40365042491	1514.31338037006	1878.13156296842	1297.16398454602	1828.74142357802	187.898255723633	1764.3029195688	2213.22196940613	2470.61203327204	3175.39714926794	revenue
205	11.2	1266.23322541474	1517.70490394721	1882.33790992366	1300.06917068123	1832.83715418107	187.898255723633	1764.3029195688	2213.22196940613	2470.61203327204	3175.39714926794	revenue
206	11.25	1269.0564914067	1521.08886557066	1886.53487814388	1302.96787923121	1836.92375268624	187.898255723633	1764.3029195688	2213.22196940613	2470.61203327204	3175.39714926794	revenue
207	11.3	1271.87349041433	1524.46531559778	1890.72253008497	1305.86015333218	1841.00127990702	187.898255723633	1764.3029195688	2213.22196940613	2470.61203327204	3175.39714926794	revenue
208	11.35	1274.68426398696	1527.83430382953	1894.9009275127	1308.74603564375	1845.06979598487	187.898255723633	1764.3029195688	2213.22196940613	2470.61203327204	3175.39714926794	revenue
209	11.4	1277.48885321682	1531.19587951897	1899.07013151333	1311.6255683562	1849.12936039965	187.898255723633	1764.3029195688	2213.22196940613	2470.61203327204	3175.39714926794	revenue
210	11.45	1280.28729874606	1534.55009137971	1903.23020250405	1314.49879319769	1853.18003197973	187.898255723633	1764.3029195688	2213.22196940613	2470.61203327204	3175.39714926794	revenue
211	11.5	1283.07964077361	1537.89698759413	1907.3812002432	1317.36575144137	1857.22186891194	187.898255723633	1764.3029195688	2213.22196940613	2470.61203327204	3175.39714926794	revenue
212	11.55	1285.86591906193	1541.23661582143	1911.52318384025	1320.22648391219	1861.25492875133	187.898255723633	1764.3029195688	2213.22196940613	2470.61203327204	3175.39714926794	revenue
213	11.6	1288.64617294362	1544.56902320561	1915.65621176565	1323.08103099381	1865.27926843073	187.898255723633	1764.3029195688	2213.22196940613	2470.61203327204	3175.39714926794	revenue
214	11.65	1291.42044132788	1547.89425638315	1919.78034186047	1325.92943263513	1869.29494427013	187.898255723633	1764.3029195688	2213.22196940613	2470.61203327204	3175.39714926794	revenue
215	11.7	1294.18876270687	1551.2123614907	1923.89563134581	1328.77172835691	1873.30201198585	187.898255723633	1764.3029195688	2213.22196940613	2470.61203327204	3175.39714926794	revenue
216	11.75	1296.95117516196	1554.52338417251	1928.00213683207	1331.6079572581	1877.3005266996	187.898255723633	1764.3029195688	2213.22196940613	2470.61203327204	3175.39714926794	revenue
217	11.8	1299.70771636982	1557.82736958778	1932.09991432809	1334.43815802215	1881.29054294731	187.898255723633	1764.3029195688	2213.22196940613	2470.61203327204	3175.39714926794	revenue
218	11.85	1302.4584236084	1561.1243624178	1936.18901924998	1337.26236892318	1885.27211468778	187.898255723633	1764.3029195688	2213.22196940613	2470.61203327204	3175.39714926794	revenue
219	11.9	1305.20333376288	1564.41440687306	1940.26950642991	1340.08062783197	1889.24529531125	187.898255723633	1764.3029195688	2213.22196940613	2470.61203327204	3175.39714926794	revenue
220	11.95	1307.94248333136	1567.69754670013	1944.34143012469	1342.89297222191	1893.21013764771	187.898255723633	1764.3029195688	2213.22196940613	2470.61203327204	3175.39714926794	revenue
221	12	1310.67590843055	1570.97382518845	1948.40484402418	1345.69943917484	1897.16669397511	187.898255723633	1764.3029195688	2213.22196940613	2470.61203327204	3175.39714926794	revenue
222	12.05	1313.40364480136	1574.24328517699	1952.45980125955	1348.50006538671	1901.11501602739	187.898255723633	1764.3029195688	2213.22196940613	2470.61203327204	3175.39714926794	revenue
223	12.1	1316.12572781431	1577.5059690608	1956.50635441136	1351.29488717321	1905.05515500239	187.898255723633	1764.3029195688	2213.22196940613	2470.61203327204	3175.39714926794	revenue
224	12.15	1318.8421924749	1580.76191879741	1960.54455551758	1354.08394047523	1908.9871615696	187.898255723633	1764.3029195688	2213.22196940613	2470.61203327204	3175.39714926794	revenue
225	12.2	1321.55307342885	1584.01117591312	1964.57445608131	1356.86726086431	1912.91108587773	187.898255723633	1764.3029195688	2213.22196940613	2470.61203327204	3175.39714926794	revenue
226	12.25	1324.25840496729	1587.25378150921	1968.59610707853	1359.64488354787	1916.82697756221	187.898255723633	1764.3029195688	2213.22196940613	2470.61203327204	3175.39714926794	revenue
227	12.3	1326.95822103175	1590.48977626796	1972.60955896557	1362.41684337444	1920.7348857525	187.898255723633	1764.3029195688	2213.22196940613	2470.61203327204	3175.39714926794	revenue
228	12.35	1329.65255521922	1593.71920045864	1976.61486168649	1365.18317483877	1924.63485907925	187.898255723633	1764.3029195688	2213.22196940613	2470.61203327204	3175.39714926794	revenue
229	12.4	1332.34144078695	1596.94209394334	1980.61206468038	1367.9439120868	1928.52694568144	187.898255723633	1764.3029195688	2213.22196940613	2470.61203327204	3175.39714926794	revenue
230	12.45	1335.02491065729	1600.15849618272	1984.60121688843	1370.69908892062	1932.41119321322	187.898255723633	1764.3029195688	2213.22196940613	2470.61203327204	3175.39714926794	revenue
231	12.5	1337.70299742236	1603.36844624165	1988.58236676096	1373.44873880327	1936.28764885079	187.898255723633	1764.3029195688	2213.22196940613	2470.61203327204	3175.39714926794	revenue
232	12.55	1340.37573334868	1606.57198279473	1992.55556226424	1376.1928948635	1940.15635929904	187.898255723633	1764.3029195688	2213.22196940613	2470.61203327204	3175.39714926794	revenue
233	12.6	1343.04315038172	1609.76914413173	1996.5208508873	1378.93158990041	1944.01737079813	187.898255723633	1764.3029195688	2213.22196940613	2470.61203327204	3175.39714926794	revenue
234	12.65	1345.70528015034	1612.95996816294	2000.47827964847	1381.66485638803	1947.87072912995	187.898255723633	1764.3029195688	2213.22196940613	2470.61203327204	3175.39714926794	revenue
235	12.7	1348.36215397116	1616.14449242443	2004.42789510196	1384.39272647982	1951.71647962444	187.898255723633	1764.3029195688	2213.22196940613	2470.61203327204	3175.39714926794	revenue
236	12.75	1351.01380285288	1619.32275408315	2008.3697433442	1387.11523201308	1955.55466716581	187.898255723633	1764.3029195688	2213.22196940613	2470.61203327204	3175.39714926794	revenue
237	12.8	1353.66025750048	1622.49478994203	2012.30387002014	1389.83240451329	1959.38533619866	187.898255723633	1764.3029195688	2213.22196940613	2470.61203327204	3175.39714926794	revenue
238	12.85	1356.30154831937	1625.66063644497	2016.2303203294	1392.54427519834	1963.20853073399	187.898255723633	1764.3029195688	2213.22196940613	2470.61203327204	3175.39714926794	revenue
239	12.9	1358.93770541948	1628.82032968166	2020.14913903236	1395.25087498276	1967.02429435507	187.898255723633	1764.3029195688	2213.22196940613	2470.61203327204	3175.39714926794	revenue
240	12.95	1361.56875861927	1631.97390539245	2024.06037045606	1397.95223448179	1970.83267022329	187.898255723633	1764.3029195688	2213.22196940613	2470.61203327204	3175.39714926794	revenue
241	13	1364.19473744963	1635.12139897302	2027.96405850013	1400.64838401546	1974.63370108378	187.898255723633	1764.3029195688	2213.22196940613	2470.61203327204	3175.39714926794	revenue
242	13.05	1366.81567115779	1638.26284547905	2031.86024664244	1403.33935361252	1978.42742927108	187.898255723633	1764.3029195688	2213.22196940613	2470.61203327204	3175.39714926794	revenue
243	13.1	1369.43158871109	1641.39827963073	2035.74897794484	1406.02517301436	1982.21389671462	187.898255723633	1764.3029195688	2213.22196940613	2470.61203327204	3175.39714926794	revenue
244	13.15	1372.04251880072	1644.52773581729	2039.63029505865	1408.70587167888	1985.99314494409	187.898255723633	1764.3029195688	2213.22196940613	2470.61203327204	3175.39714926794	revenue
245	13.2	1374.64848984541	1647.65124810135	2043.50424023015	1411.38147878419	1989.76521509481	187.898255723633	1764.3029195688	2213.22196940613	2470.61203327204	3175.39714926794	revenue
246	13.25	1377.24952999503	1650.7688502233	2047.37085530594	1414.05202323235	1993.53014791291	187.898255723633	1764.3029195688	2213.22196940613	2470.61203327204	3175.39714926794	revenue
247	13.3	1379.84566713411	1653.8805756055	2051.2301817382	1416.71753365306	1997.28798376049	187.898255723633	1764.3029195688	2213.22196940613	2470.61203327204	3175.39714926794	revenue
248	13.35	1382.43692888537	1656.98645735648	2055.0822605899	1419.37803840713	2001.03876262065	187.898255723633	1764.3029195688	2213.22196940613	2470.61203327204	3175.39714926794	revenue
249	13.4	1385.02334261314	1660.08652827508	2058.92713253987	1422.03356559012	2004.78252410249	187.898255723633	1764.3029195688	2213.22196940613	2470.61203327204	3175.39714926794	revenue
250	13.45	1387.6049354267	1663.18082085443	2062.76483788784	1424.68414303573	2008.51930744594	187.898255723633	1764.3029195688	2213.22196940613	2470.61203327204	3175.39714926794	revenue
251	13.5	1390.18173418362	1666.26936728598	2066.59541655933	1427.3297983192	2012.24915152659	187.898255723633	1764.3029195688	2213.22196940613	2470.61203327204	3175.39714926794	revenue
252	13.55	1392.75376549303	1669.35219946339	2070.41890811053	1429.97055876071	2015.97209486041	187.898255723633	1764.3029195688	2213.22196940613	2470.61203327204	3175.39714926794	revenue
253	13.6	1395.32105571882	1672.42934898634	2074.23535173306	1432.60645142861	2019.68817560836	187.898255723633	1764.3029195688	2213.22196940613	2470.61203327204	3175.39714926794	revenue
254	13.65	1397.88363098275	1675.50084716435	2078.04478625864	1435.23750314273	2023.397431581	187.898255723633	1764.3029195688	2213.22196940613	2470.61203327204	3175.39714926794	revenue
255	13.7	1400.44151716763	1678.56672502051	2081.84725016373	1437.86374047747	2027.09990024295	187.898255723633	1764.3029195688	2213.22196940613	2470.61203327204	3175.39714926794	revenue
256	13.75	1402.9947399203	1681.62701329507	2085.64278157403	1440.48518976501	2030.79561871729	187.898255723633	1764.3029195688	2213.22196940613	2470.61203327204	3175.39714926794	revenue
257	13.8	1405.54332465466	1684.68174244909	2089.43141826896	1443.10187709836	2034.48462378994	187.898255723633	1764.3029195688	2213.22196940613	2470.61203327204	3175.39714926794	revenue
258	13.85	1408.08729655463	1687.73094266797	2093.21319768604	1445.71382833439	2038.16695191392	187.898255723633	1764.3029195688	2213.22196940613	2470.61203327204	3175.39714926794	revenue
259	13.9	1410.62668057703	1690.77464386492	2096.98815692521	1448.32106909683	2041.84263921352	187.898255723633	1764.3029195688	2213.22196940613	2470.61203327204	3175.39714926794	revenue
260	13.95	1413.16150145446	1693.81287568437	2100.75633275307	1450.92362477915	2045.51172148849	187.898255723633	1764.3029195688	2213.22196940613	2470.61203327204	3175.39714926794	revenue
261	14	1415.69178369809	1696.84566750538	2104.51776160709	1453.52152054751	2049.17423421806	187.898255723633	1764.3029195688	2213.22196940613	2470.61203327204	3175.39714926794	revenue
262	14.05	1418.21755160044	1699.87304844491	2108.27247959966	1456.11478134356	2052.83021256497	187.898255723633	1764.3029195688	2213.22196940613	2470.61203327204	3175.39714926794	revenue
263	14.1	1420.73882923808	1702.89504736111	2112.02052252218	1458.70343188727	2056.4796913794	187.898255723633	1764.3029195688	2213.22196940613	2470.61203327204	3175.39714926794	revenue
264	14.15	1423.25564047435	1705.91169285652	2115.76192584904	1461.28749667962	2060.12270520285	187.898255723633	1764.3029195688	2213.22196940613	2470.61203327204	3175.39714926794	revenue
265	14.2	1425.76800896194	1708.92301328124	2119.49672474151	1463.86700000535	2063.75928827193	187.898255723633	1764.3029195688	2213.22196940613	2470.61203327204	3175.39714926794	revenue
266	14.25	1428.27595814553	1711.92903673599	2123.22495405163	1466.44196593562	2067.38947452216	187.898255723633	1764.3029195688	2213.22196940613	2470.61203327204	3175.39714926794	revenue
267	14.3	1430.77951126433	1714.92979107526	2126.94664832598	1469.01241833064	2071.01329759164	187.898255723633	1764.3029195688	2213.22196940613	2470.61203327204	3175.39714926794	revenue
268	14.35	1433.27869135456	1717.92530391023	2130.66184180942	1471.57838084218	2074.63079082466	187.898255723633	1764.3029195688	2213.22196940613	2470.61203327204	3175.39714926794	revenue
269	14.4	1435.77352125197	1720.91560261178	2134.37056844876	1474.13987691623	2078.24198727533	187.898255723633	1764.3029195688	2213.22196940613	2470.61203327204	3175.39714926794	revenue
270	14.45	1438.26402359426	1723.90071431341	2138.0728618964	1476.69692979537	2081.84691971108	187.898255723633	1764.3029195688	2213.22196940613	2470.61203327204	3175.39714926794	revenue
271	14.5	1440.75022082344	1726.88066591409	2141.76875551387	1479.24956252133	2085.4456206161	187.898255723633	1764.3029195688	2213.22196940613	2470.61203327204	3175.39714926794	revenue
272	14.55	1443.23213518825	1729.85548408112	2145.45828237535	1481.79779793737	2089.03812219481	187.898255723633	1764.3029195688	2213.22196940613	2470.61203327204	3175.39714926794	revenue
273	14.6	1445.70978874645	1732.82519525286	2149.14147527113	1484.34165869065	2092.6244563752	187.898255723633	1764.3029195688	2213.22196940613	2470.61203327204	3175.39714926794	revenue
274	14.65	1448.18320336708	1735.78982564155	2152.81836671098	1486.88116723462	2096.20465481211	187.898255723633	1764.3029195688	2213.22196940613	2470.61203327204	3175.39714926794	revenue
275	14.7	1450.65240073279	1738.74940123594	2156.48898892754	1489.4163458313	2099.77874889054	187.898255723633	1764.3029195688	2213.22196940613	2470.61203327204	3175.39714926794	revenue
276	14.75	1453.11740234196	1741.70394780398	2160.15337387957	1491.94721655357	2103.34676972883	187.898255723633	1764.3029195688	2213.22196940613	2470.61203327204	3175.39714926794	revenue
277	14.8	1455.57822951097	1744.65349089542	2163.81155325524	1494.47380128741	2106.90874818182	187.898255723633	1764.3029195688	2213.22196940613	2470.61203327204	3175.39714926794	revenue
278	14.85	1458.03490337631	1747.59805584442	2167.4635584753	1496.99612173409	2110.46471484397	187.898255723633	1764.3029195688	2213.22196940613	2470.61203327204	3175.39714926794	revenue
279	14.9	1460.48744489667	1750.53766777205	2171.10942069624	1499.5141994124	2114.01470005244	187.898255723633	1764.3029195688	2213.22196940613	2470.61203327204	3175.39714926794	revenue
280	14.95	1462.9358748551	1753.47235158882	2174.7491708134	1502.0280556607	2117.55873389009	187.898255723633	1764.3029195688	2213.22196940613	2470.61203327204	3175.39714926794	revenue
281	15	1465.380213861	1756.40213199712	2178.38283946397	1504.53771163915	2121.09684618844	187.898255723633	1764.3029195688	2213.22196940613	2470.61203327204	3175.39714926794	revenue
282	15.05	1467.82048235217	1759.32703349367	2182.0104570301	1507.04318833165	2124.62906653065	187.898255723633	1764.3029195688	2213.22196940613	2470.61203327204	3175.39714926794	revenue
283	15.1	1470.25670059681	1762.24708037189	2185.63205364175	1509.54450654803	2128.15542425437	187.898255723633	1764.3029195688	2213.22196940613	2470.61203327204	3175.39714926794	revenue
284	15.15	1472.68888869546	1765.16229672426	2189.24765917971	1512.04168692593	2131.67594845456	187.898255723633	1764.3029195688	2213.22196940613	2470.61203327204	3175.39714926794	revenue
285	15.2	1475.11706658296	1768.07270644464	2192.8573032784	1514.53474993289	2135.19066798636	187.898255723633	1764.3029195688	2213.22196940613	2470.61203327204	3175.39714926794	revenue
286	15.25	1477.54125403034	1770.97833323056	2196.46101532874	1517.02371586827	2138.69961146777	187.898255723633	1764.3029195688	2213.22196940613	2470.61203327204	3175.39714926794	revenue
287	15.3	1479.96147064672	1773.87920058546	2200.05882448096	1519.50860486515	2142.20280728244	187.898255723633	1764.3029195688	2213.22196940613	2470.61203327204	3175.39714926794	revenue
288	15.35	1482.37773588113	1776.77533182092	2203.6507596473	1521.9894368923	2145.70028358229	187.898255723633	1764.3029195688	2213.22196940613	2470.61203327204	3175.39714926794	revenue
289	15.4	1484.79006902434	1779.66675005883	2207.23684950476	1524.46623175596	2149.1920682902	187.898255723633	1764.3029195688	2213.22196940613	2470.61203327204	3175.39714926794	revenue
290	15.45	1487.19848921069	1782.55347823356	2210.81712249776	1526.93900910177	2152.67818910256	187.898255723633	1764.3029195688	2213.22196940613	2470.61203327204	3175.39714926794	revenue
291	15.5	1489.60301541982	1785.43553909408	2214.39160684077	1529.40778841654	2156.15867349187	187.898255723633	1764.3029195688	2213.22196940613	2470.61203327204	3175.39714926794	revenue
292	15.55	1492.00366647843	1788.31295520605	2217.9603305209	1531.87258903006	2159.63354870927	187.898255723633	1764.3029195688	2213.22196940613	2470.61203327204	3175.39714926794	revenue
293	15.6	1494.400461062	1791.18574895386	2221.52332130049	1534.33343011685	2163.102841787	187.898255723633	1764.3029195688	2213.22196940613	2470.61203327204	3175.39714926794	revenue
294	15.65	1496.7934176965	1794.0539425427	2225.08060671957	1536.79033069792	2166.56657954085	187.898255723633	1764.3029195688	2213.22196940613	2470.61203327204	3175.39714926794	revenue
295	15.7	1499.18255476003	1796.91755800054	2228.63221409839	1539.24330964247	2170.02478857264	187.898255723633	1764.3029195688	2213.22196940613	2470.61203327204	3175.39714926794	revenue
296	15.75	1501.5678904845	1799.7766171801	2232.17817053986	1541.69238566959	2173.47749527251	187.898255723633	1764.3029195688	2213.22196940613	2470.61203327204	3175.39714926794	revenue
297	15.8	1503.94944295722	1802.6311417608	2235.71850293194	1544.13757734991	2176.92472582137	187.898255723633	1764.3029195688	2213.22196940613	2470.61203327204	3175.39714926794	revenue
298	15.85	1506.32723012252	1805.4811532507	2239.25323795006	1546.57890310729	2180.36650619313	187.898255723633	1764.3029195688	2213.22196940613	2470.61203327204	3175.39714926794	revenue
299	15.9	1508.70126978333	1808.32667298834	2242.78240205941	1549.01638122036	2183.80286215702	187.898255723633	1764.3029195688	2213.22196940613	2470.61203327204	3175.39714926794	revenue
300	15.95	1511.07157960273	1811.16772214466	2246.30602151732	1551.4500298242	2187.23381927986	187.898255723633	1764.3029195688	2213.22196940613	2470.61203327204	3175.39714926794	revenue
301	16	1513.43817710547	1814.00432172481	2249.82412237547	1553.87986691185	2190.65940292824	187.898255723633	1764.3029195688	2213.22196940613	2470.61203327204	3175.39714926794	revenue
302	16.05	1515.80107967951	1816.83649256996	2253.33673048218	1556.3059103359	2194.07963827075	187.898255723633	1764.3029195688	2213.22196940613	2470.61203327204	3175.39714926794	revenue
303	16.1	1518.16030457749	1819.66425535908	2256.84387148462	1558.72817781002	2197.49455028008	187.898255723633	1764.3029195688	2213.22196940613	2470.61203327204	3175.39714926794	revenue
304	16.15	1520.5158689182	1822.48763061074	2260.34557083098	1561.14668691043	2200.90416373522	187.898255723633	1764.3029195688	2213.22196940613	2470.61203327204	3175.39714926794	revenue
305	16.2	1522.86778968804	1825.30663868479	2263.84185377266	1563.56145507745	2204.30850322349	187.898255723633	1764.3029195688	2213.22196940613	2470.61203327204	3175.39714926794	revenue
306	16.25	1525.21608374243	1828.12129978412	2267.33274536632	1565.9724996169	2207.70759314266	187.898255723633	1764.3029195688	2213.22196940613	2470.61203327204	3175.39714926794	revenue
307	16.3	1527.56076780724	1830.93163395633	2270.81827047608	1568.37983770159	2211.10145770296	187.898255723633	1764.3029195688	2213.22196940613	2470.61203327204	3175.39714926794	revenue
308	16.35	1529.90185848017	1833.73766109539	2274.29845377548	1570.78348637276	2214.49012092908	187.898255723633	1764.3029195688	2213.22196940613	2470.61203327204	3175.39714926794	revenue
309	16.4	1532.23937223214	1836.53940094331	2277.7733197496	1573.18346254143	2217.87360666222	187.898255723633	1764.3029195688	2213.22196940613	2470.61203327204	3175.39714926794	revenue
310	16.45	1534.57332540859	1839.33687309172	2281.24289269702	1575.57978298984	2221.25193856195	187.898255723633	1764.3029195688	2213.22196940613	2470.61203327204	3175.39714926794	revenue
311	16.5	1536.90373423088	1842.1300969835	2284.70719673183	1577.97246437281	2224.62514010824	187.898255723633	1764.3029195688	2213.22196940613	2470.61203327204	3175.39714926794	revenue
312	16.55	1539.23061479756	1844.91909191434	2288.16625578558	1580.36152321906	2227.99323460328	187.898255723633	1764.3029195688	2213.22196940613	2470.61203327204	3175.39714926794	revenue
313	16.6	1541.55398308568	1847.70387703432	2291.62009360919	1582.74697593259	2231.3562451734	187.898255723633	1764.3029195688	2213.22196940613	2470.61203327204	3175.39714926794	revenue
314	16.65	1543.87385495208	1850.4844713494	2295.06873377486	1585.12883879394	2234.71419477094	187.898255723633	1764.3029195688	2213.22196940613	2470.61203327204	3175.39714926794	revenue
315	16.7	1546.19024613462	1853.26089372298	2298.51219967798	1587.50712796155	2238.06710617602	187.898255723633	1764.3029195688	2213.22196940613	2470.61203327204	3175.39714926794	revenue
316	16.75	1548.50317225348	1856.03316287735	2301.95051453894	1589.88185947296	2241.41500199839	187.898255723633	1764.3029195688	2213.22196940613	2470.61203327204	3175.39714926794	revenue
317	16.8	1550.81264881234	1858.80129739521	2305.38370140497	1592.25304924616	2244.75790467922	187.898255723633	1764.3029195688	2213.22196940613	2470.61203327204	3175.39714926794	revenue
318	16.85	1553.11869119961	1861.56531572108	2308.81178315194	1594.62071308075	2248.09583649278	187.898255723633	1764.3029195688	2213.22196940613	2470.61203327204	3175.39714926794	revenue
319	16.9	1555.42131468964	1864.32523616276	2312.23478248616	1596.98486665924	2251.42881954828	187.898255723633	1764.3029195688	2213.22196940613	2470.61203327204	3175.39714926794	revenue
320	16.95	1557.72053444387	1867.08107689274	2315.6527219461	1599.34552554822	2254.75687579147	187.898255723633	1764.3029195688	2213.22196940613	2470.61203327204	3175.39714926794	revenue
321	17	1560.01636551202	1869.83285594958	2319.06562390415	1601.70270519957	2258.08002700642	187.898255723633	1764.3029195688	2213.22196940613	2470.61203327204	3175.39714926794	revenue
322	17.05	1562.30882283324	1872.58059123932	2322.47351056831	1604.05642095161	2261.39829481709	187.898255723633	1764.3029195688	2213.22196940613	2470.61203327204	3175.39714926794	revenue
323	17.1	1564.59792123723	1875.32430053679	2325.8764039839	1606.40668803033	2264.71170068908	187.898255723633	1764.3029195688	2213.22196940613	2470.61203327204	3175.39714926794	revenue
324	17.15	1566.88367544534	1878.06400148701	2329.27432603518	1608.75352155047	2268.02026593115	187.898255723633	1764.3029195688	2213.22196940613	2470.61203327204	3175.39714926794	revenue
325	17.2	1569.16610007174	1880.79971160648	2332.66729844704	1611.09693651671	2271.32401169687	187.898255723633	1764.3029195688	2213.22196940613	2470.61203327204	3175.39714926794	revenue
326	17.25	1571.44520962444	1883.53144828448	2336.05534278659	1613.43694782474	2274.6229589862	187.898255723633	1764.3029195688	2213.22196940613	2470.61203327204	3175.39714926794	revenue
327	17.3	1573.72101850641	1886.25922878438	2339.43848046478	1615.7735702624	2277.91712864702	187.898255723633	1764.3029195688	2213.22196940613	2470.61203327204	3175.39714926794	revenue
328	17.35	1575.99354101662	1888.9830702449	2342.81673273795	1618.10681851075	2281.20654137671	187.898255723633	1764.3029195688	2213.22196940613	2470.61203327204	3175.39714926794	revenue
329	17.4	1578.2627913511	1891.70298968138	2346.19012070943	1620.43670714516	2284.4912177236	187.898255723633	1764.3029195688	2213.22196940613	2470.61203327204	3175.39714926794	revenue
330	17.45	1580.52878360396	1894.419003987	2349.55866533102	1622.76325063638	2287.77117808854	187.898255723633	1764.3029195688	2213.22196940613	2470.61203327204	3175.39714926794	revenue
331	17.5	1582.79153176843	1897.13112993401	2352.92238740458	1625.08646335154	2291.04644272633	187.898255723633	1764.3029195688	2213.22196940613	2470.61203327204	3175.39714926794	revenue
332	17.55	1585.05104973786	1899.83938417497	2356.28130758346	1627.40635955526	2294.31703174721	187.898255723633	1764.3029195688	2213.22196940613	2470.61203327204	3175.39714926794	revenue
333	17.6	1587.30735130672	1902.54378324388	2359.63544637403	1629.7229534106	2297.58296511828	187.898255723633	1764.3029195688	2213.22196940613	2470.61203327204	3175.39714926794	revenue
334	17.65	1589.56045017156	1905.24434355742	2362.98482413712	1632.03625898013	2300.84426266492	187.898255723633	1764.3029195688	2213.22196940613	2470.61203327204	3175.39714926794	revenue
335	17.7	1591.81035993201	1907.94108141608	2366.32946108946	1634.34629022687	2304.10094407221	187.898255723633	1764.3029195688	2213.22196940613	2470.61203327204	3175.39714926794	revenue
336	17.75	1594.05709409171	1910.63401300531	2369.66937730509	1636.65306101532	2307.35302888631	187.898255723633	1764.3029195688	2213.22196940613	2470.61203327204	3175.39714926794	revenue
337	17.8	1596.3006660593	1913.32315439666	2373.00459271681	1638.9565851124	2310.60053651582	187.898255723633	1764.3029195688	2213.22196940613	2470.61203327204	3175.39714926794	revenue
338	17.85	1598.54108914929	1916.0085215489	2376.33512711752	1641.25687618843	2313.84348623315	187.898255723633	1764.3029195688	2213.22196940613	2470.61203327204	3175.39714926794	revenue
339	17.9	1600.77837658305	1918.69013030912	2379.66100016162	1643.55394781804	2317.08189717583	187.898255723633	1764.3029195688	2213.22196940613	2470.61203327204	3175.39714926794	revenue
340	17.95	1603.01254148965	1921.36799641381	2382.98223136636	1645.84781348117	2320.31578834785	187.898255723633	1764.3029195688	2213.22196940613	2470.61203327204	3175.39714926794	revenue
341	18	1605.24359690683	1924.04213548998	2386.29884011315	1648.13848656393	2323.54517862095	187.898255723633	1764.3029195688	2213.22196940613	2470.61203327204	3175.39714926794	revenue
342	18.05	1607.47155578182	1926.71256305616	2389.61084564891	1650.42598035953	2326.77008673591	187.898255723633	1764.3029195688	2213.22196940613	2470.61203327204	3175.39714926794	revenue
343	18.1	1609.69643097227	1929.37929452352	2392.91826708738	1652.7103080692	2329.99053130381	187.898255723633	1764.3029195688	2213.22196940613	2470.61203327204	3175.39714926794	revenue
344	18.15	1611.9182352471	1932.04234519683	2396.22112341037	1654.99148280306	2333.20653080729	187.898255723633	1764.3029195688	2213.22196940613	2470.61203327204	3175.39714926794	revenue
345	18.2	1614.13698128733	1934.70173027557	2399.51943346905	1657.269517581	2336.41810360178	187.898255723633	1764.3029195688	2213.22196940613	2470.61203327204	3175.39714926794	revenue
346	18.25	1616.35268168696	1937.35746485487	2402.81321598521	1659.54442533354	2339.62526791675	187.898255723633	1764.3029195688	2213.22196940613	2470.61203327204	3175.39714926794	revenue
347	18.3	1618.56534895378	1940.00956392656	2406.10248955251	1661.81621890272	2342.82804185687	187.898255723633	1764.3029195688	2213.22196940613	2470.61203327204	3175.39714926794	revenue
348	18.35	1620.77499551021	1942.65804238011	2409.38727263766	1664.08491104288	2346.02644340324	187.898255723633	1764.3029195688	2213.22196940613	2470.61203327204	3175.39714926794	revenue
349	18.4	1622.9816336941	1945.30291500366	2412.66758358169	1666.35051442158	2349.22049041456	187.898255723633	1764.3029195688	2213.22196940613	2470.61203327204	3175.39714926794	revenue
350	18.45	1625.18527575954	1947.94419648494	2415.9434406011	1668.61304162036	2352.41020062828	187.898255723633	1764.3029195688	2213.22196940613	2470.61203327204	3175.39714926794	revenue
351	18.5	1627.38593387766	1950.58190141224	2419.21486178906	1670.87250513558	2355.59559166177	187.898255723633	1764.3029195688	2213.22196940613	2470.61203327204	3175.39714926794	revenue
352	18.55	1629.5836201374	1953.21604427534	2422.48186511656	1673.12891737921	2358.77668101343	187.898255723633	1764.3029195688	2213.22196940613	2470.61203327204	3175.39714926794	revenue
353	18.6	1631.7783465463	1955.84663946645	2425.7444684336	1675.38229067965	2361.95348606383	187.898255723633	1764.3029195688	2213.22196940613	2470.61203327204	3175.39714926794	revenue
354	18.65	1633.97012503125	1958.47370128113	2429.00268947026	1677.63263728251	2365.12602407683	187.898255723633	1764.3029195688	2213.22196940613	2470.61203327204	3175.39714926794	revenue
355	18.7	1636.15896743925	1961.09724391919	2432.2565458379	1679.87996935137	2368.29431220062	187.898255723633	1764.3029195688	2213.22196940613	2470.61203327204	3175.39714926794	revenue
356	18.75	1638.34488553819	1963.71728148556	2435.50605503023	1682.12429896855	2371.45836746889	187.898255723633	1764.3029195688	2213.22196940613	2470.61203327204	3175.39714926794	revenue
357	18.8	1640.52789101752	1966.33382799123	2438.75123442439	1684.36563813589	2374.61820680179	187.898255723633	1764.3029195688	2213.22196940613	2470.61203327204	3175.39714926794	revenue
358	18.85	1642.70799548904	1968.94689735408	2441.99210128208	1686.60399877547	2377.7738470071	187.898255723633	1764.3029195688	2213.22196940613	2470.61203327204	3175.39714926794	revenue
359	18.9	1644.88521048761	1971.55650339976	2445.22867275059	1688.83939273037	2380.92530478117	187.898255723633	1764.3029195688	2213.22196940613	2470.61203327204	3175.39714926794	revenue
360	18.95	1647.05954747184	1974.16265986253	2448.4609658639	1691.0718317654	2384.07259671002	187.898255723633	1764.3029195688	2213.22196940613	2470.61203327204	3175.39714926794	revenue
361	19	1649.23101782479	1976.76538038613	2451.68899754368	1693.30132756779	2387.21573927034	187.898255723633	1764.3029195688	2213.22196940613	2470.61203327204	3175.39714926794	revenue
362	19.05	1651.3996328547	1979.36467852458	2454.91278460037	1695.52789174798	2390.35474883047	187.898255723633	1764.3029195688	2213.22196940613	2470.61203327204	3175.39714926794	revenue
363	19.1	1653.56540379566	1981.96056774305	2458.13234373414	1697.75153584022	2393.48964165145	187.898255723633	1764.3029195688	2213.22196940613	2470.61203327204	3175.39714926794	revenue
364	19.15	1655.72834180826	1984.5530614186	2461.34769153597	1699.97227130336	2396.62043388792	187.898255723633	1764.3029195688	2213.22196940613	2470.61203327204	3175.39714926794	revenue
365	19.2	1657.88845798033	1987.14217284108	2464.55884448861	1702.19010952149	2399.74714158919	187.898255723633	1764.3029195688	2213.22196940613	2470.61203327204	3175.39714926794	revenue
366	19.25	1660.04576332752	1989.72791521383	2467.76581896756	1704.40506180463	2402.86978070013	187.898255723633	1764.3029195688	2213.22196940613	2470.61203327204	3175.39714926794	revenue
367	19.3	1662.20026879401	1992.31030165454	2470.96863124204	1706.61713938942	2405.98836706212	187.898255723633	1764.3029195688	2213.22196940613	2470.61203327204	3175.39714926794	revenue
368	19.35	1664.35198525316	1994.88934519597	2474.16729747601	1708.82635343976	2409.10291641404	187.898255723633	1764.3029195688	2213.22196940613	2470.61203327204	3175.39714926794	revenue
369	19.4	1666.50092350811	1997.46505878677	2477.36183372904	1711.03271504747	2412.21344439313	187.898255723633	1764.3029195688	2213.22196940613	2470.61203327204	3175.39714926794	revenue
370	19.45	1668.64709429245	2000.03745529218	2480.55225595731	1713.23623523295	2415.31996653598	187.898255723633	1764.3029195688	2213.22196940613	2470.61203327204	3175.39714926794	revenue
371	19.5	1670.79050827083	2002.60654749485	2483.7385800145	1715.43692494585	2418.42249827935	187.898255723633	1764.3029195688	2213.22196940613	2470.61203327204	3175.39714926794	revenue
372	19.55	1672.93117603957	2005.17234809551	2486.92082165276	1717.63479506563	2421.52105496114	187.898255723633	1764.3029195688	2213.22196940613	2470.61203327204	3175.39714926794	revenue
373	19.6	1675.0691081273	2007.73486971375	2490.09899652355	1719.82985640226	2424.61565182122	187.898255723633	1764.3029195688	2213.22196940613	2470.61203327204	3175.39714926794	revenue
374	19.65	1677.20431499554	2010.29412488871	2493.27312017861	1722.02211969681	2427.70630400237	187.898255723633	1764.3029195688	2213.22196940613	2470.61203327204	3175.39714926794	revenue
375	19.7	1679.33680703929	2012.85012607986	2496.44320807078	1724.21159562207	2430.79302655105	187.898255723633	1764.3029195688	2213.22196940613	2470.61203327204	3175.39714926794	revenue
376	19.75	1681.46659458764	2015.40288566761	2499.60927555494	1726.39829478312	2433.87583441834	187.898255723633	1764.3029195688	2213.22196940613	2470.61203327204	3175.39714926794	revenue
377	19.8	1683.59368790436	2017.95241595408	2502.77133788884	1728.58222771801	2436.95474246075	187.898255723633	1764.3029195688	2213.22196940613	2470.61203327204	3175.39714926794	revenue
378	19.85	1685.71809718845	2020.4987291638	2505.92941023395	1730.76340489826	2440.02976544105	187.898255723633	1764.3029195688	2213.22196940613	2470.61203327204	3175.39714926794	revenue
379	19.9	1687.83983257473	2023.04183744433	2509.08350765634	1732.94183672953	2443.10091802911	187.898255723633	1764.3029195688	2213.22196940613	2470.61203327204	3175.39714926794	revenue
380	19.95	1689.9589041344	2025.581752867	2512.2336451275	1735.11753355212	2446.1682148027	187.898255723633	1764.3029195688	2213.22196940613	2470.61203327204	3175.39714926794	revenue
381	20	1692.0753218756	2028.11848742754	2515.37983752517	1737.29050564161	2449.23167024833	187.898255723633	1764.3029195688	2213.22196940613	2470.61203327204	3175.39714926794	revenue
382	20.05	1694.18909574394	2030.65205304675	2518.52209963418	1739.46076320938	2452.29129876199	187.898255723633	1764.3029195688	2213.22196940613	2470.61203327204	3175.39714926794	revenue
383	20.1	1696.30023562308	2033.18246157117	2521.6604461472	1741.6283164032	2455.34711465001	187.898255723633	1764.3029195688	2213.22196940613	2470.61203327204	3175.39714926794	revenue
384	20.15	1698.40875133525	2035.7097247737	2524.79489166563	1743.79317530776	2458.39913212979	187.898255723633	1764.3029195688	2213.22196940613	2470.61203327204	3175.39714926794	revenue
385	20.2	1700.51465264179	2038.23385435426	2527.92545070033	1745.95534994524	2461.44736533058	187.898255723633	1764.3029195688	2213.22196940613	2470.61203327204	3175.39714926794	revenue
386	20.25	1702.61794924365	2040.75486194042	2531.0521376724	1748.11485027583	2464.49182829427	187.898255723633	1764.3029195688	2213.22196940613	2470.61203327204	3175.39714926794	revenue
387	20.3	1704.71865078197	2043.27275908799	2534.174966914	1750.27168619828	2467.53253497611	187.898255723633	1764.3029195688	2213.22196940613	2470.61203327204	3175.39714926794	revenue
388	20.35	1706.81676683854	2045.78755728171	2537.2939526691	1752.42586755042	2470.56949924546	187.898255723633	1764.3029195688	2213.22196940613	2470.61203327204	3175.39714926794	revenue
389	20.4	1708.91230693632	2048.29926793579	2540.40910909419	1754.5774041097	2473.60273488658	187.898255723633	1764.3029195688	2213.22196940613	2470.61203327204	3175.39714926794	revenue
390	20.45	1711.00528053997	2050.80790239454	2543.52045025911	1756.72630559368	2476.63225559927	187.898255723633	1764.3029195688	2213.22196940613	2470.61203327204	3175.39714926794	revenue
391	20.5	1713.09569705633	2053.31347193299	2546.62799014773	1758.87258166056	2479.65807499967	187.898255723633	1764.3029195688	2213.22196940613	2470.61203327204	3175.39714926794	revenue
392	20.55	1715.18356583491	2055.81598775745	2549.73174265871	1761.0162419097	2482.68020662095	187.898255723633	1764.3029195688	2213.22196940613	2470.61203327204	3175.39714926794	revenue
393	20.6	1717.2688961684	2058.3154610061	2552.83172160623	1763.15729588209	2485.698663914	187.898255723633	1764.3029195688	2213.22196940613	2470.61203327204	3175.39714926794	revenue
394	20.65	1719.3516972931	2060.81190274958	2555.92794072067	1765.29575306087	2488.71346024812	187.898255723633	1764.3029195688	2213.22196940613	2470.61203327204	3175.39714926794	revenue
395	20.7	1721.43197838948	2063.30532399157	2559.02041364936	1767.43162287179	2491.72460891178	187.898255723633	1764.3029195688	2213.22196940613	2470.61203327204	3175.39714926794	revenue
396	20.75	1723.50974858258	2065.79573566933	2562.10915395729	1769.56491468375	2494.73212311321	187.898255723633	1764.3029195688	2213.22196940613	2470.61203327204	3175.39714926794	revenue
397	20.8	1725.58501694249	2068.28314865426	2565.19417512774	1771.69563780921	2497.73601598113	187.898255723633	1764.3029195688	2213.22196940613	2470.61203327204	3175.39714926794	revenue
398	20.85	1727.65779248486	2070.7675737525	2568.27549056305	1773.82380150472	2500.73630056543	187.898255723633	1764.3029195688	2213.22196940613	2470.61203327204	3175.39714926794	revenue
399	20.9	1729.7280841713	2073.24902170541	2571.35311358523	1775.94941497137	2503.73298983778	187.898255723633	1764.3029195688	2213.22196940613	2470.61203327204	3175.39714926794	revenue
400	20.95	1731.79590090985	2075.72750319015	2574.42705743666	1778.07248735523	2506.72609669234	187.898255723633	1764.3029195688	2213.22196940613	2470.61203327204	3175.39714926794	revenue
401	21	1733.86125155545	2078.20302882025	2577.49733528079	1780.19302774786	2509.71563394636	187.898255723633	1764.3029195688	2213.22196940613	2470.61203327204	3175.39714926794	revenue
402	21.05	1735.92414491034	2080.67560914604	2580.56396020272	1782.31104518672	2512.70161434086	187.898255723633	1764.3029195688	2213.22196940613	2470.61203327204	3175.39714926794	revenue
403	21.1	1737.98458972453	2083.14525465529	2583.62694520991	1784.42654865564	2515.68405054123	187.898255723633	1764.3029195688	2213.22196940613	2470.61203327204	3175.39714926794	revenue
404	21.15	1740.04259469623	2085.61197577365	2586.68630323282	1786.53954708524	2518.66295513788	187.898255723633	1764.3029195688	2213.22196940613	2470.61203327204	3175.39714926794	revenue
405	21.2	1742.09816847227	2088.0757828652	2589.74204712552	1788.65004935343	2521.63834064686	187.898255723633	1764.3029195688	2213.22196940613	2470.61203327204	3175.39714926794	revenue
406	21.25	1744.15131964852	2090.53668623292	2592.79418966632	1790.75806428577	2524.61021951045	187.898255723633	1764.3029195688	2213.22196940613	2470.61203327204	3175.39714926794	revenue
407	21.3	1746.20205677033	2092.99469611925	2595.84274355844	1792.86360065594	2527.5786040978	187.898255723633	1764.3029195688	2213.22196940613	2470.61203327204	3175.39714926794	revenue
408	21.35	1748.25038833291	2095.44982270656	2598.88772143057	1794.96666718618	2530.5435067055	187.898255723633	1764.3029195688	2213.22196940613	2470.61203327204	3175.39714926794	revenue
409	21.4	1750.29632278178	2097.9020761176	2601.92913583751	1797.06727254768	2533.50493955819	187.898255723633	1764.3029195688	2213.22196940613	2470.61203327204	3175.39714926794	revenue
410	21.45	1752.33986851315	2100.35146641608	2604.96699926078	1799.165425361	2536.46291480914	187.898255723633	1764.3029195688	2213.22196940613	2470.61203327204	3175.39714926794	revenue
411	21.5	1754.38103387432	2102.79800360705	2608.00132410919	1801.26113419651	2539.41744454087	187.898255723633	1764.3029195688	2213.22196940613	2470.61203327204	3175.39714926794	revenue
412	21.55	1756.41982716411	2105.24169763745	2611.03212271945	1803.35440757478	2542.36854076564	187.898255723633	1764.3029195688	2213.22196940613	2470.61203327204	3175.39714926794	revenue
413	21.6	1758.4562566332	2107.68255839655	2614.05940735677	1805.44525396698	2545.31621542613	187.898255723633	1764.3029195688	2213.22196940613	2470.61203327204	3175.39714926794	revenue
414	21.65	1760.49033048458	2110.12059571642	2617.0831902154	1807.53368179527	2548.2604803959	187.898255723633	1764.3029195688	2213.22196940613	2470.61203327204	3175.39714926794	revenue
415	21.7	1762.52205687388	2112.55581937241	2620.10348341923	1809.61969943324	2551.20134748003	187.898255723633	1764.3029195688	2213.22196940613	2470.61203327204	3175.39714926794	revenue
416	21.75	1764.55144390981	2114.98823908358	2623.12029902236	1811.70331520625	2554.13882841562	187.898255723633	1764.3029195688	2213.22196940613	2470.61203327204	3175.39714926794	revenue
417	21.8	1766.57849965447	2117.41786451316	2626.13364900964	1813.78453739186	2557.07293487235	187.898255723633	1764.3029195688	2213.22196940613	2470.61203327204	3175.39714926794	revenue
418	21.85	1768.60323212378	2119.84470526901	2629.14354529727	1815.86337422018	2560.00367845303	187.898255723633	1764.3029195688	2213.22196940613	2470.61203327204	3175.39714926794	revenue
419	21.9	1770.62564928783	2122.26877090407	2632.14999973327	1817.93983387426	2562.93107069414	187.898255723633	1764.3029195688	2213.22196940613	2470.61203327204	3175.39714926794	revenue
420	21.95	1772.64575907122	2124.69007091677	2635.15302409811	1820.01392449048	2565.85512306634	187.898255723633	1764.3029195688	2213.22196940613	2470.61203327204	3175.39714926794	revenue
421	22	1774.66356935348	2127.10861475147	2638.1526301052	1822.08565415892	2568.775846975	187.898255723633	1764.3029195688	2213.22196940613	2470.61203327204	3175.39714926794	revenue
422	22.05	1776.67908796938	2129.52441179892	2641.14882940143	1824.15503092369	2571.69325376074	187.898255723633	1764.3029195688	2213.22196940613	2470.61203327204	3175.39714926794	revenue
423	22.1	1778.69232270928	2131.93747139665	2644.14163356771	1826.22206278335	2574.60735469991	187.898255723633	1764.3029195688	2213.22196940613	2470.61203327204	3175.39714926794	revenue
424	22.15	1780.70328131955	2134.34780282942	2647.13105411948	1828.28675769125	2577.51816100513	187.898255723633	1764.3029195688	2213.22196940613	2470.61203327204	3175.39714926794	revenue
425	22.2	1782.71197150281	2136.7554153296	2650.11710250722	1830.34912355585	2580.42568382576	187.898255723633	1764.3029195688	2213.22196940613	2470.61203327204	3175.39714926794	revenue
426	22.25	1784.71840091839	2139.16031807763	2653.09979011699	1832.40916824112	2583.32993424843	187.898255723633	1764.3029195688	2213.22196940613	2470.61203327204	3175.39714926794	revenue
427	22.3	1786.72257718258	2141.56252020239	2656.07912827092	1834.4668995669	2586.23092329752	187.898255723633	1764.3029195688	2213.22196940613	2470.61203327204	3175.39714926794	revenue
428	22.35	1788.724507869	2143.96203078161	2659.05512822769	1836.5223253092	2589.12866193566	187.898255723633	1764.3029195688	2213.22196940613	2470.61203327204	3175.39714926794	revenue
429	22.4	1790.72420050896	2146.3588588423	2662.02780118307	1838.57545320054	2592.02316106417	187.898255723633	1764.3029195688	2213.22196940613	2470.61203327204	3175.39714926794	revenue
430	22.45	1792.72166259174	2148.75301336111	2664.99715827036	1840.62629093036	2594.9144315236	187.898255723633	1764.3029195688	2213.22196940613	2470.61203327204	3175.39714926794	revenue
431	22.5	1794.71690156497	2151.14450326473	2667.96321056095	1842.67484614528	2597.80248409417	187.898255723633	1764.3029195688	2213.22196940613	2470.61203327204	3175.39714926794	revenue
432	22.55	1796.70992483489	2153.53333743029	2670.92596906471	1844.72112644947	2600.68732949622	187.898255723633	1764.3029195688	2213.22196940613	2470.61203327204	3175.39714926794	revenue
433	22.6	1798.70073976675	2155.91952468576	2673.88544473054	1846.76513940498	2603.56897839073	187.898255723633	1764.3029195688	2213.22196940613	2470.61203327204	3175.39714926794	revenue
434	22.65	1800.68935368506	2158.30307381028	2676.8416484468	1848.80689253204	2606.44744137973	187.898255723633	1764.3029195688	2213.22196940613	2470.61203327204	3175.39714926794	revenue
435	22.7	1802.67577387393	2160.68399353457	2679.79459104182	1850.84639330941	2609.32272900676	187.898255723633	1764.3029195688	2213.22196940613	2470.61203327204	3175.39714926794	revenue
436	22.75	1804.66000757739	2163.06229254132	2682.74428328429	1852.8836491747	2612.19485175736	187.898255723633	1764.3029195688	2213.22196940613	2470.61203327204	3175.39714926794	revenue
437	22.8	1806.64206199968	2165.43797946552	2685.69073588381	1854.91866752465	2615.06382005947	187.898255723633	1764.3029195688	2213.22196940613	2470.61203327204	3175.39714926794	revenue
438	22.85	1808.62194430558	2167.81106289486	2688.63395949127	1856.9514557155	2617.9296442839	187.898255723633	1764.3029195688	2213.22196940613	2470.61203327204	3175.39714926794	revenue
439	22.9	1810.59966162069	2170.18155137006	2691.57396469933	1858.98202106325	2620.79233474474	187.898255723633	1764.3029195688	2213.22196940613	2470.61203327204	3175.39714926794	revenue
440	22.95	1812.57522103173	2172.54945338526	2694.51076204287	1861.01037084399	2623.65190169983	187.898255723633	1764.3029195688	2213.22196940613	2470.61203327204	3175.39714926794	revenue
441	23	1814.54862958684	2174.91477738834	2697.44436199941	1863.0365122942	2626.50835535117	187.898255723633	1764.3029195688	2213.22196940613	2470.61203327204	3175.39714926794	revenue
442	23.05	1816.51989429588	2177.27753178133	2700.37477498957	1865.06045261108	2629.36170584533	187.898255723633	1764.3029195688	2213.22196940613	2470.61203327204	3175.39714926794	revenue
443	23.1	1818.48902213073	2179.63772492068	2703.30201137748	1867.08219895277	2632.2119632739	187.898255723633	1764.3029195688	2213.22196940613	2470.61203327204	3175.39714926794	revenue
444	23.15	1820.45602002554	2181.99536511768	2706.22608147123	1869.10175843874	2635.05913767388	187.898255723633	1764.3029195688	2213.22196940613	2470.61203327204	3175.39714926794	revenue
445	23.2	1822.42089487705	2184.35046063873	2709.14699552325	1871.11913815002	2637.90323902811	187.898255723633	1764.3029195688	2213.22196940613	2470.61203327204	3175.39714926794	revenue
446	23.25	1824.38365354487	2186.70301970575	2712.06476373081	1873.13434512951	2640.74427726566	187.898255723633	1764.3029195688	2213.22196940613	2470.61203327204	3175.39714926794	revenue
447	23.3	1826.34430285173	2189.05305049646	2714.97939623634	1875.14738638226	2643.58226226227	187.898255723633	1764.3029195688	2213.22196940613	2470.61203327204	3175.39714926794	revenue
448	23.35	1828.3028495838	2191.40056114474	2717.8909031279	1877.15826887578	2646.41720384071	187.898255723633	1764.3029195688	2213.22196940613	2470.61203327204	3175.39714926794	revenue
449	23.4	1830.25930049091	2193.74555974094	2720.79929443959	1879.16699954028	2649.24911177119	187.898255723633	1764.3029195688	2213.22196940613	2470.61203327204	3175.39714926794	revenue
450	23.45	1832.21366228689	2196.08805433223	2723.70458015192	1881.17358526896	2652.07799577177	187.898255723633	1764.3029195688	2213.22196940613	2470.61203327204	3175.39714926794	revenue
451	23.5	1834.16594164977	2198.42805292289	2726.60677019223	1883.17803291833	2654.90386550873	187.898255723633	1764.3029195688	2213.22196940613	2470.61203327204	3175.39714926794	revenue
452	23.55	1836.11614522209	2200.76556347466	2729.50587443509	1885.18034930843	2657.72673059695	187.898255723633	1764.3029195688	2213.22196940613	2470.61203327204	3175.39714926794	revenue
453	23.6	1838.06427961116	2203.10059390704	2732.40190270268	1887.1805412231	2660.54660060032	187.898255723633	1764.3029195688	2213.22196940613	2470.61203327204	3175.39714926794	revenue
454	23.65	1840.01035138929	2205.4331520976	2735.29486476519	1889.17861541031	2663.3634850321	187.898255723633	1764.3029195688	2213.22196940613	2470.61203327204	3175.39714926794	revenue
455	23.7	1841.95436709409	2207.76324588231	2738.18477034118	1891.17457858234	2666.17739335526	187.898255723633	1764.3029195688	2213.22196940613	2470.61203327204	3175.39714926794	revenue
456	23.75	1843.8963332287	2210.0908830558	2741.071629098	1893.16843741611	2668.98833498295	187.898255723633	1764.3029195688	2213.22196940613	2470.61203327204	3175.39714926794	revenue
457	23.8	1845.83625626205	2212.41607137175	2743.95545065213	1895.16019855342	2671.79631927874	187.898255723633	1764.3029195688	2213.22196940613	2470.61203327204	3175.39714926794	revenue
458	23.85	1847.77414262911	2214.73881854308	2746.83624456958	1897.14986860119	2674.60135555708	187.898255723633	1764.3029195688	2213.22196940613	2470.61203327204	3175.39714926794	revenue
459	23.9	1849.70999873115	2217.05913224236	2749.71402036624	1899.13745413175	2677.40345308363	187.898255723633	1764.3029195688	2213.22196940613	2470.61203327204	3175.39714926794	revenue
460	23.95	1851.64383093597	2219.377020102	2752.58878750827	1901.12296168304	2680.2026210756	187.898255723633	1764.3029195688	2213.22196940613	2470.61203327204	3175.39714926794	revenue
461	24	1853.57564557816	2221.69248971464	2755.46055541243	1903.10639775893	2682.99886870213	187.898255723633	1764.3029195688	2213.22196940613	2470.61203327204	3175.39714926794	revenue
462	24.05	1855.50544895932	2224.00554863338	2758.32933344649	1905.08776882942	2685.79220508461	187.898255723633	1764.3029195688	2213.22196940613	2470.61203327204	3175.39714926794	revenue
463	24.1	1857.43324734834	2226.31620437207	2761.19513092953	1907.06708133089	2688.58263929707	187.898255723633	1764.3029195688	2213.22196940613	2470.61203327204	3175.39714926794	revenue
464	24.15	1859.35904698158	2228.62446440563	2764.05795713232	1909.04434166638	2691.3701803665	187.898255723633	1764.3029195688	2213.22196940613	2470.61203327204	3175.39714926794	revenue
465	24.2	1861.28285406316	2230.9303361703	2766.91782127769	1911.01955620577	2694.15483727316	187.898255723633	1764.3029195688	2213.22196940613	2470.61203327204	3175.39714926794	revenue
466	24.25	1863.20467476516	2233.23382706391	2769.77473254083	1912.99273128608	2696.93661895098	187.898255723633	1764.3029195688	2213.22196940613	2470.61203327204	3175.39714926794	revenue
467	24.3	1865.12451522787	2235.53494444621	2772.62870004969	1914.96387321168	2699.71553428784	187.898255723633	1764.3029195688	2213.22196940613	2470.61203327204	3175.39714926794	revenue
468	24.35	1867.04238156	2237.8336956391	2775.47973288525	1916.9329882545	2702.49159212595	187.898255723633	1764.3029195688	2213.22196940613	2470.61203327204	3175.39714926794	revenue
469	24.4	1868.95827983893	2240.1300879269	2778.32784008194	1918.90008265434	2705.26480126213	187.898255723633	1764.3029195688	2213.22196940613	2470.61203327204	3175.39714926794	revenue
470	24.45	1870.87221611091	2242.42412855663	2781.17303062789	1920.865162619	2708.03517044816	187.898255723633	1764.3029195688	2213.22196940613	2470.61203327204	3175.39714926794	revenue
471	24.5	1872.7841963913	2244.71582473831	2784.01531346534	1922.82823432458	2710.80270839111	187.898255723633	1764.3029195688	2213.22196940613	2470.61203327204	3175.39714926794	revenue
472	24.55	1874.69422666478	2247.00518364516	2786.8546974909	1924.7893039157	2713.56742375363	187.898255723633	1764.3029195688	2213.22196940613	2470.61203327204	3175.39714926794	revenue
473	24.6	1876.60231288558	2249.2922124139	2789.69119155591	1926.74837750567	2716.32932515432	187.898255723633	1764.3029195688	2213.22196940613	2470.61203327204	3175.39714926794	revenue
474	24.65	1878.50846097768	2251.57691814502	2792.52480446678	1928.7054611768	2719.08842116796	187.898255723633	1764.3029195688	2213.22196940613	2470.61203327204	3175.39714926794	revenue
475	24.7	1880.41267683506	2253.85930790301	2795.35554498525	1930.66056098054	2721.84472032591	187.898255723633	1764.3029195688	2213.22196940613	2470.61203327204	3175.39714926794	revenue
476	24.75	1882.31496632186	2256.13938871663	2798.18342182877	1932.61368293774	2724.59823111636	187.898255723633	1764.3029195688	2213.22196940613	2470.61203327204	3175.39714926794	revenue
477	24.8	1884.21533527262	2258.41716757916	2801.00844367077	1934.56483303886	2727.34896198466	187.898255723633	1764.3029195688	2213.22196940613	2470.61203327204	3175.39714926794	revenue
478	24.85	1886.1137894925	2260.69265144864	2803.83061914098	1936.51401724417	2730.09692133359	187.898255723633	1764.3029195688	2213.22196940613	2470.61203327204	3175.39714926794	revenue
479	24.9	1888.01033475747	2262.96584724814	2806.64995682576	1938.46124148399	2732.84211752372	187.898255723633	1764.3029195688	2213.22196940613	2470.61203327204	3175.39714926794	revenue
480	24.95	1889.90497681451	2265.23676186599	2809.46646526839	1940.40651165886	2735.58455887364	187.898255723633	1764.3029195688	2213.22196940613	2470.61203327204	3175.39714926794	revenue
481	25	1891.79772138184	2267.50540215602	2812.28015296933	1942.34983363981	2738.3242536603	187.898255723633	1764.3029195688	2213.22196940613	2470.61203327204	3175.39714926794	revenue
482	25.05	1893.68857414908	2269.77177493781	2815.09102838661	1944.2912132685	2741.06121011929	187.898255723633	1764.3029195688	2213.22196940613	2470.61203327204	3175.39714926794	revenue
483	25.1	1895.57754077748	2272.03588699693	2817.89909993604	1946.23065635745	2743.79543644511	187.898255723633	1764.3029195688	2213.22196940613	2470.61203327204	3175.39714926794	revenue
484	25.15	1897.46462690013	2274.29774508519	2820.70437599156	1948.16816869028	2746.52694079147	187.898255723633	1764.3029195688	2213.22196940613	2470.61203327204	3175.39714926794	revenue
485	25.2	1899.34983812212	2276.55735592082	2823.50686488549	1950.10375602185	2749.2557312716	187.898255723633	1764.3029195688	2213.22196940613	2470.61203327204	3175.39714926794	revenue
486	25.25	1901.23318002074	2278.81472618877	2826.30657490886	1952.03742407849	2751.98181595847	187.898255723633	1764.3029195688	2213.22196940613	2470.61203327204	3175.39714926794	revenue
487	25.3	1903.1146581457	2281.06986254091	2829.10351431167	1953.96917855822	2754.70520288514	187.898255723633	1764.3029195688	2213.22196940613	2470.61203327204	3175.39714926794	revenue
488	25.35	1904.9942780193	2283.32277159626	2831.89769130317	1955.89902513089	2757.42590004497	187.898255723633	1764.3029195688	2213.22196940613	2470.61203327204	3175.39714926794	revenue
489	25.4	1906.87204513662	2285.57345994121	2834.68911405215	1957.82696943842	2760.14391539195	187.898255723633	1764.3029195688	2213.22196940613	2470.61203327204	3175.39714926794	revenue
490	25.45	1908.74796496572	2287.82193412976	2837.47779068724	1959.75301709499	2762.85925684092	187.898255723633	1764.3029195688	2213.22196940613	2470.61203327204	3175.39714926794	revenue
491	25.5	1910.6220429478	2290.06820068374	2840.26372929714	1961.6771736872	2765.57193226789	187.898255723633	1764.3029195688	2213.22196940613	2470.61203327204	3175.39714926794	revenue
492	25.55	1912.49428449741	2292.31226609301	2843.04693793094	1963.59944477429	2768.28194951026	187.898255723633	1764.3029195688	2213.22196940613	2470.61203327204	3175.39714926794	revenue
493	25.6	1914.36469500263	2294.55413681571	2845.82742459835	1965.5198358883	2770.98931636711	187.898255723633	1764.3029195688	2213.22196940613	2470.61203327204	3175.39714926794	revenue
494	25.65	1916.23327982523	2296.79381927845	2848.60519726999	1967.43835253429	2773.69404059948	187.898255723633	1764.3029195688	2213.22196940613	2470.61203327204	3175.39714926794	revenue
495	25.7	1918.10004430088	2299.03131987655	2851.38026387769	1969.3550001905	2776.39612993056	187.898255723633	1764.3029195688	2213.22196940613	2470.61203327204	3175.39714926794	revenue
496	25.75	1919.96499373928	2301.26664497422	2854.15263231467	1971.26978430853	2779.09559204605	187.898255723633	1764.3029195688	2213.22196940613	2470.61203327204	3175.39714926794	revenue
497	25.8	1921.8281334244	2303.49980090482	2856.92231043589	1973.18271031354	2781.79243459431	187.898255723633	1764.3029195688	2213.22196940613	2470.61203327204	3175.39714926794	revenue
498	25.85	1923.68946861461	2305.730793971	2859.68930605825	1975.09378360441	2784.4866651867	187.898255723633	1764.3029195688	2213.22196940613	2470.61203327204	3175.39714926794	revenue
499	25.9	1925.54900454287	2307.95963044499	2862.45362696088	1977.00300955392	2787.17829139775	187.898255723633	1764.3029195688	2213.22196940613	2470.61203327204	3175.39714926794	revenue
500	25.95	1927.40674641687	2310.18631656873	2865.21528088537	1978.91039350895	2789.8673207655	187.898255723633	1764.3029195688	2213.22196940613	2470.61203327204	3175.39714926794	revenue
501	26	1929.26269941927	2312.41085855412	2867.97427553606	1980.81594079062	2792.55376079166	187.898255723633	1764.3029195688	2213.22196940613	2470.61203327204	3175.39714926794	revenue
502	26.05	1931.11686870779	2314.63326258321	2870.73061858026	1982.71965669449	2795.2376189419	187.898255723633	1764.3029195688	2213.22196940613	2470.61203327204	3175.39714926794	revenue
503	26.1	1932.96925941543	2316.85353480841	2873.48431764848	1984.62154649071	2797.9189026461	187.898255723633	1764.3029195688	2213.22196940613	2470.61203327204	3175.39714926794	revenue
504	26.15	1934.81987665061	2319.07168135266	2876.23538033474	1986.52161542422	2800.59761929855	187.898255723633	1764.3029195688	2213.22196940613	2470.61203327204	3175.39714926794	revenue
505	26.2	1936.66872549735	2321.28770830965	2878.98381419676	1988.41986871489	2803.27377625823	187.898255723633	1764.3029195688	2213.22196940613	2470.61203327204	3175.39714926794	revenue
506	26.25	1938.51581101542	2323.50162174401	2881.72962675621	1990.31631155769	2805.94738084902	187.898255723633	1764.3029195688	2213.22196940613	2470.61203327204	3175.39714926794	revenue
507	26.3	1940.36113824052	2325.71342769153	2884.47282549897	1992.21094912289	2808.61844035993	187.898255723633	1764.3029195688	2213.22196940613	2470.61203327204	3175.39714926794	revenue
508	26.35	1942.2047121844	2327.92313215928	2887.21341787538	1994.10378655615	2811.28696204536	187.898255723633	1764.3029195688	2213.22196940613	2470.61203327204	3175.39714926794	revenue
509	26.4	1944.04653783507	2330.13074112589	2889.9514113004	1995.99482897879	2813.9529531253	187.898255723633	1764.3029195688	2213.22196940613	2470.61203327204	3175.39714926794	revenue
510	26.45	1945.88662015694	2332.33626054167	2892.68681315395	1997.88408148785	2816.61642078557	187.898255723633	1764.3029195688	2213.22196940613	2470.61203327204	3175.39714926794	revenue
511	26.5	1947.72496409094	2334.53969632883	2895.41963078106	1999.77154915631	2819.27737217807	187.898255723633	1764.3029195688	2213.22196940613	2470.61203327204	3175.39714926794	revenue
512	26.55	1949.56157455472	2336.74105438167	2898.14987149214	2001.65723703323	2821.93581442096	187.898255723633	1764.3029195688	2213.22196940613	2470.61203327204	3175.39714926794	revenue
513	26.6	1951.39645644281	2338.94034056672	2900.87754256319	2003.54115014391	2824.59175459889	187.898255723633	1764.3029195688	2213.22196940613	2470.61203327204	3175.39714926794	revenue
514	26.65	1953.22961462671	2341.13756072298	2903.60265123605	2005.42329349005	2827.24519976326	187.898255723633	1764.3029195688	2213.22196940613	2470.61203327204	3175.39714926794	revenue
515	26.7	1955.0610539551	2343.33272066209	2906.3252047186	2007.30367204989	2829.8961569324	187.898255723633	1764.3029195688	2213.22196940613	2470.61203327204	3175.39714926794	revenue
516	26.75	1956.89077925399	2345.52582616845	2909.04521018498	2009.18229077838	2832.5446330918	187.898255723633	1764.3029195688	2213.22196940613	2470.61203327204	3175.39714926794	revenue
517	26.8	1958.71879532682	2347.71688299948	2911.76267477584	2011.05915460732	2835.19063519431	187.898255723633	1764.3029195688	2213.22196940613	2470.61203327204	3175.39714926794	revenue
518	26.85	1960.54510695464	2349.90589688575	2914.47760559853	2012.93426844555	2837.83417016039	187.898255723633	1764.3029195688	2213.22196940613	2470.61203327204	3175.39714926794	revenue
519	26.9	1962.36971889628	2352.09287353115	2917.19000972732	2014.80763717901	2840.47524487827	187.898255723633	1764.3029195688	2213.22196940613	2470.61203327204	3175.39714926794	revenue
520	26.95	1964.19263588842	2354.2778186131	2919.89989420364	2016.67926567101	2843.11386620421	187.898255723633	1764.3029195688	2213.22196940613	2470.61203327204	3175.39714926794	revenue
521	27	1966.01386264582	2356.46073778267	2922.60726603627	2018.54915876226	2845.75004096266	187.898255723633	1764.3029195688	2213.22196940613	2470.61203327204	3175.39714926794	revenue
522	27.05	1967.83340386141	2358.64163666481	2925.31213220155	2020.41732127111	2848.38377594652	187.898255723633	1764.3029195688	2213.22196940613	2470.61203327204	3175.39714926794	revenue
523	27.1	1969.65126420645	2360.82052085848	2928.0144996436	2022.28375799362	2851.01507791729	187.898255723633	1764.3029195688	2213.22196940613	2470.61203327204	3175.39714926794	revenue
524	27.15	1971.46744833063	2362.9973959368	2930.71437527452	2024.14847370377	2853.6439536053	187.898255723633	1764.3029195688	2213.22196940613	2470.61203327204	3175.39714926794	revenue
525	27.2	1973.2819608623	2365.17226744728	2933.41176597461	2026.01147315354	2856.27040970992	187.898255723633	1764.3029195688	2213.22196940613	2470.61203327204	3175.39714926794	revenue
526	27.25	1975.09480640849	2367.34514091193	2936.10667859257	2027.8727610731	2858.89445289973	187.898255723633	1764.3029195688	2213.22196940613	2470.61203327204	3175.39714926794	revenue
527	27.3	1976.90598955516	2369.51602182744	2938.79911994567	2029.73234217094	2861.51608981274	187.898255723633	1764.3029195688	2213.22196940613	2470.61203327204	3175.39714926794	revenue
528	27.35	1978.71551486723	2371.68491566535	2941.48909682001	2031.59022113398	2864.13532705659	187.898255723633	1764.3029195688	2213.22196940613	2470.61203327204	3175.39714926794	revenue
529	27.4	1980.52338688882	2373.8518278722	2944.17661597068	2033.44640262774	2866.75217120873	187.898255723633	1764.3029195688	2213.22196940613	2470.61203327204	3175.39714926794	revenue
530	27.45	1982.32961014328	2376.01676386969	2946.86168412197	2035.30089129646	2869.3666288166	187.898255723633	1764.3029195688	2213.22196940613	2470.61203327204	3175.39714926794	revenue
531	27.5	1984.1341891334	2378.17972905485	2949.54430796754	2037.15369176325	2871.97870639785	187.898255723633	1764.3029195688	2213.22196940613	2470.61203327204	3175.39714926794	revenue
532	27.55	1985.93712834151	2380.34072880019	2952.22449417068	2039.00480863021	2874.58841044054	187.898255723633	1764.3029195688	2213.22196940613	2470.61203327204	3175.39714926794	revenue
533	27.6	1987.73843222959	2382.49976845384	2954.90224936441	2040.85424647857	2877.19574740326	187.898255723633	1764.3029195688	2213.22196940613	2470.61203327204	3175.39714926794	revenue
534	27.65	1989.53810523946	2384.65685333975	2957.57758015178	2042.70200986882	2879.80072371541	187.898255723633	1764.3029195688	2213.22196940613	2470.61203327204	3175.39714926794	revenue
535	27.7	1991.33615179283	2386.81198875778	2960.25049310595	2044.54810334083	2882.4033457773	187.898255723633	1764.3029195688	2213.22196940613	2470.61203327204	3175.39714926794	revenue
536	27.75	1993.13257629148	2388.96517998389	2962.92099477046	2046.39253141402	2885.00361996038	187.898255723633	1764.3029195688	2213.22196940613	2470.61203327204	3175.39714926794	revenue
537	27.8	1994.92738311738	2391.11643227031	2965.58909165939	2048.23529858743	2887.60155260744	187.898255723633	1764.3029195688	2213.22196940613	2470.61203327204	3175.39714926794	revenue
538	27.85	1996.7205766328	2393.26575084563	2968.25479025752	2050.07640933991	2890.19715003272	187.898255723633	1764.3029195688	2213.22196940613	2470.61203327204	3175.39714926794	revenue
539	27.9	1998.51216118043	2395.41314091501	2970.91809702056	2051.9158681302	2892.79041852216	187.898255723633	1764.3029195688	2213.22196940613	2470.61203327204	3175.39714926794	revenue
540	27.95	2000.30214108352	2397.55860766028	2973.57901837531	2053.75367939707	2895.38136433355	187.898255723633	1764.3029195688	2213.22196940613	2470.61203327204	3175.39714926794	revenue
541	28	2002.090520646	2399.70215624013	2976.23756071981	2055.58984755945	2897.96999369669	187.898255723633	1764.3029195688	2213.22196940613	2470.61203327204	3175.39714926794	revenue
542	28.05	2003.87730415258	2401.8437917902	2978.8937304236	2057.42437701655	2900.55631281358	187.898255723633	1764.3029195688	2213.22196940613	2470.61203327204	3175.39714926794	revenue
543	28.1	2005.6624958689	2403.98351942328	2981.54753382779	2059.257272148	2903.14032785863	187.898255723633	1764.3029195688	2213.22196940613	2470.61203327204	3175.39714926794	revenue
544	28.15	2007.44610004162	2406.12134422942	2984.19897724534	2061.08853731394	2905.72204497875	187.898255723633	1764.3029195688	2213.22196940613	2470.61203327204	3175.39714926794	revenue
545	28.2	2009.22812089856	2408.25727127605	2986.84806696118	2062.91817685515	2908.30147029359	187.898255723633	1764.3029195688	2213.22196940613	2470.61203327204	3175.39714926794	revenue
546	28.25	2011.00856264881	2410.3913056082	2989.49480923237	2064.74619509321	2910.87860989568	187.898255723633	1764.3029195688	2213.22196940613	2470.61203327204	3175.39714926794	revenue
547	28.3	2012.78742948282	2412.52345224854	2992.13921028833	2066.57259633054	2913.45346985061	187.898255723633	1764.3029195688	2213.22196940613	2470.61203327204	3175.39714926794	revenue
548	28.35	2014.56472557258	2414.65371619759	2994.78127633095	2068.39738485061	2916.02605619719	187.898255723633	1764.3029195688	2213.22196940613	2470.61203327204	3175.39714926794	revenue
549	28.4	2016.34045507166	2416.78210243382	2997.4210135348	2070.22056491798	2918.59637494761	187.898255723633	1764.3029195688	2213.22196940613	2470.61203327204	3175.39714926794	revenue
550	28.45	2018.11462211536	2418.90861591381	3000.05842804729	2072.04214077846	2921.1644320876	187.898255723633	1764.3029195688	2213.22196940613	2470.61203327204	3175.39714926794	revenue
551	28.5	2019.88723082084	2421.03326157235	3002.69352598881	2073.86211665923	2923.73023357663	187.898255723633	1764.3029195688	2213.22196940613	2470.61203327204	3175.39714926794	revenue
552	28.55	2021.65828528719	2423.15604432263	3005.32631345295	2075.68049676889	2926.29378534802	187.898255723633	1764.3029195688	2213.22196940613	2470.61203327204	3175.39714926794	revenue
553	28.6	2023.42778959556	2425.2769690563	3007.9567965066	2077.49728529768	2928.85509330912	187.898255723633	1764.3029195688	2213.22196940613	2470.61203327204	3175.39714926794	revenue
554	28.65	2025.19574780929	2427.39604064366	3010.58498119018	2079.3124864175	2931.4141633415	187.898255723633	1764.3029195688	2213.22196940613	2470.61203327204	3175.39714926794	revenue
555	28.7	2026.96216397398	2429.51326393377	3013.21087351772	2081.12610428206	2933.97100130106	187.898255723633	1764.3029195688	2213.22196940613	2470.61203327204	3175.39714926794	revenue
556	28.75	2028.72704211763	2431.62864375458	3015.83447947711	2082.93814302698	2936.5256130182	187.898255723633	1764.3029195688	2213.22196940613	2470.61203327204	3175.39714926794	revenue
557	28.8	2030.49038625072	2433.74218491305	3018.45580503021	2084.74860676993	2939.07800429799	187.898255723633	1764.3029195688	2213.22196940613	2470.61203327204	3175.39714926794	revenue
558	28.85	2032.25220036634	2435.85389219529	3021.07485611299	2086.5574996107	2941.62818092033	187.898255723633	1764.3029195688	2213.22196940613	2470.61203327204	3175.39714926794	revenue
559	28.9	2034.0124884403	2437.96377036669	3023.69163863574	2088.36482563132	2944.17614864006	187.898255723633	1764.3029195688	2213.22196940613	2470.61203327204	3175.39714926794	revenue
560	28.95	2035.77125443119	2440.07182417202	3026.30615848319	2090.17058889618	2946.72191318716	187.898255723633	1764.3029195688	2213.22196940613	2470.61203327204	3175.39714926794	revenue
561	29	2037.52850228054	2442.17805833559	3028.91842151466	2091.97479345213	2949.26548026686	187.898255723633	1764.3029195688	2213.22196940613	2470.61203327204	3175.39714926794	revenue
562	29.05	2039.2842359129	2444.28247756134	3031.52843356423	2093.77744332858	2951.80685555985	187.898255723633	1764.3029195688	2213.22196940613	2470.61203327204	3175.39714926794	revenue
563	29.1	2041.03845923591	2446.38508653299	3034.13620044091	2095.57854253761	2954.34604472233	187.898255723633	1764.3029195688	2213.22196940613	2470.61203327204	3175.39714926794	revenue
564	29.15	2042.79117614046	2448.48588991414	3036.74172792873	2097.37809507407	2956.88305338626	187.898255723633	1764.3029195688	2213.22196940613	2470.61203327204	3175.39714926794	revenue
565	29.2	2044.54239050077	2450.58489234841	3039.34502178695	2099.17610491569	2959.41788715943	187.898255723633	1764.3029195688	2213.22196940613	2470.61203327204	3175.39714926794	revenue
566	29.25	2046.29210617444	2452.68209845953	3041.94608775019	2100.97257602319	2961.95055162566	187.898255723633	1764.3029195688	2213.22196940613	2470.61203327204	3175.39714926794	revenue
567	29.3	2048.04032700264	2454.77751285152	3044.54493152856	2102.76751234034	2964.4810523449	187.898255723633	1764.3029195688	2213.22196940613	2470.61203327204	3175.39714926794	revenue
568	29.35	2049.78705681013	2456.87114010871	3047.14155880783	2104.56091779413	2967.0093948534	187.898255723633	1764.3029195688	2213.22196940613	2470.61203327204	3175.39714926794	revenue
569	29.4	2051.5322994054	2458.96298479597	3049.73597524956	2106.3527962948	2969.53558466382	187.898255723633	1764.3029195688	2213.22196940613	2470.61203327204	3175.39714926794	revenue
570	29.45	2053.27605858074	2461.05305145873	3052.32818649125	2108.14315173601	2972.05962726542	187.898255723633	1764.3029195688	2213.22196940613	2470.61203327204	3175.39714926794	revenue
571	29.5	2055.01833811236	2463.14134462315	3054.91819814648	2109.93198799485	2974.58152812415	187.898255723633	1764.3029195688	2213.22196940613	2470.61203327204	3175.39714926794	revenue
572	29.55	2056.75914176049	2465.22786879622	3057.50601580506	2111.71930893203	2977.10129268283	187.898255723633	1764.3029195688	2213.22196940613	2470.61203327204	3175.39714926794	revenue
573	29.6	2058.49847326944	2467.31262846587	3060.09164503315	2113.50511839193	2979.61892636125	187.898255723633	1764.3029195688	2213.22196940613	2470.61203327204	3175.39714926794	revenue
574	29.65	2060.23633636771	2469.39562810109	3062.67509137343	2115.28942020267	2982.13443455632	187.898255723633	1764.3029195688	2213.22196940613	2470.61203327204	3175.39714926794	revenue
575	29.7	2061.97273476812	2471.47687215203	3065.25636034522	2117.07221817628	2984.64782264221	187.898255723633	1764.3029195688	2213.22196940613	2470.61203327204	3175.39714926794	revenue
576	29.75	2063.70767216783	2473.55636505013	3067.83545744461	2118.85351610873	2987.15909597049	187.898255723633	1764.3029195688	2213.22196940613	2470.61203327204	3175.39714926794	revenue
577	29.8	2065.4411522485	2475.6341112082	3070.41238814462	2120.63331778004	2989.66825987025	187.898255723633	1764.3029195688	2213.22196940613	2470.61203327204	3175.39714926794	revenue
578	29.85	2067.17317867634	2477.71011502057	3072.98715789532	2122.41162695441	2992.17531964823	187.898255723633	1764.3029195688	2213.22196940613	2470.61203327204	3175.39714926794	revenue
579	29.9	2068.90375510223	2479.78438086315	3075.55977212395	2124.18844738026	2994.68028058896	187.898255723633	1764.3029195688	2213.22196940613	2470.61203327204	3175.39714926794	revenue
580	29.95	2070.63288516177	2481.85691309359	3078.13023623509	2125.96378279035	2997.18314795488	187.898255723633	1764.3029195688	2213.22196940613	2470.61203327204	3175.39714926794	revenue
581	30	2072.36057247541	2483.92771605135	3080.69855561076	2127.73763690186	2999.68392698649	187.898255723633	1764.3029195688	2213.22196940613	2470.61203327204	3175.39714926794	revenue
582	30.05	2074.08682064851	2485.9967940578	3083.26473561059	2129.51001341651	3002.18262290246	187.898255723633	1764.3029195688	2213.22196940613	2470.61203327204	3175.39714926794	revenue
583	30.1	2075.81163327146	2488.06415141638	3085.82878157188	2131.28091602062	3004.67924089974	187.898255723633	1764.3029195688	2213.22196940613	2470.61203327204	3175.39714926794	revenue
584	30.15	2077.53501391971	2490.12979241262	3088.39069880981	2133.05034838519	3007.17378615374	187.898255723633	1764.3029195688	2213.22196940613	2470.61203327204	3175.39714926794	revenue
585	30.2	2079.25696615392	2492.19372131432	3090.95049261753	2134.81831416602	3009.6662638184	187.898255723633	1764.3029195688	2213.22196940613	2470.61203327204	3175.39714926794	revenue
586	30.25	2080.97749352002	2494.25594237162	3093.50816826626	2136.58481700379	3012.15667902633	187.898255723633	1764.3029195688	2213.22196940613	2470.61203327204	3175.39714926794	revenue
587	30.3	2082.69659954928	2496.31645981709	3096.0637310055	2138.34986052414	3014.64503688897	187.898255723633	1764.3029195688	2213.22196940613	2470.61203327204	3175.39714926794	revenue
588	30.35	2084.4142877584	2498.37527786587	3098.61718606304	2140.11344833775	3017.13134249666	187.898255723633	1764.3029195688	2213.22196940613	2470.61203327204	3175.39714926794	revenue
589	30.4	2086.13056164963	2500.43240071572	3101.1685386452	2141.87558404044	3019.61560091878	187.898255723633	1764.3029195688	2213.22196940613	2470.61203327204	3175.39714926794	revenue
590	30.45	2087.84542471081	2502.48783254716	3103.71779393688	2143.63627121325	3022.09781720387	187.898255723633	1764.3029195688	2213.22196940613	2470.61203327204	3175.39714926794	revenue
591	30.5	2089.55888041546	2504.54157752356	3106.26495710169	2145.39551342253	3024.57799637979	187.898255723633	1764.3029195688	2213.22196940613	2470.61203327204	3175.39714926794	revenue
592	30.55	2091.27093222288	2506.59363979122	3108.81003328211	2147.15331422002	3027.05614345376	187.898255723633	1764.3029195688	2213.22196940613	2470.61203327204	3175.39714926794	revenue
593	30.6	2092.98158357823	2508.6440234795	3111.35302759958	2148.90967714292	3029.53226341254	187.898255723633	1764.3029195688	2213.22196940613	2470.61203327204	3175.39714926794	revenue
594	30.65	2094.69083791257	2510.69273270089	3113.89394515463	2150.664605714	3032.00636122253	187.898255723633	1764.3029195688	2213.22196940613	2470.61203327204	3175.39714926794	revenue
595	30.7	2096.39869864301	2512.7397715511	3116.43279102698	2152.41810344167	3034.47844182988	187.898255723633	1764.3029195688	2213.22196940613	2470.61203327204	3175.39714926794	revenue
596	30.75	2098.10516917274	2514.78514410919	3118.9695702757	2154.17017382006	3036.94851016059	187.898255723633	1764.3029195688	2213.22196940613	2470.61203327204	3175.39714926794	revenue
597	30.8	2099.81025289111	2516.82885443764	3121.50428793929	2155.92082032908	3039.41657112068	187.898255723633	1764.3029195688	2213.22196940613	2470.61203327204	3175.39714926794	revenue
598	30.85	2101.51395317373	2518.87090658245	3124.03694903581	2157.67004643456	3041.88262959625	187.898255723633	1764.3029195688	2213.22196940613	2470.61203327204	3175.39714926794	revenue
599	30.9	2103.21627338254	2520.91130457323	3126.56755856299	2159.41785558825	3044.34669045359	187.898255723633	1764.3029195688	2213.22196940613	2470.61203327204	3175.39714926794	revenue
600	30.95	2104.91721686587	2522.9500524233	3129.09612149836	2161.164251228	3046.80875853935	187.898255723633	1764.3029195688	2213.22196940613	2470.61203327204	3175.39714926794	revenue
601	31	2106.61678695857	2524.98715412977	3131.62264279936	2162.90923677771	3049.26883868059	187.898255723633	1764.3029195688	2213.22196940613	2470.61203327204	3175.39714926794	revenue
602	31.05	2108.31498698199	2527.02261367364	3134.14712740344	2164.65281564754	3051.72693568492	187.898255723633	1764.3029195688	2213.22196940613	2470.61203327204	3175.39714926794	revenue
603	31.1	2110.01182024417	2529.0564350199	3136.66958022818	2166.39499123389	3054.18305434059	187.898255723633	1764.3029195688	2213.22196940613	2470.61203327204	3175.39714926794	revenue
604	31.15	2111.70729003983	2531.0886221176	3139.1900061714	2168.13576691954	3056.63719941664	187.898255723633	1764.3029195688	2213.22196940613	2470.61203327204	3175.39714926794	revenue
605	31.2	2113.40139965049	2533.11917889996	3141.70841011128	2169.87514607368	3059.08937566295	187.898255723633	1764.3029195688	2213.22196940613	2470.61203327204	3175.39714926794	revenue
606	31.25	2115.0941523445	2535.14810928443	3144.22479690647	2171.61313205201	3061.53958781041	187.898255723633	1764.3029195688	2213.22196940613	2470.61203327204	3175.39714926794	revenue
607	31.3	2116.78555137717	2537.17541717281	3146.73917139617	2173.34972819683	3063.98784057096	187.898255723633	1764.3029195688	2213.22196940613	2470.61203327204	3175.39714926794	revenue
608	31.35	2118.4755999908	2539.20110645132	3149.2515384003	2175.08493783707	3066.43413863775	187.898255723633	1764.3029195688	2213.22196940613	2470.61203327204	3175.39714926794	revenue
609	31.4	2120.16430141478	2541.22518099071	3151.76190271953	2176.81876428843	3068.87848668523	187.898255723633	1764.3029195688	2213.22196940613	2470.61203327204	3175.39714926794	revenue
610	31.45	2121.85165886564	2543.24764464628	3154.27026913544	2178.55121085337	3071.32088936923	187.898255723633	1764.3029195688	2213.22196940613	2470.61203327204	3175.39714926794	revenue
611	31.5	2123.53767554714	2545.26850125806	3156.77664241063	2180.28228082126	3073.76135132709	187.898255723633	1764.3029195688	2213.22196940613	2470.61203327204	3175.39714926794	revenue
612	31.55	2125.22235465031	2547.28775465083	3159.28102728879	2182.01197746842	3076.19987717777	187.898255723633	1764.3029195688	2213.22196940613	2470.61203327204	3175.39714926794	revenue
613	31.6	2126.90569935356	2549.30540863422	3161.78342849483	2183.74030405818	3078.63647152191	187.898255723633	1764.3029195688	2213.22196940613	2470.61203327204	3175.39714926794	revenue
614	31.65	2128.58771282273	2551.3214670028	3164.28385073496	2185.46726384098	3081.07113894199	187.898255723633	1764.3029195688	2213.22196940613	2470.61203327204	3175.39714926794	revenue
615	31.7	2130.26839821116	2553.33593353615	3166.78229869684	2187.19286005443	3083.50388400236	187.898255723633	1764.3029195688	2213.22196940613	2470.61203327204	3175.39714926794	revenue
616	31.75	2131.94775865976	2555.34881199897	3169.27877704963	2188.91709592336	3085.93471124941	187.898255723633	1764.3029195688	2213.22196940613	2470.61203327204	3175.39714926794	revenue
617	31.8	2133.62579729709	2557.36010614113	3171.77329044413	2190.63997465993	3088.36362521164	187.898255723633	1764.3029195688	2213.22196940613	2470.61203327204	3175.39714926794	revenue
618	31.85	2135.3025172394	2559.36981969776	3174.26584351285	2192.36149946365	3090.79063039973	187.898255723633	1764.3029195688	2213.22196940613	2470.61203327204	3175.39714926794	revenue
619	31.9	2136.97792159071	2561.37795638937	3176.75644087014	2194.08167352152	3093.21573130668	187.898255723633	1764.3029195688	2213.22196940613	2470.61203327204	3175.39714926794	revenue
620	31.95	2138.65201344291	2563.38451992185	3179.24508711227	2195.80050000802	3095.63893240789	187.898255723633	1764.3029195688	2213.22196940613	2470.61203327204	3175.39714926794	revenue
621	32	2140.32479587577	2565.38951398664	3181.73178681753	2197.51798208524	3098.06023816127	187.898255723633	1764.3029195688	2213.22196940613	2470.61203327204	3175.39714926794	revenue
622	32.05	2141.99627195705	2567.39294226073	3184.21654454634	2199.23412290289	3100.47965300729	187.898255723633	1764.3029195688	2213.22196940613	2470.61203327204	3175.39714926794	revenue
623	32.1	2143.66644474255	2569.3948084068	3186.69936484134	2200.94892559844	3102.89718136915	187.898255723633	1764.3029195688	2213.22196940613	2470.61203327204	3175.39714926794	revenue
624	32.15	2145.33531727616	2571.39511607327	3189.18025222749	2202.66239329712	3105.31282765279	187.898255723633	1764.3029195688	2213.22196940613	2470.61203327204	3175.39714926794	revenue
625	32.2	2147.00289258996	2573.39386889435	3191.65921121215	2204.37452911203	3107.72659624706	187.898255723633	1764.3029195688	2213.22196940613	2470.61203327204	3175.39714926794	revenue
626	32.25	2148.66917370425	2575.3910704902	3194.1362462852	2206.08533614418	3110.13849152376	187.898255723633	1764.3029195688	2213.22196940613	2470.61203327204	3175.39714926794	revenue
627	32.3	2150.33416362763	2577.38672446691	3196.61136191913	2207.79481748256	3112.54851783776	187.898255723633	1764.3029195688	2213.22196940613	2470.61203327204	3175.39714926794	revenue
628	32.35	2151.99786535708	2579.38083441664	3199.08456256912	2209.50297620423	3114.95667952709	187.898255723633	1764.3029195688	2213.22196940613	2470.61203327204	3175.39714926794	revenue
629	32.4	2153.66028187796	2581.37340391767	3201.55585267314	2211.20981537434	3117.362980913	187.898255723633	1764.3029195688	2213.22196940613	2470.61203327204	3175.39714926794	revenue
630	32.45	2155.32141616417	2583.36443653448	3204.02523665205	2212.91533804624	3119.7674263001	187.898255723633	1764.3029195688	2213.22196940613	2470.61203327204	3175.39714926794	revenue
631	32.5	2156.98127117812	2585.35393581783	3206.49271890968	2214.61954726151	3122.17001997642	187.898255723633	1764.3029195688	2213.22196940613	2470.61203327204	3175.39714926794	revenue
632	32.55	2158.63984987084	2587.34190530482	3208.95830383293	2216.32244605005	3124.57076621348	187.898255723633	1764.3029195688	2213.22196940613	2470.61203327204	3175.39714926794	revenue
633	32.6	2160.29715518205	2589.32834851897	3211.42199579188	2218.0240374301	3126.96966926644	187.898255723633	1764.3029195688	2213.22196940613	2470.61203327204	3175.39714926794	revenue
634	32.65	2161.95319004018	2591.31326897031	3213.88379913983	2219.72432440838	3129.36673337412	187.898255723633	1764.3029195688	2213.22196940613	2470.61203327204	3175.39714926794	revenue
635	32.7	2163.60795736246	2593.29667015542	3216.34371821344	2221.42330998005	3131.76196275914	187.898255723633	1764.3029195688	2213.22196940613	2470.61203327204	3175.39714926794	revenue
636	32.75	2165.26146005498	2595.27855555754	3218.80175733278	2223.12099712885	3134.15536162797	187.898255723633	1764.3029195688	2213.22196940613	2470.61203327204	3175.39714926794	revenue
637	32.8	2166.91370101273	2597.25892864659	3221.25792080147	2224.81738882715	3136.54693417104	187.898255723633	1764.3029195688	2213.22196940613	2470.61203327204	3175.39714926794	revenue
638	32.85	2168.56468311967	2599.2377928793	3223.71221290669	2226.51248803597	3138.9366845628	187.898255723633	1764.3029195688	2213.22196940613	2470.61203327204	3175.39714926794	revenue
639	32.9	2170.21440924881	2601.21515169923	3226.16463791936	2228.20629770509	3141.32461696184	187.898255723633	1764.3029195688	2213.22196940613	2470.61203327204	3175.39714926794	revenue
640	32.95	2171.86288226223	2603.19100853688	3228.61520009414	2229.89882077307	3143.71073551096	187.898255723633	1764.3029195688	2213.22196940613	2470.61203327204	3175.39714926794	revenue
641	33	2173.51010501117	2605.16536680973	3231.06390366958	2231.59006016732	3146.09504433722	187.898255723633	1764.3029195688	2213.22196940613	2470.61203327204	3175.39714926794	revenue
642	33.05	2175.15608033606	2607.13822992232	3233.51075286816	2233.2800188042	3148.47754755208	187.898255723633	1764.3029195688	2213.22196940613	2470.61203327204	3175.39714926794	revenue
643	33.1	2176.80081106659	2609.10960126632	3235.95575189643	2234.968699589	3150.85824925146	187.898255723633	1764.3029195688	2213.22196940613	2470.61203327204	3175.39714926794	revenue
644	33.15	2178.44430002179	2611.0794842206	3238.39890494503	2236.65610541608	3153.23715351578	187.898255723633	1764.3029195688	2213.22196940613	2470.61203327204	3175.39714926794	revenue
645	33.2	2180.08655001004	2613.04788215129	3240.84021618881	2238.34223916887	3155.61426441013	187.898255723633	1764.3029195688	2213.22196940613	2470.61203327204	3175.39714926794	revenue
646	33.25	2181.72756382916	2615.01479841184	3243.27968978692	2240.02710371995	3157.98958598426	187.898255723633	1764.3029195688	2213.22196940613	2470.61203327204	3175.39714926794	revenue
647	33.3	2183.36734426646	2616.98023634313	3245.71732988286	2241.71070193111	3160.36312227273	187.898255723633	1764.3029195688	2213.22196940613	2470.61203327204	3175.39714926794	revenue
648	33.35	2185.00589409878	2618.94419927347	3248.15314060459	2243.3930366534	3162.73487729493	187.898255723633	1764.3029195688	2213.22196940613	2470.61203327204	3175.39714926794	revenue
649	33.4	2186.64321609257	2620.90669051872	3250.58712606462	2245.07411072718	3165.10485505523	187.898255723633	1764.3029195688	2213.22196940613	2470.61203327204	3175.39714926794	revenue
650	33.45	2188.27931300393	2622.86771338232	3253.01929036005	2246.7539269822	3167.47305954298	187.898255723633	1764.3029195688	2213.22196940613	2470.61203327204	3175.39714926794	revenue
651	33.5	2189.91418757863	2624.82727115538	3255.44963757269	2248.43248823762	3169.83949473264	187.898255723633	1764.3029195688	2213.22196940613	2470.61203327204	3175.39714926794	revenue
652	33.55	2191.54784255225	2626.78536711674	3257.87817176913	2250.1097973021	3172.20416458387	187.898255723633	1764.3029195688	2213.22196940613	2470.61203327204	3175.39714926794	revenue
653	33.6	2193.18028065015	2628.74200453301	3260.30489700079	2251.78585697383	3174.56707304156	187.898255723633	1764.3029195688	2213.22196940613	2470.61203327204	3175.39714926794	revenue
654	33.65	2194.81150458757	2630.69718665867	3262.72981730404	2253.4606700406	3176.92822403592	187.898255723633	1764.3029195688	2213.22196940613	2470.61203327204	3175.39714926794	revenue
655	33.7	2196.44151706964	2632.65091673611	3265.15293670028	2255.13423927985	3179.28762148258	187.898255723633	1764.3029195688	2213.22196940613	2470.61203327204	3175.39714926794	revenue
656	33.75	2198.0703207915	2634.60319799568	3267.57425919596	2256.80656745872	3181.64526928266	187.898255723633	1764.3029195688	2213.22196940613	2470.61203327204	3175.39714926794	revenue
657	33.8	2199.69791843828	2636.5540336558	3269.99378878273	2258.47765733409	3184.00117132282	187.898255723633	1764.3029195688	2213.22196940613	2470.61203327204	3175.39714926794	revenue
658	33.85	2201.32431268519	2638.50342692298	3272.41152943745	2260.14751165267	3186.35533147536	187.898255723633	1764.3029195688	2213.22196940613	2470.61203327204	3175.39714926794	revenue
659	33.9	2202.94950619759	2640.45138099188	3274.82748512234	2261.81613315102	3188.70775359829	187.898255723633	1764.3029195688	2213.22196940613	2470.61203327204	3175.39714926794	revenue
660	33.95	2204.57350163097	2642.3978990454	3277.241659785	2263.48352455562	3191.05844153538	187.898255723633	1764.3029195688	2213.22196940613	2470.61203327204	3175.39714926794	revenue
661	34	2206.19630163109	2644.34298425472	3279.65405735847	2265.1496885829	3193.40739911628	187.898255723633	1764.3029195688	2213.22196940613	2470.61203327204	3175.39714926794	revenue
662	34.05	2207.81790883396	2646.28663977936	3282.06468176138	2266.81462793932	3195.75463015654	187.898255723633	1764.3029195688	2213.22196940613	2470.61203327204	3175.39714926794	revenue
663	34.1	2209.43832586592	2648.22886876727	3284.47353689796	2268.47834532141	3198.10013845773	187.898255723633	1764.3029195688	2213.22196940613	2470.61203327204	3175.39714926794	revenue
664	34.15	2211.0575553437	2650.16967435483	3286.88062665814	2270.14084341581	3200.44392780747	187.898255723633	1764.3029195688	2213.22196940613	2470.61203327204	3175.39714926794	revenue
665	34.2	2212.67559987444	2652.10905966697	3289.2859549176	2271.80212489934	3202.78600197954	187.898255723633	1764.3029195688	2213.22196940613	2470.61203327204	3175.39714926794	revenue
666	34.25	2214.29246205576	2654.04702781718	3291.68952553787	2273.46219243902	3205.12636473391	187.898255723633	1764.3029195688	2213.22196940613	2470.61203327204	3175.39714926794	revenue
667	34.3	2215.9081444758	2655.98358190762	3294.09134236641	2275.12104869216	3207.46501981686	187.898255723633	1764.3029195688	2213.22196940613	2470.61203327204	3175.39714926794	revenue
668	34.35	2217.52264971329	2657.91872502912	3296.49140923663	2276.77869630638	3209.80197096101	187.898255723633	1764.3029195688	2213.22196940613	2470.61203327204	3175.39714926794	revenue
669	34.4	2219.13598033755	2659.85246026129	3298.88972996802	2278.43513791968	3212.13722188538	187.898255723633	1764.3029195688	2213.22196940613	2470.61203327204	3175.39714926794	revenue
670	34.45	2220.74813890859	2661.78479067254	3301.28630836618	2280.09037616046	3214.47077629552	187.898255723633	1764.3029195688	2213.22196940613	2470.61203327204	3175.39714926794	revenue
671	34.5	2222.35912797711	2663.71571932015	3303.68114822293	2281.7444136476	3216.8026378835	187.898255723633	1764.3029195688	2213.22196940613	2470.61203327204	3175.39714926794	revenue
672	34.55	2223.96895008461	2665.64524925034	3306.07425331633	2283.39725299049	3219.13281032806	187.898255723633	1764.3029195688	2213.22196940613	2470.61203327204	3175.39714926794	revenue
673	34.6	2225.57760776336	2667.57338349829	3308.4656274108	2285.04889678908	3221.4612972946	187.898255723633	1764.3029195688	2213.22196940613	2470.61203327204	3175.39714926794	revenue
674	34.65	2227.18510353651	2669.50012508824	3310.85527425714	2286.69934763394	3223.7881024353	187.898255723633	1764.3029195688	2213.22196940613	2470.61203327204	3175.39714926794	revenue
675	34.7	2228.7914399181	2671.42547703351	3313.24319759264	2288.34860810628	3226.11322938916	187.898255723633	1764.3029195688	2213.22196940613	2470.61203327204	3175.39714926794	revenue
676	34.75	2230.39661941312	2673.34944233659	3315.62940114112	2289.99668077804	3228.43668178208	187.898255723633	1764.3029195688	2213.22196940613	2470.61203327204	3175.39714926794	revenue
677	34.8	2232.00064451754	2675.27202398914	3318.01388861304	2291.64356821189	3230.75846322694	187.898255723633	1764.3029195688	2213.22196940613	2470.61203327204	3175.39714926794	revenue
678	34.85	2233.60351771839	2677.19322497211	3320.39666370549	2293.28927296131	3233.07857732361	187.898255723633	1764.3029195688	2213.22196940613	2470.61203327204	3175.39714926794	revenue
679	34.9	2235.20524149377	2679.11304825574	3322.77773010235	2294.93379757061	3235.39702765908	187.898255723633	1764.3029195688	2213.22196940613	2470.61203327204	3175.39714926794	revenue
680	34.95	2236.8058183129	2681.03149679965	3325.15709147428	2296.57714457502	3237.7138178075	187.898255723633	1764.3029195688	2213.22196940613	2470.61203327204	3175.39714926794	revenue
681	35	2238.4052506362	2682.94857355288	3327.53475147883	2298.21931650068	3240.02895133021	187.898255723633	1764.3029195688	2213.22196940613	2470.61203327204	3175.39714926794	revenue
682	35.05	2240.00354091527	2684.86428145391	3329.91071376049	2299.86031586471	3242.34243177588	187.898255723633	1764.3029195688	2213.22196940613	2470.61203327204	3175.39714926794	revenue
683	35.1	2241.600691593	2686.77862343079	3332.28498195074	2301.50014517527	3244.65426268049	187.898255723633	1764.3029195688	2213.22196940613	2470.61203327204	3175.39714926794	revenue
684	35.15	2243.19670510356	2688.69160240111	3334.65755966816	2303.13880693159	3246.96444756746	187.898255723633	1764.3029195688	2213.22196940613	2470.61203327204	3175.39714926794	revenue
685	35.2	2244.79158387248	2690.60322127211	3337.02845051845	2304.77630362401	3249.27298994766	187.898255723633	1764.3029195688	2213.22196940613	2470.61203327204	3175.39714926794	revenue
686	35.25	2246.38533031668	2692.5134829407	3339.39765809452	2306.41263773403	3251.57989331952	187.898255723633	1764.3029195688	2213.22196940613	2470.61203327204	3175.39714926794	revenue
687	35.3	2247.9779468445	2694.42239029353	3341.76518597652	2308.04781173435	3253.88516116906	187.898255723633	1764.3029195688	2213.22196940613	2470.61203327204	3175.39714926794	revenue
688	35.35	2249.56943585577	2696.32994620701	3344.13103773197	2309.68182808893	3256.18879696994	187.898255723633	1764.3029195688	2213.22196940613	2470.61203327204	3175.39714926794	revenue
689	35.4	2251.15979974184	2698.23615354741	3346.49521691573	2311.314689253	3258.49080418357	187.898255723633	1764.3029195688	2213.22196940613	2470.61203327204	3175.39714926794	revenue
690	35.45	2252.7490408856	2700.14101517086	3348.85772707015	2312.94639767314	3260.79118625914	187.898255723633	1764.3029195688	2213.22196940613	2470.61203327204	3175.39714926794	revenue
691	35.5	2254.33716166154	2702.04453392344	3351.21857172507	2314.57695578731	3263.08994663366	187.898255723633	1764.3029195688	2213.22196940613	2470.61203327204	3175.39714926794	revenue
692	35.55	2255.92416443582	2703.9467126412	3353.57775439792	2316.20636602487	3265.38708873206	187.898255723633	1764.3029195688	2213.22196940613	2470.61203327204	3175.39714926794	revenue
693	35.6	2257.51005156627	2705.84755415023	3355.93527859375	2317.83463080665	3267.68261596722	187.898255723633	1764.3029195688	2213.22196940613	2470.61203327204	3175.39714926794	revenue
694	35.65	2259.09482540242	2707.74706126669	3358.29114780534	2319.46175254499	3269.97653174006	187.898255723633	1764.3029195688	2213.22196940613	2470.61203327204	3175.39714926794	revenue
695	35.7	2260.67848828559	2709.64523679688	3360.64536551319	2321.08773364377	3272.26883943956	187.898255723633	1764.3029195688	2213.22196940613	2470.61203327204	3175.39714926794	revenue
696	35.75	2262.26104254891	2711.54208353726	3362.99793518564	2322.71257649845	3274.55954244284	187.898255723633	1764.3029195688	2213.22196940613	2470.61203327204	3175.39714926794	revenue
697	35.8	2263.84249051733	2713.43760427455	3365.34886027889	2324.33628349612	3276.84864411523	187.898255723633	1764.3029195688	2213.22196940613	2470.61203327204	3175.39714926794	revenue
698	35.85	2265.42283450772	2715.33180178571	3367.6981442371	2325.95885701554	3279.13614781031	187.898255723633	1764.3029195688	2213.22196940613	2470.61203327204	3175.39714926794	revenue
699	35.9	2267.00207682883	2717.22467883803	3370.0457904924	2327.58029942718	3281.42205686995	187.898255723633	1764.3029195688	2213.22196940613	2470.61203327204	3175.39714926794	revenue
700	35.95	2268.58021978141	2719.11623818918	3372.391802465	2329.20061309325	3283.70637462441	187.898255723633	1764.3029195688	2213.22196940613	2470.61203327204	3175.39714926794	revenue
701	36	2270.1572656582	2721.00648258722	3374.7361835632	2330.81980036777	3285.98910439236	187.898255723633	1764.3029195688	2213.22196940613	2470.61203327204	3175.39714926794	revenue
702	36.05	2271.73321674399	2722.8954147707	3377.07893718347	2332.43786359657	3288.27024948098	187.898255723633	1764.3029195688	2213.22196940613	2470.61203327204	3175.39714926794	revenue
703	36.1	2273.30807531563	2724.78303746865	3379.42006671054	2334.05480511736	3290.54981318595	187.898255723633	1764.3029195688	2213.22196940613	2470.61203327204	3175.39714926794	revenue
704	36.15	2274.8818436421	2726.66935340069	3381.75957551737	2335.67062725974	3292.82779879155	187.898255723633	1764.3029195688	2213.22196940613	2470.61203327204	3175.39714926794	revenue
705	36.2	2276.45452398455	2728.55436527699	3384.0974669653	2337.28533234528	3295.10420957074	187.898255723633	1764.3029195688	2213.22196940613	2470.61203327204	3175.39714926794	revenue
706	36.25	2278.02611859631	2730.43807579841	3386.43374440407	2338.89892268753	3297.37904878514	187.898255723633	1764.3029195688	2213.22196940613	2470.61203327204	3175.39714926794	revenue
707	36.3	2279.59662972295	2732.32048765648	3388.76841117184	2340.51140059205	3299.65231968514	187.898255723633	1764.3029195688	2213.22196940613	2470.61203327204	3175.39714926794	revenue
708	36.35	2281.1660596023	2734.20160353347	3391.10147059531	2342.12276835648	3301.92402550996	187.898255723633	1764.3029195688	2213.22196940613	2470.61203327204	3175.39714926794	revenue
709	36.4	2282.73441046451	2736.08142610241	3393.43292598974	2343.73302827056	3304.19416948766	187.898255723633	1764.3029195688	2213.22196940613	2470.61203327204	3175.39714926794	revenue
710	36.45	2284.30168453206	2737.95995802718	3395.76278065898	2345.34218261617	3306.46275483524	187.898255723633	1764.3029195688	2213.22196940613	2470.61203327204	3175.39714926794	revenue
711	36.5	2285.86788401982	2739.83720196252	3398.0910378956	2346.95023366736	3308.72978475865	187.898255723633	1764.3029195688	2213.22196940613	2470.61203327204	3175.39714926794	revenue
712	36.55	2287.43301113508	2741.71316055408	3400.41770098086	2348.55718369039	3310.99526245288	187.898255723633	1764.3029195688	2213.22196940613	2470.61203327204	3175.39714926794	revenue
713	36.6	2288.99706807758	2743.58783643845	3402.74277318482	2350.1630349438	3313.25919110198	187.898255723633	1764.3029195688	2213.22196940613	2470.61203327204	3175.39714926794	revenue
714	36.65	2290.56005703954	2745.46123224326	3405.06625776638	2351.76778967838	3315.52157387916	187.898255723633	1764.3029195688	2213.22196940613	2470.61203327204	3175.39714926794	revenue
715	36.7	2292.12198020573	2747.33335058712	3407.3881579733	2353.37145013727	3317.78241394677	187.898255723633	1764.3029195688	2213.22196940613	2470.61203327204	3175.39714926794	revenue
716	36.75	2293.68283975346	2749.20419407978	3409.70847704232	2354.97401855597	3320.04171445644	187.898255723633	1764.3029195688	2213.22196940613	2470.61203327204	3175.39714926794	revenue
717	36.8	2295.24263785264	2751.0737653221	3412.02721819915	2356.57549716239	3322.29947854904	187.898255723633	1764.3029195688	2213.22196940613	2470.61203327204	3175.39714926794	revenue
718	36.85	2296.80137666582	2752.94206690608	3414.34438465855	2358.17588817684	3324.5557093548	187.898255723633	1764.3029195688	2213.22196940613	2470.61203327204	3175.39714926794	revenue
719	36.9	2298.35905834821	2754.80910141496	3416.65997962439	2359.77519381214	3326.81040999333	187.898255723633	1764.3029195688	2213.22196940613	2470.61203327204	3175.39714926794	revenue
720	36.95	2299.91568504772	2756.67487142324	3418.97400628968	2361.37341627359	3329.06358357366	187.898255723633	1764.3029195688	2213.22196940613	2470.61203327204	3175.39714926794	revenue
721	37	2301.471258905	2758.53937949668	3421.28646783664	2362.97055775904	3331.31523319435	187.898255723633	1764.3029195688	2213.22196940613	2470.61203327204	3175.39714926794	revenue
722	37.05	2303.02578205347	2760.40262819241	3423.59736743673	2364.56662045893	3333.56536194344	187.898255723633	1764.3029195688	2213.22196940613	2470.61203327204	3175.39714926794	revenue
723	37.1	2304.57925661936	2762.26462005891	3425.90670825071	2366.16160655629	3335.81397289858	187.898255723633	1764.3029195688	2213.22196940613	2470.61203327204	3175.39714926794	revenue
724	37.15	2306.13168472173	2764.12535763608	3428.21449342873	2367.75551822681	3338.06106912708	187.898255723633	1764.3029195688	2213.22196940613	2470.61203327204	3175.39714926794	revenue
725	37.2	2307.68306847252	2765.98484345529	3430.52072611031	2369.34835763887	3340.30665368588	187.898255723633	1764.3029195688	2213.22196940613	2470.61203327204	3175.39714926794	revenue
726	37.25	2309.23340997657	2767.8430800394	3432.82540942442	2370.94012695354	3342.5507296217	187.898255723633	1764.3029195688	2213.22196940613	2470.61203327204	3175.39714926794	revenue
727	37.3	2310.78271133165	2769.70006990281	3435.12854648957	2372.53082832468	3344.793299971	187.898255723633	1764.3029195688	2213.22196940613	2470.61203327204	3175.39714926794	revenue
728	37.35	2312.33097462853	2771.55581555148	3437.43014041378	2374.12046389888	3347.0343677601	187.898255723633	1764.3029195688	2213.22196940613	2470.61203327204	3175.39714926794	revenue
729	37.4	2313.87820195095	2773.41031948301	3439.7301942947	2375.70903581561	3349.27393600518	187.898255723633	1764.3029195688	2213.22196940613	2470.61203327204	3175.39714926794	revenue
730	37.45	2315.42439537572	2775.26358418664	3442.02871121963	2377.29654620714	3351.51200771234	187.898255723633	1764.3029195688	2213.22196940613	2470.61203327204	3175.39714926794	revenue
731	37.5	2316.9695569727	2777.1156121433	3444.32569426554	2378.88299719866	3353.74858587766	187.898255723633	1764.3029195688	2213.22196940613	2470.61203327204	3175.39714926794	revenue
732	37.55	2318.51368880486	2778.96640582568	3446.62114649919	2380.46839090826	3355.98367348722	187.898255723633	1764.3029195688	2213.22196940613	2470.61203327204	3175.39714926794	revenue
733	37.6	2320.0567929283	2780.81596769821	3448.9150709771	2382.05272944699	3358.21727351717	187.898255723633	1764.3029195688	2213.22196940613	2470.61203327204	3175.39714926794	revenue
734	37.65	2321.5988713923	2782.66430021714	3451.20747074564	2383.63601491888	3360.44938893379	187.898255723633	1764.3029195688	2213.22196940613	2470.61203327204	3175.39714926794	revenue
735	37.7	2323.13992623933	2784.51140583057	3453.49834884108	2385.21824942097	3362.68002269348	187.898255723633	1764.3029195688	2213.22196940613	2470.61203327204	3175.39714926794	revenue
736	37.75	2324.67995950508	2786.35728697849	3455.78770828963	2386.79943504336	3364.90917774287	187.898255723633	1764.3029195688	2213.22196940613	2470.61203327204	3175.39714926794	revenue
737	37.8	2326.21897321851	2788.20194609282	3458.07555210745	2388.37957386923	3367.13685701882	187.898255723633	1764.3029195688	2213.22196940613	2470.61203327204	3175.39714926794	revenue
738	37.85	2327.75696940188	2790.04538559741	3460.36188330076	2389.95866797488	3369.36306344849	187.898255723633	1764.3029195688	2213.22196940613	2470.61203327204	3175.39714926794	revenue
739	37.9	2329.29395007077	2791.88760790813	3462.64670486586	2391.53671942974	3371.58779994936	187.898255723633	1764.3029195688	2213.22196940613	2470.61203327204	3175.39714926794	revenue
740	37.95	2330.8299172341	2793.7286154329	3464.93001978914	2393.11373029642	3373.8110694293	187.898255723633	1764.3029195688	2213.22196940613	2470.61203327204	3175.39714926794	revenue
741	38	2332.3648728942	2795.56841057167	3467.21183104718	2394.68970263074	3376.03287478663	187.898255723633	1764.3029195688	2213.22196940613	2470.61203327204	3175.39714926794	revenue
742	38.05	2333.89881904679	2797.40699571654	3469.49214160676	2396.26463848177	3378.2532189101	187.898255723633	1764.3029195688	2213.22196940613	2470.61203327204	3175.39714926794	revenue
743	38.1	2335.43175768107	2799.24437325172	3471.77095442494	2397.83853989185	3380.47210467899	187.898255723633	1764.3029195688	2213.22196940613	2470.61203327204	3175.39714926794	revenue
744	38.15	2336.96369077967	2801.08054555364	3474.04827244905	2399.4114088966	3382.68953496314	187.898255723633	1764.3029195688	2213.22196940613	2470.61203327204	3175.39714926794	revenue
745	38.2	2338.49462031876	2802.91551499089	3476.32409861678	2400.98324752499	3384.905512623	187.898255723633	1764.3029195688	2213.22196940613	2470.61203327204	3175.39714926794	revenue
746	38.25	2340.02454826804	2804.74928392437	3478.59843585622	2402.55405779935	3387.12004050962	187.898255723633	1764.3029195688	2213.22196940613	2470.61203327204	3175.39714926794	revenue
747	38.3	2341.55347659076	2806.58185470723	3480.87128708588	2404.1238417354	3389.33312146479	187.898255723633	1764.3029195688	2213.22196940613	2470.61203327204	3175.39714926794	revenue
748	38.35	2343.08140724379	2808.41322968496	3483.14265521476	2405.6926013423	3391.544758321	187.898255723633	1764.3029195688	2213.22196940613	2470.61203327204	3175.39714926794	revenue
749	38.4	2344.6083421776	2810.24341119539	3485.41254314236	2407.26033862263	3393.75495390151	187.898255723633	1764.3029195688	2213.22196940613	2470.61203327204	3175.39714926794	revenue
750	38.45	2346.13428333632	2812.07240156877	3487.68095375877	2408.82705557249	3395.96371102039	187.898255723633	1764.3029195688	2213.22196940613	2470.61203327204	3175.39714926794	revenue
751	38.5	2347.65923265777	2813.90020312774	3489.94788994466	2410.39275418147	3398.17103248258	187.898255723633	1764.3029195688	2213.22196940613	2470.61203327204	3175.39714926794	revenue
752	38.55	2349.18319207348	2815.72681818744	3492.21335457139	2411.9574364327	3400.37692108391	187.898255723633	1764.3029195688	2213.22196940613	2470.61203327204	3175.39714926794	revenue
753	38.6	2350.7061635087	2817.55224905548	3494.47735050098	2413.5211043029	3402.58137961115	187.898255723633	1764.3029195688	2213.22196940613	2470.61203327204	3175.39714926794	revenue
754	38.65	2352.22814888247	2819.376498032	3496.73988058619	2415.08375976237	3404.78441084202	187.898255723633	1764.3029195688	2213.22196940613	2470.61203327204	3175.39714926794	revenue
755	38.7	2353.74915010761	2821.19956740972	3499.00094767056	2416.64540477507	3406.98601754531	187.898255723633	1764.3029195688	2213.22196940613	2470.61203327204	3175.39714926794	revenue
756	38.75	2355.26916909077	2823.02145947395	3501.26055458846	2418.20604129858	3409.18620248082	187.898255723633	1764.3029195688	2213.22196940613	2470.61203327204	3175.39714926794	revenue
757	38.8	2356.78820773246	2824.84217650262	3503.51870416509	2419.76567128419	3411.38496839949	187.898255723633	1764.3029195688	2213.22196940613	2470.61203327204	3175.39714926794	revenue
758	38.85	2358.30626792706	2826.66172076633	3505.77539921659	2421.3242966769	3413.58231804337	187.898255723633	1764.3029195688	2213.22196940613	2470.61203327204	3175.39714926794	revenue
759	38.9	2359.82335156284	2828.48009452838	3508.03064255	2422.88191941547	3415.77825414571	187.898255723633	1764.3029195688	2213.22196940613	2470.61203327204	3175.39714926794	revenue
760	38.95	2361.33946052205	2830.2973000448	3510.28443696339	2424.4385414324	3417.97277943097	187.898255723633	1764.3029195688	2213.22196940613	2470.61203327204	3175.39714926794	revenue
761	39	2362.85459668084	2832.11333956438	3512.5367852458	2425.99416465402	3420.16589661488	187.898255723633	1764.3029195688	2213.22196940613	2470.61203327204	3175.39714926794	revenue
762	39.05	2364.36876190941	2833.9282153287	3514.78769017739	2427.54879100046	3422.35760840445	187.898255723633	1764.3029195688	2213.22196940613	2470.61203327204	3175.39714926794	revenue
763	39.1	2365.88195807194	2835.74192957217	3517.03715452937	2429.10242238575	3424.54791749804	187.898255723633	1764.3029195688	2213.22196940613	2470.61203327204	3175.39714926794	revenue
764	39.15	2367.39418702664	2837.55448452207	3519.28518106414	2430.65506071774	3426.7368265854	187.898255723633	1764.3029195688	2213.22196940613	2470.61203327204	3175.39714926794	revenue
765	39.2	2368.90545062584	2839.36588239856	3521.53177253524	2432.20670789825	3428.92433834766	187.898255723633	1764.3029195688	2213.22196940613	2470.61203327204	3175.39714926794	revenue
766	39.25	2370.41575071591	2841.17612541471	3523.77693168747	2433.75736582301	3431.11045545743	187.898255723633	1764.3029195688	2213.22196940613	2470.61203327204	3175.39714926794	revenue
767	39.3	2371.92508913737	2842.98521577657	3526.02066125687	2435.3070363817	3433.29518057881	187.898255723633	1764.3029195688	2213.22196940613	2470.61203327204	3175.39714926794	revenue
768	39.35	2373.43346772488	2844.79315568316	3528.26296397079	2436.85572145802	3435.47851636741	187.898255723633	1764.3029195688	2213.22196940613	2470.61203327204	3175.39714926794	revenue
769	39.4	2374.94088830729	2846.59994732653	3530.5038425479	2438.40342292968	3437.66046547043	187.898255723633	1764.3029195688	2213.22196940613	2470.61203327204	3175.39714926794	revenue
770	39.45	2376.44735270762	2848.40559289175	3532.74329969828	2439.95014266842	3439.84103052667	187.898255723633	1764.3029195688	2213.22196940613	2470.61203327204	3175.39714926794	revenue
771	39.5	2377.95286274314	2850.210094557	3534.98133812339	2441.49588254008	3442.02021416655	187.898255723633	1764.3029195688	2213.22196940613	2470.61203327204	3175.39714926794	revenue
772	39.55	2379.45742022537	2852.01345449355	3537.21796051617	2443.04064440456	3444.19801901219	187.898255723633	1764.3029195688	2213.22196940613	2470.61203327204	3175.39714926794	revenue
773	39.6	2380.96102696008	2853.81567486582	3539.45316956105	2444.58443011591	3446.37444767742	187.898255723633	1764.3029195688	2213.22196940613	2470.61203327204	3175.39714926794	revenue
774	39.65	2382.46368474738	2855.61675783139	3541.68696793397	2446.12724152232	3448.54950276783	187.898255723633	1764.3029195688	2213.22196940613	2470.61203327204	3175.39714926794	revenue
775	39.7	2383.96539538168	2857.41670554105	3543.91935830246	2447.66908046616	3450.72318688077	187.898255723633	1764.3029195688	2213.22196940613	2470.61203327204	3175.39714926794	revenue
776	39.75	2385.46616065174	2859.21552013882	3546.15034332563	2449.20994878401	3452.89550260545	187.898255723633	1764.3029195688	2213.22196940613	2470.61203327204	3175.39714926794	revenue
777	39.8	2386.96598234072	2861.01320376196	3548.37992565425	2450.74984830664	3455.06645252292	187.898255723633	1764.3029195688	2213.22196940613	2470.61203327204	3175.39714926794	revenue
778	39.85	2388.46486222617	2862.80975854106	3550.60810793076	2452.28878085912	3457.23603920613	187.898255723633	1764.3029195688	2213.22196940613	2470.61203327204	3175.39714926794	revenue
779	39.9	2389.96280208005	2864.60518659998	3552.83489278931	2453.82674826076	3459.40426521996	187.898255723633	1764.3029195688	2213.22196940613	2470.61203327204	3175.39714926794	revenue
780	39.95	2391.45980366879	2866.39949005597	3555.0602828558	2455.3637523252	3461.57113312127	187.898255723633	1764.3029195688	2213.22196940613	2470.61203327204	3175.39714926794	revenue
781	40	2392.95586875329	2868.19267101964	3557.28428074793	2456.89979486038	3463.73664545889	187.898255723633	1764.3029195688	2213.22196940613	2470.61203327204	3175.39714926794	revenue
782	40.05	2394.45099908895	2869.98473159499	3559.50688907521	2458.4348776686	3465.90080477373	187.898255723633	1764.3029195688	2213.22196940613	2470.61203327204	3175.39714926794	revenue
783	40.1	2395.94519642569	2871.77567387949	3561.72811043901	2459.96900254656	3468.06361359874	187.898255723633	1764.3029195688	2213.22196940613	2470.61203327204	3175.39714926794	revenue
784	40.15	2397.43846250797	2873.56549996404	3563.9479474326	2461.50217128533	3470.22507445899	187.898255723633	1764.3029195688	2213.22196940613	2470.61203327204	3175.39714926794	revenue
785	40.2	2398.93079907483	2875.35421193306	3566.16640264116	2463.03438567042	3472.38518987169	187.898255723633	1764.3029195688	2213.22196940613	2470.61203327204	3175.39714926794	revenue
786	40.25	2400.42220785992	2877.14181186448	3568.38347864186	2464.5656474818	3474.54396234623	187.898255723633	1764.3029195688	2213.22196940613	2470.61203327204	3175.39714926794	revenue
787	40.3	2401.91269059146	2878.92830182977	3570.59917800385	2466.09595849388	3476.7013943842	187.898255723633	1764.3029195688	2213.22196940613	2470.61203327204	3175.39714926794	revenue
788	40.35	2403.40224899237	2880.71368389398	3572.81350328832	2467.6253204756	3478.85748847943	187.898255723633	1764.3029195688	2213.22196940613	2470.61203327204	3175.39714926794	revenue
789	40.4	2404.89088478019	2882.49796011579	3575.02645704852	2469.15373519042	3481.01224711804	187.898255723633	1764.3029195688	2213.22196940613	2470.61203327204	3175.39714926794	revenue
790	40.45	2406.37859966716	2884.28113254746	3577.23804182982	2470.68120439633	3483.16567277845	187.898255723633	1764.3029195688	2213.22196940613	2470.61203327204	3175.39714926794	revenue
791	40.5	2407.86539536024	2886.06320323497	3579.44826016972	2472.20772984589	3485.31776793143	187.898255723633	1764.3029195688	2213.22196940613	2470.61203327204	3175.39714926794	revenue
792	40.55	2409.35127356112	2887.84417421794	3581.65711459788	2473.73331328627	3487.46853504012	187.898255723633	1764.3029195688	2213.22196940613	2470.61203327204	3175.39714926794	revenue
793	40.6	2410.83623596623	2889.62404752973	3583.86460763617	2475.25795645923	3489.61797656008	187.898255723633	1764.3029195688	2213.22196940613	2470.61203327204	3175.39714926794	revenue
794	40.65	2412.3202842668	2891.40282519744	3586.07074179871	2476.7816611012	3491.76609493929	187.898255723633	1764.3029195688	2213.22196940613	2470.61203327204	3175.39714926794	revenue
795	40.7	2413.80342014886	2893.18050924192	3588.27551959187	2478.30442894324	3493.91289261824	187.898255723633	1764.3029195688	2213.22196940613	2470.61203327204	3175.39714926794	revenue
796	40.75	2415.28564529324	2894.95710167784	3590.47894351434	2479.82626171112	3496.0583720299	187.898255723633	1764.3029195688	2213.22196940613	2470.61203327204	3175.39714926794	revenue
797	40.8	2416.76696137564	2896.73260451367	3592.68101605715	2481.34716112531	3498.20253559978	187.898255723633	1764.3029195688	2213.22196940613	2470.61203327204	3175.39714926794	revenue
798	40.85	2418.24737006661	2898.50701975175	3594.88173970369	2482.86712890101	3500.34538574597	187.898255723633	1764.3029195688	2213.22196940613	2470.61203327204	3175.39714926794	revenue
799	40.9	2419.72687303161	2900.28034938828	3597.08111692975	2484.38616674816	3502.48692487916	187.898255723633	1764.3029195688	2213.22196940613	2470.61203327204	3175.39714926794	revenue
800	40.95	2421.20547193099	2902.05259541336	3599.27915020358	2485.9042763715	3504.62715540267	187.898255723633	1764.3029195688	2213.22196940613	2470.61203327204	3175.39714926794	revenue
801	41	2422.68316842005	2903.82375981102	3601.47584198586	2487.42145947055	3506.7660797125	187.898255723633	1764.3029195688	2213.22196940613	2470.61203327204	3175.39714926794	revenue
802	41.05	2424.15996414904	2905.59384455926	3603.6711947298	2488.93771773965	3508.90370019733	187.898255723633	1764.3029195688	2213.22196940613	2470.61203327204	3175.39714926794	revenue
803	41.1	2425.63586076318	2907.36285163002	3605.86521088114	2490.453052868	3511.04001923859	187.898255723633	1764.3029195688	2213.22196940613	2470.61203327204	3175.39714926794	revenue
804	41.15	2427.11085990269	2909.13078298929	3608.05789287817	2491.96746653965	3513.17503921044	187.898255723633	1764.3029195688	2213.22196940613	2470.61203327204	3175.39714926794	revenue
805	41.2	2428.58496320282	2910.89764059705	3610.24924315178	2493.48096043353	3515.30876247986	187.898255723633	1764.3029195688	2213.22196940613	2470.61203327204	3175.39714926794	revenue
806	41.25	2430.05817229384	2912.66342640736	3612.4392641255	2494.99353622349	3517.44119140662	187.898255723633	1764.3029195688	2213.22196940613	2470.61203327204	3175.39714926794	revenue
807	41.3	2431.5304888011	2914.42814236836	3614.6279582155	2496.5051955783	3519.57232834337	187.898255723633	1764.3029195688	2213.22196940613	2470.61203327204	3175.39714926794	revenue
808	41.35	2433.00191434503	2916.19179042228	3616.81532783065	2498.0159401617	3521.70217563563	187.898255723633	1764.3029195688	2213.22196940613	2470.61203327204	3175.39714926794	revenue
809	41.4	2434.47245054115	2917.95437250549	3619.00137537254	2499.52577163238	3523.83073562184	187.898255723633	1764.3029195688	2213.22196940613	2470.61203327204	3175.39714926794	revenue
810	41.45	2435.94209900012	2919.71589054852	3621.1861032355	2501.03469164402	3525.95801063335	187.898255723633	1764.3029195688	2213.22196940613	2470.61203327204	3175.39714926794	revenue
811	41.5	2437.41086132772	2921.47634647607	3623.36951380665	2502.54270184534	3528.08400299452	187.898255723633	1764.3029195688	2213.22196940613	2470.61203327204	3175.39714926794	revenue
812	41.55	2438.87873912493	2923.23574220704	3625.55160946593	2504.04980388008	3530.2087150227	187.898255723633	1764.3029195688	2213.22196940613	2470.61203327204	3175.39714926794	revenue
813	41.6	2440.34573398788	2924.99407965459	3627.73239258612	2505.55599938703	3532.33214902826	187.898255723633	1764.3029195688	2213.22196940613	2470.61203327204	3175.39714926794	revenue
814	41.65	2441.81184750793	2926.75136072609	3629.91186553285	2507.06129000007	3534.45430731463	187.898255723633	1764.3029195688	2213.22196940613	2470.61203327204	3175.39714926794	revenue
815	41.7	2443.27708127166	2928.50758732321	3632.09003066468	2508.56567734818	3536.57519217835	187.898255723633	1764.3029195688	2213.22196940613	2470.61203327204	3175.39714926794	revenue
816	41.75	2444.74143686088	2930.26276134193	3634.26689033308	2510.06916305543	3538.69480590905	187.898255723633	1764.3029195688	2213.22196940613	2470.61203327204	3175.39714926794	revenue
817	41.8	2446.20491585269	2932.01688467254	3636.44244688251	2511.57174874107	3540.81315078953	187.898255723633	1764.3029195688	2213.22196940613	2470.61203327204	3175.39714926794	revenue
818	41.85	2447.66751981945	2933.76995919967	3638.6167026504	2513.07343601948	3542.93022909575	187.898255723633	1764.3029195688	2213.22196940613	2470.61203327204	3175.39714926794	revenue
819	41.9	2449.12925032885	2935.52198680236	3640.78965996719	2514.57422650023	3545.04604309688	187.898255723633	1764.3029195688	2213.22196940613	2470.61203327204	3175.39714926794	revenue
820	41.95	2450.59010894389	2937.272969354	3642.9613211564	2516.07412178809	3547.16059505532	187.898255723633	1764.3029195688	2213.22196940613	2470.61203327204	3175.39714926794	revenue
821	42	2452.0500972229	2939.02290872244	3645.13168853461	2517.57312348305	3549.27388722673	187.898255723633	1764.3029195688	2213.22196940613	2470.61203327204	3175.39714926794	revenue
822	42.05	2453.50921671962	2940.77180676993	3647.3007644115	2519.07123318033	3551.38592186007	187.898255723633	1764.3029195688	2213.22196940613	2470.61203327204	3175.39714926794	revenue
823	42.1	2454.96746898311	2942.51966535324	3649.46855108991	2520.56845247043	3553.49670119761	187.898255723633	1764.3029195688	2213.22196940613	2470.61203327204	3175.39714926794	revenue
824	42.15	2456.42485555789	2944.26648632357	3651.63505086583	2522.0647829391	3555.60622747495	187.898255723633	1764.3029195688	2213.22196940613	2470.61203327204	3175.39714926794	revenue
825	42.2	2457.88137798386	2946.01227152667	3653.80026602843	2523.56022616741	3557.71450292109	187.898255723633	1764.3029195688	2213.22196940613	2470.61203327204	3175.39714926794	revenue
826	42.25	2459.33703779639	2947.75702280282	3655.96419886013	2525.05478373175	3559.82152975839	187.898255723633	1764.3029195688	2213.22196940613	2470.61203327204	3175.39714926794	revenue
827	42.3	2460.79183652628	2949.50074198685	3658.12685163658	2526.54845720384	3561.92731020269	187.898255723633	1764.3029195688	2213.22196940613	2470.61203327204	3175.39714926794	revenue
828	42.35	2462.24577569982	2951.24343090816	3660.28822662672	2528.04124815074	3564.03184646323	187.898255723633	1764.3029195688	2213.22196940613	2470.61203327204	3175.39714926794	revenue
829	42.4	2463.69885683881	2952.98509139078	3662.44832609277	2529.53315813493	3566.13514074278	187.898255723633	1764.3029195688	2213.22196940613	2470.61203327204	3175.39714926794	revenue
830	42.45	2465.15108146055	2954.72572525333	3664.60715229031	2531.02418871423	3568.23719523757	187.898255723633	1764.3029195688	2213.22196940613	2470.61203327204	3175.39714926794	revenue
831	42.5	2466.60245107787	2956.4653343091	3666.76470746827	2532.51434144192	3570.3380121374	187.898255723633	1764.3029195688	2213.22196940613	2470.61203327204	3175.39714926794	revenue
832	42.55	2468.05296719917	2958.20392036605	3668.92099386896	2534.00361786669	3572.43759362562	187.898255723633	1764.3029195688	2213.22196940613	2470.61203327204	3175.39714926794	revenue
833	42.6	2469.50263132839	2959.9414852268	3671.07601372813	2535.49201953269	3574.53594187917	187.898255723633	1764.3029195688	2213.22196940613	2470.61203327204	3175.39714926794	revenue
834	42.65	2470.9514449651	2961.67803068873	3673.22976927493	2536.97954797954	3576.63305906859	187.898255723633	1764.3029195688	2213.22196940613	2470.61203327204	3175.39714926794	revenue
835	42.7	2472.39940960444	2963.41355854391	3675.38226273202	2538.46620474233	3578.72894735809	187.898255723633	1764.3029195688	2213.22196940613	2470.61203327204	3175.39714926794	revenue
836	42.75	2473.84652673718	2965.14807057919	3677.53349631553	2539.95199135169	3580.82360890551	187.898255723633	1764.3029195688	2213.22196940613	2470.61203327204	3175.39714926794	revenue
837	42.8	2475.29279784976	2966.88156857619	3679.68347223512	2541.43690933375	3582.91704586241	187.898255723633	1764.3029195688	2213.22196940613	2470.61203327204	3175.39714926794	revenue
838	42.85	2476.73822442424	2968.61405431132	3681.83219269399	2542.9209602102	3585.00926037407	187.898255723633	1764.3029195688	2213.22196940613	2470.61203327204	3175.39714926794	revenue
839	42.9	2478.18280793838	2970.34552955584	3683.97965988894	2544.40414549829	3587.10025457948	187.898255723633	1764.3029195688	2213.22196940613	2470.61203327204	3175.39714926794	revenue
840	42.95	2479.62654986565	2972.0759960758	3686.12587601034	2545.88646671083	3589.19003061144	187.898255723633	1764.3029195688	2213.22196940613	2470.61203327204	3175.39714926794	revenue
841	43	2481.0694516752	2973.80545563215	3688.2708432422	2547.36792535625	3591.27859059652	187.898255723633	1764.3029195688	2213.22196940613	2470.61203327204	3175.39714926794	revenue
842	43.05	2482.51151483193	2975.53390998072	3690.4145637622	2548.84852293861	3593.36593665511	187.898255723633	1764.3029195688	2213.22196940613	2470.61203327204	3175.39714926794	revenue
843	43.1	2483.95274079649	2977.26136087223	3692.55703974166	2550.32826095756	3595.45207090147	187.898255723633	1764.3029195688	2213.22196940613	2470.61203327204	3175.39714926794	revenue
844	43.15	2485.39313102528	2978.98781005233	3694.69827334564	2551.80714090843	3597.53699544369	187.898255723633	1764.3029195688	2213.22196940613	2470.61203327204	3175.39714926794	revenue
845	43.2	2486.83268697049	2980.71325926162	3696.83826673292	2553.28516428223	3599.62071238379	187.898255723633	1764.3029195688	2213.22196940613	2470.61203327204	3175.39714926794	revenue
846	43.25	2488.27141008012	2982.43771023564	3698.97702205602	2554.76233256564	3601.70322381769	187.898255723633	1764.3029195688	2213.22196940613	2470.61203327204	3175.39714926794	revenue
847	43.3	2489.70930179798	2984.16116470496	3701.11454146126	2556.23864724104	3603.78453183527	187.898255723633	1764.3029195688	2213.22196940613	2470.61203327204	3175.39714926794	revenue
848	43.35	2491.1463635637	2985.88362439511	3703.25082708876	2557.71410978655	3605.86463852035	187.898255723633	1764.3029195688	2213.22196940613	2470.61203327204	3175.39714926794	revenue
849	43.4	2492.58259681277	2987.60509102667	3705.38588107246	2559.18872167601	3607.94354595078	187.898255723633	1764.3029195688	2213.22196940613	2470.61203327204	3175.39714926794	revenue
850	43.45	2494.01800297655	2989.32556631527	3707.51970554017	2560.66248437902	3610.02125619839	187.898255723633	1764.3029195688	2213.22196940613	2470.61203327204	3175.39714926794	revenue
851	43.5	2495.45258348228	2991.04505197158	3709.65230261358	2562.13539936098	3612.09777132909	187.898255723633	1764.3029195688	2213.22196940613	2470.61203327204	3175.39714926794	revenue
852	43.55	2496.8863397531	2992.7635497014	3711.78367440828	2563.60746808304	3614.17309340283	187.898255723633	1764.3029195688	2213.22196940613	2470.61203327204	3175.39714926794	revenue
853	43.6	2498.31927320807	2994.48106120558	3713.91382303378	2565.07869200218	3616.24722447365	187.898255723633	1764.3029195688	2213.22196940613	2470.61203327204	3175.39714926794	revenue
854	43.65	2499.75138526217	2996.19758818015	3716.04275059356	2566.5490725712	3618.3201665897	187.898255723633	1764.3029195688	2213.22196940613	2470.61203327204	3175.39714926794	revenue
855	43.7	2501.18267732635	2997.91313231624	3718.17045918507	2568.01861123874	3620.39192179329	187.898255723633	1764.3029195688	2213.22196940613	2470.61203327204	3175.39714926794	revenue
856	43.75	2502.6131508075	2999.62769530016	3720.29695089977	2569.48730944931	3622.46249212086	187.898255723633	1764.3029195688	2213.22196940613	2470.61203327204	3175.39714926794	revenue
857	43.8	2504.04280710851	3001.34127881342	3722.42222782313	2570.95516864327	3624.53187960305	187.898255723633	1764.3029195688	2213.22196940613	2470.61203327204	3175.39714926794	revenue
858	43.85	2505.47164762827	3003.05388453271	3724.54629203468	2572.42219025688	3626.60008626471	187.898255723633	1764.3029195688	2213.22196940613	2470.61203327204	3175.39714926794	revenue
859	43.9	2506.89967376167	3004.76551412995	3726.66914560802	2573.88837572232	3628.6671141249	187.898255723633	1764.3029195688	2213.22196940613	2470.61203327204	3175.39714926794	revenue
860	43.95	2508.32688689964	3006.4761692723	3728.79079061086	2575.35372646768	3630.73296519696	187.898255723633	1764.3029195688	2213.22196940613	2470.61203327204	3175.39714926794	revenue
861	44	2509.75328842914	3008.18585162217	3730.91122910502	2576.81824391699	3632.79764148848	187.898255723633	1764.3029195688	2213.22196940613	2470.61203327204	3175.39714926794	revenue
862	44.05	2511.17887973321	3009.89456283728	3733.03046314647	2578.28192949024	3634.86114500137	187.898255723633	1764.3029195688	2213.22196940613	2470.61203327204	3175.39714926794	revenue
863	44.1	2512.60366219095	3011.60230457062	3735.14849478533	2579.74478460339	3636.92347773184	187.898255723633	1764.3029195688	2213.22196940613	2470.61203327204	3175.39714926794	revenue
864	44.15	2514.02763717757	3013.30907847049	3737.26532606593	2581.20681066839	3638.98464167045	187.898255723633	1764.3029195688	2213.22196940613	2470.61203327204	3175.39714926794	revenue
865	44.2	2515.45080606437	3015.01488618055	3739.38095902681	2582.66800909319	3641.04463880213	187.898255723633	1764.3029195688	2213.22196940613	2470.61203327204	3175.39714926794	revenue
866	44.25	2516.87317021878	3016.71972933978	3741.49539570074	2584.12838128175	3643.10347110621	187.898255723633	1764.3029195688	2213.22196940613	2470.61203327204	3175.39714926794	revenue
867	44.3	2518.29473100438	3018.42360958258	3743.60863811475	2585.58792863409	3645.16114055641	187.898255723633	1764.3029195688	2213.22196940613	2470.61203327204	3175.39714926794	revenue
868	44.35	2519.71548978087	3020.12652853868	3745.72068829017	2587.04665254626	3647.21764912088	187.898255723633	1764.3029195688	2213.22196940613	2470.61203327204	3175.39714926794	revenue
869	44.4	2521.13544790416	3021.82848783328	3747.8315482426	2588.50455441038	3649.27299876225	187.898255723633	1764.3029195688	2213.22196940613	2470.61203327204	3175.39714926794	revenue
870	44.45	2522.55460672631	3023.52948908694	3749.941219982	2589.96163561466	3651.3271914376	187.898255723633	1764.3029195688	2213.22196940613	2470.61203327204	3175.39714926794	revenue
871	44.5	2523.97296759561	3025.22953391573	3752.04970551266	2591.4178975434	3653.38022909852	187.898255723633	1764.3029195688	2213.22196940613	2470.61203327204	3175.39714926794	revenue
872	44.55	2525.39053185654	3026.92862393113	3754.15700683326	2592.87334157701	3655.43211369112	187.898255723633	1764.3029195688	2213.22196940613	2470.61203327204	3175.39714926794	revenue
873	44.6	2526.80730084981	3028.62676074012	3756.26312593684	2594.32796909204	3657.48284715605	187.898255723633	1764.3029195688	2213.22196940613	2470.61203327204	3175.39714926794	revenue
874	44.65	2528.22327591239	3030.32394594519	3758.36806481089	2595.78178146117	3659.53243142851	187.898255723633	1764.3029195688	2213.22196940613	2470.61203327204	3175.39714926794	revenue
875	44.7	2529.63845837748	3032.02018114432	3760.47182543733	2597.23478005324	3661.58086843831	187.898255723633	1764.3029195688	2213.22196940613	2470.61203327204	3175.39714926794	revenue
876	44.75	2531.05284957459	3033.71546793104	3762.57440979252	2598.68696623327	3663.62816010984	187.898255723633	1764.3029195688	2213.22196940613	2470.61203327204	3175.39714926794	revenue
877	44.8	2532.46645082949	3035.40980789442	3764.67581984732	2600.13834136247	3665.67430836213	187.898255723633	1764.3029195688	2213.22196940613	2470.61203327204	3175.39714926794	revenue
878	44.85	2533.87926346426	3037.10320261911	3766.77605756709	2601.58890679823	3667.71931510885	187.898255723633	1764.3029195688	2213.22196940613	2470.61203327204	3175.39714926794	revenue
879	44.9	2535.29128879729	3038.79565368533	3768.87512491171	2603.0386638942	3669.76318225835	187.898255723633	1764.3029195688	2213.22196940613	2470.61203327204	3175.39714926794	revenue
880	44.95	2536.70252814331	3040.48716266892	3770.9730238356	2604.48761400023	3671.80591171365	187.898255723633	1764.3029195688	2213.22196940613	2470.61203327204	3175.39714926794	revenue
881	45	2538.1129828134	3042.17773114131	3773.06975628776	2605.93575846241	3673.84750537249	187.898255723633	1764.3029195688	2213.22196940613	2470.61203327204	3175.39714926794	revenue
882	45.05	2539.52265411498	3043.8673606696	3775.16532421177	2607.38309862313	3675.88796512734	187.898255723633	1764.3029195688	2213.22196940613	2470.61203327204	3175.39714926794	revenue
883	45.1	2540.93154335185	3045.55605281652	3777.25972954581	2608.82963582102	3677.92729286543	187.898255723633	1764.3029195688	2213.22196940613	2470.61203327204	3175.39714926794	revenue
884	45.15	2542.33965182421	3047.24380914047	3779.35297422272	2610.27537139102	3679.96549046873	187.898255723633	1764.3029195688	2213.22196940613	2470.61203327204	3175.39714926794	revenue
885	45.2	2543.74698082866	3048.93063119556	3781.44506016994	2611.72030666436	3682.00255981404	187.898255723633	1764.3029195688	2213.22196940613	2470.61203327204	3175.39714926794	revenue
886	45.25	2545.15353165819	3050.61652053157	3783.53598930963	2613.16444296862	3684.03850277294	187.898255723633	1764.3029195688	2213.22196940613	2470.61203327204	3175.39714926794	revenue
887	45.3	2546.55930560225	3052.30147869403	3785.62576355862	2614.60778162767	3686.07332121187	187.898255723633	1764.3029195688	2213.22196940613	2470.61203327204	3175.39714926794	revenue
888	45.35	2547.96430394672	3053.98550722419	3787.71438482845	2616.05032396176	3688.10701699208	187.898255723633	1764.3029195688	2213.22196940613	2470.61203327204	3175.39714926794	revenue
889	45.4	2549.36852797392	3055.66860765905	3789.8018550254	2617.4920712875	3690.13959196974	187.898255723633	1764.3029195688	2213.22196940613	2470.61203327204	3175.39714926794	revenue
890	45.45	2550.77197896268	3057.35078153139	3791.88817605049	2618.93302491786	3692.17104799588	187.898255723633	1764.3029195688	2213.22196940613	2470.61203327204	3175.39714926794	revenue
891	45.5	2552.17465818827	3059.03203036978	3793.97334979953	2620.37318616221	3694.20138691644	187.898255723633	1764.3029195688	2213.22196940613	2470.61203327204	3175.39714926794	revenue
892	45.55	2553.5765669225	3060.71235569856	3796.05737816312	2621.81255632632	3696.23061057231	187.898255723633	1764.3029195688	2213.22196940613	2470.61203327204	3175.39714926794	revenue
893	45.6	2554.97770643364	3062.39175903794	3798.14026302666	2623.25113671239	3698.2587207993	187.898255723633	1764.3029195688	2213.22196940613	2470.61203327204	3175.39714926794	revenue
894	45.65	2556.37807798654	3064.07024190391	3800.2220062704	2624.68892861903	3700.28571942822	187.898255723633	1764.3029195688	2213.22196940613	2470.61203327204	3175.39714926794	revenue
895	45.7	2557.77768284255	3065.74780580835	3802.30260976942	2626.12593334132	3702.31160828486	187.898255723633	1764.3029195688	2213.22196940613	2470.61203327204	3175.39714926794	revenue
896	45.75	2559.17652225959	3067.42445225898	3804.38207539371	2627.56215217077	3704.33638919	187.898255723633	1764.3029195688	2213.22196940613	2470.61203327204	3175.39714926794	revenue
897	45.8	2560.57459749212	3069.10018275942	3806.46040500811	2628.99758639539	3706.36006395946	187.898255723633	1764.3029195688	2213.22196940613	2470.61203327204	3175.39714926794	revenue
898	45.85	2561.9719097912	3070.77499880918	3808.5376004724	2630.43223729965	3708.3826344041	187.898255723633	1764.3029195688	2213.22196940613	2470.61203327204	3175.39714926794	revenue
899	45.9	2563.36846040448	3072.44890190368	3810.61366364128	2631.86610616455	3710.40410232987	187.898255723633	1764.3029195688	2213.22196940613	2470.61203327204	3175.39714926794	revenue
900	45.95	2564.7642505762	3074.12189353427	3812.68859636441	2633.29919426757	3712.42446953775	187.898255723633	1764.3029195688	2213.22196940613	2470.61203327204	3175.39714926794	revenue
901	46	2566.15928154722	3075.79397518825	3814.7624004864	2634.73150288273	3714.44373782388	187.898255723633	1764.3029195688	2213.22196940613	2470.61203327204	3175.39714926794	revenue
902	46.05	2567.55355455503	3077.46514834888	3816.83507784687	2636.1630332806	3716.46190897948	187.898255723633	1764.3029195688	2213.22196940613	2470.61203327204	3175.39714926794	revenue
903	46.1	2568.94707083378	3079.13541449537	3818.90663028044	2637.59378672829	3718.47898479093	187.898255723633	1764.3029195688	2213.22196940613	2470.61203327204	3175.39714926794	revenue
904	46.15	2570.33983161423	3080.80477510296	3820.97705961675	2639.02376448946	3720.49496703975	187.898255723633	1764.3029195688	2213.22196940613	2470.61203327204	3175.39714926794	revenue
905	46.2	2571.73183812386	3082.47323164287	3823.0463676805	2640.45296782439	3722.50985750266	187.898255723633	1764.3029195688	2213.22196940613	2470.61203327204	3175.39714926794	revenue
906	46.25	2573.1230915868	3084.14078558234	3825.11455629144	2641.88139798991	3724.52365795156	187.898255723633	1764.3029195688	2213.22196940613	2470.61203327204	3175.39714926794	revenue
907	46.3	2574.51359322386	3085.80743838465	3827.1816272644	2643.30905623947	3726.53637015356	187.898255723633	1764.3029195688	2213.22196940613	2470.61203327204	3175.39714926794	revenue
908	46.35	2575.90334425259	3087.47319150914	3829.24758240934	2644.73594382314	3728.54799587099	187.898255723633	1764.3029195688	2213.22196940613	2470.61203327204	3175.39714926794	revenue
909	46.4	2577.29234588724	3089.13804641121	3831.31242353131	2646.16206198762	3730.55853686147	187.898255723633	1764.3029195688	2213.22196940613	2470.61203327204	3175.39714926794	revenue
910	46.45	2578.68059933878	3090.80200454233	3833.37615243051	2647.58741197624	3732.56799487784	187.898255723633	1764.3029195688	2213.22196940613	2470.61203327204	3175.39714926794	revenue
911	46.5	2580.06810581493	3092.46506735007	3835.43877090229	2649.011995029	3734.57637166824	187.898255723633	1764.3029195688	2213.22196940613	2470.61203327204	3175.39714926794	revenue
912	46.55	2581.45486652018	3094.12723627813	3837.5002807372	2650.43581238256	3736.58366897613	187.898255723633	1764.3029195688	2213.22196940613	2470.61203327204	3175.39714926794	revenue
913	46.6	2582.84088265575	3095.78851276629	3839.56068372094	2651.85886527026	3738.58988854026	187.898255723633	1764.3029195688	2213.22196940613	2470.61203327204	3175.39714926794	revenue
914	46.65	2584.22615541968	3097.44889825052	3841.61998163447	2653.28115492214	3740.59503209474	187.898255723633	1764.3029195688	2213.22196940613	2470.61203327204	3175.39714926794	revenue
915	46.7	2585.61068600678	3099.1083941629	3843.67817625393	2654.70268256493	3742.59910136902	187.898255723633	1764.3029195688	2213.22196940613	2470.61203327204	3175.39714926794	revenue
916	46.75	2586.99447560866	3100.76700193171	3845.73526935076	2656.12344942209	3744.60209808793	187.898255723633	1764.3029195688	2213.22196940613	2470.61203327204	3175.39714926794	revenue
917	46.8	2588.37752541374	3102.42472298139	3847.79126269161	2657.54345671381	3746.6040239717	187.898255723633	1764.3029195688	2213.22196940613	2470.61203327204	3175.39714926794	revenue
918	46.85	2589.75983660729	3104.0815587326	3849.84615803846	2658.96270565702	3748.60488073594	187.898255723633	1764.3029195688	2213.22196940613	2470.61203327204	3175.39714926794	revenue
919	46.9	2591.14141037139	3105.73751060218	3851.89995714856	2660.38119746539	3750.6046700917	187.898255723633	1764.3029195688	2213.22196940613	2470.61203327204	3175.39714926794	revenue
920	46.95	2592.522247885	3107.39258000321	3853.95266177448	2661.79893334937	3752.60339374547	187.898255723633	1764.3029195688	2213.22196940613	2470.61203327204	3175.39714926794	revenue
921	47	2593.90235032392	3109.04676834502	3856.00427366415	2663.21591451619	3754.6010533992	187.898255723633	1764.3029195688	2213.22196940613	2470.61203327204	3175.39714926794	revenue
922	47.05	2595.28171886083	3110.70007703318	3858.05479456082	2664.63214216987	3756.59765075031	187.898255723633	1764.3029195688	2213.22196940613	2470.61203327204	3175.39714926794	revenue
923	47.1	2596.66035466529	3112.35250746953	3860.10422620314	2666.04761751123	3758.59318749172	187.898255723633	1764.3029195688	2213.22196940613	2470.61203327204	3175.39714926794	revenue
924	47.15	2598.03825890377	3114.00406105218	3862.15257032512	2667.46234173789	3760.58766531183	187.898255723633	1764.3029195688	2213.22196940613	2470.61203327204	3175.39714926794	revenue
925	47.2	2599.41543273963	3115.65473917555	3864.19982865618	2668.87631604431	3762.58108589461	187.898255723633	1764.3029195688	2213.22196940613	2470.61203327204	3175.39714926794	revenue
926	47.25	2600.79187733317	3117.30454323037	3866.24600292119	2670.28954162179	3764.57345091954	187.898255723633	1764.3029195688	2213.22196940613	2470.61203327204	3175.39714926794	revenue
927	47.3	2602.16759384162	3118.95347460367	3868.29109484041	2671.70201965848	3766.56476206166	187.898255723633	1764.3029195688	2213.22196940613	2470.61203327204	3175.39714926794	revenue
928	47.35	2603.54258341912	3120.60153467884	3870.3351061296	2673.11375133938	3768.5550209916	187.898255723633	1764.3029195688	2213.22196940613	2470.61203327204	3175.39714926794	revenue
929	47.4	2604.91684721681	3122.2487248356	3872.37803849995	2674.52473784637	3770.54422937556	187.898255723633	1764.3029195688	2213.22196940613	2470.61203327204	3175.39714926794	revenue
930	47.45	2606.29038638276	3123.89504645005	3874.41989365819	2675.9349803582	3772.53238887537	187.898255723633	1764.3029195688	2213.22196940613	2470.61203327204	3175.39714926794	revenue
931	47.5	2607.66320206204	3125.54050089465	3876.4606733065	2677.34448005055	3774.51950114847	187.898255723633	1764.3029195688	2213.22196940613	2470.61203327204	3175.39714926794	revenue
932	47.55	2609.03529539669	3127.18508953825	3878.50037914262	2678.75323809596	3776.50556784793	187.898255723633	1764.3029195688	2213.22196940613	2470.61203327204	3175.39714926794	revenue
933	47.6	2610.40666752576	3128.82881374613	3880.53901285982	2680.16125566394	3778.49059062251	187.898255723633	1764.3029195688	2213.22196940613	2470.61203327204	3175.39714926794	revenue
934	47.65	2611.77731958531	3130.47167487994	3882.5765761469	2681.56853392088	3780.47457111659	187.898255723633	1764.3029195688	2213.22196940613	2470.61203327204	3175.39714926794	revenue
935	47.7	2613.1472527084	3132.11367429779	3884.61307068827	2682.97507403014	3782.45751097029	187.898255723633	1764.3029195688	2213.22196940613	2470.61203327204	3175.39714926794	revenue
936	47.75	2614.51646802515	3133.75481335424	3886.64849816391	2684.38087715204	3784.43941181939	187.898255723633	1764.3029195688	2213.22196940613	2470.61203327204	3175.39714926794	revenue
937	47.8	2615.88496666271	3135.39509340026	3888.68286024938	2685.78594444383	3786.42027529543	187.898255723633	1764.3029195688	2213.22196940613	2470.61203327204	3175.39714926794	revenue
938	47.85	2617.25274974528	3137.03451578335	3890.7161586159	2687.19027705976	3788.40010302564	187.898255723633	1764.3029195688	2213.22196940613	2470.61203327204	3175.39714926794	revenue
939	47.9	2618.61981839412	3138.67308184744	3892.7483949303	2688.59387615106	3790.37889663303	187.898255723633	1764.3029195688	2213.22196940613	2470.61203327204	3175.39714926794	revenue
940	47.95	2619.98617372759	3140.31079293297	3894.77957085507	2689.99674286596	3792.35665773637	187.898255723633	1764.3029195688	2213.22196940613	2470.61203327204	3175.39714926794	revenue
941	48	2621.3518168611	3141.9476503769	3896.80968804836	2691.39887834969	3794.33338795022	187.898255723633	1764.3029195688	2213.22196940613	2470.61203327204	3175.39714926794	revenue
942	48.05	2622.71674890718	3143.58365551269	3898.83874816402	2692.80028374449	3796.30908888491	187.898255723633	1764.3029195688	2213.22196940613	2470.61203327204	3175.39714926794	revenue
943	48.1	2624.08097097545	3145.21880967034	3900.86675285157	2694.20096018966	3798.2837621466	187.898255723633	1764.3029195688	2213.22196940613	2470.61203327204	3175.39714926794	revenue
944	48.15	2625.44448417268	3146.85311417641	3902.89370375627	2695.60090882152	3800.25740933728	187.898255723633	1764.3029195688	2213.22196940613	2470.61203327204	3175.39714926794	revenue
945	48.2	2626.80728960272	3148.48657035398	3904.91960251909	2697.00013077343	3802.23003205477	187.898255723633	1764.3029195688	2213.22196940613	2470.61203327204	3175.39714926794	revenue
946	48.25	2628.16938836659	3150.11917952273	3906.94445077678	2698.39862717582	3804.20163189277	187.898255723633	1764.3029195688	2213.22196940613	2470.61203327204	3175.39714926794	revenue
947	48.3	2629.53078156246	3151.75094299892	3908.9682501618	2699.79639915621	3806.17221044082	187.898255723633	1764.3029195688	2213.22196940613	2470.61203327204	3175.39714926794	revenue
948	48.35	2630.89147028564	3153.38186209539	3910.99100230243	2701.19344783918	3808.14176928438	187.898255723633	1764.3029195688	2213.22196940613	2470.61203327204	3175.39714926794	revenue
949	48.4	2632.25145562862	3155.0119381216	3913.01270882273	2702.58977434641	3810.11031000478	187.898255723633	1764.3029195688	2213.22196940613	2470.61203327204	3175.39714926794	revenue
950	48.45	2633.61073868107	3156.64117238362	3915.03337134254	2703.9853797967	3812.07783417929	187.898255723633	1764.3029195688	2213.22196940613	2470.61203327204	3175.39714926794	revenue
951	48.5	2634.96932052984	3158.26956618415	3917.05299147756	2705.38026530593	3814.04434338111	187.898255723633	1764.3029195688	2213.22196940613	2470.61203327204	3175.39714926794	revenue
952	48.55	2636.32720225899	3159.89712082255	3919.07157083931	2706.77443198713	3816.00983917938	187.898255723633	1764.3029195688	2213.22196940613	2470.61203327204	3175.39714926794	revenue
953	48.6	2637.6843849498	3161.52383759482	3921.08911103515	2708.16788095046	3817.97432313919	187.898255723633	1764.3029195688	2213.22196940613	2470.61203327204	3175.39714926794	revenue
954	48.65	2639.04086968073	3163.14971779362	3923.10561366834	2709.56061330324	3819.93779682164	187.898255723633	1764.3029195688	2213.22196940613	2470.61203327204	3175.39714926794	revenue
955	48.7	2640.39665752752	3164.77476270832	3925.12108033798	2710.9526301499	3821.90026178378	187.898255723633	1764.3029195688	2213.22196940613	2470.61203327204	3175.39714926794	revenue
956	48.75	2641.75174956311	3166.39897362495	3927.1355126391	2712.3439325921	3823.86171957869	187.898255723633	1764.3029195688	2213.22196940613	2470.61203327204	3175.39714926794	revenue
957	48.8	2643.10614685771	3168.02235182625	3929.14891216262	2713.73452172862	3825.82217175546	187.898255723633	1764.3029195688	2213.22196940613	2470.61203327204	3175.39714926794	revenue
958	48.85	2644.45985047878	3169.64489859169	3931.16128049541	2715.12439865545	3827.78161985921	187.898255723633	1764.3029195688	2213.22196940613	2470.61203327204	3175.39714926794	revenue
959	48.9	2645.81286149106	3171.26661519746	3933.17261922025	2716.51356446579	3829.74006543113	187.898255723633	1764.3029195688	2213.22196940613	2470.61203327204	3175.39714926794	revenue
960	48.95	2647.16518095655	3172.88750291648	3935.18292991589	2717.90202025001	3831.69751000843	187.898255723633	1764.3029195688	2213.22196940613	2470.61203327204	3175.39714926794	revenue
961	49	2648.51680993457	3174.50756301842	3937.19221415706	2719.28976709573	3833.65395512442	187.898255723633	1764.3029195688	2213.22196940613	2470.61203327204	3175.39714926794	revenue
962	49.05	2649.86774948171	3176.12679676974	3939.20047351446	2720.67680608779	3835.60940230852	187.898255723633	1764.3029195688	2213.22196940613	2470.61203327204	3175.39714926794	revenue
963	49.1	2651.21800065187	3177.74520543363	3941.20770955479	2722.06313830825	3837.56385308621	187.898255723633	1764.3029195688	2213.22196940613	2470.61203327204	3175.39714926794	revenue
964	49.15	2652.56756449628	3179.36279027009	3943.21392384077	2723.44876483642	3839.51730897912	187.898255723633	1764.3029195688	2213.22196940613	2470.61203327204	3175.39714926794	revenue
965	49.2	2653.9164420635	3180.97955253592	3945.21911793113	2724.83368674888	3841.46977150499	187.898255723633	1764.3029195688	2213.22196940613	2470.61203327204	3175.39714926794	revenue
966	49.25	2655.26463439941	3182.59549348472	3947.22329338066	2726.21790511947	3843.42124217773	187.898255723633	1764.3029195688	2213.22196940613	2470.61203327204	3175.39714926794	revenue
967	49.3	2656.61214254725	3184.2106143669	3949.22645174019	2727.60142101929	3845.37172250738	187.898255723633	1764.3029195688	2213.22196940613	2470.61203327204	3175.39714926794	revenue
968	49.35	2657.95896754761	3185.82491642973	3951.22859455663	2728.98423551675	3847.32121400017	187.898255723633	1764.3029195688	2213.22196940613	2470.61203327204	3175.39714926794	revenue
969	49.4	2659.30511043844	3187.43840091728	3953.22972337298	2730.36634967753	3849.26971815851	187.898255723633	1764.3029195688	2213.22196940613	2470.61203327204	3175.39714926794	revenue
970	49.45	2660.65057225507	3189.0510690705	3955.2298397283	2731.74776456464	3851.21723648101	187.898255723633	1764.3029195688	2213.22196940613	2470.61203327204	3175.39714926794	revenue
971	49.5	2661.99535403023	3190.6629221272	3957.2289451578	2733.12848123837	3853.1637704625	187.898255723633	1764.3029195688	2213.22196940613	2470.61203327204	3175.39714926794	revenue
972	49.55	2663.339456794	3192.27396132207	3959.2270411928	2734.50850075637	3855.10932159403	187.898255723633	1764.3029195688	2213.22196940613	2470.61203327204	3175.39714926794	revenue
973	49.6	2664.6828815739	3193.88418788668	3961.22412936075	2735.8878241736	3857.05389136288	187.898255723633	1764.3029195688	2213.22196940613	2470.61203327204	3175.39714926794	revenue
974	49.65	2666.02562939486	3195.49360304948	3963.22021118527	2737.26645254236	3858.9974812526	187.898255723633	1764.3029195688	2213.22196940613	2470.61203327204	3175.39714926794	revenue
975	49.7	2667.3677012792	3197.10220803586	3965.21528818613	2738.64438691231	3860.940092743	187.898255723633	1764.3029195688	2213.22196940613	2470.61203327204	3175.39714926794	revenue
976	49.75	2668.70909824671	3198.7100040681	3967.20936187928	2740.02162833048	3862.88172731015	187.898255723633	1764.3029195688	2213.22196940613	2470.61203327204	3175.39714926794	revenue
977	49.8	2670.04982131458	3200.31699236544	3969.20243377686	2741.39817784124	3864.82238642645	187.898255723633	1764.3029195688	2213.22196940613	2470.61203327204	3175.39714926794	revenue
978	49.85	2671.38987149747	3201.92317414403	3971.19450538723	2742.77403648637	3866.76207156057	187.898255723633	1764.3029195688	2213.22196940613	2470.61203327204	3175.39714926794	revenue
979	49.9	2672.72924980749	3203.52855061699	3973.18557821495	2744.14920530503	3868.70078417752	187.898255723633	1764.3029195688	2213.22196940613	2470.61203327204	3175.39714926794	revenue
980	49.95	2674.06795725422	3205.1331229944	3975.17565376083	2745.52368533377	3870.63852573863	187.898255723633	1764.3029195688	2213.22196940613	2470.61203327204	3175.39714926794	revenue
981	50	2675.40599484471	3206.7368924833	3977.16473352191	2746.89747760654	3872.57529770158	187.898255723633	1764.3029195688	2213.22196940613	2470.61203327204	3175.39714926794	revenue
982	50.05	2676.74336358349	3208.33986028772	3979.1528189915	2748.27058315474	3874.51110152041	187.898255723633	1764.3029195688	2213.22196940613	2470.61203327204	3175.39714926794	revenue
983	50.1	2678.08006447259	3209.9420276087	3981.13991165917	2749.64300300715	3876.44593864551	187.898255723633	1764.3029195688	2213.22196940613	2470.61203327204	3175.39714926794	revenue
984	50.15	2679.41609851153	3211.54339564426	3983.12601301078	2751.01473819001	3878.37981052367	187.898255723633	1764.3029195688	2213.22196940613	2470.61203327204	3175.39714926794	revenue
985	50.2	2680.75146669736	3213.14396558945	3985.11112452849	2752.385789727	3880.31271859808	187.898255723633	1764.3029195688	2213.22196940613	2470.61203327204	3175.39714926794	revenue
986	50.25	2682.08617002461	3214.74373863633	3987.09524769076	2753.75615863925	3882.24466430831	187.898255723633	1764.3029195688	2213.22196940613	2470.61203327204	3175.39714926794	revenue
987	50.3	2683.42020948537	3216.34271597402	3989.0783839724	2755.12584594535	3884.17564909039	187.898255723633	1764.3029195688	2213.22196940613	2470.61203327204	3175.39714926794	revenue
988	50.35	2684.75358606926	3217.94089878865	3991.06053484452	2756.49485266136	3886.10567437674	187.898255723633	1764.3029195688	2213.22196940613	2470.61203327204	3175.39714926794	revenue
989	50.4	2686.08630076344	3219.53828826345	3993.0417017746	2757.86317980081	3888.03474159626	187.898255723633	1764.3029195688	2213.22196940613	2470.61203327204	3175.39714926794	revenue
990	50.45	2687.41835455261	3221.13488557868	3995.02188622648	2759.23082837474	3889.96285217428	187.898255723633	1764.3029195688	2213.22196940613	2470.61203327204	3175.39714926794	revenue
991	50.5	2688.74974841905	3222.73069191169	3997.00108966036	2760.59779939165	3891.89000753261	187.898255723633	1764.3029195688	2213.22196940613	2470.61203327204	3175.39714926794	revenue
992	50.55	2690.0804833426	3224.32570843691	3998.97931353285	2761.96409385757	3893.81620908956	187.898255723633	1764.3029195688	2213.22196940613	2470.61203327204	3175.39714926794	revenue
993	50.6	2691.41056030068	3225.91993632589	4000.95655929695	2763.32971277605	3895.74145825989	187.898255723633	1764.3029195688	2213.22196940613	2470.61203327204	3175.39714926794	revenue
994	50.65	2692.73998026829	3227.51337674725	4002.93282840205	2764.69465714814	3897.66575645492	187.898255723633	1764.3029195688	2213.22196940613	2470.61203327204	3175.39714926794	revenue
995	50.7	2694.06874421803	3229.10603086675	4004.90812229399	2766.05892797242	3899.58910508244	187.898255723633	1764.3029195688	2213.22196940613	2470.61203327204	3175.39714926794	revenue
996	50.75	2695.39685312011	3230.69789984728	4006.88244241505	2767.42252624503	3901.5115055468	187.898255723633	1764.3029195688	2213.22196940613	2470.61203327204	3175.39714926794	revenue
997	50.8	2696.72430794233	3232.28898484886	4008.85579020393	2768.78545295964	3903.43295924887	187.898255723633	1764.3029195688	2213.22196940613	2470.61203327204	3175.39714926794	revenue
998	50.85	2698.05110965013	3233.87928702864	4010.82816709581	2770.14770910747	3905.3534675861	187.898255723633	1764.3029195688	2213.22196940613	2470.61203327204	3175.39714926794	revenue
999	50.9	2699.37725920656	3235.46880754095	4012.79957452234	2771.50929567733	3907.27303195248	187.898255723633	1764.3029195688	2213.22196940613	2470.61203327204	3175.39714926794	revenue
1000	50.95	2700.70275757233	3237.05754753728	4014.77001391166	2772.87021365558	3909.1916537386	187.898255723633	1764.3029195688	2213.22196940613	2470.61203327204	3175.39714926794	revenue
1001	51	2702.02760570577	3238.64550816629	4016.7394866884	2774.23046402616	3911.10933433161	187.898255723633	1764.3029195688	2213.22196940613	2470.61203327204	3175.39714926794	revenue
1002	51.05	2703.35180456286	3240.23269057383	4018.70799427371	2775.59004777062	3913.0260751153	187.898255723633	1764.3029195688	2213.22196940613	2470.61203327204	3175.39714926794	revenue
1003	51.1	2704.67535509727	3241.81909590294	4020.67553808523	2776.94896586808	3914.94187747004	187.898255723633	1764.3029195688	2213.22196940613	2470.61203327204	3175.39714926794	revenue
1004	51.15	2705.9982582603	3243.40472529386	4022.64211953718	2778.30721929528	3916.85674277283	187.898255723633	1764.3029195688	2213.22196940613	2470.61203327204	3175.39714926794	revenue
1005	51.2	2707.32051500096	3244.98957988407	4024.60774004028	2779.66480902657	3918.77067239732	187.898255723633	1764.3029195688	2213.22196940613	2470.61203327204	3175.39714926794	revenue
1006	51.25	2708.64212626591	3246.57366080823	4026.57240100183	2781.02173603394	3920.6836677138	187.898255723633	1764.3029195688	2213.22196940613	2470.61203327204	3175.39714926794	revenue
1007	51.3	2709.96309299952	3248.15696919829	4028.53610382571	2782.37800128698	3922.59573008921	187.898255723633	1764.3029195688	2213.22196940613	2470.61203327204	3175.39714926794	revenue
1008	51.35	2711.28341614387	3249.73950618338	4030.49884991236	2783.73360575293	3924.50686088717	187.898255723633	1764.3029195688	2213.22196940613	2470.61203327204	3175.39714926794	revenue
1009	51.4	2712.60309663873	3251.32127288993	4032.4606406588	2785.08855039668	3926.41706146798	187.898255723633	1764.3029195688	2213.22196940613	2470.61203327204	3175.39714926794	revenue
1010	51.45	2713.92213542159	3252.90227044162	4034.42147745869	2786.44283618077	3928.32633318863	187.898255723633	1764.3029195688	2213.22196940613	2470.61203327204	3175.39714926794	revenue
1011	51.5	2715.24053342766	3254.48249995938	4036.38136170228	2787.79646406541	3930.23467740281	187.898255723633	1764.3029195688	2213.22196940613	2470.61203327204	3175.39714926794	revenue
1012	51.55	2716.55829158989	3256.06196256144	4038.34029477644	2789.14943500848	3932.14209546094	187.898255723633	1764.3029195688	2213.22196940613	2470.61203327204	3175.39714926794	revenue
1013	51.6	2717.87541083896	3257.64065936332	4040.29827806471	2790.50174996551	3934.04858871015	187.898255723633	1764.3029195688	2213.22196940613	2470.61203327204	3175.39714926794	revenue
1014	51.65	2719.1918921033	3259.21859147782	4042.25531294725	2791.85340988976	3935.95415849431	187.898255723633	1764.3029195688	2213.22196940613	2470.61203327204	3175.39714926794	revenue
1015	51.7	2720.50773630908	3260.79576001508	4044.21140080088	2793.20441573215	3937.85880615405	187.898255723633	1764.3029195688	2213.22196940613	2470.61203327204	3175.39714926794	revenue
1016	51.75	2721.82294438026	3262.37216608251	4046.16654299911	2794.55476844131	3939.76253302676	187.898255723633	1764.3029195688	2213.22196940613	2470.61203327204	3175.39714926794	revenue
1017	51.8	2723.13751723854	3263.9478107849	4048.12074091213	2795.90446896358	3941.66534044657	187.898255723633	1764.3029195688	2213.22196940613	2470.61203327204	3175.39714926794	revenue
1018	51.85	2724.45145580341	3265.52269522433	4050.07399590681	2797.25351824303	3943.56722974443	187.898255723633	1764.3029195688	2213.22196940613	2470.61203327204	3175.39714926794	revenue
1019	51.9	2725.76476099214	3267.09682050024	4052.02630934673	2798.60191722143	3945.46820224806	187.898255723633	1764.3029195688	2213.22196940613	2470.61203327204	3175.39714926794	revenue
1020	51.95	2727.07743371981	3268.67018770943	4053.9776825922	2799.94966683831	3947.36825928198	187.898255723633	1764.3029195688	2213.22196940613	2470.61203327204	3175.39714926794	revenue
1021	52	2728.38947489926	3270.24279794605	4055.92811700025	2801.29676803091	3949.26740216755	187.898255723633	1764.3029195688	2213.22196940613	2470.61203327204	3175.39714926794	revenue
1022	52.05	2729.70088544117	3271.81465230162	4057.87761392465	2802.64322173425	3951.16563222293	187.898255723633	1764.3029195688	2213.22196940613	2470.61203327204	3175.39714926794	revenue
1023	52.1	2731.01166625402	3273.38575186506	4059.8261747159	2803.98902888107	3953.06295076312	187.898255723633	1764.3029195688	2213.22196940613	2470.61203327204	3175.39714926794	revenue
1024	52.15	2732.32181824411	3274.95609772266	4061.7738007213	2805.3341904019	3954.95935909996	187.898255723633	1764.3029195688	2213.22196940613	2470.61203327204	3175.39714926794	revenue
1025	52.2	2733.63134231558	3276.5256909581	4063.72049328488	2806.67870722503	3956.85485854216	187.898255723633	1764.3029195688	2213.22196940613	2470.61203327204	3175.39714926794	revenue
1026	52.25	2734.94023937038	3278.09453265247	4065.66625374748	2808.02258027653	3958.7494503953	187.898255723633	1764.3029195688	2213.22196940613	2470.61203327204	3175.39714926794	revenue
1027	52.3	2736.24851030833	3279.6626238843	4067.61108344673	2809.36581048025	3960.64313596182	187.898255723633	1764.3029195688	2213.22196940613	2470.61203327204	3175.39714926794	revenue
1028	52.35	2737.55615602709	3281.22996572951	4069.55498371704	2810.70839875783	3962.53591654105	187.898255723633	1764.3029195688	2213.22196940613	2470.61203327204	3175.39714926794	revenue
1029	52.4	2738.86317742217	3282.79655926146	4071.49795588967	2812.05034602873	3964.42779342924	187.898255723633	1764.3029195688	2213.22196940613	2470.61203327204	3175.39714926794	revenue
1030	52.45	2740.16957538695	3284.36240555096	4073.44000129269	2813.39165321019	3966.31876791951	187.898255723633	1764.3029195688	2213.22196940613	2470.61203327204	3175.39714926794	revenue
1031	52.5	2741.47535081269	3285.92750566626	4075.38112125098	2814.73232121729	3968.20884130195	187.898255723633	1764.3029195688	2213.22196940613	2470.61203327204	3175.39714926794	revenue
1032	52.55	2742.78050458851	3287.49186067308	4077.32131708632	2816.0723509629	3970.09801486353	187.898255723633	1764.3029195688	2213.22196940613	2470.61203327204	3175.39714926794	revenue
1033	52.6	2744.08503760144	3289.05547163458	4079.26059011729	2817.41174335776	3971.98628988818	187.898255723633	1764.3029195688	2213.22196940613	2470.61203327204	3175.39714926794	revenue
1034	52.65	2745.38895073637	3290.61833961141	4081.19894165938	2818.75049931041	3973.87366765679	187.898255723633	1764.3029195688	2213.22196940613	2470.61203327204	3175.39714926794	revenue
1035	52.7	2746.69224487611	3292.18046566171	4083.13637302493	2820.08861972726	3975.7601494472	187.898255723633	1764.3029195688	2213.22196940613	2470.61203327204	3175.39714926794	revenue
1036	52.75	2747.99492090139	3293.7418508411	4085.07288552319	2821.42610551254	3977.64573653421	187.898255723633	1764.3029195688	2213.22196940613	2470.61203327204	3175.39714926794	revenue
1037	52.8	2749.29697969082	3295.30249620271	4087.00848046029	2822.76295756837	3979.53043018962	187.898255723633	1764.3029195688	2213.22196940613	2470.61203327204	3175.39714926794	revenue
1038	52.85	2750.59842212096	3296.86240279715	4088.94315913928	2824.09917679472	3981.41423168219	187.898255723633	1764.3029195688	2213.22196940613	2470.61203327204	3175.39714926794	revenue
1039	52.9	2751.89924906628	3298.42157167258	4090.87692286012	2825.43476408943	3983.29714227772	187.898255723633	1764.3029195688	2213.22196940613	2470.61203327204	3175.39714926794	revenue
1040	52.95	2753.1994613992	3299.98000387467	4092.80977291971	2826.76972034823	3985.17916323899	187.898255723633	1764.3029195688	2213.22196940613	2470.61203327204	3175.39714926794	revenue
1041	53	2754.49905999005	3301.5377004466	4094.74171061187	2828.10404646471	3987.06029582581	187.898255723633	1764.3029195688	2213.22196940613	2470.61203327204	3175.39714926794	revenue
1042	53.05	2755.79804570715	3303.09466242914	4096.6727372274	2829.43774333039	3988.94054129502	187.898255723633	1764.3029195688	2213.22196940613	2470.61203327204	3175.39714926794	revenue
1043	53.1	2757.09641941673	3304.65089086056	4098.60285405402	2830.77081183465	3990.81990090049	187.898255723633	1764.3029195688	2213.22196940613	2470.61203327204	3175.39714926794	revenue
1044	53.15	2758.39418198303	3306.20638677671	4100.53206237646	2832.10325286482	3992.69837589314	187.898255723633	1764.3029195688	2213.22196940613	2470.61203327204	3175.39714926794	revenue
1045	53.2	2759.69133426822	3307.761151211	4102.4603634764	2833.43506730611	3994.57596752097	187.898255723633	1764.3029195688	2213.22196940613	2470.61203327204	3175.39714926794	revenue
1046	53.25	2760.98787713245	3309.31518519441	4104.38775863252	2834.76625604166	3996.45267702903	187.898255723633	1764.3029195688	2213.22196940613	2470.61203327204	3175.39714926794	revenue
1047	53.3	2762.28381143386	3310.86848975551	4106.3142491205	2836.09681995255	3998.32850565944	187.898255723633	1764.3029195688	2213.22196940613	2470.61203327204	3175.39714926794	revenue
1048	53.35	2763.57913802859	3312.42106592045	4108.23983621303	2837.42675991777	4000.20345465143	187.898255723633	1764.3029195688	2213.22196940613	2470.61203327204	3175.39714926794	revenue
1049	53.4	2764.87385777075	3313.97291471297	4110.1645211798	2838.75607681427	4002.07752524131	187.898255723633	1764.3029195688	2213.22196940613	2470.61203327204	3175.39714926794	revenue
1050	53.45	2766.16797151246	3315.52403715442	4112.08830528757	2840.08477151693	4003.9507186625	187.898255723633	1764.3029195688	2213.22196940613	2470.61203327204	3175.39714926794	revenue
1051	53.5	2767.46148010385	3317.07443426378	4114.01118980009	2841.41284489862	4005.82303614554	187.898255723633	1764.3029195688	2213.22196940613	2470.61203327204	3175.39714926794	revenue
1052	53.55	2768.75438439307	3318.62410705762	4115.93317597819	2842.74029783013	4007.69447891811	187.898255723633	1764.3029195688	2213.22196940613	2470.61203327204	3175.39714926794	revenue
1053	53.6	2770.04668522628	3320.17305655016	4117.85426507975	2844.06713118025	4009.56504820499	187.898255723633	1764.3029195688	2213.22196940613	2470.61203327204	3175.39714926794	revenue
1054	53.65	2771.33838344767	3321.72128375323	4119.77445835971	2845.39334581571	4011.43474522812	187.898255723633	1764.3029195688	2213.22196940613	2470.61203327204	3175.39714926794	revenue
1055	53.7	2772.62947989947	3323.26878967634	4121.6937570701	2846.71894260125	4013.30357120662	187.898255723633	1764.3029195688	2213.22196940613	2470.61203327204	3175.39714926794	revenue
1056	53.75	2773.91997542194	3324.81557532662	4123.61216246002	2848.0439223996	4015.17152735673	187.898255723633	1764.3029195688	2213.22196940613	2470.61203327204	3175.39714926794	revenue
1057	53.8	2775.20987085339	3326.36164170886	4125.52967577568	2849.36828607145	4017.03861489189	187.898255723633	1764.3029195688	2213.22196940613	2470.61203327204	3175.39714926794	revenue
1058	53.85	2776.49916703019	3327.90698982554	4127.44629826038	2850.69203447553	4018.90483502271	187.898255723633	1764.3029195688	2213.22196940613	2470.61203327204	3175.39714926794	revenue
1059	53.9	2777.78786478676	3329.45162067679	4129.36203115456	2852.01516846856	4020.77018895699	187.898255723633	1764.3029195688	2213.22196940613	2470.61203327204	3175.39714926794	revenue
1060	53.95	2779.07596495559	3330.99553526043	4131.27687569575	2853.33768890526	4022.63467789975	187.898255723633	1764.3029195688	2213.22196940613	2470.61203327204	3175.39714926794	revenue
1061	54	2780.36346836724	3332.53873457197	4133.19083311865	2854.6595966384	4024.49830305319	187.898255723633	1764.3029195688	2213.22196940613	2470.61203327204	3175.39714926794	revenue
1062	54.05	2781.65037585034	3334.08121960461	4135.10390465507	2855.98089251875	4026.36106561674	187.898255723633	1764.3029195688	2213.22196940613	2470.61203327204	3175.39714926794	revenue
1063	54.1	2782.93668823162	3335.62299134925	4137.01609153399	2857.30157739512	4028.22296678706	187.898255723633	1764.3029195688	2213.22196940613	2470.61203327204	3175.39714926794	revenue
1064	54.15	2784.2224063359	3337.16405079453	4138.92739498155	2858.62165211438	4030.08400775804	187.898255723633	1764.3029195688	2213.22196940613	2470.61203327204	3175.39714926794	revenue
1065	54.2	2785.50753098607	3338.70439892677	4140.83781622105	2859.94111752141	4031.94418972082	187.898255723633	1764.3029195688	2213.22196940613	2470.61203327204	3175.39714926794	revenue
1066	54.25	2786.79206300315	3340.24403673004	4142.74735647298	2861.25997445917	4033.80351386379	187.898255723633	1764.3029195688	2213.22196940613	2470.61203327204	3175.39714926794	revenue
1067	54.3	2788.07600320626	3341.78296518613	4144.65601695502	2862.57822376867	4035.6619813726	187.898255723633	1764.3029195688	2213.22196940613	2470.61203327204	3175.39714926794	revenue
1068	54.35	2789.35935241264	3343.32118527458	4146.56379888204	2863.89586628897	4037.51959343018	187.898255723633	1764.3029195688	2213.22196940613	2470.61203327204	3175.39714926794	revenue
1069	54.4	2790.64211143764	3344.85869797267	4148.47070346611	2865.21290285723	4039.37635121672	187.898255723633	1764.3029195688	2213.22196940613	2470.61203327204	3175.39714926794	revenue
1070	54.45	2791.92428109474	3346.39550425544	4150.37673191654	2866.52933430866	4041.23225590974	187.898255723633	1764.3029195688	2213.22196940613	2470.61203327204	3175.39714926794	revenue
1071	54.5	2793.20586219555	3347.9316050957	4152.28188543983	2867.84516147656	4043.08730868401	187.898255723633	1764.3029195688	2213.22196940613	2470.61203327204	3175.39714926794	revenue
1072	54.55	2794.48685554985	3349.467001464	4154.18616523975	2869.16038519233	4044.94151071163	187.898255723633	1764.3029195688	2213.22196940613	2470.61203327204	3175.39714926794	revenue
1073	54.6	2795.76726196551	3351.00169432871	4156.08957251728	2870.47500628545	4046.79486316201	187.898255723633	1764.3029195688	2213.22196940613	2470.61203327204	3175.39714926794	revenue
1074	54.65	2797.04708224859	3352.53568465594	4157.99210847068	2871.78902558352	4048.64736720189	187.898255723633	1764.3029195688	2213.22196940613	2470.61203327204	3175.39714926794	revenue
1075	54.7	2798.32631720331	3354.06897340963	4159.89377429545	2873.10244391223	4050.49902399533	187.898255723633	1764.3029195688	2213.22196940613	2470.61203327204	3175.39714926794	revenue
1076	54.75	2799.60496763202	3355.60156155148	4161.79457118436	2874.41526209539	4052.34983470375	187.898255723633	1764.3029195688	2213.22196940613	2470.61203327204	3175.39714926794	revenue
1077	54.8	2800.88303433526	3357.13345004102	4163.69450032746	2875.72748095493	4054.1998004859	187.898255723633	1764.3029195688	2213.22196940613	2470.61203327204	3175.39714926794	revenue
1078	54.85	2802.16051811176	3358.66463983559	4165.5935629121	2877.03910131091	4056.04892249789	187.898255723633	1764.3029195688	2213.22196940613	2470.61203327204	3175.39714926794	revenue
1079	54.9	2803.4374197584	3360.19513189034	4167.49176012291	2878.35012398151	4057.8972018932	187.898255723633	1764.3029195688	2213.22196940613	2470.61203327204	3175.39714926794	revenue
1080	54.95	2804.71374007025	3361.72492715826	4169.38909314181	2879.66054978305	4059.74463982268	187.898255723633	1764.3029195688	2213.22196940613	2470.61203327204	3175.39714926794	revenue
1081	55	2805.9894798406	3363.25402659014	4171.28556314806	2880.97037953001	4061.59123743458	187.898255723633	1764.3029195688	2213.22196940613	2470.61203327204	3175.39714926794	revenue
1082	55.05	2807.2646398609	3364.78243113465	4173.18117131823	2882.27961403501	4063.43699587452	187.898255723633	1764.3029195688	2213.22196940613	2470.61203327204	3175.39714926794	revenue
1083	55.1	2808.53922092084	3366.31014173828	4175.07591882622	2883.58825410881	4065.28191628552	187.898255723633	1764.3029195688	2213.22196940613	2470.61203327204	3175.39714926794	revenue
1084	55.15	2809.81322380828	3367.83715934539	4176.96980684325	2884.89630056034	4067.12599980803	187.898255723633	1764.3029195688	2213.22196940613	2470.61203327204	3175.39714926794	revenue
1085	55.2	2811.08664930932	3369.36348489818	4178.86283653792	2886.20375419672	4068.96924757989	187.898255723633	1764.3029195688	2213.22196940613	2470.61203327204	3175.39714926794	revenue
1086	55.25	2812.35949820829	3370.88911933674	4180.75500907615	2887.51061582321	4070.81166073637	187.898255723633	1764.3029195688	2213.22196940613	2470.61203327204	3175.39714926794	revenue
1087	55.3	2813.63177128771	3372.41406359902	4182.64632562124	2888.81688624326	4072.65324041018	187.898255723633	1764.3029195688	2213.22196940613	2470.61203327204	3175.39714926794	revenue
1088	55.35	2814.90346932837	3373.93831862085	4184.53678733387	2890.12256625851	4074.49398773148	187.898255723633	1764.3029195688	2213.22196940613	2470.61203327204	3175.39714926794	revenue
1089	55.4	2816.17459310926	3375.46188533595	4186.42639537207	2891.42765666879	4076.33390382784	187.898255723633	1764.3029195688	2213.22196940613	2470.61203327204	3175.39714926794	revenue
1090	55.45	2817.44514340765	3376.98476467592	4188.3151508913	2892.73215827211	4078.17298982433	187.898255723633	1764.3029195688	2213.22196940613	2470.61203327204	3175.39714926794	revenue
1091	55.5	2818.71512099904	3378.5069575703	4190.20305504437	2894.03607186471	4080.01124684345	187.898255723633	1764.3029195688	2213.22196940613	2470.61203327204	3175.39714926794	revenue
1092	55.55	2819.98452665717	3380.02846494649	4192.09010898153	2895.33939824101	4081.8486760052	187.898255723633	1764.3029195688	2213.22196940613	2470.61203327204	3175.39714926794	revenue
1093	55.6	2821.25336115407	3381.54928772983	4193.97631385041	2896.64213819365	4083.68527842705	187.898255723633	1764.3029195688	2213.22196940613	2470.61203327204	3175.39714926794	revenue
1094	55.65	2822.52162526001	3383.06942684358	4195.8616707961	2897.9442925135	4085.52105522394	187.898255723633	1764.3029195688	2213.22196940613	2470.61203327204	3175.39714926794	revenue
1095	55.7	2823.78931974353	3384.58888320892	4197.74618096109	2899.24586198964	4087.35600750834	187.898255723633	1764.3029195688	2213.22196940613	2470.61203327204	3175.39714926794	revenue
1096	55.75	2825.05644537147	3386.10765774495	4199.62984548531	2900.54684740939	4089.1901363902	187.898255723633	1764.3029195688	2213.22196940613	2470.61203327204	3175.39714926794	revenue
1097	55.8	2826.32300290893	3387.62575136874	4201.51266550615	2901.84724955829	4091.02344297698	187.898255723633	1764.3029195688	2213.22196940613	2470.61203327204	3175.39714926794	revenue
1098	55.85	2827.58899311929	3389.14316499528	4203.39464215843	2903.14706922014	4092.85592837369	187.898255723633	1764.3029195688	2213.22196940613	2470.61203327204	3175.39714926794	revenue
1099	55.9	2828.85441676426	3390.65989953753	4205.27577657444	2904.44630717698	4094.68759368282	187.898255723633	1764.3029195688	2213.22196940613	2470.61203327204	3175.39714926794	revenue
1100	55.95	2830.11927460379	3392.17595590639	4207.15606988394	2905.74496420909	4096.51844000443	187.898255723633	1764.3029195688	2213.22196940613	2470.61203327204	3175.39714926794	revenue
1101	56	2831.38356739618	3393.69133501075	4209.03552321418	2907.04304109501	4098.34846843612	187.898255723633	1764.3029195688	2213.22196940613	2470.61203327204	3175.39714926794	revenue
1102	56.05	2832.64729589802	3395.20603775745	4210.91413768987	2908.34053861157	4100.17768007304	187.898255723633	1764.3029195688	2213.22196940613	2470.61203327204	3175.39714926794	revenue
1103	56.1	2833.91046086422	3396.72006505133	4212.79191443323	2909.63745753382	4102.00607600787	187.898255723633	1764.3029195688	2213.22196940613	2470.61203327204	3175.39714926794	revenue
1104	56.15	2835.17306304798	3398.23341779518	4214.66885456397	2910.93379863514	4103.83365733089	187.898255723633	1764.3029195688	2213.22196940613	2470.61203327204	3175.39714926794	revenue
1105	56.2	2836.43510320087	3399.74609688981	4216.54495919931	2912.22956268713	4105.66042512995	187.898255723633	1764.3029195688	2213.22196940613	2470.61203327204	3175.39714926794	revenue
1106	56.25	2837.69658207275	3401.25810323403	4218.420229454	2913.52475045972	4107.48638049045	187.898255723633	1764.3029195688	2213.22196940613	2470.61203327204	3175.39714926794	revenue
1107	56.3	2838.95750041184	3402.76943772462	4220.29466644028	2914.8193627211	4109.31152449543	187.898255723633	1764.3029195688	2213.22196940613	2470.61203327204	3175.39714926794	revenue
1108	56.35	2840.21785896468	3404.28010125641	4222.16827126796	2916.11340023777	4111.13585822547	187.898255723633	1764.3029195688	2213.22196940613	2470.61203327204	3175.39714926794	revenue
1109	56.4	2841.47765847616	3405.79009472222	4224.04104504436	2917.40686377454	4112.9593827588	187.898255723633	1764.3029195688	2213.22196940613	2470.61203327204	3175.39714926794	revenue
1110	56.45	2842.73689968952	3407.29941901289	4225.91298887436	2918.6997540945	4114.78209917124	187.898255723633	1764.3029195688	2213.22196940613	2470.61203327204	3175.39714926794	revenue
1111	56.5	2843.99558334637	3408.80807501731	4227.78410386039	2919.99207195906	4116.60400853621	187.898255723633	1764.3029195688	2213.22196940613	2470.61203327204	3175.39714926794	revenue
1112	56.55	2845.25371018665	3410.31606362237	4229.65439110244	2921.28381812795	4118.4251119248	187.898255723633	1764.3029195688	2213.22196940613	2470.61203327204	3175.39714926794	revenue
1113	56.6	2846.51128094869	3411.82338571304	4231.52385169807	2922.57499335923	4120.24541040569	187.898255723633	1764.3029195688	2213.22196940613	2470.61203327204	3175.39714926794	revenue
1114	56.65	2847.76829636918	3413.33004217231	4233.39248674243	2923.86559840927	4122.06490504523	187.898255723633	1764.3029195688	2213.22196940613	2470.61203327204	3175.39714926794	revenue
1115	56.7	2849.02475718318	3414.83603388122	4235.26029732824	2925.15563403277	4123.8835969074	187.898255723633	1764.3029195688	2213.22196940613	2470.61203327204	3175.39714926794	revenue
1116	56.75	2850.28066412413	3416.34136171889	4237.1272845458	2926.44510098279	4125.70148705384	187.898255723633	1764.3029195688	2213.22196940613	2470.61203327204	3175.39714926794	revenue
1117	56.8	2851.53601792388	3417.84602656247	4238.99344948302	2927.7340000107	4127.51857654386	187.898255723633	1764.3029195688	2213.22196940613	2470.61203327204	3175.39714926794	revenue
1118	56.85	2852.79081931263	3419.35002928722	4240.85879322544	2929.02233186624	4129.33486643442	187.898255723633	1764.3029195688	2213.22196940613	2470.61203327204	3175.39714926794	revenue
1119	56.9	2854.045069019	3420.85337076644	4242.72331685618	2930.31009729749	4131.15035778019	187.898255723633	1764.3029195688	2213.22196940613	2470.61203327204	3175.39714926794	revenue
1120	56.95	2855.29876777	3422.35605187153	4244.587021456	2931.59729705089	4132.96505163348	187.898255723633	1764.3029195688	2213.22196940613	2470.61203327204	3175.39714926794	revenue
1121	57	2856.55191629107	3423.85807347199	4246.44990810327	2932.88393187125	4134.77894904433	187.898255723633	1764.3029195688	2213.22196940613	2470.61203327204	3175.39714926794	revenue
1122	57.05	2857.80451530601	3425.35943643539	4248.31197787402	2934.17000250174	4136.59205106045	187.898255723633	1764.3029195688	2213.22196940613	2470.61203327204	3175.39714926794	revenue
1123	57.1	2859.05656553708	3426.8601416274	4250.1732318419	2935.45550968389	4138.40435872727	187.898255723633	1764.3029195688	2213.22196940613	2470.61203327204	3175.39714926794	revenue
1124	57.15	2860.30806770493	3428.36018991181	4252.03367107823	2936.74045415764	4140.21587308793	187.898255723633	1764.3029195688	2213.22196940613	2470.61203327204	3175.39714926794	revenue
1125	57.2	2861.55902252866	3429.85958215053	4253.89329665197	2938.02483666127	4142.02659518328	187.898255723633	1764.3029195688	2213.22196940613	2470.61203327204	3175.39714926794	revenue
1126	57.25	2862.80943072577	3431.35831920355	4255.75210962976	2939.30865793148	4143.83652605191	187.898255723633	1764.3029195688	2213.22196940613	2470.61203327204	3175.39714926794	revenue
1127	57.3	2864.05929301222	3432.85640192901	4257.6101110759	2940.59191870335	4145.64566673013	187.898255723633	1764.3029195688	2213.22196940613	2470.61203327204	3175.39714926794	revenue
1128	57.35	2865.30861010239	3434.35383118318	4259.46730205237	2941.87461971035	4147.454018252	187.898255723633	1764.3029195688	2213.22196940613	2470.61203327204	3175.39714926794	revenue
1129	57.4	2866.55738270912	3435.85060782046	4261.32368361884	2943.15676168437	4149.26158164932	187.898255723633	1764.3029195688	2213.22196940613	2470.61203327204	3175.39714926794	revenue
1130	57.45	2867.80561154368	3437.34673269338	4263.17925683268	2944.43834535568	4151.06835795165	187.898255723633	1764.3029195688	2213.22196940613	2470.61203327204	3175.39714926794	revenue
1131	57.5	2869.0532973158	3438.84220665262	4265.03402274894	2945.71937145299	4152.8743481863	187.898255723633	1764.3029195688	2213.22196940613	2470.61203327204	3175.39714926794	revenue
1132	57.55	2870.30044073367	3440.33703054702	4266.88798242039	2946.9998407034	4154.67955337835	187.898255723633	1764.3029195688	2213.22196940613	2470.61203327204	3175.39714926794	revenue
1133	57.6	2871.54704250395	3441.83120522356	4268.74113689752	2948.27975383245	4156.48397455067	187.898255723633	1764.3029195688	2213.22196940613	2470.61203327204	3175.39714926794	revenue
1134	57.65	2872.79310333174	3443.32473152741	4270.59348722852	2949.5591115641	4158.28761272388	187.898255723633	1764.3029195688	2213.22196940613	2470.61203327204	3175.39714926794	revenue
1135	57.7	2874.03862392065	3444.81761030187	4272.44503445934	2950.83791462074	4160.09046891642	187.898255723633	1764.3029195688	2213.22196940613	2470.61203327204	3175.39714926794	revenue
1136	57.75	2875.28360497272	3446.30984238845	4274.29577963363	2952.1161637232	4161.89254414451	187.898255723633	1764.3029195688	2213.22196940613	2470.61203327204	3175.39714926794	revenue
1137	57.8	2876.52804718852	3447.80142862682	4276.14572379279	2953.39385959074	4163.69383942215	187.898255723633	1764.3029195688	2213.22196940613	2470.61203327204	3175.39714926794	revenue
1138	57.85	2877.77195126706	3449.29236985483	4277.994867976	2954.67100294106	4165.49435576119	187.898255723633	1764.3029195688	2213.22196940613	2470.61203327204	3175.39714926794	revenue
1139	57.9	2879.01531790588	3450.78266690853	4279.84321322015	2955.94759449034	4167.29409417127	187.898255723633	1764.3029195688	2213.22196940613	2470.61203327204	3175.39714926794	revenue
1140	57.95	2880.25814780098	3452.27232062217	4281.69076055991	2957.22363495318	4169.09305565984	187.898255723633	1764.3029195688	2213.22196940613	2470.61203327204	3175.39714926794	revenue
1141	58	2881.50044164688	3453.76133182818	4283.53751102773	2958.49912504266	4170.8912412322	187.898255723633	1764.3029195688	2213.22196940613	2470.61203327204	3175.39714926794	revenue
1142	58.05	2882.7422001366	3455.24970135723	4285.38346565383	2959.77406547031	4172.68865189147	187.898255723633	1764.3029195688	2213.22196940613	2470.61203327204	3175.39714926794	revenue
1143	58.1	2883.98342396167	3456.73743003816	4287.2286254662	2961.04845694615	4174.48528863861	187.898255723633	1764.3029195688	2213.22196940613	2470.61203327204	3175.39714926794	revenue
1144	58.15	2885.22411381212	3458.22451869806	4289.07299149063	2962.32230017863	4176.28115247245	187.898255723633	1764.3029195688	2213.22196940613	2470.61203327204	3175.39714926794	revenue
1145	58.2	2886.46427037651	3459.71096816223	4290.9165647507	2963.59559587473	4178.07624438963	187.898255723633	1764.3029195688	2213.22196940613	2470.61203327204	3175.39714926794	revenue
1146	58.25	2887.70389434191	3461.1967792542	4292.7593462678	2964.86834473988	4179.87056538469	187.898255723633	1764.3029195688	2213.22196940613	2470.61203327204	3175.39714926794	revenue
1147	58.3	2888.94298639393	3462.68195279573	4294.60133706111	2966.140547478	4181.66411645002	187.898255723633	1764.3029195688	2213.22196940613	2470.61203327204	3175.39714926794	revenue
1148	58.35	2890.1815472167	3464.16648960683	4296.44253814766	2967.4122047915	4183.45689857587	187.898255723633	1764.3029195688	2213.22196940613	2470.61203327204	3175.39714926794	revenue
1149	58.4	2891.41957749289	3465.65039050573	4298.28295054226	2968.6833173813	4185.2489127504	187.898255723633	1764.3029195688	2213.22196940613	2470.61203327204	3175.39714926794	revenue
1150	58.45	2892.65707790371	3467.13365630893	4300.12257525757	2969.9538859468	4187.04015995963	187.898255723633	1764.3029195688	2213.22196940613	2470.61203327204	3175.39714926794	revenue
1151	58.5	2893.8940491289	3468.61628783118	4301.9614133041	2971.22391118593	4188.83064118749	187.898255723633	1764.3029195688	2213.22196940613	2470.61203327204	3175.39714926794	revenue
1152	58.55	2895.13049184677	3470.09828588548	4303.79946569017	2972.4933937951	4190.62035741578	187.898255723633	1764.3029195688	2213.22196940613	2470.61203327204	3175.39714926794	revenue
1153	58.6	2896.36640673417	3471.57965128311	4305.63673342196	2973.76233446924	4192.40930962423	187.898255723633	1764.3029195688	2213.22196940613	2470.61203327204	3175.39714926794	revenue
1154	58.65	2897.60179446649	3473.06038483361	4307.47321750352	2975.03073390183	4194.19749879047	187.898255723633	1764.3029195688	2213.22196940613	2470.61203327204	3175.39714926794	revenue
1155	58.7	2898.83665571772	3474.54048734479	4309.30891893673	2976.29859278482	4195.98492589006	187.898255723633	1764.3029195688	2213.22196940613	2470.61203327204	3175.39714926794	revenue
1156	58.75	2900.07099116038	3476.01995962276	4311.14383872137	2977.56591180874	4197.77159189647	187.898255723633	1764.3029195688	2213.22196940613	2470.61203327204	3175.39714926794	revenue
1157	58.8	2901.30480146557	3477.49880247189	4312.97797785507	2978.83269166261	4199.55749778109	187.898255723633	1764.3029195688	2213.22196940613	2470.61203327204	3175.39714926794	revenue
1158	58.85	2902.53808730298	3478.97701669485	4314.81133733335	2980.098933034	4201.34264451327	187.898255723633	1764.3029195688	2213.22196940613	2470.61203327204	3175.39714926794	revenue
1159	58.9	2903.77084934085	3480.45460309262	4316.6439181496	2981.36463660902	4203.12703306028	187.898255723633	1764.3029195688	2213.22196940613	2470.61203327204	3175.39714926794	revenue
1160	58.95	2905.00308824603	3481.93156246447	4318.47572129513	2982.62980307234	4204.91066438735	187.898255723633	1764.3029195688	2213.22196940613	2470.61203327204	3175.39714926794	revenue
1161	59	2906.23480468392	3483.40789560796	4320.30674775913	2983.89443310714	4206.69353945766	187.898255723633	1764.3029195688	2213.22196940613	2470.61203327204	3175.39714926794	revenue
1162	59.05	2907.46599931856	3484.88360331898	4322.1369985287	2985.1585273952	4208.47565923236	187.898255723633	1764.3029195688	2213.22196940613	2470.61203327204	3175.39714926794	revenue
1163	59.1	2908.69667281253	3486.35868639173	4323.96647458884	2986.42208661682	4210.25702467053	187.898255723633	1764.3029195688	2213.22196940613	2470.61203327204	3175.39714926794	revenue
1164	59.15	2909.92682582706	3487.83314561874	4325.79517692248	2987.68511145088	4212.03763672928	187.898255723633	1764.3029195688	2213.22196940613	2470.61203327204	3175.39714926794	revenue
1165	59.2	2911.15645902195	3489.30698179084	4327.62310651047	2988.94760257482	4213.81749636364	187.898255723633	1764.3029195688	2213.22196940613	2470.61203327204	3175.39714926794	revenue
1166	59.25	2912.38557305561	3490.78019569722	4329.4502643316	2990.20956066464	4215.59660452666	187.898255723633	1764.3029195688	2213.22196940613	2470.61203327204	3175.39714926794	revenue
1167	59.3	2913.61416858508	3492.25278812539	4331.27665136256	2991.47098639494	4217.37496216937	187.898255723633	1764.3029195688	2213.22196940613	2470.61203327204	3175.39714926794	revenue
1168	59.35	2914.84224626599	3493.72475986119	4333.10226857803	2992.73188043887	4219.15257024079	187.898255723633	1764.3029195688	2213.22196940613	2470.61203327204	3175.39714926794	revenue
1169	59.4	2916.06980675261	3495.19611168884	4334.9271169506	2993.99224346819	4220.92942968794	187.898255723633	1764.3029195688	2213.22196940613	2470.61203327204	3175.39714926794	revenue
1170	59.45	2917.29685069783	3496.66684439087	4336.75119745083	2995.25207615321	4222.70554145588	187.898255723633	1764.3029195688	2213.22196940613	2470.61203327204	3175.39714926794	revenue
1171	59.5	2918.52337875315	3498.13695874818	4338.57451104724	2996.51137916288	4224.48090648763	187.898255723633	1764.3029195688	2213.22196940613	2470.61203327204	3175.39714926794	revenue
1172	59.55	2919.74939156873	3499.60645554005	4340.39705870631	2997.7701531647	4226.25552572427	187.898255723633	1764.3029195688	2213.22196940613	2470.61203327204	3175.39714926794	revenue
1173	59.6	2920.97488979334	3501.0753355441	4342.21884139249	2999.02839882479	4228.02940010488	187.898255723633	1764.3029195688	2213.22196940613	2470.61203327204	3175.39714926794	revenue
1174	59.65	2922.1998740744	3502.54359953632	4344.03986006822	3000.28611680787	4229.8025305666	187.898255723633	1764.3029195688	2213.22196940613	2470.61203327204	3175.39714926794	revenue
1175	59.7	2923.42434505799	3504.01124829109	4345.86011569391	3001.54330777728	4231.57491804458	187.898255723633	1764.3029195688	2213.22196940613	2470.61203327204	3175.39714926794	revenue
1176	59.75	2924.6483033888	3505.47828258115	4347.67960922797	3002.79997239494	4233.34656347202	187.898255723633	1764.3029195688	2213.22196940613	2470.61203327204	3175.39714926794	revenue
1177	59.8	2925.8717497102	3506.94470317764	4349.49834162679	3004.05611132141	4235.11746778017	187.898255723633	1764.3029195688	2213.22196940613	2470.61203327204	3175.39714926794	revenue
1178	59.85	2927.09468466421	3508.41051085008	4351.31631384479	3005.31172521587	4236.88763189834	187.898255723633	1764.3029195688	2213.22196940613	2470.61203327204	3175.39714926794	revenue
1179	59.9	2928.31710889151	3509.87570636638	4353.13352683436	3006.56681473612	4238.65705675388	187.898255723633	1764.3029195688	2213.22196940613	2470.61203327204	3175.39714926794	revenue
1180	59.95	2929.53902303143	3511.34029049286	4354.94998154593	3007.82138053857	4240.42574327223	187.898255723633	1764.3029195688	2213.22196940613	2470.61203327204	3175.39714926794	revenue
1181	60	2930.760427722	3512.80426399424	4356.76567892795	3009.07542327829	4242.19369237688	187.898255723633	1764.3029195688	2213.22196940613	2470.61203327204	3175.39714926794	revenue
