# Supplementary material for: Plant diversity effects on forage quality, yield and revenues of semi-natural grasslands
Source: Nat Commun. 2020 Feb 7;11:768. doi: 10.1038/s41467-020-14541-4 (PMC7005841; doi:10.1038/s41467-020-14541-4)
Supplement: Supplementary file 8 — Source Data [file 41467_2020_14541_MOESM8_ESM.zip › Source Data/figure_7.csv]

	number_species	price_area	mix_category
1	49	1968.8	Highly diverse mixtures
2	38	984.4	Highly diverse mixtures
3	38	620.6	Highly diverse mixtures
4	46	984.4	Highly diverse mixtures
5	46	1455.2	Highly diverse mixtures
6	6	150	Standard mixtures
7	4	146	Standard mixtures
8	1	150	Standard mixtures
9	2	156	Standard mixtures
10	8	140	Standard mixtures
11	1	90	Standard mixtures
12	1	80	Standard mixtures
13	2	84	Standard mixtures
14	6	86	Standard mixtures
15	5	80	Standard mixtures
16	4	88	Standard mixtures
17	4	98	Standard mixtures
18	5	96	Standard mixtures
19	4	98	Standard mixtures
20	7	120	Standard mixtures
21	6	120	Standard mixtures
22	7	108	Standard mixtures
23	8	106	Standard mixtures
24	7	80	Standard mixtures
25	4	78	Standard mixtures
26	3	80	Standard mixtures
27	1	80	Standard mixtures
28	5	76	Standard mixtures
29	1	99.2	Standard mixtures
30	2	94	Standard mixtures
31	2	88.6	Standard mixtures
32	5	125	Standard mixtures
33	6	237.754	Price-adjusted standard mixtures
34	4	231.334	Price-adjusted standard mixtures
35	1	192.6	Price-adjusted standard mixtures
36	2	192.6	Price-adjusted standard mixtures
37	8	325.383132530121	Price-adjusted standard mixtures
38	1	192.6	Price-adjusted standard mixtures
39	1	192.6	Price-adjusted standard mixtures
40	2	192.6	Price-adjusted standard mixtures
41	6	237.754	Price-adjusted standard mixtures
42	5	231.334	Price-adjusted standard mixtures
43	4	231.334	Price-adjusted standard mixtures
44	4	231.334	Price-adjusted standard mixtures
45	5	239.894	Price-adjusted standard mixtures
46	4	286.76	Price-adjusted standard mixtures
47	7	291.478179937952	Price-adjusted standard mixtures
48	6	239.054	Price-adjusted standard mixtures
49	7	274.0022	Price-adjusted standard mixtures
50	8	277.344	Price-adjusted standard mixtures
51	7	222.96	Price-adjusted standard mixtures
52	4	226.84	Price-adjusted standard mixtures
53	3	226.84	Price-adjusted standard mixtures
54	1	192.6	Price-adjusted standard mixtures
55	5	218.494	Price-adjusted standard mixtures
56	1	192.6	Price-adjusted standard mixtures
57	2	199.02	Price-adjusted standard mixtures
58	2	192.6	Price-adjusted standard mixtures
59	5	212.6625	Price-adjusted standard mixtures
